# Supplementary material for: Stimuli Responsive Silylene: Electromerism Induced Reversible Switching Between Mono‐ and Bis‐Silylene
Source: Angew Chem Int Ed Engl. 2022 Oct 21;61(47):e202211115. doi: 10.1002/anie.202211115 (PMC9828679; doi:10.1002/anie.202211115)
Supplement: Supplementary file 1 — Supporting Information [file ANIE-61-0-s004.cif]

data_ry511
_audit_creation_date               2022-03-23
_audit_creation_method
;
Olex2 1.5
(compiled 2021.12.09 svn.r5202d8cf for OlexSys, GUI svn.r6439)
;
_shelx_SHELXL_version_number       '2018/3'
#==============================================================================

_publ_requested_journal             'Angew. Chem.'       
_publ_contact_author
;
      Prof. Dr. Peter W. Roesky
      Karlsruher Institut fuer Technologie (KIT), CS
      Institut fuer Anorganische Chemie (AOC)
      Lehrstuhl fuer Anorganische Funktionsmaterialien
      Engesserstr. 15, Geb. 30.45
      76131 Karlsruhe 
      Bundesrepublik Deutschland
;
_publ_contact_letter
;
;
_publ_requested_coeditor_name    
;
;
_publ_contact_author_phone        '+49 721 60846117'
_publ_contact_author_fax          '+49 721 60844854'
_publ_contact_author_email        roesky@kit.edu
loop_
_publ_author_name
_publ_author_address
     'Roesky, Peter W.'
;     Karlsruher Institut fuer Technologie (KIT), CS 
      Institut fuer Anorganische Chemie (AOC)
      Engesserstr. 15, Geb. 30.45
      76131 Karlsruhe 
      Bundesrepublik Deutschland
;
     'Gamer, Michael T.'
;     Karlsruher Institut fuer Technologie (KIT), CS
      Institut fuer Anorganische Chemie (AOC)
      Engesserstr. 15, Geb. 30.45
      76131 Karlsruhe 
      Bundesrepublik Deutschland
;
_publ_section_title
;
;
_publ_section_abstract
;
;
_publ_section_experimental
;
;
_publ_section_comment
;
the unit cell contains four voids that are accessible to solvents and other 
interconnected smaller "channels" that are too small for solvent  molecules. 
the large voids are occupied pentane. rough modeling is possible but not 
satisfactory due to positioning on a symmetry element. Both solvent mask 
(Olex2) and squeeze (Planton) provide a lower number of electrons than would 
be needed for the four molecules indicated. However, no evidence could be 
found that the voids are partially unoccupied, which of course does not 
exclude this possibility.
;
_publ_section_references
;
Sheldrick, G.M. (2008), Acta Cryst. A64, 112-122
Sheldrick, G.M. (2015), Acta Cryst. A71, 3-8.
Sheldrick, G.M. (2015), Acta Cryst. C71, 3-8.

Dolomanov, O.V., Bourhis, L.J., Gildea, R.J., Howard, J.A.K. & Puschmann, H.
 (2009), J. Appl. Cryst. 42, 339-341.

Spek, A.L. (2009), Acta Cryst. D65, 148-155.
Spek, A.L. (2015), Acta Cryst. C71, 9-18.
;
_publ_section_figure_captions
;
;

#==============================================================================

_chemical_name_common              ?
_chemical_name_systematic          ?
_chemical_formula_moiety           'C51 H74 Cu N5 Si2, 0.5[C5H12]'
_chemical_formula_sum              'C53.50 H80 Cu N5 Si2'
_chemical_formula_weight           912.94
_chemical_melting_point            ?
loop_
  _atom_type_symbol
  _atom_type_description
  _atom_type_scat_dispersion_real
  _atom_type_scat_dispersion_imag
  _atom_type_scat_source
 'C' 'C' 0.0033 0.0016 'International Tables Vol C Tables 4.2.6.8 and 6.1.1.4'
 'Cu' 'Cu' 0.3201 1.2651 'International Tables Vol C Tables 4.2.6.8 and 6.1.1.4'
 'H' 'H' 0.0000 0.0000 'International Tables Vol C Tables 4.2.6.8 and 6.1.1.4'
 'N' 'N' 0.0061 0.0033 'International Tables Vol C Tables 4.2.6.8 and 6.1.1.4'
 'Si' 'Si' 0.0817 0.0704 'International Tables Vol C Tables 4.2.6.8 and 6.1.1.4'

_shelx_space_group_comment
;
The symmetry employed for this shelxl refinement is uniquely defined
by the following loop, which should always be used as a source of
symmetry information in preference to the above space-group names.
They are only intended as comments.
;
_space_group_crystal_system        'monoclinic'
_space_group_IT_number             15
_space_group_name_H-M_alt          'C 1 2/c 1'
_space_group_name_Hall             '-C 2yc'
loop_
  _space_group_symop_operation_xyz
 'x, y, z'
 '-x, y, -z+1/2'
 'x+1/2, y+1/2, z'
 '-x+1/2, y+1/2, -z+1/2'
 '-x, -y, -z'
 'x, -y, z-1/2'
 '-x+1/2, -y+1/2, -z'
 'x+1/2, -y+1/2, z-1/2'

_cell_length_a                     22.7217(6)
_cell_length_b                     15.3128(5)
_cell_length_c                     32.1035(8)
_cell_angle_alpha                  90
_cell_angle_beta                   106.914(2)
_cell_angle_gamma                  90
_cell_volume                       10686.7(5)
_cell_formula_units_Z              8
_cell_measurement_reflns_used      32769
_cell_measurement_temperature      150
_cell_measurement_theta_max        25.70
_cell_measurement_theta_min        1.33
_shelx_estimated_absorpt_T_max     ?
_shelx_estimated_absorpt_T_min     ?
_exptl_absorpt_coefficient_mu      0.491
_exptl_absorpt_correction_T_max    0.8925
_exptl_absorpt_correction_T_min    0.8224
_exptl_absorpt_correction_type     multi-scan
_exptl_absorpt_process_details
;
STOE LANA, absorption correction by scaling of reflection intensities.
J. Koziskova, F. Hahn, J. Richter, J. Kozisek, "Comparison of different
absorption corrections on the model structure of tetrakis(\m~2~-acetato)-
diaqua-di-copper(II)", Acta Chimica Slovaca, vol. 9, no. 2, 2016, pp. 136 - 140.
;
_exptl_absorpt_special_details     ?
_exptl_crystal_colour              red
_exptl_crystal_colour_primary      red
_exptl_crystal_density_diffrn      1.135
_exptl_crystal_density_meas        ?
_exptl_crystal_density_method      'not measured'
_exptl_crystal_description         fragment
_exptl_crystal_F_000               3944
_exptl_crystal_size_max            0.399
_exptl_crystal_size_mid            0.342
_exptl_crystal_size_min            0.232
_exptl_transmission_factor_max     ?
_exptl_transmission_factor_min     ?
_diffrn_reflns_av_R_equivalents    0.0202
_diffrn_reflns_av_unetI/netI       0.0227
_diffrn_reflns_Laue_measured_fraction_full  0.985
_diffrn_reflns_Laue_measured_fraction_max  0.985
_diffrn_reflns_limit_h_max         27
_diffrn_reflns_limit_h_min         -21
_diffrn_reflns_limit_k_max         18
_diffrn_reflns_limit_k_min         -18
_diffrn_reflns_limit_l_max         38
_diffrn_reflns_limit_l_min         -38
_diffrn_reflns_number              30150
_diffrn_reflns_point_group_measured_fraction_full  0.985
_diffrn_reflns_point_group_measured_fraction_max  0.985
_diffrn_reflns_theta_full          25.206
_diffrn_reflns_theta_max           25.206
_diffrn_reflns_theta_min           1.326
_diffrn_ambient_temperature        150
_diffrn_detector                   'image plate (34 cm diameter)'
_diffrn_detector_area_resol_mean   6.67
_diffrn_detector_type              'STOE Imaging Plate'
_diffrn_measured_fraction_theta_full  0.985
_diffrn_measured_fraction_theta_max  0.985
_diffrn_measurement_details
;
 186 frames, detector distance = 135 mm
;
_diffrn_measurement_device         '2-circle diffractometer'
_diffrn_measurement_device_type    'STOE IPDS II'
_diffrn_measurement_method         'rotation method, \w scans'
_diffrn_radiation_collimation      '0.5 mm diameter, multiple pinhole'
_diffrn_radiation_monochromator    'plane graphite'
_diffrn_radiation_polarisn_norm    0
_diffrn_radiation_probe            x-ray
_diffrn_radiation_type             'Mo K\a'
_diffrn_radiation_wavelength       0.71073
_diffrn_source                    
 'sealed X-ray tube, 12 x 0.4 mm long-fine focus'
_diffrn_source_current             40
_diffrn_source_power               2.000
_diffrn_source_voltage             50
_reflns_Friedel_coverage           0.000
_reflns_Friedel_fraction_full      .
_reflns_Friedel_fraction_max       .
_reflns_number_gt                  7875
_reflns_number_total               9514
_reflns_special_details
;
 Reflections were merged by SHELXL according to the crystal
 class for the calculation of statistics and refinement.
 
 Structure factors included contributions from the .fab file.
 
 _reflns_Friedel_fraction is defined as the number of unique
 Friedel pairs measured divided by the number that would be
 possible theoretically, ignoring centric projections and
 systematic absences.
;
_reflns_threshold_expression       'I > 2\s(I)'
_computing_cell_refinement
;
X-Area Recipe 1.37.0.0 (STOE, 2021)
;
_computing_data_collection
;
X-Area WinXpose 2.0.22.0 (STOE, 2016)
;
_computing_data_reduction
;
X-Area Integrate 2.5.1.0 (STOE, 2021)
X-Area LANA 2.6.2.0 (STOE, 2021)
;
_computing_molecular_graphics      'Olex2 1.5 (Dolomanov et al., 2009)'
_computing_publication_material
;
STOE & Cie GmbH, X-Area, software package for collecting single-crystal or
multi-domain crystal data on STOE area-detector diffractometers, for image 
processing, for the correction and scaling of reflection intensities and 
for outlier rejection, version 2.0, Darmstadt 2021
;
_computing_structure_refinement    'SHELXL 2018/3 (Sheldrick, 2015)'
_computing_structure_solution      'ShelXT (Sheldrick, 2015)'
_refine_diff_density_max           0.674
_refine_diff_density_min           -0.274
_refine_diff_density_rms           0.059
_refine_ls_extinction_coef         .
_refine_ls_extinction_method       none
_refine_ls_goodness_of_fit_ref     1.039
_refine_ls_hydrogen_treatment      constr
_refine_ls_matrix_type             full
_refine_ls_number_parameters       551
_refine_ls_number_reflns           9514
_refine_ls_number_restraints       0
_refine_ls_R_factor_all            0.0505
_refine_ls_R_factor_gt             0.0417
_refine_ls_restrained_S_all        1.039
_refine_ls_shift/su_max            0.001
_refine_ls_shift/su_mean           0.000
_refine_ls_structure_factor_coef   Fsqd
_refine_ls_weighting_details      
 'w=1/[\s^2^(Fo^2^)+(0.0643P)^2^+11.5811P] where P=(Fo^2^+2Fc^2^)/3'
_refine_ls_weighting_scheme        calc
_refine_ls_wR_factor_gt            0.1108
_refine_ls_wR_factor_ref           0.1140
_refine_special_details            ?
_olex2_refinement_description
;
1. Fixed Uiso
 At 1.2 times of:
  All C(H) groups
 At 1.5 times of:
  All C(H,H,H) groups
2.a Ternary CH refined with riding coordinates:
 C10(H10), C7(H7)
2.b Aromatic/amide H refined with riding coordinates:
 C15(H15), C19(H19), C18(H18), C45(H45), C3(H3), C17(H17), C47(H47), C16(H16),
 C5(H5), C4(H4), C30(H30), C34(H34), C32(H32), C31(H31), C33(H33)
2.c Idealised Me refined as rotating group:
 C38(H38A,H38B,H38C), C40(H40A,H40B,H40C), C22(H22A,H22B,H22C), C37(H37A,H37B,
 H37C), C12(H12A,H12B,H12C), C51(H51A,H51B,H51C), C11(H11A,H11B,H11C), C49(H49A,
 H49B,H49C), C41(H41A,H41B,H41C), C36(H36A,H36B,H36C), C42(H42A,H42B,H42C),
 C8(H8A,H8B,H8C), C50(H50A,H50B,H50C), C9(H9A,H9B,H9C), C21(H21A,H21B,H21C),
 C26(H26A,H26B,H26C), C23(H23A,H23B,H23C), C27(H27A,H27B,H27C), C25(H25A,H25B,
 H25C)
;
_atom_sites_solution_hydrogens     geom
_atom_sites_solution_primary       dual
_atom_sites_solution_secondary     ?
loop_
  _atom_site_label
  _atom_site_type_symbol
  _atom_site_fract_x
  _atom_site_fract_y
  _atom_site_fract_z
  _atom_site_U_iso_or_equiv
  _atom_site_adp_type
  _atom_site_occupancy
  _atom_site_site_symmetry_order
  _atom_site_calc_flag
  _atom_site_refinement_flags_posn
  _atom_site_refinement_flags_adp
  _atom_site_refinement_flags_occupancy
  _atom_site_disorder_assembly
  _atom_site_disorder_group
 Cu1 Cu 0.24835(2) 0.47885(2) 0.28702(2) 0.02682(9) Uani 1 1 d . . . . .
 Si2 Si 0.33364(3) 0.48431(4) 0.34874(2) 0.02268(14) Uani 1 1 d . . . . .
 Si1 Si 0.21937(3) 0.46550(4) 0.34901(2) 0.02320(14) Uani 1 1 d . . . . .
 N4 N 0.39657(8) 0.40774(11) 0.34335(6) 0.0249(4) Uani 1 1 d . . . . .
 N1 N 0.29355(8) 0.46267(11) 0.38818(5) 0.0228(4) Uani 1 1 d . . . . .
 N2 N 0.16522(8) 0.55633(12) 0.35324(6) 0.0249(4) Uani 1 1 d . . . . .
 N3 N 0.15879(8) 0.42271(12) 0.37099(6) 0.0265(4) Uani 1 1 d . . . . .
 N5 N 0.40980(8) 0.53160(11) 0.37554(6) 0.0264(4) Uani 1 1 d . . . . .
 C1 C 0.31303(10) 0.44756(14) 0.43468(7) 0.0253(5) Uani 1 1 d . . . . .
 C13 C 0.12611(10) 0.49708(14) 0.36075(7) 0.0263(5) Uani 1 1 d . . . . .
 C14 C 0.05882(10) 0.50783(15) 0.35398(8) 0.0302(5) Uani 1 1 d . . . . .
 C2 C 0.34780(11) 0.37265(15) 0.45244(7) 0.0304(5) Uani 1 1 d . . . . .
 C35 C 0.39636(10) 0.34109(14) 0.30921(7) 0.0294(5) Uani 1 1 d . . . . .
 C44 C 0.24758(10) 0.54753(15) 0.20081(7) 0.0268(5) Uani 1 1 d . . . . .
 C28 C 0.43826(10) 0.47052(14) 0.35876(7) 0.0276(5) Uani 1 1 d . . . . .
 C6 C 0.29703(11) 0.50641(15) 0.46389(7) 0.0300(5) Uani 1 1 d . . . . .
 C48 C 0.19971(11) 0.40760(15) 0.19737(7) 0.0297(5) Uani 1 1 d . . . . .
 C15 C 0.01686(11) 0.47990(16) 0.31554(8) 0.0352(5) Uani 1 1 d . . . . .
 H15 H 0.030956 0.453221 0.294235 0.042 Uiso 1 1 calc R U . . .
 C10 C 0.37047(11) 0.30577(15) 0.42592(7) 0.0332(5) Uani 1 1 d . . . . .
 H10 H 0.352965 0.320171 0.395035 0.040 Uiso 1 1 calc R U . . .
 C43 C 0.22925(10) 0.47831(14) 0.22339(7) 0.0258(5) Uani 1 1 d . . . . .
 C39 C 0.43357(10) 0.60923(15) 0.40259(7) 0.0305(5) Uani 1 1 d . . . . .
 C19 C 0.03682(11) 0.54696(16) 0.38557(8) 0.0349(5) Uani 1 1 d . . . . .
 H19 H 0.064290 0.565480 0.411600 0.042 Uiso 1 1 calc R U . . .
 C18 C -0.02595(12) 0.55854(17) 0.37846(9) 0.0409(6) Uani 1 1 d . . . . .
 H18 H -0.040218 0.584958 0.399752 0.049 Uiso 1 1 calc R U . . .
 C45 C 0.23612(10) 0.54646(16) 0.15563(7) 0.0306(5) Uani 1 1 d . . . . .
 H45 H 0.247297 0.594434 0.141858 0.037 Uiso 1 1 calc R U . . .
 C38 C 0.34066(12) 0.28321(16) 0.30580(8) 0.0394(6) Uani 1 1 d . . . . .
 H38A H 0.345600 0.253737 0.332993 0.059 Uiso 1 1 calc R U . . .
 H38B H 0.337069 0.240867 0.283137 0.059 Uiso 1 1 calc R U . . .
 H38C H 0.304194 0.318527 0.299102 0.059 Uiso 1 1 calc R U . . .
 C40 C 0.37858(11) 0.67024(16) 0.39554(9) 0.0380(6) Uani 1 1 d . . . . .
 H40A H 0.365215 0.688397 0.365630 0.057 Uiso 1 1 calc R U . . .
 H40B H 0.390226 0.720551 0.413937 0.057 Uiso 1 1 calc R U . . .
 H40C H 0.345640 0.640214 0.402595 0.057 Uiso 1 1 calc R U . . .
 C20 C 0.15095(10) 0.64190(14) 0.33050(7) 0.0297(5) Uani 1 1 d . . . . .
 C29 C 0.50141(11) 0.47569(16) 0.35384(9) 0.0384(6) Uani 1 1 d . . . . .
 C46 C 0.20840(11) 0.47531(16) 0.13091(7) 0.0320(5) Uani 1 1 d . . . . .
 C3 C 0.36503(12) 0.35874(17) 0.49714(8) 0.0391(6) Uani 1 1 d . . . . .
 H3 H 0.388078 0.309440 0.508399 0.047 Uiso 1 1 calc R U . . .
 C7 C 0.26067(11) 0.58997(15) 0.45046(7) 0.0337(5) Uani 1 1 d . . . . .
 H7 H 0.252510 0.597415 0.418968 0.040 Uiso 1 1 calc R U . . .
 C24 C 0.14002(11) 0.33496(15) 0.38176(8) 0.0341(5) Uani 1 1 d . . . . .
 C17 C -0.06735(12) 0.53115(17) 0.34006(9) 0.0434(6) Uani 1 1 d . . . . .
 H17 H -0.109333 0.539384 0.335375 0.052 Uiso 1 1 calc R U . . .
 C47 C 0.19074(11) 0.40629(15) 0.15237(7) 0.0331(5) Uani 1 1 d . . . . .
 H47 H 0.172408 0.357683 0.136454 0.040 Uiso 1 1 calc R U . . .
 C22 C 0.21233(11) 0.68223(16) 0.33087(9) 0.0380(6) Uani 1 1 d . . . . .
 H22A H 0.235980 0.694108 0.360352 0.057 Uiso 1 1 calc R U . . .
 H22B H 0.205217 0.735704 0.314559 0.057 Uiso 1 1 calc R U . . .
 H22C H 0.234505 0.642316 0.317937 0.057 Uiso 1 1 calc R U . . .
 C37 C 0.38963(12) 0.38494(16) 0.26526(8) 0.0360(5) Uani 1 1 d . . . . .
 H37A H 0.353513 0.421014 0.257743 0.054 Uiso 1 1 calc R U . . .
 H37B H 0.385970 0.341014 0.243321 0.054 Uiso 1 1 calc R U . . .
 H37C H 0.425190 0.420328 0.267145 0.054 Uiso 1 1 calc R U . . .
 C12 C 0.35220(13) 0.21214(16) 0.43291(9) 0.0445(6) Uani 1 1 d . . . . .
 H12A H 0.374231 0.193510 0.461795 0.067 Uiso 1 1 calc R U . . .
 H12B H 0.362099 0.174412 0.412031 0.067 Uiso 1 1 calc R U . . .
 H12C H 0.308783 0.209650 0.429313 0.067 Uiso 1 1 calc R U . . .
 C16 C -0.04594(12) 0.49135(18) 0.30856(9) 0.0418(6) Uani 1 1 d . . . . .
 H16 H -0.073593 0.472271 0.282726 0.050 Uiso 1 1 calc R U . . .
 C51 C 0.28215(12) 0.62421(16) 0.22574(8) 0.0364(5) Uani 1 1 d . . . . .
 H51A H 0.258842 0.649337 0.243336 0.055 Uiso 1 1 calc R U . . .
 H51B H 0.288322 0.667226 0.205666 0.055 Uiso 1 1 calc R U . . .
 H51C H 0.321315 0.604916 0.244115 0.055 Uiso 1 1 calc R U . . .
 C11 C 0.44080(12) 0.31113(18) 0.43706(8) 0.0409(6) Uani 1 1 d . . . . .
 H11A H 0.452598 0.369464 0.431986 0.061 Uiso 1 1 calc R U . . .
 H11B H 0.454929 0.271087 0.419044 0.061 Uiso 1 1 calc R U . . .
 H11C H 0.458875 0.296200 0.467121 0.061 Uiso 1 1 calc R U . . .
 C49 C 0.17691(13) 0.33043(16) 0.21752(8) 0.0419(6) Uani 1 1 d . . . . .
 H49A H 0.205142 0.282646 0.220297 0.063 Uiso 1 1 calc R U . . .
 H49B H 0.137106 0.313256 0.199293 0.063 Uiso 1 1 calc R U . . .
 H49C H 0.173987 0.346319 0.245774 0.063 Uiso 1 1 calc R U . . .
 C41 C 0.45666(13) 0.58030(18) 0.45003(8) 0.0452(6) Uani 1 1 d . . . . .
 H41A H 0.424549 0.549412 0.457710 0.068 Uiso 1 1 calc R U . . .
 H41B H 0.468369 0.630646 0.468394 0.068 Uiso 1 1 calc R U . . .
 H41C H 0.491600 0.542616 0.453837 0.068 Uiso 1 1 calc R U . . .
 C36 C 0.45484(12) 0.28548(16) 0.32184(8) 0.0391(6) Uani 1 1 d . . . . .
 H36A H 0.489259 0.320465 0.320405 0.059 Uiso 1 1 calc R U . . .
 H36B H 0.450176 0.237166 0.302084 0.059 Uiso 1 1 calc R U . . .
 H36C H 0.461781 0.263911 0.350950 0.059 Uiso 1 1 calc R U . . .
 C5 C 0.31550(12) 0.48854(18) 0.50827(8) 0.0403(6) Uani 1 1 d . . . . .
 H5 H 0.304747 0.527337 0.527124 0.048 Uiso 1 1 calc R U . . .
 C4 C 0.34913(13) 0.41544(19) 0.52524(8) 0.0451(7) Uani 1 1 d . . . . .
 H4 H 0.360828 0.404632 0.555037 0.054 Uiso 1 1 calc R U . . .
 C42 C 0.48451(13) 0.65790(17) 0.38983(10) 0.0482(7) Uani 1 1 d . . . . .
 H42A H 0.521116 0.622834 0.397017 0.072 Uiso 1 1 calc R U . . .
 H42B H 0.492856 0.712213 0.405370 0.072 Uiso 1 1 calc R U . . .
 H42C H 0.471543 0.669199 0.359085 0.072 Uiso 1 1 calc R U . . .
 C8 C 0.29557(14) 0.67041(17) 0.47324(9) 0.0466(7) Uani 1 1 d . . . . .
 H8A H 0.297104 0.669575 0.503442 0.070 Uiso 1 1 calc R U . . .
 H8B H 0.274828 0.722323 0.459816 0.070 Uiso 1 1 calc R U . . .
 H8C H 0.336664 0.669780 0.470759 0.070 Uiso 1 1 calc R U . . .
 C50 C 0.19848(14) 0.4726(2) 0.08225(8) 0.0486(7) Uani 1 1 d . . . . .
 H50A H 0.158457 0.495404 0.067543 0.073 Uiso 1 1 calc R U . . .
 H50B H 0.201393 0.413412 0.073260 0.073 Uiso 1 1 calc R U . . .
 H50C H 0.229305 0.507447 0.075065 0.073 Uiso 1 1 calc R U . . .
 C9 C 0.19859(12) 0.58400(19) 0.46063(8) 0.0438(6) Uani 1 1 d . . . . .
 H9A H 0.176749 0.533084 0.446873 0.066 Uiso 1 1 calc R U . . .
 H9B H 0.174599 0.635171 0.449804 0.066 Uiso 1 1 calc R U . . .
 H9C H 0.205721 0.580025 0.491547 0.066 Uiso 1 1 calc R U . . .
 C30 C 0.55035(12) 0.43342(19) 0.38311(11) 0.0520(7) Uani 1 1 d . . . . .
 H30 H 0.544270 0.402696 0.406504 0.062 Uiso 1 1 calc R U . . .
 C21 C 0.11233(13) 0.62893(19) 0.28349(9) 0.0490(7) Uani 1 1 d . . . . .
 H21A H 0.133010 0.589328 0.269271 0.074 Uiso 1 1 calc R U . . .
 H21B H 0.106636 0.684081 0.268634 0.074 Uiso 1 1 calc R U . . .
 H21C H 0.073001 0.605188 0.282917 0.074 Uiso 1 1 calc R U . . .
 C26 C 0.19861(13) 0.28262(17) 0.39686(11) 0.0546(8) Uani 1 1 d . . . . .
 H26A H 0.218878 0.282258 0.374464 0.082 Uiso 1 1 calc R U . . .
 H26B H 0.189046 0.223785 0.402942 0.082 Uiso 1 1 calc R U . . .
 H26C H 0.225193 0.308479 0.422774 0.082 Uiso 1 1 calc R U . . .
 C34 C 0.51095(15) 0.5232(2) 0.31965(10) 0.0542(8) Uani 1 1 d . . . . .
 H34 H 0.478716 0.553137 0.300414 0.065 Uiso 1 1 calc R U . . .
 C23 C 0.11884(13) 0.70329(17) 0.35392(10) 0.0484(7) Uani 1 1 d . . . . .
 H23A H 0.078831 0.680650 0.352280 0.073 Uiso 1 1 calc R U . . .
 H23B H 0.114681 0.759798 0.340426 0.073 Uiso 1 1 calc R U . . .
 H23C H 0.142696 0.708278 0.383888 0.073 Uiso 1 1 calc R U . . .
 C27 C 0.10895(16) 0.3403(2) 0.41759(10) 0.0587(8) Uani 1 1 d . . . . .
 H27A H 0.135757 0.369187 0.442474 0.088 Uiso 1 1 calc R U . . .
 H27B H 0.100115 0.282457 0.425612 0.088 Uiso 1 1 calc R U . . .
 H27C H 0.071310 0.372686 0.407357 0.088 Uiso 1 1 calc R U . . .
 C25 C 0.09734(15) 0.29002(19) 0.34205(10) 0.0577(8) Uani 1 1 d . . . . .
 H25A H 0.057914 0.318253 0.334252 0.086 Uiso 1 1 calc R U . . .
 H25B H 0.092559 0.229787 0.348707 0.086 Uiso 1 1 calc R U . . .
 H25C H 0.114639 0.293683 0.318152 0.086 Uiso 1 1 calc R U . . .
 C32 C 0.61784(17) 0.4821(3) 0.34281(17) 0.0923(17) Uani 1 1 d . . . . .
 H32 H 0.656690 0.483061 0.338686 0.111 Uiso 1 1 calc R U . . .
 C31 C 0.60832(14) 0.4374(3) 0.37715(15) 0.0806(13) Uani 1 1 d . . . . .
 H31 H 0.641159 0.409355 0.396778 0.097 Uiso 1 1 calc R U . . .
 C33 C 0.5702(2) 0.5251(3) 0.31465(14) 0.0822(14) Uani 1 1 d . . . . .
 H33 H 0.577039 0.556388 0.291674 0.099 Uiso 1 1 calc R U . . .

loop_
  _atom_site_aniso_label
  _atom_site_aniso_U_11
  _atom_site_aniso_U_22
  _atom_site_aniso_U_33
  _atom_site_aniso_U_23
  _atom_site_aniso_U_13
  _atom_site_aniso_U_12
 Cu1 0.02862(16) 0.03036(16) 0.02122(15) 0.00029(11) 0.00684(11) 0.00260(11)
 Si2 0.0199(3) 0.0262(3) 0.0223(3) -0.0008(2) 0.0068(2) -0.0010(2)
 Si1 0.0199(3) 0.0272(3) 0.0228(3) 0.0008(2) 0.0067(2) -0.0004(2)
 N4 0.0226(9) 0.0270(9) 0.0261(9) -0.0033(7) 0.0086(8) -0.0002(7)
 N1 0.0213(9) 0.0260(9) 0.0216(9) 0.0006(7) 0.0070(7) 0.0006(7)
 N2 0.0224(10) 0.0278(9) 0.0252(9) 0.0030(7) 0.0079(8) 0.0006(7)
 N3 0.0230(10) 0.0287(9) 0.0289(9) 0.0023(8) 0.0092(8) -0.0007(8)
 N5 0.0219(9) 0.0284(10) 0.0285(9) -0.0042(8) 0.0067(8) -0.0017(7)
 C1 0.0218(11) 0.0306(11) 0.0233(10) 0.0004(9) 0.0063(9) -0.0033(9)
 C13 0.0241(11) 0.0334(12) 0.0213(10) 0.0002(9) 0.0063(9) 0.0000(9)
 C14 0.0272(12) 0.0309(12) 0.0341(12) 0.0072(10) 0.0115(10) 0.0002(9)
 C2 0.0298(12) 0.0338(12) 0.0264(11) 0.0017(9) 0.0061(10) -0.0004(10)
 C35 0.0281(12) 0.0306(12) 0.0306(12) -0.0080(9) 0.0104(10) -0.0005(9)
 C44 0.0229(11) 0.0303(11) 0.0272(11) -0.0003(9) 0.0072(9) 0.0046(9)
 C28 0.0234(12) 0.0319(12) 0.0265(11) 0.0005(9) 0.0058(9) -0.0003(9)
 C6 0.0270(12) 0.0364(12) 0.0271(11) 0.0003(10) 0.0087(10) 0.0001(10)
 C48 0.0281(12) 0.0316(12) 0.0285(11) 0.0005(9) 0.0067(10) 0.0038(9)
 C15 0.0296(13) 0.0413(14) 0.0340(13) 0.0060(11) 0.0082(10) -0.0012(10)
 C10 0.0359(14) 0.0332(12) 0.0276(12) 0.0025(10) 0.0047(10) 0.0078(10)
 C43 0.0222(11) 0.0322(12) 0.0225(10) 0.0007(9) 0.0056(9) 0.0055(9)
 C39 0.0269(12) 0.0297(11) 0.0347(12) -0.0090(10) 0.0086(10) -0.0052(9)
 C19 0.0281(13) 0.0437(13) 0.0349(13) 0.0040(11) 0.0121(10) 0.0026(10)
 C18 0.0325(14) 0.0454(15) 0.0521(16) 0.0065(12) 0.0238(13) 0.0051(11)
 C45 0.0244(12) 0.0391(13) 0.0300(12) 0.0070(10) 0.0104(10) 0.0047(10)
 C38 0.0407(15) 0.0392(13) 0.0427(14) -0.0157(11) 0.0192(12) -0.0104(11)
 C40 0.0355(14) 0.0315(12) 0.0467(15) -0.0094(11) 0.0112(12) -0.0017(10)
 C20 0.0279(12) 0.0281(11) 0.0329(12) 0.0067(9) 0.0084(10) 0.0020(9)
 C29 0.0272(13) 0.0435(14) 0.0483(15) -0.0235(12) 0.0167(11) -0.0093(11)
 C46 0.0290(12) 0.0427(14) 0.0238(11) -0.0008(10) 0.0069(10) 0.0079(10)
 C3 0.0432(15) 0.0437(14) 0.0279(12) 0.0093(11) 0.0061(11) 0.0072(12)
 C7 0.0363(14) 0.0392(13) 0.0260(11) -0.0044(10) 0.0097(10) 0.0057(10)
 C24 0.0300(13) 0.0304(12) 0.0441(14) 0.0081(10) 0.0143(11) -0.0016(10)
 C17 0.0246(13) 0.0434(15) 0.0625(18) 0.0164(13) 0.0129(13) 0.0033(11)
 C47 0.0320(13) 0.0340(12) 0.0300(12) -0.0072(10) 0.0037(10) 0.0023(10)
 C22 0.0343(14) 0.0323(12) 0.0475(15) 0.0097(11) 0.0121(12) 0.0007(10)
 C37 0.0410(14) 0.0370(13) 0.0316(12) -0.0060(10) 0.0131(11) 0.0004(11)
 C12 0.0425(16) 0.0346(13) 0.0498(16) 0.0015(12) 0.0028(13) 0.0063(11)
 C16 0.0285(13) 0.0478(15) 0.0475(15) 0.0053(12) 0.0085(12) -0.0061(11)
 C51 0.0357(14) 0.0347(13) 0.0380(13) 0.0007(11) 0.0096(11) -0.0038(11)
 C11 0.0400(15) 0.0467(15) 0.0356(13) 0.0052(11) 0.0103(11) 0.0092(12)
 C49 0.0504(16) 0.0353(13) 0.0369(14) 0.0006(11) 0.0079(12) -0.0062(12)
 C41 0.0470(16) 0.0448(15) 0.0362(14) -0.0112(12) 0.0003(12) -0.0040(12)
 C36 0.0391(15) 0.0383(13) 0.0373(13) -0.0107(11) 0.0068(11) 0.0069(11)
 C5 0.0431(15) 0.0535(16) 0.0258(12) -0.0044(11) 0.0122(11) 0.0069(12)
 C4 0.0522(17) 0.0602(17) 0.0217(12) 0.0074(11) 0.0088(11) 0.0086(14)
 C42 0.0435(16) 0.0401(15) 0.0665(19) -0.0187(13) 0.0245(14) -0.0166(12)
 C8 0.0556(18) 0.0431(15) 0.0426(15) -0.0103(12) 0.0164(13) 0.0020(13)
 C50 0.0558(18) 0.0642(19) 0.0261(13) -0.0034(12) 0.0124(12) 0.0001(14)
 C9 0.0395(15) 0.0605(17) 0.0318(13) -0.0014(12) 0.0111(11) 0.0123(13)
 C30 0.0283(14) 0.0545(17) 0.0684(19) -0.0294(15) 0.0068(13) -0.0005(12)
 C21 0.0480(17) 0.0466(15) 0.0421(15) 0.0176(12) -0.0030(13) -0.0085(13)
 C26 0.0387(16) 0.0352(14) 0.090(2) 0.0192(15) 0.0188(16) 0.0011(12)
 C34 0.0549(18) 0.0609(19) 0.0580(18) -0.0209(15) 0.0341(15) -0.0248(15)
 C23 0.0514(17) 0.0355(14) 0.0675(19) 0.0126(13) 0.0317(15) 0.0149(12)
 C27 0.075(2) 0.0486(17) 0.065(2) 0.0188(15) 0.0409(18) 0.0003(15)
 C25 0.0577(19) 0.0403(15) 0.069(2) 0.0026(14) 0.0083(16) -0.0121(14)
 C32 0.040(2) 0.127(4) 0.126(4) -0.085(3) 0.049(3) -0.040(2)
 C31 0.0278(16) 0.099(3) 0.110(3) -0.069(3) 0.0113(19) -0.0026(17)
 C33 0.077(3) 0.101(3) 0.092(3) -0.052(2) 0.061(3) -0.051(2)

_geom_special_details
;
 All esds (except the esd in the dihedral angle between two l.s. planes)
 are estimated using the full covariance matrix.  The cell esds are taken
 into account individually in the estimation of esds in distances, angles
 and torsion angles; correlations between esds in cell parameters are only
 used when they are defined by crystal symmetry.  An approximate (isotropic)
 treatment of cell esds is used for estimating esds involving l.s. planes.
;
loop_
  _geom_bond_atom_site_label_1
  _geom_bond_atom_site_label_2
  _geom_bond_distance
  _geom_bond_site_symmetry_2
  _geom_bond_publ_flag
 Cu1 Si2 2.3355(6) . ?
 Cu1 Si1 2.2801(6) . ?
 Cu1 C43 1.961(2) . ?
 Si2 Si1 2.6149(8) . ?
 Si2 N4 1.8960(2) . ?
 Si2 N1 1.793(2) . ?
 Si2 N5 1.8420(2) . ?
 Si2 C28 2.314(2) . ?
 Si1 N1 1.7860(2) . ?
 Si1 N2 1.888(2) . ?
 Si1 N3 1.8400(2) . ?
 Si1 C13 2.309(2) . ?
 N4 C35 1.497(3) . ?
 N4 C28 1.339(3) . ?
 N1 C1 1.447(3) . ?
 N2 C13 1.340(3) . ?
 N2 C20 1.489(3) . ?
 N3 C13 1.347(3) . ?
 N3 C24 1.481(3) . ?
 N5 C28 1.336(3) . ?
 N5 C39 1.479(3) . ?
 C1 C2 1.415(3) . ?
 C1 C6 1.422(3) . ?
 C13 C14 1.489(3) . ?
 C14 C15 1.389(3) . ?
 C14 C19 1.390(3) . ?
 C2 C10 1.515(3) . ?
 C2 C3 1.389(3) . ?
 C35 C38 1.523(3) . ?
 C35 C37 1.529(3) . ?
 C35 C36 1.530(3) . ?
 C44 C43 1.414(3) . ?
 C44 C45 1.397(3) . ?
 C44 C51 1.507(3) . ?
 C28 C29 1.491(3) . ?
 C6 C7 1.516(3) . ?
 C6 C5 1.390(3) . ?
 C48 C43 1.412(3) . ?
 C48 C47 1.399(3) . ?
 C48 C49 1.509(3) . ?
 C15 H15 0.9300 . ?
 C15 C16 1.389(4) . ?
 C10 H10 0.9800 . ?
 C10 C12 1.527(3) . ?
 C10 C11 1.535(3) . ?
 C39 C40 1.523(3) . ?
 C39 C41 1.525(3) . ?
 C39 C42 1.529(3) . ?
 C19 H19 0.9300 . ?
 C19 C18 1.389(3) . ?
 C18 H18 0.9300 . ?
 C18 C17 1.381(4) . ?
 C45 H45 0.9300 . ?
 C45 C46 1.387(3) . ?
 C38 H38A 0.9600 . ?
 C38 H38B 0.9600 . ?
 C38 H38C 0.9600 . ?
 C40 H40A 0.9600 . ?
 C40 H40B 0.9600 . ?
 C40 H40C 0.9600 . ?
 C20 C22 1.522(3) . ?
 C20 C21 1.522(3) . ?
 C20 C23 1.517(3) . ?
 C29 C30 1.389(4) . ?
 C29 C34 1.385(4) . ?
 C46 C47 1.383(3) . ?
 C46 C50 1.513(3) . ?
 C3 H3 0.9300 . ?
 C3 C4 1.374(4) . ?
 C7 H7 0.9800 . ?
 C7 C8 1.531(3) . ?
 C7 C9 1.540(3) . ?
 C24 C26 1.508(4) . ?
 C24 C27 1.517(4) . ?
 C24 C25 1.523(4) . ?
 C17 H17 0.9300 . ?
 C17 C16 1.384(4) . ?
 C47 H47 0.9300 . ?
 C22 H22A 0.9600 . ?
 C22 H22B 0.9600 . ?
 C22 H22C 0.9600 . ?
 C37 H37A 0.9600 . ?
 C37 H37B 0.9600 . ?
 C37 H37C 0.9600 . ?
 C12 H12A 0.9600 . ?
 C12 H12B 0.9600 . ?
 C12 H12C 0.9600 . ?
 C16 H16 0.9300 . ?
 C51 H51A 0.9600 . ?
 C51 H51B 0.9600 . ?
 C51 H51C 0.9600 . ?
 C11 H11A 0.9600 . ?
 C11 H11B 0.9600 . ?
 C11 H11C 0.9600 . ?
 C49 H49A 0.9600 . ?
 C49 H49B 0.9600 . ?
 C49 H49C 0.9600 . ?
 C41 H41A 0.9600 . ?
 C41 H41B 0.9600 . ?
 C41 H41C 0.9600 . ?
 C36 H36A 0.9600 . ?
 C36 H36B 0.9600 . ?
 C36 H36C 0.9600 . ?
 C5 H5 0.9300 . ?
 C5 C4 1.375(4) . ?
 C4 H4 0.9300 . ?
 C42 H42A 0.9600 . ?
 C42 H42B 0.9600 . ?
 C42 H42C 0.9600 . ?
 C8 H8A 0.9600 . ?
 C8 H8B 0.9600 . ?
 C8 H8C 0.9600 . ?
 C50 H50A 0.9600 . ?
 C50 H50B 0.9600 . ?
 C50 H50C 0.9600 . ?
 C9 H9A 0.9600 . ?
 C9 H9B 0.9600 . ?
 C9 H9C 0.9600 . ?
 C30 H30 0.9300 . ?
 C30 C31 1.386(4) . ?
 C21 H21A 0.9600 . ?
 C21 H21B 0.9600 . ?
 C21 H21C 0.9600 . ?
 C26 H26A 0.9600 . ?
 C26 H26B 0.9600 . ?
 C26 H26C 0.9600 . ?
 C34 H34 0.9300 . ?
 C34 C33 1.401(5) . ?
 C23 H23A 0.9600 . ?
 C23 H23B 0.9600 . ?
 C23 H23C 0.9600 . ?
 C27 H27A 0.9600 . ?
 C27 H27B 0.9600 . ?
 C27 H27C 0.9600 . ?
 C25 H25A 0.9600 . ?
 C25 H25B 0.9600 . ?
 C25 H25C 0.9600 . ?
 C32 H32 0.9300 . ?
 C32 C31 1.367(6) . ?
 C32 C33 1.362(7) . ?
 C31 H31 0.9300 . ?
 C33 H33 0.9300 . ?

loop_
  _geom_angle_atom_site_label_1
  _geom_angle_atom_site_label_2
  _geom_angle_atom_site_label_3
  _geom_angle
  _geom_angle_site_symmetry_1
  _geom_angle_site_symmetry_3
  _geom_angle_publ_flag
 Si1 Cu1 Si2 69.01(2) . . ?
 C43 Cu1 Si2 139.59(7) . . ?
 C43 Cu1 Si1 151.20(7) . . ?
 Cu1 Si2 Si1 54.500(2) . . ?
 N4 Si2 Cu1 111.24(6) . . ?
 N4 Si2 Si1 135.09(6) . . ?
 N4 Si2 C28 35.36(8) . . ?
 N1 Si2 Cu1 97.24(6) . . ?
 N1 Si2 Si1 42.97(6) . . ?
 N1 Si2 N4 120.12(8) . . ?
 N1 Si2 N5 110.12(8) . . ?
 N1 Si2 C28 126.68(8) . . ?
 N5 Si2 Cu1 147.70(6) . . ?
 N5 Si2 Si1 147.20(6) . . ?
 N5 Si2 N4 69.80(8) . . ?
 N5 Si2 C28 35.25(8) . . ?
 C28 Si2 Cu1 132.85(6) . . ?
 C28 Si2 Si1 166.02(6) . . ?
 Cu1 Si1 Si2 56.500(2) . . ?
 Cu1 Si1 C13 129.45(6) . . ?
 N1 Si1 Cu1 99.42(6) . . ?
 N1 Si1 Si2 43.16(5) . . ?
 N1 Si1 N2 117.93(8) . . ?
 N1 Si1 N3 112.29(8) . . ?
 N1 Si1 C13 127.81(8) . . ?
 N2 Si1 Cu1 110.88(6) . . ?
 N2 Si1 Si2 125.99(6) . . ?
 N2 Si1 C13 35.48(8) . . ?
 N3 Si1 Cu1 143.58(6) . . ?
 N3 Si1 Si2 153.46(6) . . ?
 N3 Si1 N2 70.06(8) . . ?
 N3 Si1 C13 35.68(8) . . ?
 C13 Si1 Si2 159.53(6) . . ?
 C35 N4 Si2 130.31(14) . . ?
 C28 N4 Si2 89.63(13) . . ?
 C28 N4 C35 127.70(2) . . ?
 Si1 N1 Si2 93.87(8) . . ?
 C1 N1 Si2 133.83(14) . . ?
 C1 N1 Si1 132.29(14) . . ?
 C13 N2 Si1 89.67(13) . . ?
 C13 N2 C20 128.50(2) . . ?
 C20 N2 Si1 131.81(14) . . ?
 C13 N3 Si1 91.49(13) . . ?
 C13 N3 C24 130.40(2) . . ?
 C24 N3 Si1 135.31(15) . . ?
 C28 N5 Si2 92.04(13) . . ?
 C28 N5 C39 131.50(2) . . ?
 C39 N5 Si2 136.34(15) . . ?
 C2 C1 N1 120.80(2) . . ?
 C2 C1 C6 117.90(2) . . ?
 C6 C1 N1 121.25(2) . . ?
 N2 C13 Si1 54.85(11) . . ?
 N2 C13 N3 105.60(2) . . ?
 N2 C13 C14 127.2(2) . . ?
 N3 C13 Si1 52.83(10) . . ?
 N3 C13 C14 126.80(2) . . ?
 C14 C13 Si1 162.00(2) . . ?
 C15 C14 C13 120.4(2) . . ?
 C15 C14 C19 118.8(2) . . ?
 C19 C14 C13 120.9(2) . . ?
 C1 C2 C10 124.20(2) . . ?
 C3 C2 C1 119.8(2) . . ?
 C3 C2 C10 115.9(2) . . ?
 N4 C35 C38 106.0(2) . . ?
 N4 C35 C37 110.70(2) . . ?
 N4 C35 C36 111.60(2) . . ?
 C38 C35 C37 109.3(2) . . ?
 C38 C35 C36 109.5(2) . . ?
 C37 C35 C36 109.60(2) . . ?
 C43 C44 C51 119.8(2) . . ?
 C45 C44 C43 122.0(2) . . ?
 C45 C44 C51 118.1(2) . . ?
 N4 C28 Si2 55.01(11) . . ?
 N4 C28 C29 126.7(2) . . ?
 N5 C28 Si2 52.71(11) . . ?
 N5 C28 N4 106.15(2) . . ?
 N5 C28 C29 126.8(2) . . ?
 C29 C28 Si2 164.20(2) . . ?
 C1 C6 C7 124.8(2) . . ?
 C5 C6 C1 119.5(2) . . ?
 C5 C6 C7 115.8(2) . . ?
 C43 C48 C49 120.7(2) . . ?
 C47 C48 C43 121.5(2) . . ?
 C47 C48 C49 117.8(2) . . ?
 C14 C15 H15 119.6 . . ?
 C14 C15 C16 120.8(2) . . ?
 C16 C15 H15 119.6 . . ?
 C2 C10 H10 108.2 . . ?
 C2 C10 C12 113.6(2) . . ?
 C2 C10 C11 109.5(2) . . ?
 C12 C10 H10 108.2 . . ?
 C12 C10 C11 109.0(2) . . ?
 C11 C10 H10 108.2 . . ?
 C44 C43 Cu1 121.50(2) . . ?
 C48 C43 Cu1 122.90(2) . . ?
 C48 C43 C44 115.60(2) . . ?
 N5 C39 C40 105.20(2) . . ?
 N5 C39 C41 108.30(2) . . ?
 N5 C39 C42 114.20(2) . . ?
 C40 C39 C41 110.8(2) . . ?
 C40 C39 C42 108.3(2) . . ?
 C41 C39 C42 110.0(2) . . ?
 C14 C19 H19 119.8 . . ?
 C18 C19 C14 120.4(2) . . ?
 C18 C19 H19 119.8 . . ?
 C19 C18 H18 119.7 . . ?
 C17 C18 C19 120.6(2) . . ?
 C17 C18 H18 119.7 . . ?
 C44 C45 H45 119.3 . . ?
 C46 C45 C44 121.3(2) . . ?
 C46 C45 H45 119.3 . . ?
 C35 C38 H38A 109.5 . . ?
 C35 C38 H38B 109.5 . . ?
 C35 C38 H38C 109.5 . . ?
 H38A C38 H38B 109.5 . . ?
 H38A C38 H38C 109.5 . . ?
 H38B C38 H38C 109.5 . . ?
 C39 C40 H40A 109.5 . . ?
 C39 C40 H40B 109.5 . . ?
 C39 C40 H40C 109.5 . . ?
 H40A C40 H40B 109.5 . . ?
 H40A C40 H40C 109.5 . . ?
 H40B C40 H40C 109.5 . . ?
 N2 C20 C22 106.55(2) . . ?
 N2 C20 C21 110.60(2) . . ?
 N2 C20 C23 111.70(2) . . ?
 C21 C20 C22 108.9(2) . . ?
 C23 C20 C22 108.4(2) . . ?
 C23 C20 C21 110.5(2) . . ?
 C30 C29 C28 120.6(2) . . ?
 C34 C29 C28 119.3(3) . . ?
 C34 C29 C30 120.1(3) . . ?
 C45 C46 C50 121.2(2) . . ?
 C47 C46 C45 117.7(2) . . ?
 C47 C46 C50 121.1(2) . . ?
 C2 C3 H3 118.9 . . ?
 C4 C3 C2 122.2(2) . . ?
 C4 C3 H3 118.9 . . ?
 C6 C7 H7 108.4 . . ?
 C6 C7 C8 112.3(2) . . ?
 C6 C7 C9 110.3(2) . . ?
 C8 C7 H7 108.4 . . ?
 C8 C7 C9 109.0(2) . . ?
 C9 C7 H7 108.4 . . ?
 N3 C24 C26 105.70(2) . . ?
 N3 C24 C27 110.9(2) . . ?
 N3 C24 C25 111.8(2) . . ?
 C26 C24 C27 110.3(2) . . ?
 C26 C24 C25 108.4(2) . . ?
 C27 C24 C25 109.6(2) . . ?
 C18 C17 H17 120.2 . . ?
 C18 C17 C16 119.5(2) . . ?
 C16 C17 H17 120.2 . . ?
 C48 C47 H47 119.1 . . ?
 C46 C47 C48 121.8(2) . . ?
 C46 C47 H47 119.1 . . ?
 C20 C22 H22A 109.5 . . ?
 C20 C22 H22B 109.5 . . ?
 C20 C22 H22C 109.5 . . ?
 H22A C22 H22B 109.5 . . ?
 H22A C22 H22C 109.5 . . ?
 H22B C22 H22C 109.5 . . ?
 C35 C37 H37A 109.5 . . ?
 C35 C37 H37B 109.5 . . ?
 C35 C37 H37C 109.5 . . ?
 H37A C37 H37B 109.5 . . ?
 H37A C37 H37C 109.5 . . ?
 H37B C37 H37C 109.5 . . ?
 C10 C12 H12A 109.5 . . ?
 C10 C12 H12B 109.5 . . ?
 C10 C12 H12C 109.5 . . ?
 H12A C12 H12B 109.5 . . ?
 H12A C12 H12C 109.5 . . ?
 H12B C12 H12C 109.5 . . ?
 C15 C16 H16 120.0 . . ?
 C17 C16 C15 120.0(3) . . ?
 C17 C16 H16 120.0 . . ?
 C44 C51 H51A 109.5 . . ?
 C44 C51 H51B 109.5 . . ?
 C44 C51 H51C 109.5 . . ?
 H51A C51 H51B 109.5 . . ?
 H51A C51 H51C 109.5 . . ?
 H51B C51 H51C 109.5 . . ?
 C10 C11 H11A 109.5 . . ?
 C10 C11 H11B 109.5 . . ?
 C10 C11 H11C 109.5 . . ?
 H11A C11 H11B 109.5 . . ?
 H11A C11 H11C 109.5 . . ?
 H11B C11 H11C 109.5 . . ?
 C48 C49 H49A 109.5 . . ?
 C48 C49 H49B 109.5 . . ?
 C48 C49 H49C 109.5 . . ?
 H49A C49 H49B 109.5 . . ?
 H49A C49 H49C 109.5 . . ?
 H49B C49 H49C 109.5 . . ?
 C39 C41 H41A 109.5 . . ?
 C39 C41 H41B 109.5 . . ?
 C39 C41 H41C 109.5 . . ?
 H41A C41 H41B 109.5 . . ?
 H41A C41 H41C 109.5 . . ?
 H41B C41 H41C 109.5 . . ?
 C35 C36 H36A 109.5 . . ?
 C35 C36 H36B 109.5 . . ?
 C35 C36 H36C 109.5 . . ?
 H36A C36 H36B 109.5 . . ?
 H36A C36 H36C 109.5 . . ?
 H36B C36 H36C 109.5 . . ?
 C6 C5 H5 118.9 . . ?
 C4 C5 C6 122.2(2) . . ?
 C4 C5 H5 118.9 . . ?
 C3 C4 C5 118.4(2) . . ?
 C3 C4 H4 120.8 . . ?
 C5 C4 H4 120.8 . . ?
 C39 C42 H42A 109.5 . . ?
 C39 C42 H42B 109.5 . . ?
 C39 C42 H42C 109.5 . . ?
 H42A C42 H42B 109.5 . . ?
 H42A C42 H42C 109.5 . . ?
 H42B C42 H42C 109.5 . . ?
 C7 C8 H8A 109.5 . . ?
 C7 C8 H8B 109.5 . . ?
 C7 C8 H8C 109.5 . . ?
 H8A C8 H8B 109.5 . . ?
 H8A C8 H8C 109.5 . . ?
 H8B C8 H8C 109.5 . . ?
 C46 C50 H50A 109.5 . . ?
 C46 C50 H50B 109.5 . . ?
 C46 C50 H50C 109.5 . . ?
 H50A C50 H50B 109.5 . . ?
 H50A C50 H50C 109.5 . . ?
 H50B C50 H50C 109.5 . . ?
 C7 C9 H9A 109.5 . . ?
 C7 C9 H9B 109.5 . . ?
 C7 C9 H9C 109.5 . . ?
 H9A C9 H9B 109.5 . . ?
 H9A C9 H9C 109.5 . . ?
 H9B C9 H9C 109.5 . . ?
 C29 C30 H30 120.3 . . ?
 C31 C30 C29 119.4(4) . . ?
 C31 C30 H30 120.3 . . ?
 C20 C21 H21A 109.5 . . ?
 C20 C21 H21B 109.5 . . ?
 C20 C21 H21C 109.5 . . ?
 H21A C21 H21B 109.5 . . ?
 H21A C21 H21C 109.5 . . ?
 H21B C21 H21C 109.5 . . ?
 C24 C26 H26A 109.5 . . ?
 C24 C26 H26B 109.5 . . ?
 C24 C26 H26C 109.5 . . ?
 H26A C26 H26B 109.5 . . ?
 H26A C26 H26C 109.5 . . ?
 H26B C26 H26C 109.5 . . ?
 C29 C34 H34 120.7 . . ?
 C29 C34 C33 118.6(4) . . ?
 C33 C34 H34 120.7 . . ?
 C20 C23 H23A 109.5 . . ?
 C20 C23 H23B 109.5 . . ?
 C20 C23 H23C 109.5 . . ?
 H23A C23 H23B 109.5 . . ?
 H23A C23 H23C 109.5 . . ?
 H23B C23 H23C 109.5 . . ?
 C24 C27 H27A 109.5 . . ?
 C24 C27 H27B 109.5 . . ?
 C24 C27 H27C 109.5 . . ?
 H27A C27 H27B 109.5 . . ?
 H27A C27 H27C 109.5 . . ?
 H27B C27 H27C 109.5 . . ?
 C24 C25 H25A 109.5 . . ?
 C24 C25 H25B 109.5 . . ?
 C24 C25 H25C 109.5 . . ?
 H25A C25 H25B 109.5 . . ?
 H25A C25 H25C 109.5 . . ?
 H25B C25 H25C 109.5 . . ?
 C31 C32 H32 120.2 . . ?
 C33 C32 H32 120.2 . . ?
 C33 C32 C31 119.7(3) . . ?
 C30 C31 H31 119.6 . . ?
 C32 C31 C30 120.9(4) . . ?
 C32 C31 H31 119.6 . . ?
 C34 C33 H33 119.4 . . ?
 C32 C33 C34 121.2(4) . . ?
 C32 C33 H33 119.4 . . ?

loop_
  _geom_torsion_atom_site_label_1
  _geom_torsion_atom_site_label_2
  _geom_torsion_atom_site_label_3
  _geom_torsion_atom_site_label_4
  _geom_torsion
  _geom_torsion_site_symmetry_1
  _geom_torsion_site_symmetry_2
  _geom_torsion_site_symmetry_3
  _geom_torsion_site_symmetry_4
  _geom_torsion_publ_flag
 Cu1 Si2 N4 C35 -7.27(19) . . . . ?
 Cu1 Si2 N4 C28 135.49(11) . . . . ?
 Cu1 Si2 N1 Si1 -5.62(7) . . . . ?
 Cu1 Si2 N1 C1 173.94(18) . . . . ?
 Cu1 Si2 N5 C28 -88.10(16) . . . . ?
 Cu1 Si2 N5 C39 87.9(2) . . . . ?
 Cu1 Si1 N1 Si2 5.79(7) . . . . ?
 Cu1 Si1 N1 C1 -173.78(18) . . . . ?
 Cu1 Si1 N2 C13 129.53(11) . . . . ?
 Cu1 Si1 N2 C20 -16.6(2) . . . . ?
 Cu1 Si1 N3 C13 -86.98(15) . . . . ?
 Cu1 Si1 N3 C24 74.6(2) . . . . ?
 Si2 Si1 N1 C1 -179.6(2) . . . . ?
 Si2 Si1 N2 C13 -167.41(10) . . . . ?
 Si2 Si1 N2 C20 46.5(2) . . . . ?
 Si2 Si1 N3 C13 143.74(13) . . . . ?
 Si2 Si1 N3 C24 -54.7(3) . . . . ?
 Si2 N4 C35 C38 -52.7(2) . . . . ?
 Si2 N4 C35 C37 65.8(2) . . . . ?
 Si2 N4 C35 C36 -171.85(16) . . . . ?
 Si2 N4 C28 N5 13.43(16) . . . . ?
 Si2 N4 C28 C29 -160.5(2) . . . . ?
 Si2 N1 C1 C2 -65.2(3) . . . . ?
 Si2 N1 C1 C6 115.9(2) . . . . ?
 Si2 N5 C28 N4 -13.84(17) . . . . ?
 Si2 N5 C28 C29 160.1(2) . . . . ?
 Si2 N5 C39 C40 -17.2(3) . . . . ?
 Si2 N5 C39 C41 101.3(2) . . . . ?
 Si2 N5 C39 C42 -135.8(2) . . . . ?
 Si2 C28 C29 C30 -176.5(5) . . . . ?
 Si2 C28 C29 C34 3.5(7) . . . . ?
 Si1 Si2 N4 C35 53.2(2) . . . . ?
 Si1 Si2 N4 C28 -164.03(10) . . . . ?
 Si1 Si2 N1 C1 179.6(2) . . . . ?
 Si1 Si2 N5 C28 155.26(11) . . . . ?
 Si1 Si2 N5 C39 -28.7(3) . . . . ?
 Si1 N1 C1 C2 114.2(2) . . . . ?
 Si1 N1 C1 C6 -64.7(3) . . . . ?
 Si1 N2 C13 N3 15.45(16) . . . . ?
 Si1 N2 C13 C14 -157.8(2) . . . . ?
 Si1 N2 C20 C22 -45.0(3) . . . . ?
 Si1 N2 C20 C21 73.2(3) . . . . ?
 Si1 N2 C20 C23 -163.27(18) . . . . ?
 Si1 N3 C13 N2 -15.87(16) . . . . ?
 Si1 N3 C13 C14 157.5(2) . . . . ?
 Si1 N3 C24 C26 32.9(3) . . . . ?
 Si1 N3 C24 C27 152.5(2) . . . . ?
 Si1 N3 C24 C25 -84.8(3) . . . . ?
 Si1 C13 C14 C15 5.2(7) . . . . ?
 Si1 C13 C14 C19 -173.9(4) . . . . ?
 N4 Si2 N1 Si1 -125.34(8) . . . . ?
 N4 Si2 N1 C1 54.2(2) . . . . ?
 N4 Si2 N5 C28 9.96(12) . . . . ?
 N4 Si2 N5 C39 -174.0(2) . . . . ?
 N4 C28 C29 C30 -86.0(3) . . . . ?
 N4 C28 C29 C34 94.0(3) . . . . ?
 N1 Si2 N4 C35 105.17(18) . . . . ?
 N1 Si2 N4 C28 -112.07(13) . . . . ?
 N1 Si2 N5 C28 125.73(13) . . . . ?
 N1 Si2 N5 C39 -58.2(2) . . . . ?
 N1 Si1 N2 C13 -116.85(13) . . . . ?
 N1 Si1 N2 C20 97.0(2) . . . . ?
 N1 Si1 N3 C13 124.41(13) . . . . ?
 N1 Si1 N3 C24 -74.0(2) . . . . ?
 N1 C1 C2 C10 3.5(3) . . . . ?
 N1 C1 C2 C3 -178.8(2) . . . . ?
 N1 C1 C6 C7 -1.8(3) . . . . ?
 N1 C1 C6 C5 178.6(2) . . . . ?
 N2 Si1 N1 Si2 -114.01(9) . . . . ?
 N2 Si1 N1 C1 66.4(2) . . . . ?
 N2 Si1 N3 C13 11.47(12) . . . . ?
 N2 Si1 N3 C24 173.0(2) . . . . ?
 N2 C13 C14 C15 95.2(3) . . . . ?
 N2 C13 C14 C19 -83.9(3) . . . . ?
 N3 Si1 N1 Si2 167.52(8) . . . . ?
 N3 Si1 N1 C1 -12.1(2) . . . . ?
 N3 Si1 N2 C13 -11.53(12) . . . . ?
 N3 Si1 N2 C20 -157.7(2) . . . . ?
 N3 C13 C14 C15 -76.7(3) . . . . ?
 N3 C13 C14 C19 104.2(3) . . . . ?
 N5 Si2 N4 C35 -152.7(2) . . . . ?
 N5 Si2 N4 C28 -9.93(12) . . . . ?
 N5 Si2 N1 Si1 156.93(8) . . . . ?
 N5 Si2 N1 C1 -23.5(2) . . . . ?
 N5 C28 C29 C30 101.2(3) . . . . ?
 N5 C28 C29 C34 -78.8(3) . . . . ?
 C1 C2 C10 C12 -126.5(2) . . . . ?
 C1 C2 C10 C11 111.4(2) . . . . ?
 C1 C2 C3 C4 0.4(4) . . . . ?
 C1 C6 C7 C8 -122.9(2) . . . . ?
 C1 C6 C7 C9 115.4(2) . . . . ?
 C1 C6 C5 C4 0.1(4) . . . . ?
 C13 Si1 N1 Si2 -154.96(8) . . . . ?
 C13 Si1 N1 C1 25.5(2) . . . . ?
 C13 Si1 N2 C20 -146.1(3) . . . . ?
 C13 Si1 N3 C24 161.6(3) . . . . ?
 C13 N2 C20 C22 -179.6(2) . . . . ?
 C13 N2 C20 C21 -61.4(3) . . . . ?
 C13 N2 C20 C23 62.1(3) . . . . ?
 C13 N3 C24 C26 -171.6(2) . . . . ?
 C13 N3 C24 C27 -52.0(3) . . . . ?
 C13 N3 C24 C25 70.6(3) . . . . ?
 C13 C14 C15 C16 -178.6(2) . . . . ?
 C13 C14 C19 C18 178.4(2) . . . . ?
 C14 C15 C16 C17 0.1(4) . . . . ?
 C14 C19 C18 C17 0.2(4) . . . . ?
 C2 C1 C6 C7 179.3(2) . . . . ?
 C2 C1 C6 C5 -0.3(3) . . . . ?
 C2 C3 C4 C5 -0.6(4) . . . . ?
 C35 N4 C28 Si2 144.3(2) . . . . ?
 C35 N4 C28 N5 157.8(2) . . . . ?
 C35 N4 C28 C29 -16.2(4) . . . . ?
 C44 C45 C46 C47 1.9(3) . . . . ?
 C44 C45 C46 C50 -177.4(2) . . . . ?
 C28 Si2 N4 C35 -142.8(2) . . . . ?
 C28 Si2 N1 Si1 -167.32(8) . . . . ?
 C28 Si2 N1 C1 12.2(2) . . . . ?
 C28 Si2 N5 C39 176.0(3) . . . . ?
 C28 N4 C35 C38 177.2(2) . . . . ?
 C28 N4 C35 C37 -64.3(3) . . . . ?
 C28 N4 C35 C36 58.0(3) . . . . ?
 C28 N5 C39 C40 157.5(2) . . . . ?
 C28 N5 C39 C41 -84.0(3) . . . . ?
 C28 N5 C39 C42 38.9(3) . . . . ?
 C28 C29 C30 C31 178.4(2) . . . . ?
 C28 C29 C34 C33 -178.0(2) . . . . ?
 C6 C1 C2 C10 -177.6(2) . . . . ?
 C6 C1 C2 C3 0.1(3) . . . . ?
 C6 C5 C4 C3 0.3(4) . . . . ?
 C15 C14 C19 C18 -0.7(3) . . . . ?
 C10 C2 C3 C4 178.2(2) . . . . ?
 C43 C44 C45 C46 -2.8(3) . . . . ?
 C43 C48 C47 C46 -2.3(4) . . . . ?
 C39 N5 C28 Si2 -176.3(3) . . . . ?
 C39 N5 C28 N4 169.8(2) . . . . ?
 C39 N5 C28 C29 -16.2(4) . . . . ?
 C19 C14 C15 C16 0.5(3) . . . . ?
 C19 C18 C17 C16 0.4(4) . . . . ?
 C18 C17 C16 C15 -0.6(4) . . . . ?
 C45 C44 C43 Cu1 177.74(16) . . . . ?
 C45 C44 C43 C48 1.1(3) . . . . ?
 C45 C46 C47 C48 0.6(3) . . . . ?
 C20 N2 C13 Si1 147.9(2) . . . . ?
 C20 N2 C13 N3 163.38(19) . . . . ?
 C20 N2 C13 C14 -9.9(4) . . . . ?
 C29 C30 C31 C32 -0.2(5) . . . . ?
 C29 C34 C33 C32 -0.5(5) . . . . ?
 C3 C2 C10 C12 55.7(3) . . . . ?
 C3 C2 C10 C11 -66.4(3) . . . . ?
 C7 C6 C5 C4 -179.5(2) . . . . ?
 C24 N3 C13 Si1 -163.0(3) . . . . ?
 C24 N3 C13 N2 -178.9(2) . . . . ?
 C24 N3 C13 C14 -5.5(4) . . . . ?
 C47 C48 C43 Cu1 -175.22(17) . . . . ?
 C47 C48 C43 C44 1.3(3) . . . . ?
 C51 C44 C43 Cu1 -0.5(3) . . . . ?
 C51 C44 C43 C48 -177.1(2) . . . . ?
 C51 C44 C45 C46 175.4(2) . . . . ?
 C49 C48 C43 Cu1 4.6(3) . . . . ?
 C49 C48 C43 C44 -178.9(2) . . . . ?
 C49 C48 C47 C46 178.0(2) . . . . ?
 C5 C6 C7 C8 56.8(3) . . . . ?
 C5 C6 C7 C9 -65.0(3) . . . . ?
 C50 C46 C47 C48 179.8(2) . . . . ?
 C30 C29 C34 C33 2.0(4) . . . . ?
 C34 C29 C30 C31 -1.6(4) . . . . ?
 C31 C32 C33 C34 -1.3(5) . . . . ?
 C33 C32 C31 C30 1.7(5) . . . . ?

_smtbx_masks_special_details
;
A solvent mask was calculated and 138 electrons were 
found in a volume of 1594\%A^3^ in 1 void per unit cell. 
This is consistent with the presence of 4 disordered 
molecules of pentane which account for 168 electrons 
per unit cell.
;
loop_
  _smtbx_masks_void_nr
  _smtbx_masks_void_average_x
  _smtbx_masks_void_average_y
  _smtbx_masks_void_average_z
  _smtbx_masks_void_volume
  _smtbx_masks_void_count_electrons
  _smtbx_masks_void_content
 1 0.503 0.738 0.182 1594.0 137.8 '4 C5H12'

_smtbx_masks_void_probe_radius     1.2
_smtbx_masks_void_truncation_radius  1.2
_shelx_res_file
;
TITL ry511_a.res in C2/c
    ry511.res
    created by SHELXL-2018/3 at 13:40:25 on 23-Mar-2022
REM Old TITL
REM SHELXT solution in C2/c: R1 0.128, Rweak 0.008, Alpha 0.045
REM <I/s> 2.440 for 381 systematic absences, Orientation as input
REM Formula found by SHELXT: C53 N5 Si2 Cu
CELL 0.71073 22.7217 15.3128 32.1035 90 106.914 90
ZERR 8 0.0006 0.0005 0.0008 0 0.002 0
LATT 7
SYMM -X,+Y,0.5-Z
SFAC C Cu H N Si
UNIT 428 8 640 40 16

L.S. 10
PLAN  10
CONF
BOND
list 4
MORE -1
BOND $H
ABIN
fmap 2
acta
OMIT 2 2 15
OMIT -12 4 3
REM <olex2.extras>
REM <HklSrc "%.\\RY511.hkl">
REM </olex2.extras>

WGHT    0.064300   11.581100
FVAR       0.03067
CU1   2    0.248345    0.478847    0.287019    11.00000    0.02862    0.03036 =
         0.02122    0.00029    0.00684    0.00260
SI2   5    0.333638    0.484310    0.348739    11.00000    0.01992    0.02624 =
         0.02226   -0.00076    0.00677   -0.00096
SI1   5    0.219369    0.465496    0.349014    11.00000    0.01989    0.02718 =
         0.02281    0.00078    0.00665   -0.00037
N4    4    0.396569    0.407742    0.343352    11.00000    0.02263    0.02699 =
         0.02613   -0.00334    0.00861   -0.00023
N1    4    0.293554    0.462671    0.388185    11.00000    0.02129    0.02599 =
         0.02162    0.00056    0.00698    0.00055
N2    4    0.165220    0.556331    0.353242    11.00000    0.02238    0.02775 =
         0.02521    0.00300    0.00790    0.00058
N3    4    0.158794    0.422706    0.370992    11.00000    0.02305    0.02866 =
         0.02888    0.00229    0.00917   -0.00065
N5    4    0.409799    0.531595    0.375539    11.00000    0.02189    0.02838 =
         0.02852   -0.00417    0.00673   -0.00170
C1    1    0.313034    0.447559    0.434685    11.00000    0.02180    0.03063 =
         0.02328    0.00043    0.00629   -0.00325
C13   1    0.126109    0.497077    0.360745    11.00000    0.02413    0.03340 =
         0.02127    0.00022    0.00629   -0.00001
C14   1    0.058824    0.507828    0.353978    11.00000    0.02719    0.03085 =
         0.03407    0.00724    0.01149    0.00018
C2    1    0.347797    0.372653    0.452443    11.00000    0.02976    0.03381 =
         0.02640    0.00175    0.00611   -0.00037
C35   1    0.396362    0.341094    0.309211    11.00000    0.02807    0.03063 =
         0.03062   -0.00805    0.01039   -0.00049
C44   1    0.247582    0.547530    0.200807    11.00000    0.02286    0.03034 =
         0.02724   -0.00028    0.00721    0.00458
C28   1    0.438258    0.470517    0.358765    11.00000    0.02342    0.03193 =
         0.02650    0.00048    0.00580   -0.00035
C6    1    0.297029    0.506410    0.463889    11.00000    0.02698    0.03640 =
         0.02710    0.00033    0.00868    0.00015
C48   1    0.199705    0.407597    0.197371    11.00000    0.02807    0.03159 =
         0.02853    0.00046    0.00673    0.00377
C15   1    0.016856    0.479896    0.315542    11.00000    0.02958    0.04132 =
         0.03404    0.00596    0.00819   -0.00116
AFIX  43
H15   3    0.030956    0.453221    0.294235    11.00000   -1.20000
AFIX   0
C10   1    0.370469    0.305772    0.425919    11.00000    0.03594    0.03316 =
         0.02765    0.00247    0.00471    0.00777
AFIX  13
H10   3    0.352965    0.320171    0.395035    11.00000   -1.20000
AFIX   0
C43   1    0.229249    0.478311    0.223393    11.00000    0.02219    0.03220 =
         0.02252    0.00067    0.00563    0.00553
C39   1    0.433572    0.609234    0.402587    11.00000    0.02691    0.02971 =
         0.03468   -0.00897    0.00860   -0.00518
C19   1    0.036824    0.546957    0.385568    11.00000    0.02808    0.04370 =
         0.03493    0.00400    0.01213    0.00262
AFIX  43
H19   3    0.064290    0.565480    0.411600    11.00000   -1.20000
AFIX   0
C18   1   -0.025950    0.558536    0.378462    11.00000    0.03245    0.04539 =
         0.05211    0.00648    0.02381    0.00512
AFIX  43
H18   3   -0.040218    0.584958    0.399752    11.00000   -1.20000
AFIX   0
C45   1    0.236117    0.546463    0.155629    11.00000    0.02438    0.03906 =
         0.03005    0.00700    0.01038    0.00470
AFIX  43
H45   3    0.247297    0.594434    0.141858    11.00000   -1.20000
AFIX   0
C38   1    0.340660    0.283208    0.305795    11.00000    0.04072    0.03921 =
         0.04273   -0.01569    0.01924   -0.01040
AFIX 137
H38A  3    0.345600    0.253737    0.332993    11.00000   -1.50000
H38B  3    0.337069    0.240867    0.283137    11.00000   -1.50000
H38C  3    0.304194    0.318527    0.299102    11.00000   -1.50000
AFIX   0
C40   1    0.378579    0.670239    0.395535    11.00000    0.03549    0.03149 =
         0.04668   -0.00943    0.01124   -0.00166
AFIX 137
H40A  3    0.365215    0.688397    0.365630    11.00000   -1.50000
H40B  3    0.390226    0.720551    0.413937    11.00000   -1.50000
H40C  3    0.345640    0.640214    0.402595    11.00000   -1.50000
AFIX   0
C20   1    0.150948    0.641903    0.330504    11.00000    0.02789    0.02809 =
         0.03288    0.00675    0.00839    0.00203
C29   1    0.501412    0.475687    0.353835    11.00000    0.02722    0.04347 =
         0.04828   -0.02348    0.01674   -0.00928
C46   1    0.208401    0.475308    0.130913    11.00000    0.02896    0.04273 =
         0.02384   -0.00084    0.00689    0.00792
C3    1    0.365026    0.358744    0.497136    11.00000    0.04321    0.04369 =
         0.02786    0.00931    0.00612    0.00720
AFIX  43
H3    3    0.388078    0.309440    0.508399    11.00000   -1.20000
AFIX   0
C7    1    0.260670    0.589968    0.450459    11.00000    0.03628    0.03922 =
         0.02602   -0.00442    0.00973    0.00574
AFIX  13
H7    3    0.252510    0.597415    0.418968    11.00000   -1.20000
AFIX   0
C24   1    0.140025    0.334955    0.381760    11.00000    0.02996    0.03041 =
         0.04406    0.00805    0.01426   -0.00160
C17   1   -0.067353    0.531152    0.340057    11.00000    0.02456    0.04343 =
         0.06250    0.01642    0.01292    0.00325
AFIX  43
H17   3   -0.109333    0.539384    0.335375    11.00000   -1.20000
AFIX   0
C47   1    0.190743    0.406292    0.152375    11.00000    0.03195    0.03397 =
         0.03002   -0.00720    0.00371    0.00232
AFIX  43
H47   3    0.172408    0.357683    0.136454    11.00000   -1.20000
AFIX   0
C22   1    0.212330    0.682231    0.330872    11.00000    0.03427    0.03231 =
         0.04745    0.00972    0.01212    0.00072
AFIX 137
H22A  3    0.235980    0.694108    0.360352    11.00000   -1.50000
H22B  3    0.205217    0.735704    0.314559    11.00000   -1.50000
H22C  3    0.234505    0.642316    0.317937    11.00000   -1.50000
AFIX   0
C37   1    0.389632    0.384944    0.265265    11.00000    0.04096    0.03697 =
         0.03163   -0.00600    0.01311    0.00036
AFIX 137
H37A  3    0.353513    0.421014    0.257743    11.00000   -1.50000
H37B  3    0.385970    0.341014    0.243321    11.00000   -1.50000
H37C  3    0.425190    0.420328    0.267145    11.00000   -1.50000
AFIX   0
C12   1    0.352199    0.212141    0.432914    11.00000    0.04252    0.03458 =
         0.04978    0.00148    0.00280    0.00628
AFIX 137
H12A  3    0.374231    0.193510    0.461795    11.00000   -1.50000
H12B  3    0.362099    0.174412    0.412031    11.00000   -1.50000
H12C  3    0.308783    0.209650    0.429313    11.00000   -1.50000
AFIX   0
C16   1   -0.045938    0.491349    0.308563    11.00000    0.02847    0.04784 =
         0.04746    0.00526    0.00847   -0.00608
AFIX  43
H16   3   -0.073593    0.472271    0.282726    11.00000   -1.20000
AFIX   0
C51   1    0.282152    0.624209    0.225744    11.00000    0.03572    0.03471 =
         0.03802    0.00068    0.00963   -0.00376
AFIX 137
H51A  3    0.258842    0.649337    0.243336    11.00000   -1.50000
H51B  3    0.288322    0.667226    0.205666    11.00000   -1.50000
H51C  3    0.321315    0.604916    0.244115    11.00000   -1.50000
AFIX   0
C11   1    0.440804    0.311133    0.437061    11.00000    0.04003    0.04672 =
         0.03565    0.00522    0.01031    0.00919
AFIX 137
H11A  3    0.452598    0.369464    0.431986    11.00000   -1.50000
H11B  3    0.454929    0.271087    0.419044    11.00000   -1.50000
H11C  3    0.458875    0.296200    0.467121    11.00000   -1.50000
AFIX   0
C49   1    0.176911    0.330435    0.217516    11.00000    0.05041    0.03531 =
         0.03689    0.00064    0.00791   -0.00618
AFIX 137
H49A  3    0.205142    0.282646    0.220297    11.00000   -1.50000
H49B  3    0.137106    0.313256    0.199293    11.00000   -1.50000
H49C  3    0.173987    0.346319    0.245774    11.00000   -1.50000
AFIX   0
C41   1    0.456662    0.580296    0.450027    11.00000    0.04702    0.04480 =
         0.03623   -0.01115    0.00027   -0.00398
AFIX 137
H41A  3    0.424549    0.549412    0.457710    11.00000   -1.50000
H41B  3    0.468369    0.630646    0.468394    11.00000   -1.50000
H41C  3    0.491600    0.542616    0.453837    11.00000   -1.50000
AFIX   0
C36   1    0.454843    0.285477    0.321839    11.00000    0.03913    0.03828 =
         0.03730   -0.01069    0.00683    0.00694
AFIX 137
H36A  3    0.489259    0.320465    0.320405    11.00000   -1.50000
H36B  3    0.450176    0.237166    0.302084    11.00000   -1.50000
H36C  3    0.461781    0.263911    0.350950    11.00000   -1.50000
AFIX   0
C5    1    0.315499    0.488539    0.508273    11.00000    0.04312    0.05349 =
         0.02579   -0.00438    0.01221    0.00685
AFIX  43
H5    3    0.304747    0.527337    0.527124    11.00000   -1.20000
AFIX   0
C4    1    0.349127    0.415437    0.525244    11.00000    0.05218    0.06022 =
         0.02175    0.00741    0.00878    0.00861
AFIX  43
H4    3    0.360828    0.404632    0.555037    11.00000   -1.20000
AFIX   0
C42   1    0.484513    0.657899    0.389827    11.00000    0.04350    0.04009 =
         0.06647   -0.01870    0.02450   -0.01663
AFIX 137
H42A  3    0.521116    0.622834    0.397017    11.00000   -1.50000
H42B  3    0.492856    0.712213    0.405370    11.00000   -1.50000
H42C  3    0.471543    0.669199    0.359085    11.00000   -1.50000
AFIX   0
C8    1    0.295570    0.670411    0.473243    11.00000    0.05557    0.04306 =
         0.04264   -0.01030    0.01636    0.00197
AFIX 137
H8A   3    0.297104    0.669575    0.503442    11.00000   -1.50000
H8B   3    0.274828    0.722323    0.459816    11.00000   -1.50000
H8C   3    0.336664    0.669780    0.470759    11.00000   -1.50000
AFIX   0
C50   1    0.198483    0.472650    0.082250    11.00000    0.05580    0.06421 =
         0.02613   -0.00342    0.01241    0.00012
AFIX 137
H50A  3    0.158457    0.495404    0.067543    11.00000   -1.50000
H50B  3    0.201393    0.413412    0.073260    11.00000   -1.50000
H50C  3    0.229305    0.507447    0.075065    11.00000   -1.50000
AFIX   0
C9    1    0.198587    0.584000    0.460629    11.00000    0.03952    0.06055 =
         0.03177   -0.00136    0.01107    0.01234
AFIX 137
H9A   3    0.176749    0.533084    0.446873    11.00000   -1.50000
H9B   3    0.174599    0.635171    0.449804    11.00000   -1.50000
H9C   3    0.205721    0.580025    0.491547    11.00000   -1.50000
AFIX   0
C30   1    0.550352    0.433417    0.383109    11.00000    0.02835    0.05453 =
         0.06838   -0.02940    0.00677   -0.00047
AFIX  43
H30   3    0.544270    0.402696    0.406504    11.00000   -1.20000
AFIX   0
C21   1    0.112334    0.628927    0.283491    11.00000    0.04803    0.04662 =
         0.04214    0.01765   -0.00296   -0.00850
AFIX 137
H21A  3    0.133010    0.589328    0.269271    11.00000   -1.50000
H21B  3    0.106636    0.684081    0.268634    11.00000   -1.50000
H21C  3    0.073001    0.605188    0.282917    11.00000   -1.50000
AFIX   0
C26   1    0.198607    0.282615    0.396856    11.00000    0.03869    0.03519 =
         0.08989    0.01924    0.01884    0.00106
AFIX 137
H26A  3    0.218878    0.282258    0.374464    11.00000   -1.50000
H26B  3    0.189046    0.223785    0.402942    11.00000   -1.50000
H26C  3    0.225193    0.308479    0.422774    11.00000   -1.50000
AFIX   0
C34   1    0.510946    0.523176    0.319646    11.00000    0.05493    0.06093 =
         0.05802   -0.02089    0.03407   -0.02480
AFIX  43
H34   3    0.478716    0.553137    0.300414    11.00000   -1.20000
AFIX   0
C23   1    0.118843    0.703290    0.353924    11.00000    0.05141    0.03555 =
         0.06748    0.01262    0.03170    0.01488
AFIX 137
H23A  3    0.078831    0.680650    0.352280    11.00000   -1.50000
H23B  3    0.114681    0.759798    0.340426    11.00000   -1.50000
H23C  3    0.142696    0.708278    0.383888    11.00000   -1.50000
AFIX   0
C27   1    0.108950    0.340313    0.417589    11.00000    0.07545    0.04861 =
         0.06492    0.01877    0.04088    0.00033
AFIX 137
H27A  3    0.135757    0.369187    0.442474    11.00000   -1.50000
H27B  3    0.100115    0.282457    0.425612    11.00000   -1.50000
H27C  3    0.071310    0.372686    0.407357    11.00000   -1.50000
AFIX   0
C25   1    0.097338    0.290015    0.342047    11.00000    0.05772    0.04034 =
         0.06852    0.00255    0.00829   -0.01205
AFIX 137
H25A  3    0.057914    0.318253    0.334252    11.00000   -1.50000
H25B  3    0.092559    0.229787    0.348707    11.00000   -1.50000
H25C  3    0.114639    0.293683    0.318152    11.00000   -1.50000
AFIX   0
C32   1    0.617841    0.482074    0.342808    11.00000    0.04014    0.12708 =
         0.12571   -0.08530    0.04919   -0.03972
AFIX  43
H32   3    0.656690    0.483061    0.338686    11.00000   -1.20000
AFIX   0
C31   1    0.608317    0.437418    0.377152    11.00000    0.02781    0.09887 =
         0.10954   -0.06864    0.01131   -0.00263
AFIX  43
H31   3    0.641159    0.409355    0.396778    11.00000   -1.20000
AFIX   0
C33   1    0.570154    0.525120    0.314649    11.00000    0.07667    0.10096 =
         0.09244   -0.05198    0.06133   -0.05097
AFIX  43
H33   3    0.577039    0.556388    0.291674    11.00000   -1.20000
AFIX   0
HKLF 4


REM  ry511_a.res in C2/c
REM wR2 = 0.1140, GooF = S = 1.039, Restrained GooF = 1.039 for all data
REM R1 = 0.0417 for 7875 Fo > 4sig(Fo) and 0.0505 for all 9514 data
REM 551 parameters refined using 0 restraints

END

WGHT      0.0642     11.5985

REM Highest difference peak  0.674,  deepest hole -0.274,  1-sigma level  0.059
Q1    1  -0.0662  0.5228  0.2861  11.00000  0.05    0.67
Q2    1   0.5617  0.5213  0.2842  11.00000  0.05    0.55
Q3    1   0.2433  0.4672  0.3184  11.00000  0.05    0.45
Q4    1   0.2345  0.4815  0.2518  11.00000  0.05    0.42
Q5    1   0.0195  0.5151  0.3478  11.00000  0.05    0.39
Q6    1   0.1911  0.5214  0.3499  11.00000  0.05    0.38
Q7    1   0.2953  0.4842  0.3151  11.00000  0.05    0.37
Q8    1   0.2505  0.4086  0.2867  11.00000  0.05    0.37
Q9    1   0.2326  0.4194  0.2907  11.00000  0.05    0.35
Q10   1   0.3640  0.4384  0.3399  11.00000  0.05    0.35
;
_shelx_res_checksum                17152
_shelx_hkl_file
;
 -21   1  29    0.22    0.19
 -21   3  27    0.10    0.19
 -21   5  25    0.04    0.21
 -21   7  24    0.31    0.17
 -20  -2  32    0.38    0.17
 -20   0  28    0.15    0.17
 -20   2  25    0.10    0.17
 -20   4  23    4.90    0.16
 -20   6  22    0.15    0.14
 -20   8  22    0.09    0.22
 -20  10  22    0.33    0.18
 -19  -3  31    0.06    0.15
 -19  -1  27    0.07    0.15
 -19   3  22    9.31    0.20
 -19   9  20    0.14    0.21
 -19  11  21    2.54    0.25
 -18  -4  31   -0.06    0.13
 -18  -2  26   10.14    0.16
 -18   0  23    0.19    0.13
 -18   6  18    4.62    0.18
 -18   8  18    0.38    0.19
 -18  10  18    0.61    0.20
 -18  12  19    0.50    0.25
 -17  -5  31    0.50    0.12
 -17  -1  22   17.97    0.18
 -17   3  18    1.69    0.13
 -17   7  16   -0.05    0.16
 -17   9  16    0.08    0.17
 -17  11  17   -0.03    0.20
 -17  13  18    0.12    0.25
 -16  -6  32    0.48    0.12
 -16   8  14    1.50    0.12
 -15  -7  33   -0.02    0.12
 -15  -1  18    3.66    0.11
 -15   1  16    1.11    0.10
 -15   3  14    0.89    0.08
 -15   5  13    0.57    0.09
 -15   7  13    1.28    0.13
 -15   9  13    1.29    0.15
 -15  11  13    2.90    0.14
 -15  13  14    0.33    0.15
 -14   0  15   -0.04    0.06
 -14   4  12   -0.01    0.10
 -14   8  11    0.60    0.10
 -14  12  12    5.47    0.19
 -13  -7  27    0.28    0.07
 -13   7  10    0.89    0.11
 -13   9  10    0.11    0.13
 -13  13  11    0.12    0.17
 -13  15  13    0.92    0.21
 -12  -6  22    2.53    0.07
 -11  -7  23    2.14    0.06
 -11  -5  18    4.15    0.07
 -11   1  10   28.53    0.15
 -11   7   7    3.21    0.09
 -11   9   7    7.22    0.12
 -11  15  10    0.58    0.20
 -10   2   8    7.77    0.09
 -10   6   6    0.01    0.06
 -10  10   6   10.43    0.15
 -10  12   7    0.16    0.13
 -10  14   8    0.33    0.16
  -9  -9  26    0.61    0.04
  -9  -5  15   17.50    0.08
  -9   9   5    1.36    0.10
  -9  13   6    0.27    0.13
  -8  -4  12   27.68    0.09
  -8   0   7   -0.03    0.03
  -8   6   4    8.71    0.10
  -8  10   4    0.32    0.10
  -8  16   7    0.17    0.17
  -7   3   4    1.15    0.06
  -7   5   3    0.73    0.05
  -7  11   3    2.37    0.10
  -7  13   4    0.87    0.12
  -7  17   7    3.71    0.20
  -6  -2   7    5.79    0.04
  -6   0   5    0.03    0.03
  -6  10   2    0.20    0.08
  -6  16   5    5.71    0.17
  -5   3   2    6.68    0.07
  -5  13   2    1.06    0.10
  -5  17   5    2.14    0.17
  -4  -8  15    8.63    0.04
  -4   6   0    3.40    0.06
  -4   8   0    1.51    0.06
  -2  -8  13   10.46    0.06
  -2   2   0   62.45    0.11
  -1 -11  21    3.26    0.09
  -1  -7  10    1.13    0.04
  -1   5  -2   51.41    0.12
  -1  11  -2    0.98    0.06
  -1  15   0    0.73    0.10
   0 -12  25    0.31    0.10
   0  18   2    0.94    0.13
   1  -9  13    0.34    0.06
   1  -5   5    1.43    0.04
   2 -12  23    0.09    0.12
   2 -10  15    8.79    0.11
   2  -8  10    8.10    0.08
   2  -6   6    5.56    0.06
   2  -4   3    0.97    0.03
   2  16  -1    7.87    0.12
   3 -11  18    1.84    0.10
   4 -10  14    0.06    0.08
   4  -6   5    3.96    0.07
   5 -11  17    0.13    0.10
   6 -10  13    4.97    0.12
   6  -6   4    9.30    0.10
   6  16  -3    2.37    0.08
   7 -11  16    0.23    0.12
   7  -9  10    2.65    0.10
   7  -5   2   21.52    0.13
   8 -12  20    0.59    0.17
   8  -2  -2  208.11    0.33
   8   0  -4    6.20    0.07
   9   1  -5   21.59    0.11
  10 -10  12    1.68    0.14
  10  -6   3   37.91    0.20
  11 -11  16    0.73    0.16
  11  -9   9    1.41    0.13
  11  -5   1    0.19    0.09
  12 -10  12    0.13    0.16
  12  -8   7    0.02    0.09
  12  -2  -3    0.34    0.08
  12   8  -8    0.00    0.05
  13 -11  16    0.93    0.21
  13  -9   9    4.79    0.17
  13  -5   1    0.13    0.11
  13  -1  -4   26.06    0.17
  13   7  -8    9.63    0.09
  13  13  -7    0.72    0.04
  14 -10  13    2.03    0.19
  14  -8   7    1.50    0.16
  14  -2  -3    1.94    0.11
  14   0  -5    0.06    0.09
  14   6  -8    6.25    0.09
  14  10  -8    0.43    0.06
  15  -9  10    8.16    0.21
  15  -7   5    2.59    0.16
  15  -5   1    1.41    0.13
  15  -1  -4    1.54    0.11
  16 -10  13    3.04    0.22
  16  -8   7    1.47    0.17
  16  -6   3   -0.04    0.15
  16   0  -5    0.27    0.11
  16   6  -8    1.87    0.09
  17  -9  11    1.07    0.21
  17  -7   5    0.92    0.17
  17   7  -8    1.10    0.09
  17   9  -8    2.40    0.09
  17  13  -7    9.13    0.11
  18  -8   8    0.65    0.22
  18  -4   0    0.24    0.16
  18   2  -6    7.54    0.15
  18   8  -8    0.15    0.11
  19  -7   6    2.99    0.23
  19  -5   2    0.69    0.18
  19  -3  -1    0.62    0.16
  19   1  -5    1.22    0.13
  20  -8   9    0.40    0.24
  20  -8  10    0.28    0.20
  20  -4   1    0.37    0.18
  20  -2  -2    2.95    0.18
  20   0  -4    6.92    0.18
  21  -7   8    1.00    0.20
  21  -5   3    1.10    0.23
  21  -3   0    0.06    0.19
  21   3  -6    1.31    0.16
  22  -6   6    0.01    0.26
  22  -4   2    3.11    0.23
  22  -2  -1    0.34    0.20
  22   0  -3    0.06    0.13
  22   4  -6    1.06    0.17
  22   8  -7    0.20    0.17
  23  -5   5    0.21    0.20
  23  -3   1    0.80    0.23
  23   3  -5    0.83    0.19
  24   0  -2    9.20    0.26
  24   2  -4   -0.05    0.21
  24   4  -5    0.35    0.20
  24   6  -6    1.50    0.22
  24   8  -6    0.26    0.19
  25  -1   0    0.10    0.25
  25   3  -4    9.07    0.27
  26   0  -1    0.02    0.25
 -21   1  30    2.27    0.21
 -21   3  28    0.12    0.21
 -21   5  26    2.68    0.23
 -21   7  25   -0.05    0.17
 -21   7  26    1.23    0.23
 -20   0  29    0.05    0.18
 -20   2  26    3.16    0.19
 -20   4  24    3.81    0.20
 -20   6  23    1.13    0.19
 -20   8  23    3.17    0.24
 -19  -3  32    0.35    0.16
 -19   7  21    3.89    0.22
 -19   9  21    5.03    0.24
 -18  -4  32    0.00    0.16
 -18   2  21    0.44    0.14
 -18  10  19    2.89    0.22
 -18  12  20    0.30    0.25
 -17  -5  32    0.02    0.14
 -17  -3  26    0.77    0.12
 -17   5  17    0.97    0.11
 -17   7  17    0.12    0.16
 -17   9  17    0.19    0.18
 -16  -4  26    3.02    0.11
 -16   0  19   -0.03    0.10
 -16   2  17    0.22    0.08
 -16   4  16    5.72    0.15
 -16   6  15    0.11    0.13
 -16   8  15    0.66    0.16
 -16  10  15    0.03    0.12
 -16  12  16    0.13    0.21
 -15  -3  22   18.44    0.16
 -15   3  15    0.02    0.11
 -15   5  14    0.92    0.12
 -15  11  14    0.75    0.18
 -15  13  15    0.34    0.22
 -14  -2  18   12.53    0.12
 -14  10  12    7.54    0.18
 -14  12  13    0.23    0.18
 -14  14  14    0.06    0.21
 -13  -5  22    1.75    0.08
 -13  -1  15    1.06    0.08
 -13   1  13    0.76    0.09
 -13  13  12    0.33    0.18
 -12  -8  29    5.04    0.09
 -12  -4  18    0.07    0.06
 -12   8   9    2.48    0.13
 -12  10   9    1.71    0.14
 -12  12  10    0.31    0.16
 -12  14  11    0.42    0.19
 -11  -1  12   29.18    0.14
 -11  11   8    3.25    0.15
 -11  13   9    4.74    0.18
 -10   4   7   25.53    0.15
 -10  16  10    0.20    0.20
  -9  -3  12    2.39    0.06
  -9   7   5    0.98    0.06
  -9  15   8    1.53    0.17
  -8   8   4    3.26    0.10
  -8  12   5    3.74    0.13
  -8  14   6   -0.05    0.14
  -7   9   3    0.61    0.09
  -6  14   4    6.21    0.15
  -5   7   1    6.27    0.08
  -5   9   1    8.78    0.10
  -4  14   2    0.01    0.11
  -3  15   2    0.55    0.11
  -2 -12  27    0.31    0.09
  -2  18   4    0.08    0.17
  -1   1   0   10.04    0.03
  -1  17   2    0.39    0.12
   0 -12  24    0.26    0.11
   0   8  -3    0.13    0.04
   0  12  -2    1.30    0.08
   0  14  -1   29.92    0.17
   1 -11  19   11.20    0.12
   1  15  -1    0.84    0.10
   2 -12  22    3.14    0.12
   2  10  -4    1.67    0.05
   2  18   1    0.02    0.13
   3  -7   7    2.41    0.06
   3  -1  -1   23.29    0.07
   4 -12  21    0.18    0.12
   4  10  -5    0.67    0.04
   4  16  -2    0.07    0.08
   4  18   0    1.98    0.12
   5 -11  16    0.05    0.12
   5  -7   6    2.01    0.07
   5  -1  -2    4.28    0.04
   6 -12  20    0.13    0.14
   7  15  -4   -0.01    0.06
   8 -12  19    3.20    0.17
   8 -10  12    1.35    0.12
   8  -8   7   20.58    0.16
   8  -6   3   98.62    0.28
   8  -4   0    0.06    0.06
   8   6  -7    0.71    0.03
   9 -11  15    0.08    0.14
   9   5  -7    1.70    0.04
   9  17  -3    0.80    0.07
  10 -12  19    2.82    0.20
  10   2  -6   12.03    0.09
  10   4  -7   26.24    0.11
  11 -11  15    0.14    0.17
  11  -7   4    8.15    0.14
  11  -3  -2   31.22    0.17
  11  -1  -4    1.50    0.08
  12 -10  11    1.44    0.18
  12  -8   6    0.25    0.13
  12  -6   2   11.87    0.15
  12  -4  -1   16.10    0.15
  12   0  -5    0.09    0.07
  12   6  -8    4.16    0.07
  13 -11  15    0.14    0.20
  13  -7   4    0.17    0.13
  13  -3  -2    6.54    0.10
  13   1  -6   15.97    0.13
  13   3  -7   35.83    0.16
  14 -10  12    0.81    0.17
  14  -8   6    0.29    0.15
  15  -9   9    7.08    0.21
  15  -7   4    0.14    0.15
  15  -3  -2    2.22    0.09
  15   1  -6   44.51    0.22
  15   5  -8    0.36    0.07
  15  11  -8    2.39    0.07
  15  15  -6    1.39    0.05
  16 -10  12    0.57    0.21
  16  -4  -1    1.70    0.14
  17  -9  10    0.42    0.21
  17  -3  -2    0.24    0.13
  17   1  -6   24.99    0.19
  17   3  -7    5.73    0.12
  17   5  -8   10.87    0.13
  17  11  -8    0.34    0.09
  18  -8   7    0.04    0.19
  18  -2  -3    0.35    0.14
  18   0  -5    0.07    0.13
  18   6  -8    2.73    0.11
  18  10  -8    0.08    0.10
  19  -7   5    4.70    0.22
  19  -1  -4    0.09    0.15
  19   3  -7    5.77    0.15
  19   7  -8    1.44    0.12
  19   9  -8    0.15    0.11
  20  -8   8    2.83    0.25
  20  -6   4    0.98    0.21
  20  -4   0    0.12    0.18
  20   4  -7    1.22    0.14
  20   8  -8    0.27    0.15
  20  12  -7    0.05    0.13
  21  -7   7    4.15    0.21
  21  -5   2    0.12    0.20
  21  -3  -1    0.10    0.19
  21  -1  -3    0.71    0.13
  21   5  -7    1.60    0.14
  22  -6   5    0.42    0.26
  22  -4   1    0.47    0.22
  22   0  -4    0.18    0.18
  22   6  -7    1.33    0.16
  22  10  -7    0.17    0.15
  23  -5   4    2.15    0.20
  23  -3   0    0.07    0.23
  23  -1  -2    3.98    0.17
  23   1  -4    3.36    0.20
  23   7  -7    3.11    0.20
  23   9  -7    2.13    0.20
  24  -4   3    0.17    0.20
  24   0  -3    0.03    0.22
  25  -3   2    4.03    0.28
  25  -1  -1    0.38    0.26
  25   1  -3    0.11    0.23
  26   2  -3    0.07    0.24
 -21   1  31   -0.08    0.20
 -21   3  29    0.48    0.22
 -21   5  27    0.04    0.21
 -21   7  27    0.09    0.25
 -20   0  30    0.43    0.18
 -20   2  27    0.78    0.19
 -20   4  25    3.72    0.21
 -20   6  24    0.90    0.21
 -20   8  24    0.51    0.24
 -19  -3  33    0.40    0.16
 -19   1  25    0.80    0.15
 -19   3  23    1.41    0.13
 -19   5  22   13.83    0.23
 -18  -4  33    0.08    0.16
 -18   0  24   37.81    0.25
 -18   2  22    0.85    0.15
 -18   6  20   12.21    0.21
 -18  10  20   -0.08    0.22
 -17  -5  33    0.25    0.15
 -17  -3  27    0.11    0.12
 -17  -1  23    1.84    0.12
 -17   3  19    0.87    0.14
 -17   5  18    0.08    0.15
 -17  11  18    0.18    0.20
 -16  -6  33    0.19    0.13
 -16  -4  27    1.56    0.12
 -16   0  20    6.32    0.13
 -16   2  18    0.83    0.12
 -16   6  16    1.34    0.15
 -16  10  16    0.05    0.18
 -16  12  17    0.17    0.22
 -15  -1  19    0.07    0.09
 -15   1  17    0.29    0.10
 -15   7  14    2.38    0.15
 -15   9  14    4.02    0.17
 -15  13  16    0.06    0.22
 -14  -6  27    3.74    0.10
 -14  -4  22    7.08    0.10
 -14   0  16    1.00    0.09
 -14   4  13    2.10    0.11
 -14  14  15    2.07    0.23
 -13  -7  28    0.32    0.09
 -13   3  12    0.03    0.09
 -13   5  11    0.02    0.07
 -13   7  11    1.50    0.12
 -13   9  11    0.42    0.14
 -13  15  14    1.32    0.23
 -12   0  13    0.11    0.07
 -12   4  10    7.72    0.12
 -12  14  12    1.89    0.19
 -11  -3  15   11.47    0.09
 -11   3   9    6.17    0.09
 -11  15  11    2.78    0.20
 -10  -6  19    0.75    0.04
 -10  -4  15    0.99    0.05
 -10   0  10    0.10    0.06
 -10  10   7    0.05    0.12
 -10  12   8    3.04    0.15
 -10  14   9    0.28    0.17
 -10  16  11    1.18    0.20
  -9   1   8   19.75    0.12
  -9  11   6    0.10    0.12
  -9  13   7    5.40    0.16
  -8  -6  16    0.60    0.03
  -8   4   5    1.05    0.07
  -8  16   8   -0.11    0.16
  -7  11   4    0.58    0.10
  -7  13   5    3.18    0.13
  -7  15   6    0.02    0.14
  -7  17   8    0.22    0.19
  -6  16   6    0.14    0.15
  -5  11   2    1.49    0.11
  -5  15   4    0.23    0.13
  -5  17   6    0.20    0.17
  -4   4   1  132.74    0.23
  -4  16   4    0.17    0.14
  -3  11   0    0.29    0.07
  -3  13   1    0.07    0.09
  -3  17   4    0.15    0.14
  -2  10  -1   12.01    0.10
  -1   9  -2    0.44    0.05
   0 -10  16    4.70    0.08
   0  -8  11    0.17    0.04
   1  11  -3   18.09    0.10
   1  13  -2    0.05    0.08
   1  17   1    0.25    0.13
   3 -11  17    7.40    0.11
   3  -9  11    2.02    0.08
   3  15  -2    0.61    0.09
   4 -12  20    0.77    0.14
   4 -10  13   16.87    0.14
   6 -12  19    1.79    0.14
   6 -10  12    0.23    0.10
   6  -8   7    0.97    0.08
   7 -11  15    0.53    0.12
   7  -9   9    0.28    0.09
   7  -1  -3    0.23    0.03
   8 -12  18   -0.09    0.17
   8  14  -5    0.43    0.04
   9 -11  14    2.61    0.15
  10 -12  18    0.13    0.18
  10  -8   6    5.45    0.13
  10  -6   2   47.14    0.22
  10   0  -5    0.08    0.06
  11 -11  14    0.24    0.17
  11  -9   8    0.12    0.13
  11   3  -7    3.93    0.07
  11   7  -8    0.17    0.04
  12  10  -8    4.49    0.06
  13 -11  14    0.79    0.20
  13  -5   0    0.88    0.11
  13   5  -8    3.57    0.07
  14 -10  11    2.87    0.20
  14   2  -7    1.69    0.08
  15  -9   8    1.21    0.18
  15  -5   0    0.69    0.13
  16  -8   6    0.28    0.17
  16  -6   2    0.13    0.10
  16   2  -7    0.08    0.09
  16   4  -8    2.33    0.09
  17  -9   9   12.13    0.25
  17  -7   4    3.30    0.19
  17  -5   0    0.12    0.14
  18  -6   2    2.01    0.18
  18  -4  -1    2.15    0.16
  18   2  -7    0.08    0.11
  19  -9  10    0.81    0.24
  19  -5   1    1.03    0.13
  19  -3  -2   -0.01    0.15
  19   1  -6   16.04    0.19
  19   5  -8   12.35    0.16
  19  11  -8    0.01    0.12
  19  13  -7    3.81    0.12
  20  -8   7    0.03    0.23
  20  -2  -3    0.98    0.17
  20   0  -5    0.19    0.15
  20   6  -8    0.04    0.12
  20  10  -8    0.26    0.13
  21  -7   6    5.31    0.21
  21  -1  -4    4.13    0.19
  21   3  -7    0.26    0.14
  21   7  -8    2.70    0.14
  21   9  -8    0.13    0.15
  22  -6   4    1.42    0.26
  22  -2  -2    5.02    0.17
  22   4  -7    0.08    0.16
  23  -5   3   -0.17    0.24
  23  -1  -3    0.47    0.21
  23   1  -5   -0.07    0.19
  23   3  -6    2.39    0.19
  23   5  -7    1.60    0.18
  24  -4   2    1.28    0.20
  24  -2  -1    0.13    0.23
  24   2  -5   -0.18    0.20
  24   4  -6    1.57    0.20
  24   8  -7    2.68    0.22
  25  -3   1    0.22    0.28
  25   1  -4    7.38    0.25
  25   3  -5    1.18    0.23
  26   0  -2    5.46    0.29
  26   4  -5    0.01    0.24
 -21   5  28    0.04    0.22
 -21   5  29    1.57    0.23
 -20   0  31   -0.05    0.19
 -20   2  28    1.48    0.20
 -20   4  26    3.29    0.21
 -20   8  25    4.39    0.26
 -19  -1  29    0.57    0.16
 -19   1  26    0.15    0.16
 -19   3  24    0.15    0.17
 -19   5  23    3.06    0.20
 -19   9  23    4.68    0.26
 -18  -2  28    1.57    0.14
 -18   0  25    0.35    0.15
 -18   2  23    0.33    0.15
 -18   4  21    0.04    0.15
 -18   8  20    0.04    0.14
 -18  10  21    0.80    0.23
 -17  -3  28    5.64    0.15
 -17  -1  24   11.07    0.17
 -17   9  18    1.39    0.14
 -17  11  19    1.18    0.22
 -16  -2  23    5.48    0.13
 -16   4  17    0.23    0.13
 -16   8  16    1.11    0.12
 -16  10  17    0.31    0.18
 -16  12  18    1.13    0.21
 -15  -3  23    0.55    0.11
 -15   3  16    1.16    0.12
 -15   5  15    0.73    0.13
 -15  11  15    0.54    0.13
 -14  -2  19    0.64    0.08
 -14   6  13    3.20    0.13
 -14   8  13    0.97    0.14
 -14  10  13    2.70    0.13
 -14  12  14    0.02    0.17
 -14  14  16    0.74    0.22
 -13  -1  16    6.59    0.10
 -13   1  14    7.12    0.11
 -13  11  12    1.48    0.16
 -13  13  13    1.23    0.18
 -13  15  15    0.28    0.24
 -12  -6  23    0.47    0.07
 -12   6  10    3.34    0.12
 -12   8  10    0.13    0.11
 -12  10  10    1.75    0.14
 -12  12  11    0.11    0.16
 -11  11   9    0.85    0.13
 -11  13  10    1.69    0.16
 -11  15  12    0.10    0.21
 -10   6   7    0.04    0.06
 -10   8   7    5.18    0.12
  -9  -7  20    9.59    0.06
  -9  -1  10    9.49    0.08
  -9   3   7    1.09    0.07
  -9   7   6    4.55    0.10
  -9  15   9    1.43    0.18
  -8  -8  21    0.03    0.03
  -8  10   5    3.45    0.12
  -8  12   6    6.12    0.14
  -8  14   7    0.20    0.15
  -8  16   9    0.45    0.17
  -6  -4  10    0.38    0.03
  -6   2   4    0.52    0.04
  -6   4   3   24.40    0.12
  -6  14   5    5.12    0.16
  -5 -11  26    1.41    0.05
  -5  13   3    0.10    0.10
  -4   2   2  125.70    0.19
  -4  10   1   34.27    0.17
  -3   5   0    0.03    0.04
  -2 -12  26   -0.03    0.08
  -2 -10  18    1.79    0.06
  -2   6  -1   66.78    0.16
  -2  14   1   10.60    0.13
  -1   7  -2    1.28    0.04
  -1  15   1    0.90    0.12
   0 -12  23    0.88    0.10
   0  -6   7    4.92    0.05
   0  16   1    7.07    0.13
   0  18   3    0.11    0.13
   2 -12  21    0.53    0.11
   2 -10  14    0.34    0.08
   2   8  -4    6.27    0.05
   2  12  -3   14.32    0.10
   3  11  -4    1.29    0.05
   3  17   0    1.87    0.12
   4  -8   8   11.46    0.10
   5 -11  15    0.16    0.12
   6 -12  18    0.01    0.15
   7 -11  14    0.51    0.12
   7  11  -6    0.80    0.03
   7  17  -2    1.27    0.09
   8  12  -6    6.20    0.04
   9  -9   8    0.91    0.11
   9  -3  -2    1.13    0.07
   9  -1  -4   39.84    0.16
  10 -10  10    0.81    0.13
  10  16  -4    1.53    0.06
  11 -11  13    3.19    0.17
  11  -7   3    6.64    0.13
  11  -5   0   28.96    0.18
  11   1  -6   21.77    0.12
  12 -12  17    5.62    0.23
  12 -10  10    0.17    0.15
  12  -8   5    5.76    0.15
  12  -2  -4   11.04    0.12
  12   2  -7    1.00    0.06
  13 -11  13    0.05    0.19
  13  -7   3    0.10    0.13
  13  -3  -3    0.56    0.10
  13  -1  -5    4.21    0.10
  13  11  -8    0.27    0.05
  14 -10  10    0.38    0.18
  14  -8   5    3.98    0.16
  14  -4  -2    5.08    0.12
  14  -2  -4    6.50    0.10
  14   0  -6    0.69    0.09
  15 -11  14    1.09    0.22
  15  -9   7    1.86    0.17
  15  -7   3    0.41    0.15
  15  -3  -3    0.33    0.11
  15  -1  -5    6.83    0.11
  16 -10  10   -0.03    0.19
  16  -8   5    0.24    0.17
  16  -6   1    0.10    0.14
  16  -4  -2    5.27    0.15
  16  -2  -4   20.68    0.17
  16   0  -6   26.81    0.19
  17  -9   8    0.81    0.21
  17  -7   3    0.86    0.17
  17  -3  -3   -0.04    0.13
  18 -10  11    6.29    0.28
  18  -8   6    0.02    0.15
  18  -2  -4   20.90    0.21
  18   0  -6    2.36    0.14
  18   4  -8    1.85    0.11
  19  -9   9    4.84    0.25
  19  -7   4    0.56    0.20
  19  -5   0    0.10    0.17
  19  -1  -5    1.20    0.15
  20  -6   2    4.85    0.23
  20  -4  -1    0.78    0.18
  21  -7   5    3.57    0.25
  21  -5   1    0.18    0.20
  21  -3  -2    0.07    0.18
  21   1  -6   13.38    0.21
  21   5  -8    2.09    0.15
  22  -6   3    0.62    0.24
  22  -4   0    1.78    0.17
  22  -2  -3    0.44    0.19
  22   0  -5   -0.07    0.18
  22   6  -8    0.58    0.15
  22   8  -8    0.38    0.15
  23  -5   2    1.15    0.26
  23  -3  -1    0.33    0.22
  24  -4   1    0.09    0.25
  24  -2  -2    6.83    0.26
  24   0  -4    0.01    0.22
  24   6  -7    3.29    0.20
  25  -3   0    0.46    0.28
  26   0  -3   -0.07    0.27
 -21   3  31    1.49    0.24
 -20   0  32    0.16    0.20
 -20   2  29    0.60    0.20
 -20   4  27    0.95    0.21
 -20   6  26    2.37    0.22
 -20   8  26   -0.06    0.25
 -19  -1  30    3.56    0.18
 -19   1  27   -0.06    0.17
 -19   3  25    1.69    0.18
 -19   9  24    1.51    0.25
 -18  -2  29    0.61    0.15
 -18   0  26   11.22    0.19
 -18   4  22    0.16    0.16
 -18   6  21    0.16    0.16
 -18   8  21    0.04    0.20
 -18  10  22    1.13    0.24
 -17   1  22   17.86    0.19
 -17   3  20    1.83    0.11
 -17   7  19    5.41    0.19
 -17   9  19    3.72    0.19
 -17  11  20    0.41    0.22
 -16  -4  28    0.78    0.11
 -16   0  21    0.07    0.11
 -16   4  18    0.38    0.13
 -16   8  17    0.56    0.16
 -15  -5  28    2.40    0.12
 -15  -1  20    9.98    0.14
 -15   7  15    9.35    0.17
 -15  11  16    0.06    0.19
 -15  13  17    1.32    0.17
 -14  -6  28    0.47    0.09
 -14  -4  23    2.08    0.09
 -14   0  17    0.19    0.09
 -14   2  15    0.70    0.08
 -14   4  14    0.19    0.11
 -14  10  14    0.22    0.16
 -14  12  15    0.21    0.20
 -13  -7  29    2.36    0.10
 -13  -5  23    1.69    0.09
 -13   3  13    0.78    0.10
 -13   5  12    1.16    0.11
 -13   7  12    0.12    0.11
 -13  13  14    1.27    0.20
 -13  15  16    2.02    0.23
 -12  -8  30    2.77    0.09
 -12  -4  19    0.90    0.07
 -12  -2  16    2.19    0.08
 -12   2  12   10.49    0.12
 -12   4  11    0.04    0.09
 -12  14  13    2.05    0.20
 -11  -9  32    0.21    0.08
 -11  -7  24    0.89    0.06
 -11  -5  19    2.25    0.06
 -11  -1  13   14.46    0.11
 -11   1  11    1.19    0.06
 -11   3  10   32.00    0.17
 -11   5   9    4.50    0.09
 -11   7   9    7.38    0.13
 -11   9   9    3.06    0.13
 -11  13  11    3.54    0.18
 -10  -8  25    4.13    0.06
 -10   2   9    6.36    0.09
 -10   4   8    4.81    0.09
 -10  10   8    0.47    0.12
 -10  12   9    0.05    0.14
 -10  14  10    0.74    0.17
 -10  16  12    1.40    0.22
  -9  11   7    3.74    0.14
  -9  13   8    0.25    0.15
  -8  -2  10   11.75    0.08
  -8   0   8    1.21    0.05
  -8   6   5    0.23    0.07
  -8   8   5    0.72    0.09
  -7   1   6    1.80    0.06
  -7   7   4    0.11    0.07
  -7   9   4    0.00    0.09
  -7  15   7    3.41    0.17
  -7  17   9    1.35    0.18
  -6  12   4    0.30    0.11
  -6  16   7    0.30    0.16
  -5   5   2   10.24    0.09
  -5   9   2    0.20    0.08
  -5  15   5    0.46    0.14
  -5  17   7    9.89    0.21
  -4  12   2    0.12    0.09
  -4  14   3    6.32    0.14
  -4  16   5    1.83    0.14
  -3  -9  16    1.59    0.04
  -3   9   0    3.62    0.08
  -3  17   5    6.75    0.18
  -2   8  -1   38.18    0.14
  -2  16   3    5.61    0.14
  -2  18   5    0.28    0.16
  -1 -11  20    0.11    0.06
  -1  11  -1    8.73    0.10
  -1  17   3    0.89    0.13
   0  -4   4  103.31    0.13
   1  -9  12    8.52    0.09
   1  -3   2    1.69    0.03
   2  -8   9    0.17    0.05
   2  16   0    2.72    0.12
   2  18   2    0.60    0.14
   3  13  -3    0.04    0.06
   4 -12  19   -0.04    0.11
   4  -6   4   26.25    0.12
   4  12  -4   11.72    0.08
   4  14  -3    6.58    0.09
   5  -5   2    0.05    0.05
   5  11  -5   12.34    0.07
   5  17  -1    0.48    0.10
   6  -6   3    0.32    0.06
   6  -4   0   17.69    0.11
   6   2  -5    9.84    0.05
   6  14  -4    6.11    0.07
   7  -9   8    0.05    0.09
   7  -7   4   13.36    0.12
   7  -5   1   22.73    0.13
   7  13  -5    3.20    0.05
   8 -12  17    7.30    0.17
   8 -10  10    0.04    0.11
   8  -6   2   30.57    0.17
   8  -2  -3   18.80    0.11
   9 -11  13    2.01    0.15
   9  -5   0   17.26    0.13
  10 -12  16    0.08    0.17
  10   8  -8    0.67    0.04
  11 -11  12    0.00    0.14
  11  -9   7    5.42    0.15
  11   5  -8    7.68    0.08
  12 -12  16    0.41    0.20
  12 -10   9    0.91    0.15
  12  -6   1    0.46    0.10
  12  -4  -2   41.48    0.21
  12   0  -6    0.91    0.07
  12   4  -8    5.76    0.08
  13 -11  12    0.91    0.19
  14 -10   9    0.38    0.17
  15 -11  13   -0.13    0.20
  15   1  -7    0.22    0.09
  15   3  -8    4.14    0.10
  15   7  -9    0.53    0.08
  16   8  -9    1.29    0.09
  16  12  -8    0.24    0.07
  17  -9   7    3.79    0.22
  17  -5  -1    0.40    0.15
  17   1  -7    1.17    0.11
  17   3  -8    8.45    0.13
  17   7  -9    0.16    0.08
  17   9  -9    1.21    0.09
  18 -10  10    0.34    0.25
  18  -8   5    3.33    0.22
  18   6  -9   15.64    0.15
  18   8  -9    8.85    0.13
  18  12  -8    1.60    0.10
  19  -9   8    0.66    0.23
  19  -7   3    0.45    0.20
  19  -3  -3    1.90    0.12
  19   1  -7    0.25    0.13
  19   7  -9    7.85    0.15
  20  -8   6    0.18    0.18
  20  -4  -2    1.15    0.17
  20  -2  -4    5.06    0.18
  20   0  -6    1.81    0.16
  21  -7   4    3.34    0.25
  21  -5   0    1.30    0.21
  21  -3  -3    0.92    0.17
  21  -1  -5    0.68    0.17
  21  11  -8    0.13    0.14
  22  -6   2    2.73    0.23
  22  -4  -1    2.96    0.23
  22   2  -7    0.12    0.17
  22   4  -8    0.53    0.15
  22  10  -8    0.55    0.14
  23  -5   1    0.33    0.25
  23  -3  -2    3.14    0.24
  23  -1  -4    3.79    0.21
  23   1  -6    1.75    0.19
  23   3  -7    0.63    0.18
  23   5  -8    0.77    0.19
  23   7  -8    1.01    0.17
  23   9  -8    0.34    0.18
  24  -2  -3    0.97    0.22
  24   0  -5    0.00    0.20
  24   2  -6    0.33    0.21
  24   4  -7    0.23    0.19
  25  -3  -1    0.08    0.27
  25  -1  -3    0.05    0.23
  25   1  -5    0.82    0.23
  25   3  -6    3.68    0.22
  26   2  -5    0.38    0.25
  26   4  -6    1.48    0.24
 -20   2  30    1.53    0.21
 -20   4  28    4.38    0.23
 -20   6  27    2.40    0.22
 -20   8  27    1.63    0.24
 -19  -1  31    0.23    0.16
 -19  -1  32    0.18    0.20
 -19   1  28    1.59    0.18
 -19   3  26   -0.10    0.19
 -19   7  24    2.00    0.16
 -19   9  25    0.26    0.25
 -18  -2  30    3.50    0.16
 -18   0  27    0.05    0.17
 -18   2  24   28.11    0.25
 -18   4  23    1.03    0.17
 -18   6  22    0.12    0.18
 -18   8  22   -0.04    0.20
 -18  10  23    4.11    0.25
 -17  -1  25    1.26    0.12
 -17   1  23    1.87    0.14
 -17   3  21    2.27    0.16
 -17   5  20    2.74    0.17
 -17   7  20    1.97    0.18
 -17   9  20   -0.11    0.20
 -17  11  21    2.98    0.25
 -16  -4  29    1.02    0.14
 -16   6  18    0.25    0.15
 -16   8  18    0.56    0.16
 -16  10  18   -0.03    0.14
 -16  12  19    0.33    0.17
 -15  -3  24   11.38    0.15
 -15   5  16    4.19    0.15
 -15   9  16    0.22    0.17
 -15  11  17    0.02    0.20
 -15  13  18    1.33    0.22
 -14  -6  29    0.54    0.10
 -14  -2  20    2.63    0.10
 -14   6  14    2.66    0.13
 -14   8  14    0.67    0.15
 -14  14  17    1.99    0.23
 -13  11  13    1.17    0.12
 -12   0  14   39.43    0.18
 -12   6  11    4.14    0.12
 -12   8  11    2.39    0.12
 -12  10  11    0.22    0.10
 -12  12  12    1.49    0.13
 -12  14  14    0.27    0.21
 -11  -3  16   38.56    0.16
 -11  11  10    0.40    0.14
 -11  15  13   -0.04    0.21
 -10  -2  13    5.02    0.07
 -10   0  11    0.26    0.06
 -10   8   8    0.73    0.11
 -10  14  11    5.17    0.18
 -10  16  13    1.80    0.21
  -9  -5  16   16.64    0.08
  -9  15  10    1.06    0.17
  -8  10   6    2.62    0.11
  -8  14   8    1.18    0.15
  -8  16  10    0.08    0.19
  -7  -7  17    4.01    0.04
  -7  -5  13    6.63    0.05
  -7   3   5    7.93    0.08
  -7  11   5    0.83    0.11
  -7  13   6    2.15    0.13
  -7  17  10    0.14    0.20
  -6   6   3    6.56    0.08
  -6   8   3    8.21    0.10
  -5   7   2    1.75    0.07
  -5  13   4    0.12    0.11
  -4   8   1   30.75    0.15
  -3   7   0   23.57    0.12
  -3  11   1    0.00    0.09
  -3  13   2    1.27    0.11
  -2 -12  25    1.91    0.09
  -1  13   0    0.09    0.08
   0   4  -2  114.30    0.14
   0  10  -2    0.44    0.06
   0  14   0    3.47    0.11
   0  18   4    0.20    0.16
   1  -1   0   10.19    0.03
   1   5  -3  202.23    0.18
   1   9  -3   16.23    0.09
   1  15   0    0.74    0.10
   1  17   2    1.05    0.14
   2 -12  20    0.51    0.11
   3 -13  24    0.76    0.14
   3  -7   6    0.30    0.06
   3  -5   3   34.64    0.12
   4 -12  18    1.34    0.12
   4 -10  12   10.21    0.11
   4   2  -4    6.34    0.03
   4  18   1    0.20    0.13
   5 -13  22   -0.11    0.16
   5 -11  14    0.94    0.12
   5   1  -4   53.66    0.11
   5   3  -5    6.29    0.04
   5  13  -4    0.10    0.06
   6 -12  17    1.71    0.13
   6  -8   6    9.43    0.11
   7 -13  21    4.59    0.18
   7 -11  13    1.25    0.12
   7   1  -5   22.13    0.09
   7   3  -6    6.67    0.05
   8  -4  -1   11.32    0.10
   8   2  -6    0.14    0.04
   9 -11  12    0.60    0.13
   9  -7   3   12.11    0.13
  10 -12  15    4.42    0.18
  10 -10   9   16.93    0.19
  10  -2  -4    0.70    0.07
  10   6  -8    6.46    0.06
  11  -9   6    2.83    0.13
  11  -1  -5    6.47    0.08
  11  15  -5    0.54    0.04
  12 -12  15    2.29    0.20
  13 -11  11    0.65    0.17
  13  -9   6    0.13    0.15
  13  -7   2    1.03    0.13
  13   1  -7    0.20    0.07
  13   3  -8   11.42    0.10
  14  -8   4    3.52    0.12
  14  -6   0   -0.02    0.12
  14  -2  -5    0.54    0.09
  14   6  -9    5.61    0.09
  14   8  -9   35.19    0.15
  14  12  -8    0.85    0.06
  15 -11  12    0.30    0.20
  15  -7   2    1.05    0.11
  15  -3  -4    9.50    0.15
  15  -1  -6   45.15    0.23
  15   5  -9   10.78    0.12
  15   9  -9   10.04    0.10
  16 -10   9    0.43    0.19
  16  -8   4    2.37    0.17
  16  -6   0    5.75    0.17
  16  -4  -3    0.41    0.12
  16  -2  -5    1.44    0.12
  16   2  -8   32.20    0.19
  16  14  -7    1.31    0.06
  17  -9   6    0.14    0.20
  17  -7   2    2.57    0.18
  17  -3  -4    3.68    0.15
  17  -1  -6   26.53    0.21
  17   5  -9    4.05    0.11
  18 -10   9    3.10    0.25
  18  -8   4    0.72    0.20
  18  -6   0    0.09    0.16
  18  -2  -5    0.70    0.14
  18   2  -8   13.24    0.16
  18  10  -9    7.33    0.12
  19  -9   7    9.84    0.26
  19  -7   2    0.23    0.19
  19  -5  -1    3.43    0.18
  19  -3  -4    1.23    0.15
  19  -1  -6   15.98    0.20
  19   5  -9    1.65    0.12
  19   9  -9    7.63    0.12
  20  -8   5    2.67    0.23
  20  -6   1    1.33    0.15
  20   6  -9    0.72    0.12
  20   8  -9    4.67    0.13
  20  12  -8    0.34    0.12
  21  -7   3    1.14    0.24
  21   1  -7    1.25    0.16
  21   7  -9    7.25    0.16
  22  -4  -2    0.52    0.20
  22  -2  -4   -0.02    0.18
  22   0  -6    0.10    0.17
  23  -5   0    0.17    0.24
  23  -1  -5    0.21    0.20
  24  -4  -1    2.43    0.27
  24   6  -8    1.01    0.19
  24   8  -8    0.10    0.18
  25  -3  -2    3.07    0.26
  25  -1  -4    7.19    0.27
  25   3  -7    0.44    0.20
  26  -2  -2    4.75    0.28
  26   0  -4    0.22    0.20
  26   2  -6    1.47    0.23
  26   4  -7    1.79    0.26
 -20   2  31   -0.05    0.21
 -20   4  29    0.01    0.21
 -20   6  28    1.40    0.18
 -20   6  29    0.09    0.25
 -19  -1  33   -0.01    0.19
 -19   1  29    0.62    0.19
 -19   3  27    0.72    0.19
 -19   5  26    1.20    0.21
 -19   7  25    0.04    0.16
 -19   7  26    0.14    0.21
 -19   9  26   -0.01    0.26
 -18  -2  31    0.12    0.16
 -18   2  25    0.28    0.16
 -18   4  24   17.57    0.23
 -18   6  23    0.62    0.19
 -18   8  23    0.88    0.22
 -18  10  24    0.20    0.25
 -17  -3  30    0.15    0.14
 -17  -1  26    0.33    0.13
 -17   3  22    7.10    0.18
 -17   5  21    3.26    0.17
 -17   9  21    3.19    0.22
 -17  11  22    0.44    0.24
 -16  -2  25    0.29    0.12
 -16   0  22    5.03    0.14
 -16   2  20    0.84    0.12
 -16   4  19    0.30    0.14
 -16  10  19    1.85    0.21
 -16  12  20   -0.03    0.17
 -15  -5  29    0.92    0.11
 -15  -1  21    3.92    0.12
 -15   1  19    0.02    0.11
 -15   9  17    1.94    0.17
 -15  11  18    1.20    0.20
 -15  13  19    2.76    0.25
 -14  -4  24   10.36    0.12
 -14   0  18   13.19    0.14
 -14   2  16    0.10    0.07
 -14   4  15    0.20    0.11
 -14  10  15    0.16    0.16
 -14  12  16    0.79    0.15
 -14  14  18    0.68    0.25
 -13  -7  30    0.65    0.10
 -13  -5  24    0.01    0.09
 -13  -1  17    1.18    0.08
 -13   1  15    1.09    0.09
 -13   3  14    5.14    0.12
 -13   7  13    2.37    0.13
 -13   9  13    0.08    0.14
 -13  13  15    0.28    0.15
 -12  -8  31    0.16    0.09
 -12  -6  24    1.07    0.08
 -12  10  12    0.35    0.15
 -12  12  13    5.69    0.19
 -11   1  12   29.46    0.16
 -11   5  10   15.05    0.15
 -11   9  10    0.11    0.12
 -11  13  12    1.23    0.17
 -11  15  14    0.64    0.21
 -10  -6  20    2.38    0.06
 -10  -4  16    6.97    0.07
 -10  10   9    1.69    0.13
 -10  12  10    1.31    0.15
  -9  -3  13    7.05    0.07
  -9   1   9    1.37    0.06
  -9  11   8    4.84    0.14
  -9  13   9    8.92    0.18
  -9  15  11    3.19    0.20
  -8  -4  13   12.04    0.07
  -8   2   7    2.08    0.06
  -8   4   6    5.82    0.08
  -8  12   7    1.05    0.12
  -7  -1   8   53.37    0.14
  -7  15   8    0.01    0.15
  -6  14   6    0.04    0.14
  -6  16   8    0.42    0.17
  -5   1   4   54.04    0.13
  -5   3   3  194.51    0.28
  -5  11   3    3.45    0.10
  -5  17   8    0.05    0.18
  -4 -10  20    0.13    0.04
  -4  14   4    0.84    0.12
  -3   3   1   13.46    0.07
  -3  17   6    0.73    0.17
  -2  14   2   11.24    0.14
  -2  18   6    0.95    0.17
  -1  15   2    0.04    0.12
  -1  17   4    3.84    0.17
   0 -12  22    0.10    0.08
   0 -10  15   18.59    0.11
   0  12  -1   30.51    0.16
   0  16   2    2.29    0.14
   1 -11  17   11.54    0.11
   2 -10  13    2.80    0.08
   2  -6   5   15.53    0.08
   3 -13  23    0.94    0.14
   4  -8   7    0.25    0.06
   4   8  -5    6.01    0.04
   4  16  -1    4.96    0.11
   5 -13  21    3.89    0.16
   6 -12  16    3.05    0.15
   6   0  -4    0.32    0.04
   6  16  -2    0.43    0.09
   7 -13  20    0.21    0.15
   7  -3  -2    1.76    0.06
   8 -12  15    4.59    0.15
   8   0  -5   -0.10    0.05
   8  16  -3    0.67    0.08
   9 -13  19    1.85    0.18
  10  -4  -2   26.17    0.15
  10   2  -7    8.08    0.08
  11  -7   2    0.82    0.10
  11  -5  -1    0.45    0.06
  12 -12  14    1.26    0.19
  12  -6   0    2.85    0.11
  13  -1  -6   16.08    0.14
  13   7  -9    1.03    0.06
  14 -12  14    2.45    0.23
  14 -10   8    3.93    0.18
  14  -8   3    7.25    0.17
  14  -4  -3    0.75    0.11
  14   2  -8   10.21    0.11
  15 -11  11    3.09    0.21
  15  -9   5    2.11    0.17
  15  -7   1    0.20    0.14
  15  -5  -2    0.82    0.13
  16 -10   8    0.95    0.21
  16  -8   3    1.65    0.17
  16   0  -7    0.33    0.11
  16   4  -9    2.49    0.09
  16  10  -9    4.05    0.09
  17 -11  11    0.28    0.25
  17  -9   5    2.98    0.19
  17  -5  -2    1.21    0.15
  18 -10   8    1.29    0.24
  18  -8   3    7.66    0.22
  18  -4  -3    6.52    0.14
  18   0  -7    0.18    0.12
  18   4  -9   15.05    0.16
  19  -9   6    1.70    0.24
  20  -8   4    0.20    0.23
  20  -6   0    0.24    0.20
  20  -4  -3    0.51    0.18
  20   0  -7    0.36    0.15
  20   2  -8    0.72    0.13
  21  -7   2    0.14    0.23
  21   9  -9    1.96    0.13
  22  -8   5    0.55    0.27
  22  -6   1    1.60    0.17
  22  -2  -5    1.69    0.18
  22   2  -8    0.67    0.16
  22   6  -9    0.89    0.15
  22   8  -9    1.58    0.15
  23  -7   3    0.01    0.28
  23  -3  -3    0.97    0.16
  23   3  -8    1.39    0.18
  23   7  -9    0.64    0.19
  24  -6   2    0.20    0.27
  24  -2  -4    0.19    0.23
  24   0  -6    0.64    0.21
  24   2  -7    0.01    0.18
  24   4  -8    2.34    0.20
  25   1  -6    1.83    0.23
  25   5  -8    0.16    0.20
  26  -2  -3    0.21    0.28
  26   0  -5    0.11    0.26
 -20   2  32    0.52    0.21
 -20   4  31    0.86    0.24
 -19   1  30    3.73    0.20
 -19   3  28    8.72    0.23
 -19   5  27    3.06    0.22
 -19   7  27    2.97    0.25
 -18  -2  32    0.18    0.17
 -18   0  28    5.54    0.17
 -18   2  26   10.60    0.21
 -18   6  24    7.95    0.23
 -18   8  24    0.67    0.22
 -18  10  25    6.49    0.28
 -17  -3  31    0.17    0.14
 -17  -1  27    0.08    0.14
 -17   1  24   11.19    0.18
 -17   5  22    7.75    0.19
 -17   7  21    7.22    0.17
 -17   9  22    1.10    0.22
 -17  11  23    5.41    0.27
 -16  -4  30    0.00    0.12
 -16   0  23    0.10    0.12
 -16   2  21    0.29    0.13
 -16   4  20    0.53    0.14
 -16   8  19    2.31    0.14
 -16  10  20   -0.09    0.20
 -16  12  21    0.10    0.17
 -15  -5  30    3.64    0.14
 -15  -3  25    0.81    0.11
 -15  -1  22   12.92    0.15
 -15   5  17    3.20    0.11
 -15  13  20    1.02    0.25
 -14  -6  30    0.14    0.11
 -14  -2  21    1.75    0.10
 -14   6  15    0.75    0.09
 -14   8  15    0.14    0.11
 -14  10  16    5.25    0.19
 -14  12  17    5.01    0.22
 -14  14  19    0.00    0.25
 -13  13  16    0.34    0.21
 -12  -4  20    0.04    0.06
 -12  -2  17   -0.01    0.07
 -12   2  13    3.80    0.08
 -12   4  12    9.05    0.11
 -12   8  12    2.03    0.13
 -12  14  15    5.16    0.21
 -11  -7  25    5.79    0.09
 -11  -5  20    0.54    0.06
 -11  -1  14   15.07    0.12
 -11   7  10    0.44    0.08
 -11  15  15    1.22    0.21
 -10   2  10    0.91    0.07
 -10   4   9   10.23    0.10
 -10   8   9    0.53    0.10
 -10  14  12    1.95    0.19
 -10  16  14    1.10    0.21
  -9  -9  27    0.01    0.05
  -9  -1  11    0.30    0.06
  -9   3   8   46.97    0.18
  -8   6   6   21.18    0.15
  -8   8   6    2.24    0.09
  -8  14   9    1.38    0.16
  -8  16  11    0.67    0.20
  -7   9   5    0.71    0.09
  -7  13   7   14.37    0.18
  -7  15   9    1.09    0.19
  -7  17  11    0.02    0.20
  -6   0   6   20.96    0.09
  -6   4   4   13.18    0.10
  -6  12   5   13.84    0.16
  -4  10   2    1.85    0.08
  -4  12   3    7.79    0.12
  -4  16   6    0.50    0.15
  -3  15   4    0.91    0.13
  -2 -10  17    5.31    0.06
  -2  10   0    0.90    0.07
  -2  12   1   25.33    0.16
  -2  16   4    1.74    0.14
  -1 -11  19   21.64    0.12
   0  -8  10    0.56    0.04
   1 -13  25    1.60    0.12
   1   7  -3   71.38    0.14
   1  11  -2    1.17    0.06
   1  13  -1    0.68    0.08
   2 -12  19    0.05    0.10
   2  -2   0   63.19    0.11
   2  14  -1   10.67    0.12
   2  18   3    0.63    0.15
   3  17   1    0.39    0.12
   4 -12  17    0.33    0.12
   4 -10  11    6.70    0.11
   4   0  -3    0.06    0.02
   5 -11  13    0.45    0.11
   5  -9   8    6.19    0.10
   5  -3  -1    6.71    0.06
   6  -6   2   11.06    0.10
   6   4  -6   -0.03    0.02
   7 -13  19    2.24    0.16
   7 -11  12    0.50    0.11
   7  -9   7   21.25    0.16
   7  -7   3    2.15    0.08
   7  -1  -4   11.12    0.08
   8  -6   1    5.34    0.10
   8   4  -7   16.87    0.07
   9 -13  18    0.07    0.17
   9 -11  11    0.21    0.13
   9  -9   6    6.88    0.13
   9  -7   2   10.13    0.13
   9  -3  -3    4.03    0.07
  10 -12  14    0.08    0.15
  10 -10   8    1.54    0.13
  10   0  -6    9.43    0.09
  11 -11  10    0.28    0.15
  11  -9   5    6.10    0.15
  11   1  -7    0.48    0.06
  12 -12  13    0.53    0.19
  12 -10   7    0.09    0.14
  12  -8   3    9.78    0.16
  13 -11  10    1.41    0.18
  13   5  -9   17.06    0.11
  13   9  -9    0.09    0.06
  14 -12  13    1.74    0.22
  14 -10   7    0.25    0.17
  14  -6  -1    5.72    0.14
  14   0  -7    0.05    0.06
  15 -11  10    1.50    0.20
  15   1  -8   32.98    0.19
  16 -10   7    1.70    0.21
  16  -6  -1    1.39    0.15
  17 -11  10   -0.14    0.24
  17   1  -8   44.48    0.23
  17   3  -9    0.84    0.10
  17  11  -9    1.14    0.09
  17  13  -8    1.31    0.08
  18 -10   7    1.77    0.22
  18  -6  -1    0.01    0.17
  19  -9   5    1.40    0.23
  19  -7   1    2.03    0.19
  19  -3  -5    0.75    0.16
  19   1  -8   19.42    0.19
  19   3  -9    8.00    0.15
  19  13  -8    0.85    0.10
  20  -8   3    2.98    0.24
  21  -7   1    0.10    0.21
  21  -5  -2    0.05    0.20
  21   1  -8    1.94    0.16
  21   3  -9    1.06    0.15
  22  -8   4    1.38    0.28
  22  -6   0    1.11    0.24
  22  -4  -3    0.09    0.21
  22   0  -7    0.05    0.17
  22   4  -9    0.87    0.16
  22  10  -9    0.47    0.15
  23  -7   2    0.04    0.28
  23  -5  -1    0.01    0.17
  23  -3  -4    2.98    0.23
  23  -1  -6    1.69    0.21
  23   5  -9    1.05    0.17
  23   9  -9    0.04    0.15
  24  -6   1    1.10    0.28
  24  -4  -2    4.02    0.21
  24  -2  -5    0.10    0.22
  24   6  -9    0.07    0.18
  24   8  -9    0.53    0.17
  25  -3  -3    0.88    0.27
  25  -1  -5    0.80    0.23
  25   1  -7   -0.04    0.22
  25   3  -8    0.17    0.21
  26  -2  -4    0.15    0.27
  26   2  -7    0.69    0.24
  26   4  -8    2.81    0.24
 -19   1  31    0.31    0.18
 -19   1  32    0.16    0.19
 -19   5  28    5.95    0.24
 -19   7  28    1.63    0.25
 -18  -2  33    1.14    0.18
 -18  -2  34    0.23    0.20
 -18   0  29    0.06    0.17
 -18   2  27    1.46    0.18
 -18   6  25    2.17    0.21
 -18   8  25    5.93    0.24
 -18  10  26    0.58    0.27
 -17  -3  32    0.22    0.15
 -17  -1  28   13.54    0.19
 -17   1  25    1.26    0.15
 -17   3  23    3.69    0.13
 -17   7  22    2.28    0.19
 -17   9  23    6.78    0.24
 -17  11  24    0.04    0.25
 -16  -4  31    0.06    0.13
 -16   6  20    0.34    0.17
 -16   8  20    0.39    0.18
 -16  10  21   -0.12    0.21
 -16  12  22    0.15    0.18
 -15  -5  31    0.26    0.13
 -15   1  20    9.95    0.15
 -15   3  19    0.57    0.12
 -15   5  18    5.83    0.16
 -15   9  18    0.79    0.16
 -15  13  21    5.37    0.28
 -14  -6  31    0.43    0.11
 -14  -4  25    0.08    0.09
 -14   0  19    0.01    0.10
 -14   2  17    3.38    0.09
 -14   6  16   13.84    0.18
 -14   8  16    9.95    0.19
 -14  10  17    2.21    0.18
 -14  12  18    0.81    0.21
 -13  -7  31    1.74    0.11
 -13  -5  25    0.26    0.09
 -13  -3  21    2.98    0.10
 -13  -1  18   20.54    0.15
 -13   1  16    6.42    0.12
 -13   3  15    0.06    0.10
 -13   5  14    0.01    0.11
 -13   7  14    2.15    0.13
 -13  11  15    1.37    0.13
 -13  13  17    6.09    0.23
 -12  -8  32    0.01    0.09
 -12  -6  25    0.91    0.09
 -12   0  15    0.20    0.08
 -12   6  12    0.91    0.08
 -12  10  13   21.29    0.22
 -12  12  14    0.62    0.16
 -12  14  16    0.12    0.22
 -11   9  11   15.13    0.18
 -11  11  12    2.44    0.16
 -11  13  13    0.46    0.13
 -10  -8  26    2.39    0.07
 -10   6   9    2.18    0.08
 -10  10  10    0.58    0.13
 -10  12  11    3.53    0.17
 -10  16  15    3.55    0.25
  -9   9   8    1.87    0.12
  -9  11   9    6.70    0.15
  -9  13  10    0.50    0.15
  -9  15  12    0.51    0.20
  -8 -10  29    4.80    0.06
  -8  10   7   13.41    0.16
  -8  12   8    1.09    0.13
  -8  16  12    1.55    0.21
  -7   7   5    4.11    0.09
  -7  11   6    0.92    0.08
  -7  17  12    1.10    0.20
  -6  -2   8    1.02    0.03
  -6   8   4    3.73    0.09
  -6  14   7    0.34    0.14
  -6  16   9    4.13    0.19
  -5   9   3   31.68    0.17
  -5  11   4    0.13    0.11
  -5  13   5    3.51    0.13
  -5  15   7    6.48    0.18
  -5  17   9    0.76    0.19
  -4 -12  28    0.02    0.06
  -4   4   2  121.26    0.22
  -3   9   1    1.95    0.07
  -3  13   3   -0.02    0.11
  -3  17   7    3.77    0.20
  -2 -12  24    1.83    0.08
  -2  -8  12    6.61    0.05
  -2   4   0   32.41    0.10
  -1  -9  13    8.95    0.07
  -1  -7   9    6.69    0.05
  -1  13   1    0.73    0.10
   0 -12  21    3.12    0.10
   0   8  -2   16.28    0.09
   1 -13  24    0.07    0.12
   1  -9  11   14.20    0.10
   1  -7   7    7.57    0.07
   1  -5   4   46.66    0.11
   1  17   3    0.63    0.14
   2  -8   8   10.02    0.08
   2  -4   2    0.49    0.03
   2  10  -3    2.81    0.06
   2  16   1    0.30    0.12
   3 -13  22    0.25    0.11
   4  -6   3    1.36    0.06
   5 -13  20    0.34    0.13
   5  -7   4    1.70    0.07
   5  -5   1   16.07    0.10
   5  -1  -3   94.88    0.17
   5  15  -2    9.59    0.11
   5  17   0    0.85    0.10
   6 -12  15    0.83    0.12
   6  -8   5   42.83    0.19
   7 -13  18    0.17    0.17
   7 -11  11    1.49    0.13
   8 -12  14    0.75    0.14
   8 -10   8    0.08    0.10
   9 -13  17    1.58    0.18
   9 -11  10    0.54    0.12
   9  -5  -1   25.85    0.15
   9  -1  -5   20.38    0.11
  10 -12  13    1.10    0.16
  10  -6   0    1.11    0.07
  10   4  -8    4.87    0.06
  11 -13  16    0.14    0.21
  11  -5  -2    0.69    0.09
  11  -1  -6   22.06    0.14
  11   3  -8   19.07    0.11
  12 -12  12    0.22    0.17
  12  -6  -1    0.15    0.10
  12   0  -7    0.12    0.07
  12   2  -8    3.13    0.08
  12   6  -9    1.69    0.06
  12   8  -9    2.50    0.06
  13  -9   4    0.21    0.14
  14 -12  12    0.23    0.21
  14  -8   2    0.08    0.14
  14  -4  -4   19.73    0.18
  14  -2  -6    0.02    0.10
  14  10  -9   10.39    0.08
  15 -11   9    8.29    0.24
  15  -9   4    0.11    0.17
  15  -7   0    0.14    0.14
  15  -3  -5   13.52    0.14
  15  -1  -7    1.04    0.10
  15   3  -9    2.17    0.09
  16 -10   6    0.49    0.20
  16  -8   2   -0.02    0.16
  16  -4  -4   17.75    0.17
  16   2  -9    0.42    0.09
  16   6 -10    5.05    0.10
  17 -11   9    8.57    0.27
  17  -9   4    1.85    0.20
  17   5 -10    3.35    0.12
  17   7 -10    1.46    0.09
  18 -10   6    0.23    0.21
  18  -8   2    2.90    0.20
  18  -4  -4    8.74    0.15
  18   0  -8    1.93    0.13
  18   6 -10   17.97    0.16
  18   8 -10    1.82    0.11
  19  -9   4    0.10    0.22
  19  -7   0    0.04    0.19
  19  -5  -3    0.24    0.17
  19  -1  -7    0.30    0.10
  19   7 -10    7.07    0.13
  20  -8   2    3.96    0.24
  20  -6  -1    0.40    0.14
  20  -4  -4    2.60    0.18
  20   0  -8   18.91    0.22
  20   2  -9    0.44    0.14
  20   8 -10    0.17    0.13
  21  -9   5    1.89    0.28
  21  -1  -7    1.03    0.17
  21   5 -10    2.55    0.16
  21  11  -9    2.01    0.13
  22  -8   3    0.27    0.27
  22  -6  -1    0.11    0.23
  22  -4  -4    0.28    0.20
  22  -2  -6    1.64    0.19
  22   6 -10    0.35    0.16
  23  -7   1   -0.20    0.25
  23  -5  -2    0.71    0.24
  23   1  -8    1.79    0.19
  23   3  -9    0.19    0.17
  24  -6   0    3.26    0.29
  24  -4  -3    0.01    0.24
  24   0  -7    0.11    0.21
  24   4  -9    0.16    0.18
  25  -5  -1    0.37    0.28
  25  -3  -4    9.10    0.29
  25  -1  -6    1.98    0.24
  25   5  -9    0.13    0.20
  26   0  -6    1.04    0.19
 -19   1  33    0.13    0.21
 -19   3  30    1.63    0.20
 -19   3  31    0.01    0.20
 -19   7  29    4.35    0.27
 -18   0  30    2.58    0.17
 -18   0  31   -0.05    0.19
 -18   2  28    1.46    0.19
 -18   4  27    7.20    0.21
 -18   6  26    5.80    0.23
 -18   8  26    2.28    0.24
 -17  -3  33    0.07    0.16
 -17   1  26    0.33    0.15
 -17   3  24    6.61    0.19
 -17   5  23    0.81    0.13
 -17   7  23    4.09    0.20
 -17   9  24    0.78    0.23
 -17  11  25    0.56    0.26
 -16  -4  32    0.14    0.13
 -16  -2  27    0.52    0.13
 -16   0  24    0.37    0.13
 -16   2  22    4.27    0.12
 -16   6  21    0.24    0.17
 -16   8  21    0.66    0.19
 -16  10  22    0.04    0.22
 -16  12  23    3.12    0.20
 -15  -5  32    1.12    0.14
 -15  -3  26    0.92    0.11
 -15  -1  23    0.16    0.11
 -15   1  21    3.69    0.13
 -15   9  19    1.51    0.18
 -15  11  20    3.13    0.22
 -15  13  22   -0.26    0.26
 -14  -2  22    6.58    0.12
 -14   2  18   12.15    0.15
 -14   4  17    1.02    0.13
 -14  12  19    0.21    0.21
 -13  -7  32    1.11    0.12
 -13   9  15    2.53    0.16
 -13  11  16    0.51    0.18
 -13  13  18    1.39    0.23
 -12   2  14   23.32    0.16
 -12   4  13   16.92    0.16
 -12   8  13    1.92    0.13
 -12  12  15   15.50    0.23
 -12  14  17    1.81    0.23
 -11  -3  17   21.03    0.12
 -11   1  13   14.45    0.12
 -11   5  11   16.33    0.14
 -11   7  11   10.51    0.15
 -11  13  14    0.05    0.19
 -11  15  16    1.38    0.23
 -10  -2  14   46.69    0.16
 -10   0  12  130.10    0.28
 -10   4  10    4.80    0.10
 -10  14  13    5.18    0.16
  -9  -7  21    3.68    0.06
  -9   7   8   15.52    0.15
  -9  13  11    1.69    0.16
  -9  15  13    0.03    0.20
  -8   4   7   16.75    0.12
  -8   8   7    1.71    0.10
  -8  14  10    0.08    0.15
  -7   3   6    7.39    0.08
  -7  13   8    1.27    0.14
  -7  15  10    2.15    0.18
  -6  10   5    4.93    0.11
  -6  12   6    3.59    0.13
  -5   5   3    7.36    0.08
  -5   7   3   12.53    0.11
  -4   0   4   85.64    0.14
  -4   8   2    9.22    0.10
  -4  14   5    3.57    0.14
  -4  16   7    1.41    0.16
  -3  11   2    2.19    0.09
  -3  15   5    3.21    0.14
  -2   8   0    1.57    0.06
  -2  14   3   12.33    0.15
  -2  16   5    0.28    0.13
  -1   5  -1   34.35    0.10
  -1   7  -1    9.75    0.08
  -1  11   0    0.86    0.07
  -1  17   5    1.61    0.15
   0   6  -2   31.28    0.10
   0  14   1   29.45    0.17
   0  16   3    0.70    0.12
   1 -11  16    1.26    0.08
   1  15   1    0.46    0.10
   2 -12  18    7.01    0.12
   2 -10  12    9.44    0.10
   2  12  -2    1.84    0.07
   3 -13  21    1.76    0.13
   3 -11  14    0.48    0.08
   3  -9   9    0.67    0.06
   3  -3   0   43.21    0.11
   3   1  -3    0.98    0.02
   3   9  -4    0.35    0.03
   3  13  -2    1.24    0.07
   4 -12  16    2.28    0.12
   4  -8   6    9.26    0.10
   4   6  -5    2.96    0.02
   4  14  -2    0.00    0.07
   5 -13  19    2.06    0.15
   5 -11  12    0.04    0.11
   6 -10   9    4.80    0.11
   6  -4  -1    0.98    0.06
   6  -2  -3    8.76    0.07
   7  -9   6    4.27    0.10
   7  15  -3    0.08    0.08
   7  17  -1   -0.04    0.10
   8  -4  -2    5.37    0.07
   8  -2  -4   39.83    0.15
   9 -13  16    0.20    0.19
   9   7  -8   15.27    0.06
  10 -12  12    0.40    0.15
  10  -4  -3    1.33    0.08
  10  -2  -5   14.73    0.12
  11 -13  15    0.00    0.20
  11 -11   9    0.45    0.15
  11  -9   4    0.84    0.12
  12 -10   6   -0.06    0.14
  12  -8   2    0.12    0.12
  13 -11   8    1.25    0.16
  13  -7   0    0.68    0.12
  13  -5  -3    1.43    0.11
  13   1  -8   33.13    0.17
  13   3  -9    3.63    0.09
  14 -12  11    2.19    0.22
  14  -6  -2   10.02    0.16
  15 -11   8    0.19    0.20
  15  -9   3    0.28    0.16
  15  11  -9   16.00    0.10
  16  -8   1    0.26    0.17
  16  -6  -2    4.52    0.16
  16   0  -8   21.49    0.17
  16   8 -10    1.17    0.09
  17 -11   8    0.12    0.23
  17  -9   3   -0.03    0.19
  17   9 -10    0.56    0.09
  18  -8   1    0.20    0.19
  18  -6  -2    0.22    0.16
  18  -2  -7    0.12    0.13
  18   4 -10   28.86    0.19
  19  -9   3    2.18    0.22
  19   1  -9    1.32    0.14
  20 -10   6    0.09    0.27
  20  -6  -2    0.44    0.19
  20   4 -10   19.51    0.19
  21  -9   4    0.98    0.27
  21  -7   0    2.25    0.22
  21  -5  -3    1.41    0.15
  21   1  -9    0.43    0.15
  21   9 -10    2.38    0.15
  22  -8   2    1.69    0.28
  22   0  -8    3.71    0.19
  22   2  -9    2.27    0.13
  22   8 -10    1.89    0.14
  23  -5  -3    4.97    0.25
  23  -3  -5    0.84    0.16
  23  -1  -7    0.76    0.19
  23   5 -10    0.75    0.16
  23   7 -10    0.47    0.16
  24  -6  -1    2.49    0.28
  24  -4  -4    0.13    0.24
  24  -2  -6    0.43    0.22
  24   2  -9    0.81    0.19
  24   6 -10    0.86    0.19
  25  -5  -2    1.80    0.28
  25   1  -8    0.32    0.22
  25   3  -9    0.20    0.21
  26  -2  -5    0.41    0.25
  26   0  -7    0.11    0.25
  26   2  -8    1.16    0.24
  26   4  -9    0.04    0.22
 -19   3  32    0.23    0.23
 -19   5  30    0.07    0.17
 -19   5  31    0.18    0.24
 -18   0  32    0.19    0.19
 -18   2  29    0.48    0.19
 -18   4  28    0.48    0.19
 -18   6  27    4.91    0.23
 -18   8  27    3.59    0.24
 -18   8  28    2.04    0.24
 -17  -3  34    0.44    0.16
 -17  -1  30    4.47    0.17
 -17   1  27    0.22    0.16
 -17   3  25    0.10    0.17
 -17   5  24    0.30    0.16
 -17   7  24    0.09    0.20
 -17   9  25    0.55    0.23
 -16  -4  33    0.46    0.14
 -16  -2  28    0.73    0.13
 -16   0  25    0.22    0.13
 -16   2  23    5.68    0.16
 -16   4  22    2.13    0.16
 -16   8  22    1.05    0.20
 -16  10  23    2.50    0.23
 -15  -5  33    0.01    0.15
 -15  -3  27    4.82    0.13
 -15   3  20    7.36    0.16
 -15   5  19    4.26    0.13
 -15   7  19    2.83    0.13
 -15   9  20    5.98    0.21
 -15  11  21    4.79    0.24
 -14  -6  32    1.64    0.13
 -14  -4  26    6.28    0.12
 -14   0  20    0.01    0.10
 -14   6  17    2.90    0.15
 -14   8  17    1.31    0.12
 -14  10  18    6.25    0.20
 -14  12  20    0.97    0.22
 -13  -5  26    0.30    0.10
 -13  -1  19    1.00    0.09
 -13   1  17    1.38    0.10
 -13   3  16   16.80    0.16
 -13   5  15    0.19    0.08
 -13  11  17    8.51    0.22
 -13  13  19    2.17    0.22
 -12  -8  33    0.91    0.11
 -12  -4  21    1.55    0.07
 -12  -2  18    0.46    0.07
 -12   0  16    6.66    0.11
 -12   6  13   11.09    0.13
 -12  10  14    3.33    0.13
 -12  12  16    0.36    0.18
 -12  14  18   -0.01    0.21
 -11  -7  26    0.94    0.08
 -11  -5  21    0.04    0.07
 -11  -1  15    0.26    0.07
 -11   3  12   14.63    0.12
 -11  11  13    0.78    0.16
 -11  13  15   -0.18    0.17
 -11  15  17    5.57    0.25
 -10  -6  21   11.67    0.09
 -10  -4  17    3.60    0.06
 -10   2  11   24.30    0.15
 -10   6  10    0.59    0.10
 -10   8  10    0.46    0.08
 -10  10  11    4.05    0.15
 -10  12  12    0.26    0.16
 -10  14  14    0.73    0.20
  -9  -5  17    8.72    0.08
  -9   3   9   36.00    0.17
  -9   9   9   42.43    0.23
  -9  11  10    0.05    0.13
  -8  -6  17    1.78    0.04
  -8   2   8    0.29    0.06
  -8   6   7    0.73    0.08
  -8  10   8    0.49    0.11
  -8  12   9    1.96    0.14
  -8  14  11    4.82    0.18
  -8  16  13    3.88    0.22
  -7  11   7   21.68    0.19
  -6  -8  18    2.38    0.03
  -6  14   8    2.60    0.15
  -6  16  10    0.26    0.17
  -5  -3   8   49.98    0.09
  -5  -1   6   15.35    0.06
  -5  13   6    5.77    0.14
  -5  17  10    2.39    0.20
  -4   2   3   58.15    0.14
  -4   6   2   63.01    0.18
  -4  12   4   12.25    0.14
  -3   5   1   14.91    0.08
  -3   7   1    1.25    0.06
  -2   6   0   11.80    0.08
  -1 -11  18    1.04    0.07
   0 -10  14    0.73    0.06
   0  10  -1   28.28    0.14
   0  12   0    2.52    0.09
   0  18   6    0.85    0.19
   1 -13  23    0.49    0.11
   2  18   4    0.18    0.14
   3  -7   5    0.08    0.05
   3  17   2    0.27    0.13
   4  16   0    2.72    0.12
   5 -13  18    0.33    0.14
   5  -9   7   24.26    0.15
   6 -12  14    1.16    0.12
   7 -13  17    1.32    0.15
   7 -11  10    0.02    0.12
   7  -7   2    3.53    0.09
   7   7  -7   22.29    0.04
   8 -10   7   10.08    0.14
   8  -8   3   27.03    0.17
   8  -6   0   17.69    0.13
   9 -11   9    0.19    0.12
   9  -7   1    7.02    0.12
   9  -3  -4   23.55    0.14
   9   5  -8   33.37    0.10
   9  15  -4    0.04    0.06
  10 -10   6    0.69    0.12
  10  -6  -1    0.93    0.09
  11 -11   8    0.01    0.14
  11  -7   0   14.77    0.16
  12 -12  11    1.69    0.17
  12  -2  -6    0.40    0.08
  12   4  -9    2.74    0.06
  12  14  -6    0.03    0.04
  13  -9   3    1.87    0.15
  13  -1  -7    0.19    0.08
  14 -12  10    1.22    0.19
  14 -10   5    1.94    0.17
  14  -8   1    2.19    0.15
  14   0  -8    7.57    0.12
  14   2  -9    3.87    0.09
  14   6 -10    7.11    0.09
  15 -11   7    2.08    0.20
  15  -7  -1    2.53    0.15
  15  -3  -6    6.45    0.14
  15  13  -8    1.99    0.05
  16 -12  10    0.44    0.24
  16 -10   5    1.43    0.15
  16  -4  -5    0.84    0.13
  16   4 -10    6.54    0.11
  17 -11   7    6.68    0.25
  17  -7  -1    0.42    0.12
  17  -1  -8   45.37    0.25
  17   3 -10    0.40    0.10
  18 -10   5    7.86    0.24
  18  -6  -3    1.27    0.16
  18  12  -9    6.84    0.10
  19  -7  -1    0.24    0.18
  19  -5  -4    3.46    0.18
  19  -1  -8   19.84    0.21
  20 -10   5    2.55    0.27
  20  -8   1    0.10    0.16
  20  -4  -5    0.28    0.12
  20  -2  -7    0.79    0.12
  20  10 -10    0.76    0.12
  20  12  -9    2.05    0.11
  21  -9   3    0.89    0.27
  21  -5  -4    1.43    0.20
  21  -3  -6    1.43    0.14
  21  -1  -8    1.78    0.17
  21   3 -10    3.75    0.16
  22  -8   1    0.26    0.26
  22  -6  -2    0.32    0.17
  22  -4  -5    0.11    0.20
  22  -2  -7    0.01    0.18
  22  10 -10    0.64    0.14
  23  -7   0   -0.10    0.19
  23  -3  -6    2.28    0.22
  23   1  -9    0.10    0.18
  23   3 -10    2.19    0.18
  23   9 -10    0.35    0.15
  24  -6  -2    0.95    0.25
  24   0  -8    2.04    0.20
  24   4 -10    0.37    0.18
  24   8 -10    0.71    0.17
  25  -5  -3    0.48    0.28
  25  -3  -5    1.21    0.19
  25  -1  -7    0.08    0.22
  25   5 -10    0.11    0.20
  25   7 -10   -0.05    0.19
  26  -2  -6    1.68    0.27
  26   2  -9    0.08    0.22
 -19   3  33    0.47    0.23
 -18   0  33    0.16    0.19
 -18   2  30    3.66    0.21
 -18   4  29    0.22    0.21
 -18   6  28    0.61    0.21
 -18   8  29    0.15    0.26
 -17  -1  31    0.05    0.16
 -17   3  26    0.82    0.17
 -17   7  25    0.15    0.20
 -17   9  26   -0.24    0.24
 -16  -4  34    0.44    0.15
 -16  -4  35   -0.09    0.18
 -16  -2  29    0.03    0.14
 -16   0  26   10.01    0.17
 -16   2  24    5.34    0.17
 -16   4  23    0.17    0.16
 -16   8  23    5.12    0.22
 -16  10  24    0.01    0.23
 -15  -5  34    2.07    0.16
 -15  -3  28    6.50    0.15
 -15  -1  24   15.52    0.17
 -15   3  21    6.97    0.16
 -15   7  20    0.56    0.16
 -15   9  21    4.09    0.20
 -15  11  22   -0.04    0.23
 -14  -6  33    0.59    0.13
 -14  -4  27    0.67    0.12
 -14  -2  23    1.61    0.10
 -14   2  19    0.53    0.11
 -14   4  18    9.84    0.16
 -14   6  18    0.07    0.13
 -14   8  18    1.19    0.16
 -14  10  19    1.75    0.19
 -14  12  21    0.21    0.22
 -13  -7  33    1.28    0.12
 -13   5  16    9.28    0.15
 -13   7  16    1.63    0.14
 -13   9  16    0.23    0.11
 -12  -6  26    1.02    0.08
 -12   2  15    2.25    0.10
 -12   4  14    8.48    0.13
 -12   6  14    0.75    0.12
 -12   8  14    1.25    0.13
 -12  10  15   15.67    0.22
 -12  14  19    1.72    0.23
 -11   5  12    3.42    0.11
 -11   7  12    3.13    0.12
 -11  11  14    0.17    0.15
 -11  15  18    0.69    0.24
 -10  12  13    9.91    0.19
 -10  14  15    4.03    0.20
  -9  -1  12   13.79    0.10
  -9   5   9   10.42    0.12
  -9   7   9   37.37    0.20
  -9  13  12    0.21    0.16
  -9  15  14    1.31    0.19
  -8  16  14    1.39    0.22
  -7   5   6    3.41    0.08
  -7   7   6   17.15    0.14
  -7  13   9    6.74    0.17
  -7  15  11    1.16    0.18
  -6   4   5   -0.01    0.06
  -6   8   5    5.71    0.10
  -6  12   7    0.34    0.11
  -6  16  11    2.42    0.20
  -5   9   4    0.31    0.08
  -5  11   5   12.22    0.14
  -5  15   8    0.08    0.14
  -5  17  11    1.14    0.20
  -4  -4   8    6.36    0.03
  -4  14   6    1.48    0.13
  -4  16   8    1.33    0.16
  -3 -11  21    3.48    0.06
  -3  -7  11    5.48    0.03
  -3  15   6    0.94    0.15
  -3  17   8    0.68    0.17
  -2   0   2  135.14    0.12
  -2  10   1   42.24    0.17
  -2  12   2    1.70    0.09
  -2  16   6    0.17    0.15
  -1 -13  26    1.65    0.10
  -1  17   6    0.67    0.15
   0 -12  20    0.12    0.08
   0  -6   6   19.39    0.08
   0   2  -1   34.36    0.06
   1  13   0    0.09    0.09
   1  17   4    1.04    0.16
   2  14   0    2.67    0.10
   2  16   2    0.04    0.12
   3 -13  20    2.48    0.12
   3 -11  13    0.03    0.09
   3  -5   2    0.10    0.04
   3  11  -3    7.97    0.08
   3  15   0    1.06    0.10
   4 -12  15    3.56    0.12
   4  -4   0  128.59    0.22
   5  -7   3    6.21    0.08
   6 -10   8    1.92    0.09
   6  -8   4    1.64    0.08
   6  -6   1    0.07    0.06
   6  14  -3    9.35    0.09
   7 -13  16    1.08    0.14
   7  -5  -1    0.31    0.06
   7  -3  -3   59.00    0.18
   7   5  -7   27.98    0.07
   8 -12  12    0.27    0.13
   9  -9   4   12.68    0.15
   9  -5  -2   24.14    0.15
   9   1  -7    0.22    0.05
  10 -12  11    0.49    0.15
  11 -13  14   -0.06    0.19
  11  -9   3    1.44    0.12
  11  -5  -3   17.88    0.15
  11  -3  -5   14.24    0.13
  11   5  -9    4.55    0.06
  11   7  -9    7.66    0.06
  12 -12  10    0.46    0.18
  12 -10   5    0.42    0.14
  12  -8   1    0.27    0.12
  12  -6  -2   11.46    0.15
  13 -13  13    0.59    0.22
  13 -11   7    1.18    0.17
  13  -7  -1    0.47    0.12
  14 -10   4    0.12    0.15
  14  -4  -5    3.63    0.12
  14  -2  -7    1.66    0.10
  15  -9   2    6.05    0.19
  15  -5  -4   15.09    0.16
  15  -1  -8   32.18    0.20
  15   1  -9    0.23    0.09
  15   3 -10    0.83    0.08
  15   9 -10    0.31    0.07
  16 -12   9    0.84    0.23
  16 -10   4    1.62    0.20
  16  -8   0    1.67    0.17
  16  -6  -3    1.61    0.14
  17 -11   6    0.24    0.21
  17  -9   2    0.21    0.13
  17  -7  -2    0.33    0.16
  18 -10   4    2.08    0.23
  18  -8   0   -0.10    0.17
  18   0  -9    0.57    0.12
  18   2 -10   34.89    0.22
  18   6 -11    0.36    0.11
  19  -9   2    0.20    0.20
  19  -7  -2   -0.08    0.19
  19   5 -11    0.39    0.12
  19   7 -11    0.26    0.12
  20 -10   4    0.35    0.26
  20  -8   0    0.06    0.22
  20  -6  -3    0.55    0.14
  20  -4  -6    3.79    0.19
  20   0  -9    0.37    0.11
  20   2 -10   11.81    0.17
  20   6 -11    5.33    0.14
  21  -9   2    0.10    0.26
  21  -3  -7    0.31    0.17
  21   5 -11    1.60    0.14
  21   7 -11    0.59    0.15
  22  -8   0    1.24    0.24
  22  -6  -3    0.39    0.23
  22   0  -9    0.00    0.17
  22   2 -10    1.62    0.16
  22   6 -11    4.17    0.16
  23  -7  -1    0.53    0.25
  23  -5  -4    1.74    0.22
  23  -1  -8    1.74    0.15
  24  -4  -5    0.36    0.23
  24  -2  -7   -0.02    0.20
  24   0  -9    0.00    0.19
  24   2 -10    1.31    0.18
  25  -3  -6    4.03    0.26
  25  -1  -8    0.24    0.21
  25   1  -9   -0.07    0.22
  25   3 -10    0.15    0.20
  26   0  -8    0.67    0.23
  26   4 -10    0.16    0.22
 -18   0  34   -0.10    0.20
 -18   2  31   -0.03    0.19
 -18   2  32    0.16    0.20
 -18   4  30    2.27    0.22
 -18   6  29    0.46    0.17
 -18   6  30   -0.04    0.24
 -17  -1  32    0.28    0.17
 -17   1  29    3.54    0.18
 -17   3  27    0.31    0.18
 -17   5  26   -0.03    0.18
 -17   7  26    0.10    0.20
 -17   9  27    2.48    0.24
 -17   9  28    0.66    0.24
 -16  -2  30    0.93    0.15
 -16   0  27   -0.01    0.13
 -16   2  25    0.23    0.14
 -16   4  24    2.18    0.16
 -16   6  23    2.60    0.14
 -16   8  24    4.27    0.22
 -16  10  25    6.30    0.26
 -15  -1  25    1.05    0.13
 -15   1  23    0.02    0.13
 -15   5  21    4.05    0.17
 -15   7  21    4.00    0.18
 -15   9  22    3.36    0.20
 -15  11  23    4.03    0.24
 -14  -6  34    0.34    0.14
 -14  -2  24   13.76    0.17
 -14   0  21    0.12    0.11
 -14   8  19    0.14    0.16
 -14  10  20    1.22    0.20
 -14  12  22    0.07    0.24
 -13  -7  34    1.83    0.13
 -13  -5  27    0.51    0.11
 -13  -1  20   11.88    0.13
 -13   1  18   19.98    0.17
 -13   3  17    0.26    0.11
 -13   9  17    4.10    0.17
 -13  13  20    0.76    0.17
 -12  -4  22    4.45    0.10
 -12  -2  19    0.17    0.08
 -12  12  17    4.96    0.20
 -11  -3  18   10.65    0.10
 -11   3  13   15.06    0.14
 -11   9  13   -0.04    0.09
 -11  13  16    0.92    0.19
 -11  15  19    0.07    0.25
 -10  -8  27   13.16    0.10
 -10   0  13    0.69    0.07
 -10   4  11   10.44    0.12
 -10   6  11   10.57    0.14
 -10   8  11   12.67    0.16
 -10  10  12    1.56    0.14
  -9  -9  28    0.96    0.07
  -9   9  10    2.60    0.12
  -9  11  11    2.74    0.15
  -9  15  15    3.19    0.22
  -8  -8  22    0.89    0.04
  -8  -4  14   36.77    0.12
  -8   4   8    2.04    0.08
  -8   8   8    0.22    0.09
  -8  10   9    2.61    0.12
  -8  12  10    0.27    0.14
  -8  14  12    2.74    0.18
  -8  16  15    1.98    0.22
  -7  -1   9    0.55    0.04
  -7   9   7   11.24    0.14
  -7  11   8    0.31    0.11
  -6  10   6    4.55    0.12
  -6  14   9    2.40    0.16
  -5   1   5   34.35    0.11
  -5  15   9    0.42    0.15
  -4 -12  27    1.51    0.05
  -3  -9  15    5.45    0.04
  -3   9   2    5.02    0.09
  -3  11   3    8.22    0.11
  -3  17   9    0.46    0.19
  -2   2   1   47.23    0.10
  -2  14   4    0.24    0.11
  -1  13   2    0.01    0.09
  -1  15   4    2.61    0.13
   0  16   4    1.61    0.13
   1 -13  22    0.16    0.10
   1 -11  15    1.81    0.08
   1  -9  10    3.64    0.07
   1   9  -2    0.14    0.05
   2 -12  17    2.40    0.09
   2  -8   7    0.07    0.06
   2  -6   4   32.38    0.11
   3  -1  -2   28.60    0.08
   4  -2  -2  129.00    0.20
   4  10  -4   27.14    0.10
   4  12  -3    7.58    0.08
   5 -13  17    0.76    0.14
   5 -11  11    0.09    0.09
   5  13  -3    0.05    0.07
   5  17   1    0.25    0.12
   6 -12  13    1.87    0.12
   6  16  -1    0.56    0.09
   7 -13  15   -0.03    0.15
   7  -9   5    9.14    0.12
   7   1  -6    1.74    0.04
   8 -12  11    0.51    0.14
   8 -10   6    0.78    0.12
   8   0  -6    7.43    0.07
   8   2  -7    2.23    0.05
   9 -13  14    0.95    0.16
   9  -1  -6   15.05    0.11
  10 -12  10    0.03    0.15
  10  -4  -4    1.99    0.09
  10   0  -7   -0.03    0.06
  10   2  -8    7.61    0.08
  11 -11   7    1.67    0.15
  11  -1  -7    0.34    0.07
  11   1  -8   22.20    0.13
  12 -12   9    0.03    0.17
  12 -10   4    0.08    0.13
  12   0  -8    3.79    0.09
  13 -13  12    0.34    0.20
  13 -11   6    4.20    0.18
  13  -9   2    2.60    0.15
  13  -5  -4   28.40    0.20
  13  -3  -6   21.03    0.15
  14 -12   9    0.75    0.19
  14  -8   0    0.17    0.10
  14  -6  -3    2.63    0.10
  14   8 -10    0.13    0.06
  15 -11   6    3.66    0.19
  15  -7  -2    0.13    0.14
  16 -12   8    0.57    0.21
  16 -10   3    0.92    0.19
  16  -4  -6    0.02    0.12
  16   0  -9    0.08    0.08
  16   2 -10   28.85    0.18
  16  10 -10    0.66    0.08
  16  12  -9    4.59    0.07
  17  -9   1    0.67    0.18
  17   1 -10    7.00    0.13
  18 -10   3    2.75    0.23
  18  -8  -1    0.55    0.19
  18  -6  -4    4.13    0.18
  18  -2  -8   13.49    0.18
  18   8 -11    5.46    0.12
  19 -11   6    1.47    0.24
  19  -9   1    1.56    0.23
  19  -1  -9    1.28    0.14
  19   1 -10    9.27    0.16
  19   3 -11    0.13    0.13
  19  11 -10    2.75    0.11
  20 -10   3    4.20    0.26
  20  -8  -1    0.14    0.22
  20  -6  -4    4.43    0.20
  20  -2  -8    0.80    0.12
  20   4 -11    3.07    0.14
  20   8 -11    8.68    0.14
  21  -9   1    0.03    0.24
  21  -7  -2    2.67    0.17
  21  -5  -5    3.22    0.20
  21  -1  -9    0.62    0.17
  21   1 -10    1.18    0.15
  21   3 -11    0.21    0.14
  21  11 -10    0.43    0.12
  22  -6  -4    0.20    0.21
  22  -4  -6    1.11    0.20
  22  -2  -8    0.71    0.17
  22   4 -11    2.24    0.16
  22   8 -11    1.54    0.14
  23  -7  -2    0.17    0.26
  23  -3  -7    0.48    0.21
  23  -1  -9    0.16    0.18
  23   3 -11    0.21    0.19
  23   5 -11    0.27    0.16
  23   7 -11    0.53    0.15
  24  -6  -3    0.74    0.25
  24  -4  -6    1.48    0.25
  24  -2  -8    1.34    0.22
  24   4 -11    1.65    0.18
  24   6 -11    0.12    0.17
  24   8 -11    0.65    0.19
  25  -5  -4    5.61    0.23
  25   5 -11    0.69    0.21
  25   7 -11    0.12    0.21
  26  -4  -5    0.26    0.27
  26  -2  -7    0.72    0.19
  26   0  -9    0.18    0.23
  26   2 -10    0.91    0.23
  27  -1  -8   -0.05    0.25
 -18   2  33    1.02    0.23
 -18   4  31    0.11    0.21
 -18   4  32    0.03    0.22
 -18   6  31    1.21    0.25
 -17  -1  33    0.26    0.18
 -17   1  30    4.20    0.20
 -17   3  28    6.00    0.20
 -17   5  27    0.15    0.19
 -17   5  28    2.45    0.20
 -17   7  27    2.64    0.17
 -17   7  28    1.10    0.23
 -17   9  29    1.55    0.27
 -16  -2  31    0.14    0.16
 -16   0  28    8.93    0.17
 -16   4  25    0.87    0.16
 -16   8  25   12.23    0.26
 -16  10  26   -0.05    0.23
 -15  -3  29    4.23    0.14
 -15  -1  26    1.44    0.13
 -15   3  22   19.11    0.21
 -15   5  22    2.84    0.16
 -15   9  23    4.89    0.21
 -15  11  24    1.08    0.23
 -14  -4  28    1.80    0.11
 -14   0  22    9.24    0.15
 -14   2  20    2.42    0.13
 -14   4  19    1.73    0.10
 -14   6  19    4.17    0.16
 -14   8  20    0.41    0.16
 -14  10  21    0.23    0.20
 -14  12  23    1.36    0.25
 -13  -3  23    0.83    0.09
 -13   5  17    0.37    0.12
 -13   7  17    0.78    0.14
 -13   9  18    3.21    0.18
 -13  11  19    8.04    0.22
 -13  13  21    0.68    0.18
 -13  13  22    0.20    0.23
 -12  -6  27    5.76    0.11
 -12   0  17    0.09    0.08
 -12   6  15    4.15    0.13
 -12   8  15    9.25    0.15
 -12  10  16    0.06    0.12
 -12  12  18    0.13    0.20
 -12  14  20    0.02    0.18
 -12  14  21    0.65    0.24
 -11  -7  27    1.99    0.08
 -11  -5  22    3.75    0.09
 -11   7  13    0.39    0.11
 -11   9  14    0.89    0.14
 -11  13  17    7.85    0.23
 -10  -4  18    5.10    0.08
 -10   2  12   43.44    0.19
 -10  12  14    0.99    0.17
 -10  14  16    0.85    0.19
  -9   1  11    0.34    0.06
  -9   3  10    3.21    0.08
  -9  13  13    0.96    0.13
  -9  15  16    0.41    0.22
  -8   0  10    0.33    0.05
  -8   6   8    0.26    0.08
  -8  14  13   11.32    0.21
  -7   3   7    2.62    0.07
  -7  13  10    9.58    0.18
  -7  15  12    0.60    0.17
  -6   0   7    0.05    0.04
  -6   2   6   20.52    0.10
  -6  16  12    0.89    0.20
  -5   5   4   13.91    0.10
  -5   7   4   26.34    0.14
  -5  13   7    3.89    0.13
  -5  17  12    0.34    0.20
  -4  12   5    0.69    0.10
  -4  14   7    0.07    0.13
  -4  16   9    3.88    0.17
  -2 -10  16    0.07    0.04
  -2  -6   8    7.06    0.04
  -1 -13  25    0.19    0.09
  -1   9   0    0.49    0.06
  -1  11   1    3.92    0.08
  -1  17   7    0.09    0.16
   0 -12  19    1.10    0.08
   0  -8   9    0.28    0.04
   1  11  -1    3.92    0.07
   2 -10  11    5.03    0.08
   2   8  -3    0.04    0.04
   3 -13  19    3.25    0.11
   3  17   3    0.17    0.14
   4 -12  14    3.16    0.12
   4 -10   9    3.06    0.08
   4  -6   2    5.72    0.07
   5  -9   6    4.95    0.09
   5  -5   0   18.60    0.11
   5  -3  -2    6.79    0.06
   5  15  -1    0.12    0.09
   6 -12  12    0.19    0.13
   6 -10   7    0.39    0.10
   6   0  -5   -0.02    0.04
   7  -7   1    0.06    0.07
   7  -1  -5   22.40    0.11
   8  -8   2    7.49    0.12
   8  -6  -1    0.16    0.07
   8  -2  -5    2.92    0.07
   8  14  -4    0.02    0.06
   9 -13  13    0.58    0.15
   9   3  -8   48.54    0.14
  10  -8   1   28.66    0.20
  10  -6  -2    1.60    0.09
  10  -2  -6   11.91    0.11
  11 -13  12    0.11    0.18
  11  -7  -1    5.08    0.12
  11   3  -9    6.21    0.08
  12  -8   0    5.77    0.14
  12  -6  -3   12.49    0.15
  12  -4  -5   19.52    0.15
  12   2  -9    3.93    0.08
  12  16  -4    0.19    0.06
  13 -13  11    0.06    0.20
  13  -7  -2    1.31    0.12
  13  -1  -8   32.42    0.18
  13   1  -9    0.89    0.08
  13   5 -10    0.65    0.06
  13   7 -10    0.93    0.06
  14 -12   8    0.00    0.20
  14 -10   3    4.28    0.18
  14  -4  -6    5.10    0.13
  14   0  -9    0.06    0.08
  15 -11   5    1.31    0.20
  15  -9   1    0.12    0.12
  15  -5  -5   11.59    0.16
  15  -3  -7    7.22    0.14
  16  -8  -1    4.38    0.14
  16  -6  -4   16.01    0.20
  16  -2  -8   31.64    0.20
  16   4 -11   13.12    0.14
  17 -11   5    0.20    0.20
  17  -7  -3   14.11    0.22
  17  -1  -9    0.80    0.12
  17   3 -11    2.43    0.12
  18 -10   2    1.59    0.21
  18   0 -10   41.71    0.25
  19  -9   0    0.29    0.20
  19  -7  -3    0.28    0.18
  19  -5  -6    4.77    0.18
  19  -3  -8   28.84    0.24
  19   9 -11    0.00    0.11
  20  -4  -7    1.10    0.17
  20   0 -10   20.63    0.22
  20   2 -11    7.25    0.16
  21  -7  -3    1.74    0.22
  21  -5  -6    8.87    0.22
  21  -3  -8    0.07    0.17
  21   9 -11    0.39    0.11
  22  -8  -1    0.89    0.24
  22  -4  -7    0.06    0.20
  22   0 -10    6.75    0.20
  22   2 -11    0.38    0.16
  23  -7  -3    3.15    0.25
  23   9 -11    0.28    0.16
  24  -6  -4    0.67    0.27
  24   0 -10    1.60    0.20
  24   2 -11    0.04    0.21
  25  -5  -5    7.35    0.30
  25  -3  -7    0.37    0.18
  25  -1  -9    0.13    0.23
  25   1 -10    0.19    0.20
  25   3 -11    0.68    0.20
  26  -4  -6    1.36    0.29
  26  -2  -8    1.48    0.27
  26   4 -11    0.96    0.22
 -18   2  34    0.28    0.21
 -18   4  33    0.04    0.24
 -18   6  32   -0.06    0.19
 -17  -1  34    0.63    0.18
 -17  -1  35    0.35    0.20
 -17   1  31    0.13    0.19
 -17   3  29    4.98    0.21
 -17   3  30    0.29    0.19
 -17   5  29    1.45    0.22
 -17   7  29    2.06    0.24
 -16  -2  32    0.10    0.16
 -16   0  29   -0.11    0.15
 -16   2  27    0.42    0.16
 -16   6  25    4.34    0.20
 -16   8  26    0.29    0.22
 -16  10  27    2.36    0.19
 -16  10  28   -0.03    0.27
 -15  -3  30    4.00    0.14
 -15   1  24   16.09    0.19
 -15   3  23    0.69    0.15
 -15   7  23    8.32    0.21
 -15   9  24    0.93    0.21
 -15  11  25    0.79    0.19
 -15  11  26    2.30    0.27
 -14  -4  29    0.19    0.11
 -14  -2  25    2.05    0.12
 -14   2  21    1.86    0.13
 -14  10  22    2.02    0.21
 -14  12  24    0.15    0.26
 -13  -5  28    0.29    0.09
 -13  -3  24    1.77    0.11
 -13  -1  21    0.32    0.10
 -13   1  19    0.91    0.10
 -13   3  18    7.56    0.14
 -13   7  18    2.36    0.15
 -13   9  19    2.56    0.17
 -13  11  20    2.27    0.21
 -13  13  23    0.82    0.25
 -12  -4  23    0.65    0.10
 -12  -2  20    0.31    0.09
 -12   8  16    1.50    0.14
 -12  12  19    1.46    0.21
 -12  14  22    0.94    0.25
 -11  -3  19    0.14    0.08
 -11   1  15    0.29    0.08
 -11   3  14    6.13    0.11
 -11  11  16    0.49    0.17
 -11  13  18    0.18    0.21
 -10  -8  28    3.74    0.09
 -10  -6  22    4.33    0.08
 -10   8  12    0.59    0.09
 -10  10  13   24.47    0.22
 -10  12  15    1.97    0.18
 -10  14  17   -0.16    0.21
  -9  -7  22    3.51    0.06
  -9   5  10   53.48    0.22
  -9   7  10   13.11    0.13
  -9   9  11   20.05    0.19
  -9  11  12    1.52    0.15
  -9  13  14    0.12    0.17
  -9  15  17    1.98    0.22
  -8 -10  30    0.15    0.06
  -8  -2  12   45.65    0.15
  -8   2   9   30.00    0.14
  -8   8   9    3.64    0.11
  -8  10  10    4.24    0.13
  -8  12  11   13.23    0.16
  -8  16  16    0.15    0.21
  -7  -9  23    4.48    0.05
  -7  -5  14   29.40    0.09
  -7   1   8   57.32    0.17
  -7   7   7   21.08    0.15
  -7  11   9   12.34    0.17
  -7  15  13    0.39    0.19
  -6  -4  11   19.01    0.07
  -6  10   7    1.04    0.10
  -6  12   8    3.31    0.13
  -6  14  10    0.68    0.15
  -6  16  13    0.05    0.20
  -5  11   6   19.61    0.17
  -5  15  10    4.41    0.18
  -5  17  13    1.17    0.21
  -4  -2   6    2.17    0.03
  -4   4   3    0.34    0.05
  -4   6   3    2.17    0.06
  -4  16  10    0.07    0.16
  -3   3   2   73.18    0.15
  -3  13   5    7.68    0.14
  -3  17  10    2.20    0.20
  -2   8   1   39.32    0.15
  -2  14   5    1.12    0.13
  -1  -9  12    0.52    0.05
   0 -10  13    5.23    0.07
   0   8  -1   15.95    0.09
   0  12   1   31.09    0.17
   0  16   5    1.13    0.15
   1 -13  21    0.16    0.10
   1  -7   6    3.75    0.06
   1  17   5    0.77    0.14
   2 -12  16    0.44    0.09
   2  12  -1   26.37    0.14
   2  16   3    0.79    0.13
   3 -13  18    4.59    0.12
   3 -11  12   -0.01    0.07
   3  -7   4   24.93    0.12
   3   7  -4   19.80    0.06
   3  13  -1    0.04    0.08
   4 -14  21    0.09    0.14
   4  16   1    2.54    0.12
   5 -13  16   -0.06    0.12
   5 -11  10    0.83    0.09
   5   9  -5   13.36    0.06
   6 -14  19    1.44    0.15
   6  -8   3    6.16    0.10
   6   8  -6    6.57    0.03
   7 -13  14    1.74    0.14
   7  -9   4    1.53    0.09
   7  17   0    1.84    0.11
   8 -14  17    1.86    0.17
   8 -12  10    0.52    0.13
   9 -11   7   29.29    0.22
   9  -5  -3   28.51    0.16
   9  -3  -5    0.35    0.07
  10 -14  15    0.82    0.21
  10 -12   9    2.98    0.16
  10  14  -5   -0.01    0.05
  10  16  -3    0.80    0.08
  11 -13  11    0.83    0.17
  11 -11   6    0.19    0.13
  11  -5  -4    8.20    0.12
  11  -3  -6    3.25    0.09
  12 -12   8    0.89    0.17
  12 -10   3    4.52    0.16
  13 -13  10    0.08    0.18
  13 -11   5    3.84    0.18
  13  -9   1    0.10    0.10
  13  -5  -5    8.89    0.14
  14 -12   7    0.07    0.20
  14  -8  -1    0.19    0.10
  14  -6  -4   23.73    0.20
  14  -2  -8   10.48    0.13
  14   2 -10    7.66    0.10
  15 -11   4    1.38    0.18
  15  -7  -3    1.18    0.14
  15  -1  -9    0.16    0.10
  15   1 -10    0.12    0.09
  15   5 -11    0.38    0.09
  16 -12   7    0.76    0.21
  16  -8  -2    6.45    0.18
  16  -4  -7    0.11    0.12
  16   8 -11    1.06    0.08
  17 -11   4    0.38    0.22
  17  -9   0   -0.08    0.13
  17  11 -10    0.12    0.07
  18  -8  -2    3.86    0.20
  18  -6  -5    3.06    0.18
  18  -4  -7    1.68    0.11
  18  -2  -9    1.65    0.14
  18   2 -11    0.07    0.11
  19 -11   4    0.12    0.26
  19  -7  -4    1.32    0.18
  19   1 -11    0.53    0.12
  19  13  -9    8.71    0.11
  20 -10   2    0.18    0.19
  20  -8  -2    0.64    0.20
  20  -6  -5    0.14    0.18
  20  -2  -9    0.28    0.15
  20   6 -12    5.48    0.15
  20  10 -11    9.21    0.14
  21  -9   0    1.99    0.19
  21  -7  -4    0.10    0.20
  21  -1 -10    1.08    0.17
  21   1 -11    0.30    0.15
  21   5 -12    2.84    0.14
  21   7 -12    0.09    0.14
  22  -8  -2   -0.03    0.25
  22  -6  -5   -0.04    0.22
  22   4 -12    2.39    0.17
  22   6 -12    1.50    0.14
  22  10 -11    3.25    0.15
  23  -5  -6    6.74    0.24
  23  -1 -10    2.92    0.20
  23   1 -11    0.15    0.17
  23   5 -12    1.77    0.16
  24  -6  -5    0.40    0.24
  24  -4  -7   -0.01    0.24
  24  -2  -9    0.87    0.22
  24   6 -12    0.59    0.20
  25  -5  -6    6.66    0.30
  25  -3  -8    0.39    0.24
  26   2 -11    0.32    0.23
  27   1 -10    0.79    0.25
 -17   1  32    0.33    0.18
 -17   1  33    0.36    0.20
 -17   3  31    0.10    0.21
 -17   5  30    0.51    0.22
 -17   7  30    0.12    0.23
 -17   7  31    0.47    0.25
 -16  -2  33    0.04    0.16
 -16  -2  34    1.19    0.19
 -16   0  30    1.91    0.17
 -16   2  28    0.78    0.16
 -16   4  27    1.51    0.17
 -16   6  26    0.83    0.14
 -16   6  27    3.40    0.20
 -16   8  27    1.49    0.22
 -15  -3  31    1.02    0.14
 -15  -1  27    2.03    0.13
 -15   3  24   11.73    0.19
 -15   7  24    0.05    0.19
 -15   9  25    0.56    0.22
 -15  11  27    2.77    0.28
 -14  -4  30    0.41    0.14
 -14  -2  26    7.90    0.16
 -14   0  23    0.20    0.11
 -14   4  21    0.29    0.14
 -14   6  21    0.26    0.16
 -14   8  21    0.89    0.13
 -14  12  25    1.58    0.27
 -13  -5  29    0.80    0.12
 -13  11  21    2.73    0.22
 -13  13  24    4.34    0.29
 -12  -6  28    2.62    0.11
 -12   2  17    0.03    0.10
 -12   4  16    4.64    0.12
 -12  10  18    0.23    0.17
 -12  12  20   -0.08    0.21
 -11  -7  28    0.09    0.08
 -11  -1  17    2.81    0.09
 -11   5  14    1.11    0.11
 -11   7  14    7.05    0.12
 -11   9  15   11.19    0.18
 -11  13  19    1.85    0.22
 -10  -2  16   25.58    0.14
 -10   0  14   59.57    0.21
 -10   6  12   16.90    0.15
 -10  10  14    1.47    0.15
 -10  14  18    0.39    0.22
  -9  -9  29    1.85    0.08
  -9  -5  18    1.34    0.06
  -9  -3  15   11.79    0.09
  -9  -1  13    0.17    0.06
  -9  11  13    4.11    0.15
  -9  13  15    2.18    0.18
  -8   4   9   13.27    0.12
  -8  12  12    0.51    0.15
  -8  14  14    0.78    0.18
  -8  16  17    1.32    0.25
  -7   9   8    1.12    0.08
  -7  13  11    1.22    0.15
  -7  15  14    0.77    0.18
  -6  14  11    6.36    0.17
  -5  13   8    0.98    0.13
  -4 -10  19    2.20    0.03
  -4  12   6    0.28    0.11
  -4  14   8    1.16    0.13
  -3  -1   4   51.55    0.08
  -3   5   2    0.27    0.04
  -3  11   4    1.38    0.09
  -2 -12  22    0.14    0.06
  -2  10   2    0.77    0.07
  -1  13   3    4.03    0.11
  -1  15   5    5.51    0.14
  -1  17   8   -0.01    0.16
   0  10   0    3.81    0.08
   0  14   3    7.95    0.13
   1 -11  14    0.08    0.07
   1  13   1    2.97    0.10
   1  15   3    5.99    0.13
   3  15   1    0.02    0.09
   4 -12  13    9.68    0.14
   5  -7   2    2.05    0.07
   5  11  -4    0.20    0.04
   6 -14  18    0.34    0.16
   6 -12  11    6.03    0.14
   6  -6   0    4.35    0.08
   6  -2  -4    0.49    0.05
   6  12  -4    0.17    0.05
   7 -11   8    1.16    0.11
   7  -5  -2   20.39    0.13
   7   3  -7    2.66    0.04
   7  13  -4    0.87    0.06
   8 -14  16    0.77    0.19
   9 -13  12    0.08    0.15
  10 -12   8    4.24    0.16
  10   4  -9   10.44    0.08
  10   6  -9    2.23    0.05
  11 -11   5    9.95    0.18
  12 -12   7    2.10    0.17
  12   4 -10    7.96    0.09
  12   6 -10    3.31    0.06
  12  10  -9    1.72    0.04
  13  -7  -3    0.32    0.12
  13  -3  -7   35.26    0.19
  14 -12   6    0.34    0.18
  14 -10   2    0.10    0.12
  14  -8  -2    7.22    0.16
  15 -13   9    5.00    0.25
  15  -5  -6    2.86    0.13
  15  -3  -8    4.23    0.13
  15   3 -11    3.48    0.10
  15   7 -11    5.62    0.09
  16 -12   6    0.18    0.23
  16 -10   1    0.01    0.18
  16  -6  -5   14.24    0.19
  16  -2  -9    0.34    0.11
  16   0 -10   54.47    0.24
  16   2 -11    0.10    0.09
  17 -11   3    0.26    0.22
  17  -9  -1   -0.03    0.18
  17  -7  -4   10.02    0.20
  17  -1 -10    6.92    0.14
  17   1 -11    0.19    0.10
  17   9 -11    2.16    0.09
  18 -10   1    0.35    0.22
  18  -8  -3    0.18    0.18
  18   6 -12    1.74    0.12
  19 -11   3    0.90    0.25
  19  -9  -1    0.09    0.22
  19  -5  -7   15.12    0.22
  19  -1 -10    9.35    0.14
  19   5 -12   11.06    0.15
  19   7 -12    0.26    0.12
  20  -8  -3    1.41    0.22
  20  -4  -8    0.20    0.17
  20   0 -11    0.14    0.14
  20  12 -10    0.82    0.10
  21  -9  -1    0.21    0.25
  21   3 -12    0.34    0.14
  22  -8  -3    0.21    0.25
  22  -6  -6    0.00    0.20
  22  -4  -8    0.55    0.20
  22   0 -11   -0.06    0.17
  22   2 -12    1.38    0.18
  22   8 -12    1.69    0.15
  23  -7  -4    1.56    0.24
  23  -5  -7    1.55    0.23
  23  -3  -9    0.07    0.20
  23   3 -12   -0.10    0.17
  23   7 -12    3.62    0.16
  24  -4  -8    2.39    0.23
  24   4 -12    1.09    0.18
  24   8 -12   -0.09    0.18
  25  -1 -10    0.02    0.23
  25   1 -11    0.12    0.19
  25   3 -12    0.64    0.20
  25   5 -12    0.64    0.19
  26  -4  -7    2.08    0.21
  26  -2  -9    0.05    0.24
  27   1 -11    0.14    0.24
 -17   1  34    0.67    0.21
 -17   1  35    0.08    0.21
 -17   3  32    0.24    0.22
 -17   3  33    0.06    0.21
 -17   5  31    0.43    0.21
 -17   5  32    0.02    0.23
 -16  -2  35   -0.10    0.18
 -16   0  31   -0.03    0.17
 -16   2  29    0.05    0.17
 -16   4  28    0.74    0.19
 -16   6  28    1.09    0.21
 -16   8  28    0.06    0.17
 -15  -3  32    1.29    0.15
 -15  -3  33   -0.02    0.17
 -15  -1  28   20.82    0.21
 -15   1  26    1.35    0.15
 -15   3  25    0.68    0.16
 -15   5  24    3.31    0.17
 -15   7  25    0.50    0.20
 -15   9  26   -0.14    0.22
 -14  -4  31    1.47    0.15
 -14   0  24   11.69    0.16
 -14   2  22    6.70    0.15
 -14  10  24    0.46    0.22
 -13  -5  30    0.16    0.12
 -13  -3  25    0.11    0.10
 -13  -1  22    1.18    0.10
 -13   1  20   11.49    0.13
 -13   3  19    7.99    0.12
 -13   5  19   16.11    0.19
 -13   7  19    3.72    0.13
 -13   9  20   17.84    0.21
 -13  11  22    0.20    0.21
 -12  -6  29    1.00    0.10
 -12  -4  24    3.88    0.11
 -12   6  17    1.70    0.13
 -12   8  17    2.85    0.12
 -12  10  19    0.94    0.18
 -12  12  21    1.24    0.23
 -11  -5  23    8.20    0.10
 -11   3  15   11.26    0.14
 -11   7  15    2.15    0.13
 -11   9  16    2.37    0.16
 -11  11  17   21.58    0.22
 -11  13  20    1.27    0.23
 -10   8  13   33.49    0.21
 -10  12  16    0.04    0.16
 -10  14  19    0.20    0.23
  -9   1  12   13.85    0.11
  -9   5  11    7.47    0.11
  -9   7  11   17.39    0.16
  -9   9  12    0.12    0.12
  -9  15  18    0.01    0.21
  -8  -6  18    1.59    0.05
  -8  10  11   10.50    0.17
  -8  14  15    4.09    0.21
  -7  -7  18    0.78    0.04
  -7   7   8   49.43    0.21
  -7  11  10    1.39    0.13
  -7  13  12    2.29    0.17
  -6  -2   9    0.24    0.03
  -6   6   6    0.08    0.05
  -6  12   9    1.22    0.12
  -6  16  14    1.06    0.20
  -5  11   7    3.90    0.12
  -5  15  11    2.20    0.18
  -4   8   4    1.64    0.08
  -4  10   5    0.63    0.09
  -4  16  11    1.77    0.19
  -3 -11  20    0.08    0.04
  -3   9   3   12.91    0.12
  -3  15   8    0.69    0.15
  -3  17  11   -0.19    0.19
  -2   4   1   91.71    0.17
  -2   6   1   32.37    0.12
  -2  16   8   -0.01    0.15
  -1 -13  24    0.25    0.08
  -1  -7   8    4.11    0.04
   0 -12  18    0.41    0.08
   0  -4   3    0.76    0.03
   1 -13  20    3.08    0.11
   1  -9   9   12.33    0.09
   1  -5   3    2.20    0.04
   1  17   6   -0.03    0.15
   2 -12  15   13.38    0.12
   2 -10  10    0.15    0.07
   2  -4   1   35.06    0.10
   2   0  -2  140.84    0.12
   3 -13  17    3.23    0.12
   3 -11  11    0.81    0.09
   3  -5   1   13.07    0.08
   3  17   4    0.77    0.15
   4 -14  20    0.30    0.14
   5 -13  15    0.97    0.11
   5 -11   9    5.42    0.12
   5  -9   5    6.33    0.10
   5  -1  -4   54.16    0.14
   5   1  -5   34.32    0.09
   5  17   2    1.77    0.12
   6 -14  17    0.17    0.16
   6 -10   6    0.73    0.09
   6  16   0    2.02    0.11
   7 -13  13    0.17    0.13
   7  15  -2    5.22    0.09
   8 -14  15    0.81    0.18
   8 -12   9    2.90    0.14
   8  -8   1   28.14    0.17
   8  -4  -4    6.30    0.09
   9 -13  11    1.01    0.15
   9 -11   6    2.56    0.13
   9  -9   2    0.21    0.10
   9  -7  -1   23.82    0.15
  10 -14  14    0.13    0.18
  10  -6  -3    3.00    0.10
  10  -4  -5    0.46    0.06
  10   0  -8    2.07    0.07
  11 -13  10    0.08    0.17
  11  -1  -8   21.86    0.14
  12 -10   2    1.75    0.14
  12  -6  -4    3.51    0.12
  12   0  -9    0.18    0.07
  13 -13   9    1.09    0.20
  13  -1  -9    0.87    0.08
  14 -10   1    4.22    0.18
  14  -6  -5   11.36    0.16
  14  -4  -7    0.48    0.11
  14   4 -11    2.10    0.09
  14   6 -11    2.54    0.08
  15 -13   8    2.72    0.24
  15 -11   3    0.10    0.18
  15  -9  -1    1.35    0.17
  15  -7  -4   30.48    0.24
  16 -12   5    1.27    0.22
  16  -8  -3    1.05    0.16
  17  -3  -9    0.90    0.13
  17   5 -12    2.04    0.11
  18 -12   5    1.26    0.24
  18 -10   0    0.09    0.21
  18  -6  -6    1.86    0.17
  18  -4  -8    1.93    0.11
  18   0 -11    0.17    0.12
  18  10 -11   13.89    0.12
  19 -11   2    0.44    0.24
  19  -9  -2   -0.07    0.21
  19  -7  -5    2.28    0.19
  19  -3  -9    7.86    0.15
  20 -10   0    0.49    0.25
  20  -6  -6    2.46    0.15
  20  -2 -10   12.14    0.20
  20   2 -12   18.30    0.20
  20   8 -12    3.78    0.12
  21  -9  -2    2.52    0.25
  21  -7  -5    2.19    0.23
  21  -1 -11    0.43    0.15
  21   1 -12    1.14    0.15
  21   9 -12    0.80    0.12
  21  11 -11    0.57    0.12
  22  -2 -10    1.50    0.14
  23  -7  -5    8.07    0.28
  23  -1 -11    0.23    0.19
  23   1 -12    0.88    0.17
  23   9 -12    0.44    0.15
  24  -2 -10    1.26    0.22
  24   2 -12    2.57    0.20
  25  -3  -9    0.05    0.23
  26  -4  -8    2.75    0.29
  26  -2 -10    0.92    0.24
  26   0 -11   -0.05    0.24
  27  -1 -10    0.72    0.25
 -17   3  34    0.57    0.24
 -17   5  33    0.26    0.24
 -16   0  32    0.24    0.18
 -16   0  33    0.00    0.20
 -16   2  30    0.93    0.19
 -16   4  29    0.93    0.20
 -16   6  29    0.36    0.22
 -16   8  30    0.41    0.25
 -16   8  31    0.25    0.25
 -15  -3  34    0.15    0.16
 -15  -1  29    3.32    0.16
 -15   1  27    2.34    0.16
 -15   3  26    0.94    0.16
 -15   5  25    1.15    0.17
 -15   7  26    0.27    0.20
 -15   9  27    3.64    0.23
 -15   9  28   -0.04    0.23
 -14  -4  32    0.12    0.15
 -14  -2  27    2.61    0.13
 -14   0  25    0.11    0.14
 -14   2  23    1.48    0.14
 -14   6  22    2.93    0.13
 -14   8  23    0.85    0.18
 -14  10  25    3.49    0.23
 -13  -3  26    0.20    0.12
 -13  -1  23    0.22    0.10
 -13   1  21    0.24    0.11
 -13   7  20    1.48    0.16
 -13   9  21    1.07    0.17
 -13  11  23    4.71    0.22
 -12  -2  21    2.08    0.09
 -12   0  19    0.00    0.09
 -12   2  18    0.39    0.10
 -12   4  17    0.12    0.08
 -12   8  18    1.62    0.16
 -12  10  20    0.07    0.17
 -12  12  22    0.06    0.22
 -11  -7  29    3.03    0.10
 -11  -3  20    0.48    0.07
 -11   1  16   25.70    0.16
 -11   5  15   28.35    0.20
 -11  11  18    0.58    0.17
 -11  13  21    1.63    0.23
 -10  -8  29    1.05    0.09
 -10  -6  23    1.30    0.07
 -10  -4  19    0.23    0.06
 -10   4  13   36.05    0.19
 -10   6  13   16.18    0.15
 -10   8  14    3.93    0.14
 -10  10  15    1.55    0.15
  -9  11  14    0.98    0.15
  -9  13  16    0.94    0.18
  -9  15  19    0.23    0.22
  -8 -10  31    0.05    0.07
  -8  -4  15    6.46    0.06
  -8   2  10   11.35    0.10
  -8   8  10    3.42    0.09
  -8  12  13    1.95    0.16
  -8  14  16    0.29    0.19
  -7   3   8    9.64    0.09
  -7   9   9   42.03    0.23
  -7  15  15    1.70    0.21
  -6   8   7    3.47    0.10
  -6  10   8    1.44    0.11
  -6  14  12    1.46    0.17
  -6  16  15    1.08    0.22
  -5  -5  11    7.76    0.04
  -5   3   5    6.37    0.06
  -5   5   5    5.55    0.08
  -5   9   6    7.08    0.11
  -5  13   9    5.93    0.16
  -5  15  12    0.88    0.17
  -4   2   4    6.51    0.06
  -4  14   9    2.86    0.15
  -4  16  12    1.80    0.21
  -3  17  12    0.31    0.20
  -2  -8  11    4.67    0.04
  -2  12   4   14.33    0.14
  -2  14   6    4.17    0.14
  -2  16   9    0.13    0.18
  -1   5   0    0.87    0.04
  -1   9   1    9.41    0.09
  -1  11   2    1.14    0.08
  -1  15   6    0.15    0.13
  -1  17   9    0.53    0.18
   0   6  -1   72.60    0.15
   0  16   6    1.17    0.14
   1   3  -2   13.65    0.04
   1  11   0    0.91    0.08
   2  -8   6   19.48    0.10
   2  -6   3    0.40    0.05
   2   6  -3    2.38    0.03
   2  16   4    2.47    0.15
   3  -3  -1   13.96    0.07
   3  11  -2    2.34    0.07
   4 -14  19    0.18    0.13
   4  -8   4    0.03    0.06
   4  -4  -1  133.85    0.23
   4   4  -5    2.56    0.01
   4  16   2    1.78    0.13
   5 -13  14    0.75    0.13
   5  -5  -1    4.13    0.07
   6 -12  10    2.26    0.13
   6  -8   2    1.73    0.08
   6  14  -2    0.08    0.08
   7 -13  12    0.35    0.15
   7 -11   7    3.95    0.12
   7  -9   3    1.15    0.09
   8 -10   4    1.10    0.11
   8  -6  -2    1.19    0.06
   8   4  -8    2.04    0.04
   8   6  -8    0.27    0.03
   9  -5  -4    0.62    0.08
   9   1  -8   19.69    0.11
  10 -14  13    0.16    0.18
  10 -12   7    4.55    0.16
  10  -2  -7    7.95    0.10
  11 -13   9    0.59    0.17
  11  -5  -5   28.54    0.18
  11   1  -9    1.46    0.06
  11   9  -9    3.25    0.04
  12 -14  12    0.19    0.21
  12 -12   6    0.07    0.16
  12  -8  -2    1.72    0.12
  12  -2  -8    3.07    0.09
  12   2 -10    0.58    0.06
  13 -11   3    0.48    0.16
  13  -5  -6    9.66    0.14
  13   1 -10    6.61    0.10
  13   9 -10    0.04    0.05
  13  11  -9    1.58    0.04
  14 -12   5    0.39    0.19
  14  -8  -3   12.33    0.18
  14  -2  -9    3.75    0.11
  14   0 -10    0.24    0.09
  14  10 -10    1.50    0.06
  15 -13   7    1.21    0.23
  15  -5  -7   19.51    0.19
  15  -1 -10    0.08    0.10
  15   1 -11    0.03    0.08
  16 -10   0    2.99    0.19
  16  -6  -6    1.21    0.14
  16  -4  -8    2.27    0.13
  16   4 -12   14.39    0.14
  17 -11   2    0.63    0.16
  17  -9  -2    0.50    0.18
  17  -7  -5   22.41    0.24
  17   3 -12    1.25    0.10
  17   7 -12    3.37    0.10
  17  13  -9    0.40    0.06
  18 -12   4    0.97    0.26
  18  -8  -4    0.29    0.18
  18  -2 -10   34.72    0.23
  18   8 -12    1.25    0.10
  18  12 -10    2.79    0.08
  19  -5  -8   12.05    0.21
  19  -1 -11    0.53    0.14
  19   1 -12    7.07    0.15
  20 -10  -1    0.03    0.23
  20  -8  -4    0.10    0.20
  20  -6  -7    2.71    0.19
  20  -4  -9    1.42    0.18
  21  -5  -8    2.08    0.20
  21   5 -13    0.83    0.13
  22  -8  -4    0.27    0.23
  22  -6  -7    1.29    0.23
  22  -4  -9    0.94    0.20
  22   0 -12    0.13    0.17
  22   4 -13    0.30    0.15
  22   6 -13    0.20    0.16
  23  -5  -8    0.93    0.23
  23   3 -13    0.01    0.16
  23   5 -13    0.94    0.16
  24  -6  -7    3.23    0.27
  24  -4  -9    0.03    0.23
  24   0 -12    3.55    0.21
  24   4 -13    0.27    0.17
  24   6 -13    0.04    0.17
  25  -5  -8    0.04    0.27
  25  -3 -10    0.14    0.23
  25  -1 -11    0.25    0.21
  25   1 -12    0.23    0.20
  25   3 -13    0.58    0.21
  25   5 -13    1.16    0.19
  26  -4  -9   -0.07    0.26
  26   4 -13    0.28    0.23
  27  -1 -11    0.15    0.27
  27   1 -12    0.18    0.25
 -16   0  34    1.05    0.20
 -16   2  31    0.20    0.19
 -16   2  32    0.17    0.19
 -16   4  30    0.10    0.19
 -16   4  31    0.08    0.20
 -16   6  30    0.22    0.17
 -16   6  31    0.21    0.23
 -15  -3  35    1.02    0.17
 -15  -3  36    3.52    0.19
 -15  -1  30    1.44    0.15
 -15  -1  31    0.30    0.15
 -15   1  28   20.38    0.23
 -15   5  26    3.16    0.14
 -15   5  27    3.72    0.19
 -15   7  27    5.79    0.23
 -15   9  29    1.22    0.26
 -14  -4  33    1.79    0.15
 -14  -2  28    0.17    0.13
 -14   2  24   14.38    0.19
 -14   4  23    2.39    0.15
 -14   8  24    0.37    0.14
 -14   8  25    5.76    0.21
 -14  10  26    1.29    0.23
 -14  10  27    2.51    0.24
 -13  -5  31    0.45    0.12
 -13   9  22    1.14    0.17
 -13  11  24    2.72    0.18
 -13  11  25    0.28    0.23
 -12  -6  30    3.04    0.10
 -12  -4  25    0.88    0.09
 -12  -2  22    0.68    0.10
 -12   4  18   -0.01    0.11
 -12   6  18    1.43    0.14
 -12   8  19   -0.01    0.16
 -12  12  23    0.94    0.24
 -11  -7  30    4.12    0.12
 -11  -5  24    2.41    0.09
 -11  -1  18    8.01    0.11
 -11   3  16   38.80    0.21
 -11   7  16    1.34    0.13
 -11   9  17   16.19    0.20
 -11  11  19    2.60    0.19
 -11  13  22    0.01    0.23
 -10  -2  17    0.35    0.08
 -10   0  15    0.07    0.07
 -10  10  16    0.69    0.16
 -10  12  18    2.05    0.20
 -10  14  21    0.03    0.25
  -9  -9  30    0.65    0.08
  -9  -7  23   17.11    0.10
  -9  -3  16   31.97    0.14
  -9   3  12    2.39    0.09
  -9   7  12    0.09    0.10
  -9   9  13    0.75    0.13
  -9  11  15    4.97    0.17
  -9  13  17    4.62    0.22
  -9  15  20    0.67    0.18
  -8  -8  23    0.75    0.05
  -8   6  10   12.82    0.13
  -8  10  12    0.10    0.13
  -8  12  14    2.70    0.17
  -7  11  11    2.54    0.14
  -7  13  13    1.37    0.17
  -7  15  16    1.52    0.21
  -6   2   7    6.07    0.07
  -6  12  10    0.27    0.12
  -6  16  16    0.14    0.22
  -5  -1   7    0.09    0.03
  -4   0   5    0.07    0.03
  -4   6   4    1.99    0.07
  -4  12   7    0.13    0.11
  -3  11   5    5.54    0.11
  -3  15   9    3.21    0.16
  -2 -10  15   13.15    0.07
  -2  10   3    2.72    0.09
  -1 -11  16    1.37    0.06
  -1  13   4    0.93    0.10
   0 -10  12    0.38    0.05
   0   4  -1   18.97    0.06
   0  12   2    1.17    0.08
   0  14   4    0.48    0.11
   1 -11  13    0.75    0.07
   1   9  -1    9.63    0.09
   1  17   7    1.59    0.16
   2 -14  22    1.92    0.12
   2  12   0    0.26    0.08
   3 -13  16    0.17    0.11
   3   3  -4  145.10    0.06
   3   5  -4   57.54    0.07
   3   9  -3   13.28    0.08
   3  15   2    0.05    0.12
   4 -10   7    0.87    0.09
   4  -6   1   19.39    0.10
   4  12  -2    0.14    0.06
   5  -3  -3  193.11    0.28
   5  13  -2    0.92    0.07
   5  15   0    5.47    0.11
   6 -14  16   -0.04    0.15
   6  10  -5    4.91    0.05
   7  17   1    0.37    0.12
   8 -14  14    0.83    0.16
   8  -2  -6    0.08    0.06
   8   0  -7   -0.02    0.03
   9 -13  10    0.48    0.15
   9 -11   5   10.44    0.16
   9  -3  -6   18.18    0.13
   9  15  -3    0.66    0.08
  10 -14  12    0.07    0.17
  10   2  -9    6.48    0.07
  11  -9   0    0.07    0.09
  11  -7  -3   18.89    0.17
  11   5 -10   15.10    0.09
  12 -14  11    0.08    0.20
  12 -12   5    0.06    0.16
  12 -10   1    2.03    0.14
  12  -6  -5    1.92    0.11
  12  -4  -7    1.81    0.09
  13 -13   7    2.71    0.20
  13  -7  -4   16.12    0.16
  13  -3  -8   10.97    0.12
  13   5 -11   -0.02    0.06
  14 -12   4    1.62    0.19
  14 -10   0    0.92    0.16
  14  -6  -6    1.21    0.12
  14   2 -11    0.04    0.08
  15 -13   6    0.85    0.20
  15  -9  -2    1.68    0.17
  15  -7  -5    6.11    0.16
  15  -3  -9    2.12    0.12
  16 -10  -1    1.93    0.18
  16  -8  -4    0.65    0.16
  16  -2 -10   28.16    0.21
  16   0 -11    0.11    0.10
  16   6 -12    6.16    0.10
  17 -11   1    0.37    0.21
  17  -9  -3    2.66    0.18
  17  -1 -11    0.11    0.12
  18 -12   3    2.07    0.25
  18 -10  -1    0.07    0.20
  18  -6  -7    0.93    0.17
  19 -11   1    1.44    0.19
  19  -9  -3    1.52    0.20
  19  -7  -6   10.34    0.23
  19  -3 -10    2.98    0.16
  19   5 -13    0.20    0.13
  19   9 -12    0.43    0.10
  19  11 -11    0.24    0.09
  20  -8  -5    8.95    0.25
  20   0 -12    4.48    0.16
  20   6 -13    0.07    0.11
  21  -9  -3    1.41    0.19
  21  -7  -6    3.58    0.17
  21   3 -13    0.86    0.14
  21   7 -13    1.40    0.14
  22  -8  -5    0.07    0.24
  22  -2 -11    0.34    0.13
  22   2 -13    0.91    0.16
  22  10 -12    0.64    0.13
  23  -9  -3    2.78    0.27
  23  -7  -6    1.68    0.20
  23  -1 -12    0.82    0.19
  23   7 -13    0.16    0.15
  24  -2 -11    0.17    0.20
  24   2 -13    0.16    0.18
  24   8 -13    1.26    0.18
  25  -1 -12    0.13    0.21
  26  -2 -11    0.50    0.25
  26   0 -12    2.61    0.23
  26   2 -13    0.03    0.22
 -16   0  35   -0.21    0.19
 -16   0  36   -0.06    0.22
 -16   2  33   -0.10    0.21
 -16   2  34    0.98    0.21
 -16   4  32    0.16    0.22
 -16   4  33    0.47    0.21
 -16   6  32    0.54    0.23
 -16   6  33    0.24    0.25
 -15  -1  32    2.86    0.18
 -15   1  29    3.15    0.17
 -15   3  28    6.30    0.20
 -15   5  28    2.50    0.20
 -15   7  28    0.55    0.16
 -15   7  29    0.84    0.23
 -15   9  30    0.08    0.19
 -14  -4  34    0.07    0.15
 -14  -4  35    1.23    0.18
 -14  -2  29    1.58    0.14
 -14   0  26    7.43    0.16
 -14   2  25    2.11    0.15
 -14   4  24   10.36    0.20
 -14   6  24    0.87    0.13
 -14   8  26    0.27    0.21
 -14  10  28    0.02    0.25
 -13  -5  32    3.48    0.14
 -13  -5  33    1.34    0.15
 -13  -3  27    1.17    0.12
 -13  -1  24    1.00    0.11
 -13   1  22    1.33    0.11
 -13   5  21   10.19    0.17
 -13   7  22    1.30    0.17
 -13   9  23    5.11    0.20
 -13  11  26    0.37    0.25
 -12  -6  31    0.27    0.12
 -12   0  20    4.00    0.11
 -12   6  19    2.82    0.15
 -12   8  20    0.08    0.16
 -12  10  21    5.33    0.16
 -12  10  22    2.04    0.19
 -12  12  24    1.15    0.23
 -11  -3  21    2.02    0.08
 -11   5  16   11.31    0.13
 -11   9  18    2.59    0.17
 -11  11  20    3.30    0.21
 -11  13  23    0.50    0.25
 -10  -8  30    1.03    0.09
 -10  -6  24    0.13    0.08
 -10  -4  20    0.46    0.07
 -10   4  14   35.83    0.20
 -10   6  14   22.56    0.17
 -10   8  15    6.60    0.15
 -10  12  19    0.19    0.20
 -10  14  22   -0.12    0.26
  -9  -5  19    3.15    0.07
  -9  -1  14   24.61    0.13
  -9   1  13    0.15    0.07
  -9   5  12    1.77    0.09
  -9  13  18   -0.10    0.20
  -8  -2  13    0.17    0.05
  -8   8  11   31.73    0.19
  -8  14  17    0.03    0.19
  -7   7   9   39.82    0.20
  -7   9  10    2.08    0.11
  -7  13  14    0.13    0.17
  -7  15  17    0.25    0.22
  -6   0   8   34.01    0.12
  -6   4   7    2.98    0.07
  -6   6   7    6.32    0.09
  -6  10   9    3.23    0.12
  -6  12  11    8.37    0.17
  -6  14  13    0.17    0.12
  -6  16  17    2.62    0.24
  -5   1   6   15.72    0.08
  -5   7   6    0.27    0.07
  -5  11   8    5.83    0.13
  -5  13  10    2.11    0.14
  -5  15  13    0.28    0.18
  -4   4   4   13.22    0.09
  -4  10   6    0.24    0.09
  -4  14  10    0.73    0.15
  -4  16  13    0.62    0.20
  -3   7   3   17.71    0.11
  -3   9   4    0.32    0.07
  -3  13   7    2.43    0.12
  -3  15  10    0.17    0.15
  -3  17  13    0.18    0.20
  -2 -12  21    0.15    0.06
  -2  14   7    1.62    0.14
  -2  16  10    0.06    0.17
  -1 -13  23    0.27    0.08
  -1  15   7    0.39    0.14
  -1  17  10    0.33    0.19
   0 -12  17    4.44    0.09
   0  -8   8    0.44    0.04
   0  16   7    0.06    0.14
   1 -13  19    0.61    0.09
   1   5  -2   79.30    0.12
   1  13   2    0.44    0.09
   2 -12  14    0.33    0.09
   2  -2  -1   46.74    0.10
   2  14   2    0.19    0.09
   3 -11  10    3.59    0.10
   3  -7   3   34.61    0.14
   3  13   0    0.03    0.08
   3  17   5    0.83    0.14
   4 -14  18    0.83    0.13
   4  -2  -3   54.42    0.13
   4   0  -4   87.67    0.14
   4  14   0    9.21    0.11
   5 -13  13    0.04    0.12
   5  -7   1   25.32    0.14
   5  17   3    0.08    0.12
   6  -6  -1    8.61    0.09
   7 -13  11    0.48    0.12
   7 -11   6    0.17    0.10
   7  -9   2    0.60    0.09
   7  -5  -3    0.78    0.07
   7  -1  -6    1.80    0.06
   8 -14  13    0.44    0.17
   8 -10   3   44.02    0.23
   9 -13   9    0.53    0.14
  10 -12   6    1.18    0.15
  10  -4  -6    3.15    0.09
  11 -13   8    0.37    0.16
  11   3 -10   32.49    0.14
  12 -14  10    0.57    0.20
  12   8 -10    0.18    0.04
  13 -11   2    1.41    0.16
  13  -9  -2    0.82    0.13
  13   3 -11   15.17    0.12
  14  -4  -8    1.60    0.09
  14   8 -11    0.62    0.06
  15 -11   1    0.16    0.18
  15   3 -12    2.60    0.10
  15   9 -11    1.05    0.06
  15  11 -10    1.81    0.05
  16 -12   3    1.74    0.20
  16  -6  -7    0.20    0.14
  16  -4  -9    2.40    0.14
  17 -11   0    0.26    0.20
  17  -7  -6    6.92    0.18
  17  -3 -10    0.48    0.13
  17   1 -12    9.44    0.14
  18 -12   2    0.55    0.24
  18 -10  -2    1.01    0.21
  18  -8  -5   15.05    0.24
  18  -2 -11    0.26    0.14
  18   0 -12   10.06    0.16
  18   4 -13    2.64    0.11
  18   6 -13    0.68    0.11
  19 -11   0    0.12    0.24
  19  -9  -4    0.21    0.21
  19  -1 -12    7.09    0.16
  19   3 -13    0.17    0.11
  19   7 -13    2.58    0.12
  20 -10  -2    0.08    0.22
  20  -6  -8    0.02    0.19
  20  -4 -10   19.65    0.24
  20   2 -13    0.78    0.12
  21  -9  -4   -0.07    0.24
  21  -7  -7   11.64    0.26
  21  -5  -9    6.17    0.21
  21  -3 -11    0.32    0.18
  21  -1 -12    1.06    0.12
  21   1 -13    0.99    0.15
  22 -10  -2    0.27    0.26
  22  -6  -8    0.58    0.21
  22  -4 -10    1.26    0.19
  23  -9  -4    0.19    0.28
  23  -7  -7    3.09    0.25
  23  -5  -9    1.15    0.17
  23  -3 -11    0.03    0.20
  23   1 -13    0.37    0.16
  24  -6  -8    1.00    0.25
  24  -4 -10    0.34    0.22
  24  -2 -12    2.63    0.21
  24   0 -13    0.25    0.19
  25  -5  -9    0.45    0.25
  25   1 -13    0.12    0.20
  26  -4 -10    0.13    0.28
  27   1 -13    0.23    0.25
 -16   2  35    0.05    0.23
 -16   4  34    0.41    0.24
 -16   4  35    0.09    0.23
 -15  -1  33    0.10    0.17
 -15  -1  34    0.23    0.19
 -15   1  30    1.46    0.16
 -15   1  31    0.28    0.18
 -15   3  29    4.27    0.20
 -15   5  29    0.69    0.21
 -15   7  30    0.06    0.23
 -15   7  31    0.23    0.23
 -14  -4  36    1.69    0.18
 -14  -2  30    0.09    0.14
 -14   0  27   -0.02    0.13
 -14   2  26    8.12    0.18
 -14   4  25    0.22    0.16
 -14   6  26    2.57    0.19
 -14   8  27    3.59    0.23
 -14  10  29    0.11    0.19
 -13  -5  34    7.47    0.18
 -13  -3  28    0.81    0.12
 -13  -1  25    0.19    0.11
 -13   1  23    0.22    0.12
 -13   3  22   11.51    0.17
 -13   5  22    1.79    0.16
 -13   7  23    4.68    0.19
 -13   9  24    5.45    0.17
 -13   9  25    4.28    0.22
 -13  11  27   -0.03    0.24
 -13  11  28    0.80    0.25
 -12  -6  32    0.30    0.13
 -12  -4  26    0.37    0.09
 -12  -2  23    2.97    0.10
 -12   0  21    0.05    0.10
 -12   2  20    0.35    0.10
 -12   4  19    0.73    0.09
 -12   8  21    3.47    0.17
 -12  10  23    0.20    0.19
 -12  12  25   -0.02    0.18
 -12  12  26    0.24    0.26
 -11  -7  31    1.83    0.12
 -11  -5  25    0.01    0.09
 -11  -1  19    0.86    0.08
 -11   5  17   21.77    0.19
 -11   9  19    5.18    0.18
 -11  11  21    1.25    0.21
 -11  13  24    1.03    0.24
 -11  13  25    0.92    0.25
 -10  -8  31    0.19    0.10
 -10   0  16    1.91    0.08
 -10   6  15    0.41    0.11
 -10   8  16    2.55    0.14
 -10  10  17    0.75    0.12
 -10  12  20    0.23    0.21
 -10  14  23    0.32    0.24
  -9  -9  31    6.46    0.10
  -9   7  13    0.28    0.10
  -9   9  14    0.58    0.10
  -9  11  16    0.40    0.16
  -9  13  19    0.04    0.21
  -8   6  11   16.93    0.15
  -8  10  13    7.85    0.16
  -8  12  15    1.77    0.16
  -8  14  18    0.71    0.20
  -7  -5  15    2.63    0.05
  -7   3   9    1.42    0.07
  -7  11  12    0.05    0.13
  -7  15  18    0.86    0.23
  -6   8   8    0.69    0.07
  -6  14  14    1.70    0.18
  -6  16  18    0.14    0.24
  -5   9   7    4.56    0.10
  -5  13  11    0.62    0.15
  -5  15  14    2.00    0.20
  -4   8   5    6.03    0.10
  -4  12   8    7.98    0.15
  -4  16  14    2.55    0.21
  -3  17  14    0.49    0.22
  -2  12   5    2.87    0.10
  -1  -9  11    3.27    0.05
  -1  -5   5  100.78    0.12
  -1  11   3   18.97    0.14
  -1  17  11    0.45    0.19
   0   8   0    0.32    0.06
   0  10   1   28.70    0.14
   1  -7   5    2.42    0.05
   1  17   8    0.98    0.17
   2 -14  21    0.04    0.11
   2   4  -3   11.63    0.03
   2  16   5    0.12    0.13
   4 -12  11    8.44    0.13
   4  -8   3    3.59    0.08
   4  16   3    3.35    0.15
   6 -14  15    0.29    0.13
   6  16   1    1.78    0.12
   7  -3  -5    7.83    0.09
   7   1  -7    0.76    0.04
   7  11  -5    0.75    0.04
   8 -12   7    0.38    0.12
   8   2  -8    0.35    0.04
   9 -11   4    0.12    0.11
   9   5  -9   10.43    0.06
   9  17   0    0.79    0.11
  10 -14  11    2.00    0.18
  10 -12   5    3.52    0.14
  10 -10   1    7.33    0.15
  10  16  -2    0.18    0.10
  11 -13   7    0.20    0.17
  11  -9  -1    4.12    0.13
  11  -7  -4    0.19    0.10
  11  -5  -6   -0.01    0.09
  11  -1  -9    1.82    0.08
  11  15  -4    0.15    0.07
  12 -14   9    0.33    0.19
  12 -12   4    0.09    0.16
  12 -10   0   -0.04    0.13
  12  -8  -3    3.89    0.11
  12  -2  -9    3.85    0.10
  12   0 -10   13.85    0.12
  13 -13   6    1.07    0.19
  13  -7  -5   21.45    0.20
  13  -5  -7   11.23    0.13
  13  -1 -10    6.38    0.11
  13   7 -11    1.41    0.06
  14 -14   8   -0.03    0.22
  14 -12   3    6.19    0.20
  14 -10  -1    2.74    0.16
  14  -8  -4    0.91    0.10
  14  -2 -10    7.38    0.13
  14   0 -11   -0.07    0.09
  15 -13   5    0.11    0.22
  15 -11   0    4.61    0.19
  15  -9  -3    3.73    0.14
  15  -7  -6    1.60    0.15
  15  -5  -8    0.32    0.12
  15  -1 -11    0.04    0.10
  16 -12   2    1.04    0.22
  16 -10  -2    3.11    0.19
  16  -8  -5    4.80    0.18
  16   8 -12    0.34    0.07
  17 -13   4    0.31    0.25
  17  -9  -4    0.40    0.18
  17   3 -13    1.27    0.12
  17   5 -13    3.61    0.11
  18  -6  -8    2.67    0.17
  18  -4 -10   29.87    0.25
  18   2 -13    1.42    0.12
  19 -11  -1    0.04    0.24
  19  -7  -7   18.94    0.22
  19  -3 -11    0.12    0.15
  19   1 -13    0.23    0.13
  20 -10  -3    0.05    0.24
  20  -8  -6    1.23    0.22
  20  -2 -12   18.47    0.23
  20   0 -13   -0.04    0.14
  20   8 -13    0.93    0.10
  21  -9  -5    3.00    0.24
  21  -5 -10    2.64    0.19
  21   3 -14    0.33    0.13
  21   5 -14    0.56    0.15
  22 -10  -3    0.07    0.28
  22  -8  -6    0.68    0.18
  22  -6  -9    0.73    0.22
  22  -4 -11    2.13    0.20
  22  -2 -12    1.39    0.14
  22   0 -13   -0.10    0.12
  22   2 -14    0.57    0.15
  22   4 -14    2.69    0.16
  22   6 -14    2.49    0.17
  23  -9  -5    5.18    0.30
  23  -5 -10    0.67    0.23
  23  -1 -13    0.25    0.19
  23   3 -14   -0.01    0.17
  23   5 -14    0.18    0.16
  23   9 -13    0.42    0.15
  24  -8  -6   -0.04    0.27
  24  -6  -9    0.01    0.26
  24  -4 -11    1.80    0.24
  24   2 -14    0.39    0.18
  24   4 -14    0.24    0.16
  24   6 -14    0.91    0.17
  25  -5 -10    0.34    0.27
  25  -1 -13    0.25    0.22
  25   3 -14    2.04    0.20
  25   5 -14    1.20    0.19
  26  -2 -12    1.27    0.24
  26   0 -13    0.23    0.22
  26   2 -14    1.64    0.23
  26   4 -14    0.59    0.21
 -15  -1  35   -0.04    0.19
 -15  -1  36    5.68    0.23
 -15   1  32    2.94    0.20
 -15   3  30    4.16    0.16
 -15   3  31    1.18    0.20
 -15   5  30    3.77    0.17
 -15   5  31    0.20    0.22
 -15   7  32    0.50    0.25
 -14  -2  31    0.41    0.15
 -14  -2  32    0.35    0.16
 -14   0  28    1.33    0.14
 -14   2  27    2.72    0.17
 -14   6  27    3.74    0.21
 -14   8  28    0.25    0.21
 -14   8  29    0.38    0.23
 -13  -5  35    0.86    0.15
 -13  -3  29    0.10    0.12
 -13  -1  26    0.41    0.11
 -13   1  24    0.99    0.13
 -13   3  23    0.72    0.14
 -13   7  24    0.16    0.17
 -13   9  26    0.84    0.22
 -12  -6  33    0.10    0.12
 -12  -6  34    0.03    0.14
 -12  -4  27    2.20    0.11
 -12   4  20    0.07    0.12
 -12   6  20    0.49    0.10
 -12   8  22    2.04    0.17
 -12  10  24    0.16    0.21
 -12  12  27    2.34    0.28
 -11  -7  32    0.93    0.12
 -11  -3  22    6.84    0.10
 -11   1  18    7.98    0.12
 -11   7  18    7.12    0.13
 -11   9  20    0.98    0.17
 -11  11  22    0.00    0.21
 -10  -8  32    0.00    0.11
 -10  -2  18    2.11    0.08
 -10   4  15    0.90    0.10
 -10  10  18    2.11    0.16
  -9  -9  32    0.81    0.11
  -9  -7  24    0.51    0.06
  -9   9  15   22.13    0.21
  -9  11  17    1.65    0.17
  -9  13  20    2.51    0.22
  -8  -6  19    0.49    0.05
  -8   0  12   66.47    0.20
  -8   4  11   18.30    0.14
  -8   8  12    6.93    0.12
  -8  10  14    1.02    0.13
  -8  12  16    0.07    0.17
  -8  14  19    0.52    0.22
  -7  -9  24    0.12    0.05
  -7   7  10   14.30    0.14
  -7   9  11    3.07    0.12
  -7  11  13    1.90    0.14
  -7  13  15    5.78    0.19
  -7  15  19    2.40    0.24
  -6  10  10    0.30    0.11
  -6  12  12    2.06    0.15
  -6  14  15    3.85    0.20
  -5  -3   9    2.27    0.03
  -5   3   6   11.52    0.09
  -5   5   6   80.38    0.22
  -5  11   9    6.67    0.14
  -5  15  15    2.91    0.20
  -4  14  11    5.28    0.17
  -4  16  15    0.18    0.20
  -3   3   3   23.31    0.09
  -3   5   3    6.00    0.07
  -3  11   6   18.69    0.16
  -3  13   8    3.02    0.14
  -3  15  11   -0.02    0.16
  -2   6   2   11.92    0.09
  -2  14   8   -0.03    0.13
  -2  16  11    1.38    0.18
  -1 -13  22    1.31    0.08
  -1   7   1   11.14    0.08
  -1   9   2    0.07    0.07
  -1  15   8    0.06    0.14
   0  12   3    4.49    0.10
   0  14   5   10.15    0.15
   0  16   8    0.03    0.15
   1 -13  18    0.29    0.09
   1  -9   8    2.78    0.06
   2 -14  20    0.23    0.12
   2  -8   5    0.56    0.06
   2  10  -1   42.96    0.15
   3 -13  15   -0.03    0.09
   3  15   3    0.11    0.12
   3  17   6    0.61    0.15
   4 -14  17    0.20    0.13
   4  10  -3    0.46    0.05
   5 -13  12    0.47    0.12
   5 -11   7    3.81    0.10
   5  15   1    3.28    0.12
   5  17   4    0.17    0.15
   6 -14  14    0.12    0.15
   6 -10   4    1.35    0.09
   6  -2  -5    9.70    0.08
   6   0  -6   21.09    0.09
   7 -13  10    1.29    0.13
   7 -11   5    4.53    0.12
   7  15  -1    0.56    0.09
   7  17   2    0.90    0.14
   8 -14  12    0.11    0.15
   8  -8  -1    2.88    0.10
   9 -13   8    0.44    0.14
   9  -9   0    4.43    0.10
   9  -5  -5    0.60    0.08
  10 -14  10    0.68    0.17
  10   0  -9   -0.07    0.06
  10   8  -9    0.59    0.03
  11 -11   2    0.57    0.14
  11  -3  -8   19.00    0.15
  11   1 -10   28.04    0.14
  11   7 -10    0.49    0.04
  12  -6  -6    0.27    0.11
  12  -4  -8    5.81    0.12
  12   4 -11    0.06    0.06
  13 -13   5    2.09    0.19
  13  -9  -3    4.05    0.15
  13  -3  -9    3.52    0.09
  13  15  -5    3.08    0.06
  14 -14   7    0.47    0.22
  14 -12   2    0.28    0.18
  14  -6  -7    4.57    0.14
  14   4 -12    0.12    0.07
  15 -13   4    0.86    0.22
  15  -9  -4   15.77    0.21
  15  -3 -10    0.76    0.09
  15   1 -12    1.50    0.09
  15   7 -12    0.23    0.07
  16 -12   1    0.43    0.20
  16  -2 -11    0.03    0.08
  16   0 -12    1.39    0.10
  17 -11  -1    1.85    0.22
  17  -7  -7   17.70    0.20
  17  -1 -12    9.65    0.16
  17   9 -12    1.27    0.08
  18 -12   1    0.67    0.18
  18 -10  -3    0.57    0.20
  18  -8  -6    0.19    0.13
  18  -2 -12    6.33    0.15
  19 -11  -2    1.12    0.23
  19  -9  -5    3.83    0.23
  19  -7  -8    1.75    0.18
  19  -5 -10    3.75    0.18
  20 -10  -4    0.00    0.22
  20  -8  -7    2.11    0.21
  20  -6  -9    0.73    0.18
  20   2 -14    5.48    0.15
  20   6 -14    0.09    0.13
  21 -11  -2    0.58    0.28
  21  -3 -12    0.40    0.18
  21  -1 -13    0.92    0.16
  21   1 -14    1.21    0.14
  21   7 -14   -0.04    0.13
  21   9 -13    2.25    0.12
  21  11 -12    0.89    0.11
  22 -10  -4    0.07    0.28
  22  -8  -7    0.09    0.24
  23  -7  -8    0.93    0.18
  23  -3 -12    0.10    0.19
  23   1 -14   -0.05    0.17
  23   7 -14    0.10    0.14
  24  -8  -7    2.49    0.29
  24  -2 -13    0.45    0.21
  24   0 -14    0.56    0.19
  25  -3 -12    0.54    0.23
  25   1 -14    0.57    0.20
  26  -4 -11    1.06    0.21
  26  -2 -13    0.05    0.23
 -15   1  33    0.03    0.18
 -15   1  34    0.16    0.20
 -15   1  35   -0.21    0.20
 -15   3  32    1.31    0.21
 -15   3  33    0.17    0.21
 -15   5  32    0.90    0.22
 -15   5  33    0.09    0.23
 -14  -2  33    0.12    0.16
 -14  -2  34   -0.08    0.19
 -14   0  29    0.11    0.14
 -14   0  30    2.78    0.17
 -14   2  28    0.04    0.16
 -14   4  27    0.63    0.13
 -14   4  28    1.90    0.19
 -14   6  28    0.43    0.20
 -14   6  29    0.47    0.20
 -14   8  30    0.44    0.25
 -14   8  31    0.42    0.24
 -13  -3  30    0.35    0.13
 -13  -1  27    1.30    0.15
 -13   1  25    0.11    0.13
 -13   3  24    1.84    0.15
 -13   5  24   -0.03    0.16
 -13   9  27    0.38    0.21
 -13   9  28    0.28    0.21
 -12  -6  35    0.18    0.16
 -12  -4  28    2.88    0.13
 -12  -2  24    0.50    0.10
 -12   0  22    4.14    0.12
 -12   2  21    1.96    0.12
 -12   4  21    1.55    0.14
 -12   6  21    2.80    0.15
 -12   8  23    0.42    0.18
 -12  10  25    0.44    0.22
 -11  -7  33    0.94    0.12
 -11  -5  26    1.58    0.09
 -11   1  19    0.78    0.09
 -11   5  18    4.22    0.13
 -11   7  19    0.77    0.14
 -11   9  21    0.69    0.17
 -11  11  23    2.86    0.21
 -10  -8  33    1.50    0.12
 -10  -6  25    6.28    0.10
 -10  -4  21   19.46    0.13
 -10   0  17   -0.02    0.07
 -10   2  16   26.14    0.17
 -10   8  17    0.10    0.13
 -10  10  19    0.89    0.17
 -10  12  22    0.61    0.22
  -9  -9  33    3.49    0.12
  -9  -5  20    0.95    0.07
  -9  -3  17   13.70    0.10
  -9   1  14   25.10    0.15
  -9   7  14    6.84    0.12
  -9  11  18    0.36    0.17
  -9  13  21    4.35    0.24
  -8  -8  24    0.00    0.06
  -8  -4  16    1.20    0.05
  -8   6  12   32.64    0.19
  -8   8  13   52.26    0.26
  -8  12  17    0.08    0.17
  -8  14  20    0.04    0.21
  -7  -1  11    5.78    0.07
  -7  13  16    0.12    0.18
  -7  15  20    0.03    0.24
  -6  -2  10   39.28    0.12
  -6   2   8    1.05    0.06
  -6   6   8    0.19    0.05
  -6   8   9    0.33    0.09
  -6  14  16    0.71    0.18
  -5   7   7    0.83    0.08
  -5   9   8    0.58    0.09
  -5  13  12    0.74    0.15
  -4  10   7    0.60    0.10
  -4  12   9    0.18    0.12
  -4  14  12    2.79    0.16
  -3  -9  14    1.70    0.03
  -3   9   5   23.59    0.15
  -3  15  12    2.78    0.20
  -2  10   4    1.71    0.08
  -2  12   6    0.26    0.10
  -2  16  12    1.20    0.19
  -1  -3   3    9.71    0.03
  -1  17  12    1.63    0.20
   1 -11  12    4.34    0.08
   1  11   1    8.82    0.10
   1  13   3   12.56    0.14
   2 -12  13   14.13    0.12
   2   8  -2    5.16    0.05
   2  12   1   10.80    0.12
   2  14   3    1.26    0.10
   2  16   6    0.64    0.14
   3  -5   0    0.00    0.04
   3  11  -1    0.07    0.06
   4 -14  16    1.51    0.13
   4 -12  10    0.07    0.10
   4  -6   0    3.38    0.07
   4  -4  -2  120.19    0.22
   4   8  -4    1.50    0.04
   4  14   1    2.55    0.11
   5  -9   3    2.62    0.08
   5  11  -3    3.49    0.07
   6 -12   8    2.52    0.11
   6  14  -1    2.27    0.09
   7 -13   9    1.99    0.15
   7  -9   1    4.60    0.11
   7  13  -3    2.07    0.07
   8 -14  11    1.16    0.17
   8 -12   6    0.21    0.12
   9 -11   3    1.64    0.12
  10 -14   9    0.09    0.18
  10 -10   0    0.23    0.11
  10  -4  -7   26.72    0.16
  11 -13   6    1.88    0.16
  11  13  -6    0.51    0.04
  12 -14   8    0.17    0.19
  12  -8  -4    0.84    0.12
  12   2 -11   11.08    0.10
  12  16  -3    1.62    0.09
  13  -7  -6    2.83    0.13
  14 -10  -2    1.62    0.12
  14  -8  -5   12.01    0.16
  14   2 -12    0.70    0.08
  14   6 -12    1.03    0.07
  15 -13   3    0.12    0.20
  15 -11  -1    0.57    0.18
  15  -7  -7   25.24    0.23
  15  -5  -9   10.62    0.16
  16 -10  -3    4.12    0.19
  16  -8  -6    7.17    0.18
  16  -4 -10    6.44    0.12
  16   4 -13    1.78    0.09
  17 -11  -2    0.78    0.21
  17  -9  -5   21.58    0.26
  17   1 -13    0.78    0.10
  17  11 -11    3.31    0.08
  18 -12   0    0.25    0.24
  18 -10  -4    0.40    0.21
  18  -8  -7    0.14    0.18
  18  -6  -9   15.49    0.22
  18  -4 -11    0.82    0.15
  18   0 -13    0.06    0.09
  18   8 -13    0.60    0.09
  18  10 -12    0.86    0.09
  19  -9  -6    1.67    0.20
  19  -3 -12    0.20    0.15
  19  -1 -13    0.26    0.14
  19   3 -14    3.09    0.13
  19   5 -14    0.69    0.11
  20  -2 -13    0.87    0.15
  21 -11  -3    1.27    0.26
  21  -9  -6    0.04    0.24
  21  -7  -9    7.40    0.23
  21  -5 -11    1.65    0.20
  22  -6 -10    0.33    0.22
  22  -4 -12    2.34    0.21
  22  -2 -13    0.91    0.18
  22   0 -14    0.49    0.17
  22   8 -14    1.34    0.15
  22  10 -13    0.92    0.12
  23  -9  -6    0.53    0.26
  23  -7  -9    0.73    0.25
  23  -5 -11    0.15    0.23
  23  -1 -14    0.13    0.17
  23   3 -15    0.09    0.16
  23   5 -15    0.10    0.18
  24  -8  -8    0.18    0.25
  24  -6 -10    0.94    0.26
  24  -4 -12    0.98    0.24
  24   2 -15    0.12    0.17
  24   4 -15    0.26    0.17
  25  -5 -11    0.98    0.27
  25  -3 -13    0.43    0.23
  25  -1 -14    0.74    0.22
  25   3 -15    0.75    0.20
  25   5 -15    1.47    0.19
  26  -4 -12    1.75    0.28
  26   2 -15    0.78    0.20
  26   4 -15    0.22    0.21
 -15   1  36    5.59    0.24
 -15   3  34    0.37    0.21
 -15   3  35    1.31    0.24
 -15   3  36    3.34    0.24
 -14  -2  36    1.28    0.21
 -14   0  31    0.23    0.17
 -14   2  29    1.51    0.17
 -14   2  30   -0.02    0.16
 -14   4  29    0.10    0.18
 -14   6  30    0.02    0.22
 -14   8  32    0.82    0.25
 -13  -3  31    0.01    0.13
 -13  -3  32    6.63    0.19
 -13  -1  28    0.09    0.12
 -13   1  26    0.38    0.14
 -13   3  25    0.06    0.15
 -13   5  25    0.37    0.17
 -13   7  26    0.22    0.18
 -13   7  27    0.18    0.19
 -13   9  30    1.11    0.25
 -12  -4  29    2.10    0.14
 -12  -2  25    0.68    0.11
 -12   0  23    0.06    0.11
 -12   2  22    0.65    0.12
 -12   4  22    4.36    0.15
 -12   6  22    2.40    0.15
 -12   8  24    0.16    0.18
 -12  10  26    0.33    0.17
 -12  10  27    0.28    0.23
 -11  -7  34    0.69    0.13
 -11  -5  27    3.44    0.12
 -11   3  19    0.22    0.11
 -11   5  19    2.27    0.13
 -11   9  22    0.06    0.18
 -11  11  24    1.65    0.17
 -11  11  25    0.80    0.23
 -10  -8  34   -0.07    0.13
 -10  -2  19    0.00    0.07
 -10   4  16    6.72    0.11
 -10   8  18    0.33    0.14
 -10  10  20    0.73    0.18
 -10  12  23    0.34    0.23
  -9  -7  25    3.65    0.09
  -9   3  14    3.90    0.10
  -9   7  15   21.09    0.19
  -9  11  19    0.96    0.18
  -9  13  22    0.61    0.23
  -8  -2  14   20.27    0.11
  -8   2  12   46.38    0.19
  -8   4  12   27.44    0.17
  -8  10  15    4.73    0.16
  -8  12  18    1.54    0.19
  -8  14  21    0.51    0.17
  -8  14  22    0.11    0.23
  -7  -7  19    0.05    0.04
  -7  -3  13    0.66    0.05
  -7   3  10   87.77    0.24
  -7   9  12    0.13    0.11
  -7  11  14    0.19    0.14
  -7  13  17    1.73    0.19
  -7  15  21    0.38    0.25
  -6  -4  12   26.04    0.08
  -6   4   8    0.03    0.04
  -6  10  11    5.08    0.14
  -6  12  13   14.60    0.17
  -5  11  10    1.35    0.12
  -5  13  13    0.39    0.15
  -5  15  16    3.64    0.21
  -4   8   6    0.70    0.08
  -4  16  16    1.36    0.21
  -3 -11  19    4.90    0.05
  -3   7   4   19.62    0.12
  -3  11   7    4.37    0.12
  -2 -12  20    2.94    0.06
  -2   2   2   20.02    0.07
  -1  11   4    0.49    0.08
  -1  13   6    2.63    0.12
  -1  17  13    0.74    0.21
   0 -12  16    0.21    0.06
   0 -10  11    0.77    0.06
   0  -2   1   34.15    0.06
   0  14   6    0.17    0.12
   0  16   9    0.31    0.16
   1  15   6    0.69    0.13
   1  17  10    0.31    0.20
   2 -14  19    0.17    0.11
   2 -10   8    1.45    0.07
   2  -6   2    0.27    0.04
   2  -4   0   31.82    0.10
   3 -13  14    2.24    0.11
   3  -9   5    5.47    0.08
   3  -7   2    1.73    0.06
   3  -1  -3    0.99    0.03
   3  13   1    1.07    0.08
   3  17   7    0.47    0.16
   4  12  -1   14.59    0.11
   4  16   4    0.03    0.12
   5 -13  11    0.10    0.12
   5  -7   0   17.37    0.12
   5  -1  -5   33.57    0.11
   5   3  -6   11.57    0.04
   5  13  -1    1.07    0.08
   6 -14  13    2.48    0.13
   6  -4  -4   13.16    0.10
   6  12  -3   16.67    0.10
   6  16   2    0.33    0.12
   7 -15  15    0.22    0.17
   7 -11   4    1.18    0.10
   7  -5  -4   23.47    0.14
   8  -6  -4    8.29    0.11
   8   0  -8    1.21    0.06
   8  16   0    0.46    0.11
   9 -15  13    0.41    0.18
   9 -13   7    1.83    0.15
   9  -9  -1   20.39    0.17
   9   1  -9    1.30    0.06
   9  17   1    0.14    0.13
  11 -13   5    4.92    0.18
  11 -11   1    0.22    0.13
  11  -7  -5    0.70    0.10
  11  -5  -7    0.94    0.07
  12 -14   7    0.42    0.19
  12   6 -11    4.27    0.06
  13  -9  -4   18.53    0.20
  13  -1 -11    3.58    0.10
  14 -14   6    0.30    0.20
  14 -10  -3    4.20    0.18
  14  -6  -8    6.46    0.15
  14  -2 -11    0.01    0.10
  15  -9  -5    0.26    0.16
  15  -3 -11    3.51    0.13
  15   3 -13    0.09    0.09
  16 -12   0    1.19    0.21
  16 -10  -4    1.31    0.19
  16  -6  -9    7.56    0.17
  16  -2 -12    0.18    0.12
  16   6 -13    5.35    0.09
  17 -13   2    0.77    0.23
  17  -7  -8    1.26    0.12
  18 -12  -1    0.18    0.24
  18   2 -14    0.98    0.12
  18   4 -14    0.15    0.10
  19 -11  -3    0.39    0.24
  19  -7  -9    7.77    0.22
  19  -5 -11    0.34    0.17
  19   7 -14    1.63    0.11
  19   9 -13    3.96    0.10
  20 -10  -5    5.39    0.26
  20  -8  -8    0.31    0.22
  20  -6 -10    8.72    0.18
  20  -4 -12   12.14    0.22
  20   0 -14    0.33    0.14
  21  -9  -7   13.66    0.28
  21  -3 -13    0.94    0.18
  21  -1 -14    1.30    0.17
  21   3 -15   -0.06    0.14
  21   5 -15    0.23    0.15
  22 -10  -5    0.12    0.20
  22  -8  -8    0.25    0.18
  22   2 -15    0.10    0.15
  22   4 -15    0.20    0.15
  22   6 -15    0.29    0.16
  23  -9  -7    2.48    0.29
  23  -3 -13    0.03    0.20
  23   1 -15    0.05    0.17
  23   9 -14    0.96    0.14
  24  -6 -11    0.12    0.24
  24  -2 -14    0.59    0.22
  24   0 -15   -0.17    0.18
  24   6 -15    3.07    0.17
  25  -7 -10    0.07    0.27
  25  -5 -12    0.84    0.25
  25   1 -15    0.16    0.21
  26  -2 -14    1.52    0.25
  26   0 -15    0.05    0.22
 -14   0  32    0.78    0.17
 -14   0  33    0.02    0.18
 -14   2  31    0.61    0.19
 -14   4  30    0.27    0.19
 -14   4  31    1.37    0.21
 -14   6  31    0.40    0.17
 -14   6  32    1.49    0.24
 -14   6  33    0.74    0.23
 -13  -3  33    2.66    0.16
 -13  -1  29    0.10    0.14
 -13   3  26    0.00    0.15
 -13   5  26    0.31    0.16
 -13   5  27    0.54    0.17
 -13   7  28    0.33    0.21
 -12  -4  30    1.09    0.14
 -12  -2  26   12.37    0.16
 -12   0  24    1.62    0.12
 -12   2  23    2.89    0.13
 -12   6  23    0.50    0.15
 -12   8  25    1.37    0.20
 -12  10  28   -0.01    0.25
 -12  10  29    3.02    0.25
 -11  -5  28    0.03    0.11
 -11  -3  24    8.99    0.14
 -11  -1  21    1.11    0.09
 -11   1  20    1.81    0.11
 -11   5  20    0.64    0.13
 -11   7  21    0.29    0.15
 -11   9  23    4.50    0.20
 -11  11  26    0.25    0.24
 -11  11  27    0.22    0.24
 -10  -6  26   -0.01    0.09
 -10  -4  22    0.39    0.08
 -10   2  17    0.21    0.09
 -10   4  17    3.54    0.12
 -10   8  19   -0.04    0.15
 -10  10  21    1.43    0.18
 -10  12  24    0.33    0.18
 -10  12  25    1.82    0.25
  -9  -1  16   31.68    0.16
  -9   1  15    2.83    0.09
  -9   9  17    6.75    0.17
  -9  11  20    2.57    0.20
  -9  13  23    1.72    0.19
  -9  13  24   -0.17    0.26
  -8   0  13    0.11    0.06
  -8   6  13   29.73    0.19
  -8   8  14    2.56    0.12
  -8  10  16    0.38    0.15
  -8  12  19    0.53    0.19
  -8  14  23    0.70    0.26
  -7   7  11    4.38    0.09
  -7  11  15    3.72    0.17
  -7  13  18    0.15    0.19
  -6   0   9   -0.01    0.03
  -6   6   9    0.34    0.08
  -6   8  10   16.06    0.15
  -6  12  14    0.63    0.16
  -6  14  17    2.72    0.16
  -5   1   7    0.10    0.04
  -5   9   9    1.17    0.10
  -5  11  11    4.74    0.14
  -5  15  17   -0.03    0.21
  -4   4   5    2.52    0.06
  -4  10   8   23.10    0.17
  -4  12  10    1.41    0.13
  -4  14  13    1.50    0.17
  -4  16  17    0.81    0.22
  -3  13  10   -0.09    0.12
  -3  15  13    0.27    0.18
  -2  12   7    0.06    0.10
  -2  16  13    0.71    0.20
  -1   1   1    1.21    0.02
   0  12   4    0.86    0.09
   0  16  10    0.69    0.17
   1 -13  17   10.92    0.11
   1  -5   2   52.06    0.12
   1   7  -1   11.41    0.07
   1   9   0    0.54    0.05
   2  16   7    0.62    0.14
   3  15   4    1.19    0.11
   4 -14  15    2.09    0.13
   4 -10   5    0.56    0.09
   4  -8   2    0.48    0.06
   4   2  -5    2.54    0.03
   5 -11   6    2.74    0.10
   5  -3  -4    2.34    0.06
   5  17   5    0.09    0.14
   6 -14  12    0.31    0.15
   6   4  -7    2.91    0.03
   7 -13   8    0.16    0.14
   7  -1  -7    0.68    0.05
   7  17   3    0.61    0.15
   8 -14  10    0.34    0.15
   8  -8  -2    1.16    0.09
   9 -15  12    0.47    0.17
   9 -13   6    6.48    0.17
   9 -11   2    4.61    0.14
   9  -5  -6    2.61    0.09
   9  15  -2    0.35    0.09
  10 -14   8    1.24    0.17
  10 -12   3    5.07    0.16
  10  14  -4    0.10    0.07
  11 -15  10    0.22    0.20
  11 -11   0    0.76    0.13
  11  -3  -9    6.10    0.11
  11  -1 -10   28.00    0.16
  12 -14   6    0.28    0.19
  12 -10  -2    1.76    0.14
  12  -8  -5    4.48    0.14
  12  -6  -7   -0.12    0.08
  12  -4  -9    2.77    0.11
  12   0 -11    0.01    0.07
  13 -13   3    1.60    0.19
  13 -11  -1    0.82    0.16
  13  -3 -10    4.66    0.10
  13   3 -12    0.01    0.06
  13   5 -12    1.17    0.07
  14 -14   5    0.20    0.22
  14  -8  -6    1.26    0.11
  14   0 -12    8.80    0.12
  15 -11  -2    0.36    0.17
  15  -7  -8    1.95    0.15
  15   1 -13    1.32    0.09
  15   5 -13    0.58    0.07
  16 -12  -1    1.57    0.21
  16  -8  -7    0.30    0.12
  16   0 -13    0.03    0.10
  17 -13   1    0.63    0.25
  17 -11  -3    0.37    0.21
  17  -9  -6    0.73    0.13
  17  -1 -13    0.80    0.12
  17   3 -14    0.27    0.09
  17   5 -14    1.17    0.10
  18 -10  -5    8.24    0.23
  18  -8  -8    0.21    0.18
  18  -6 -10   17.75    0.23
  18  -4 -12    1.59    0.15
  18   0 -14   14.25    0.17
  19 -11  -4    0.15    0.24
  19  -9  -7   19.21    0.28
  19  -3 -13    0.22    0.15
  19  -1 -14    1.55    0.14
  19  11 -12    1.82    0.09
  20 -10  -6   -0.10    0.23
  20   2 -15    0.30    0.13
  20   4 -15    1.27    0.13
  20   8 -14    1.79    0.12
  20  10 -13    1.07    0.10
  21 -11  -4   -0.04    0.26
  21  -7 -10    3.06    0.23
  21   1 -15    0.37    0.15
  22 -10  -6    0.14    0.28
  22  -6 -11    4.00    0.22
  22  -4 -13    0.42    0.20
  22  -2 -14    0.44    0.17
  22   0 -15   -0.03    0.17
  23  -9  -8    0.47    0.26
  23  -7 -10    0.43    0.17
  23  -5 -12    1.64    0.17
  23   7 -15    0.07    0.14
  24  -8  -9    0.58    0.28
  24  -4 -13    0.23    0.23
  25  -3 -14    1.88    0.25
  25   3 -16    0.26    0.18
  26   2 -16    2.06    0.25
  26   4 -16    2.17    0.23
 -14   0  34    0.01    0.18
 -14   0  35   -0.06    0.20
 -14   0  36    1.90    0.22
 -14   2  32    0.22    0.18
 -14   2  33    0.27    0.21
 -14   2  34   -0.04    0.20
 -14   4  32    0.02    0.20
 -14   4  33    1.85    0.23
 -14   4  34   -0.12    0.22
 -14   6  34    0.26    0.24
 -13  -3  34   10.95    0.20
 -13  -3  35    1.10    0.18
 -13  -3  36    3.25    0.22
 -13  -1  30    2.47    0.16
 -13   1  28    0.09    0.15
 -13   3  27    1.06    0.16
 -13   5  28    0.16    0.18
 -13   7  29    2.58    0.17
 -13   7  30    0.78    0.23
 -12  -4  31    0.01    0.12
 -12  -2  27    1.98    0.13
 -12   4  23    0.55    0.10
 -12   6  25    1.10    0.17
 -12   8  26    0.35    0.19
 -12   8  27   10.26    0.25
 -12  10  30    2.13    0.28
 -11  -1  22    0.79    0.10
 -11   3  20    0.40    0.11
 -11   7  22    1.00    0.16
 -11   9  24    0.22    0.19
 -11  11  28    0.25    0.26
 -11  11  29   -0.11    0.25
 -10  -6  27   12.01    0.13
 -10  -2  20    6.70    0.10
 -10   0  18    0.39    0.06
 -10   6  18    0.70    0.12
 -10   8  20    0.34    0.16
 -10  10  22    1.22    0.19
 -10  12  26    0.08    0.26
 -10  12  27    7.54    0.28
  -9  -5  21    1.14    0.07
  -9  -3  18    9.63    0.09
  -9   3  15   12.10    0.13
  -9   9  18    0.12    0.15
  -9  11  21    2.33    0.21
  -9  13  25    1.84    0.27
  -8  -8  25    0.34    0.07
  -8  -6  20    0.73    0.06
  -8  10  17    0.96    0.15
  -8  12  20   -0.06    0.20
  -8  14  24    0.30    0.25
  -7   1  11    5.60    0.08
  -7   5  11   11.28    0.12
  -7   9  13    5.18    0.11
  -7  13  19    0.07    0.20
  -6  10  12    1.12    0.12
  -6  12  15    4.05    0.18
  -6  14  18    0.03    0.15
  -6  14  19    0.78    0.20
  -5  -1   8   47.67    0.12
  -5   5   7    5.62    0.07
  -5   7   8    2.12    0.09
  -5  13  14    1.95    0.16
  -5  15  18    0.42    0.21
  -4  12  11   25.08    0.21
  -4  14  14    8.74    0.21
  -4  16  18    0.33    0.22
  -3  -3   6   90.22    0.08
  -3   5   4   56.86    0.17
  -3   9   6   25.70    0.16
  -3  15  14    0.03    0.19
  -2 -10  14    0.24    0.04
  -2  10   5    0.60    0.08
  -2  14  10    1.99    0.15
  -2  16  14    1.95    0.21
  -1 -13  21    5.43    0.08
  -1  -7   7   10.47    0.06
  -1   5   1    0.36    0.04
  -1   9   3   15.97    0.12
  -1  13   7    0.10    0.12
  -1  15  10    0.38    0.16
   0 -14  23    0.44    0.09
   0  -8   7    0.33    0.04
   0   6   0  167.71    0.24
   0   8   1   16.18    0.10
   0  14   7    0.04    0.13
   1 -11  11   15.13    0.11
   1  -9   7    0.17    0.06
   1  11   2    1.05    0.09
   1  13   4    0.32    0.10
   1  15   7    0.36    0.13
   1  17  11    2.00    0.20
   2 -14  18    0.44    0.11
   2 -12  12    0.88    0.07
   2  14   4    0.22    0.10
   3 -13  13    2.33    0.11
   3 -11   8    0.38    0.08
   3   9  -2    4.83    0.06
   3  17   8    2.26    0.17
   4 -12   9    4.42    0.10
   4  16   5    0.28    0.14
   5 -15  17    0.05    0.13
   5 -13  10    0.72    0.12
   5  -9   2    6.53    0.10
   5  15   2    0.33    0.10
   7 -15  14    0.86    0.15
   7  -9   0    0.92    0.09
   7  -3  -6    6.51    0.07
   7   9  -6    2.21    0.03
   7  15   0    1.51    0.11
   8 -14   9    0.54    0.16
   9 -15  11   -0.02    0.19
   9  -9  -2    1.43    0.11
  10 -14   7    0.03    0.15
  10 -10  -1    5.39    0.14
  10  -6  -6    0.06    0.06
  10  -2  -9    6.21    0.10
  10   6 -10    0.53    0.04
  10  16  -1    4.52    0.12
  11 -15   9    1.06    0.22
  11 -13   4    1.25    0.17
  11  -7  -6    0.79    0.11
  11   3 -11   33.17    0.14
  13 -13   2    3.06    0.19
  13  -9  -5   13.92    0.19
  13  -7  -7    7.53    0.13
  13  -5  -9   16.64    0.17
  13   1 -12   12.31    0.12
  14 -14   4    1.84    0.22
  14 -10  -4    0.08    0.16
  15 -13   1    0.06    0.21
  15 -11  -3    0.20    0.18
  15  -9  -6    1.58    0.17
  15  -5 -10    1.14    0.09
  16 -10  -5    2.65    0.19
  16  -6 -10    4.99    0.16
  17 -13   0   -0.09    0.24
  17 -11  -4    0.42    0.21
  17  -9  -7    6.55    0.21
  17  -7  -9    0.17    0.12
  17  -5 -11    4.70    0.16
  17   1 -14    7.77    0.14
  18 -12  -2    0.11    0.17
  18 -10  -6    0.24    0.21
  18  12 -11    7.31    0.08
  19  -7 -10    7.07    0.21
  19  -5 -12   11.28    0.21
  19   1 -15    2.14    0.13
  19   3 -15    1.69    0.12
  19   5 -15    2.02    0.13
  20 -12  -3    0.48    0.28
  20  -4 -13    1.85    0.18
  20  -2 -14    5.68    0.17
  20   0 -15    0.01    0.14
  20   6 -15    0.79    0.11
  21 -11  -5    0.86    0.28
  21  -9  -8   -0.04    0.23
  21  -3 -14    0.32    0.18
  21  -1 -15    0.50    0.16
  21   7 -15    1.52    0.14
  21   9 -14    0.94    0.12
  22  -6 -12    1.74    0.21
  22   2 -16    3.73    0.19
  22   4 -16    2.84    0.17
  23  -7 -11    0.42    0.25
  23  -3 -14   -0.08    0.15
  23  -1 -15    0.08    0.14
  23   1 -16    0.31    0.17
  23   3 -16    0.33    0.17
  23   5 -16    2.90    0.18
  24  -2 -15    0.01    0.21
  24   2 -16    3.08    0.20
  24   4 -16    7.26    0.20
  24   8 -15    4.01    0.16
  25  -5 -13    1.14    0.27
  25   1 -16   -0.22    0.21
  25   5 -16    1.12    0.19
  26  -4 -14    0.79    0.26
  26  -2 -15    0.83    0.25
  26   0 -16    0.74    0.23
 -14   0  37    0.00    0.20
 -14   2  35    0.37    0.22
 -14   2  36    1.58    0.24
 -14   4  35    1.42    0.24
 -14   4  36    1.48    0.26
 -13  -1  31   -0.08    0.16
 -13  -1  32    6.09    0.19
 -13   1  29    0.15    0.16
 -13   3  28    0.81    0.13
 -13   3  29    0.00    0.17
 -13   5  29    0.90    0.18
 -13   5  30    0.04    0.21
 -13   7  31    1.74    0.18
 -13   7  32    1.22    0.25
 -13   7  33    1.40    0.25
 -12  -4  32    0.15    0.13
 -12  -4  33    0.23    0.16
 -12  -2  28    5.72    0.15
 -12   0  25   -0.02    0.11
 -12   2  24    0.46    0.09
 -12   2  25    0.81    0.13
 -12   4  24    3.89    0.12
 -12   4  25    1.06    0.15
 -12   6  26    1.22    0.18
 -12   8  28    0.88    0.22
 -12   8  29    5.25    0.23
 -11  -5  29    1.09    0.10
 -11  -5  30    4.95    0.15
 -11  -3  25    0.97    0.10
 -11   5  21    0.04    0.09
 -11   9  26   -0.12    0.21
 -10  -4  23    0.66    0.08
 -10   0  19   -0.08    0.08
 -10   4  18    5.03    0.13
 -10   6  19    0.77    0.13
 -10   8  21    0.15    0.16
 -10  10  23    1.27    0.15
 -10  10  24    0.83    0.20
  -9  -7  26   -0.04    0.08
  -9   5  16   16.29    0.16
  -9   7  17    6.39    0.15
  -9  11  22    0.23    0.20
  -9  13  26   -0.06    0.20
  -8  -4  17    2.51    0.06
  -8  -2  15    6.09    0.08
  -8   2  13    0.30    0.07
  -8   4  13   12.28    0.12
  -8   6  14   12.86    0.15
  -8   8  15    5.58    0.12
  -8  12  21    0.05    0.21
  -7  -9  25    0.89    0.06
  -7  -5  16   37.83    0.12
  -7   7  12    2.09    0.08
  -7   9  14    0.47    0.12
  -7  11  16    0.02    0.11
  -7  13  20   -0.17    0.21
  -6  -8  19    0.62    0.04
  -6   2   9    0.25    0.06
  -6   8  11   15.07    0.16
  -6  10  13   15.20    0.19
  -6  14  20   -0.05    0.23
  -5   3   7    6.41    0.07
  -5   9  10    2.56    0.11
  -5  11  12    0.23    0.13
  -5  13  15    3.05    0.18
  -5  15  19    0.66    0.22
  -5  15  20    0.63    0.23
  -4   0   6    0.94    0.04
  -4   6   6    0.68    0.07
  -4   8   7    0.62    0.06
  -4  10   9    0.33    0.10
  -4  14  15    1.61    0.19
  -3  11   8    1.53    0.08
  -3  13  11   -0.13    0.14
  -3  15  15    0.98    0.20
  -2  -8  10    0.86    0.03
  -2   6   3    2.41    0.06
  -2   8   4    6.51    0.09
  -2  12   8    0.11    0.11
  -2  14  11    2.11    0.16
  -2  16  15    3.62    0.23
  -1  -9  10    1.10    0.04
  -1   7   2    4.44    0.07
  -1  11   5   12.87    0.13
  -1  15  11    0.06    0.16
   0 -12  15   25.28    0.13
   0  16  11    1.07    0.18
   1 -13  16    0.49    0.09
   1  -7   4    1.31    0.04
   1  17  12    0.17    0.20
   2  10   0    0.97    0.06
   2  12   2    1.22    0.08
   2  16   8    0.08    0.15
   3  13   2    0.07    0.10
   3  15   5    0.08    0.14
   3  17   9    1.00    0.20
   4 -14  14    1.58    0.13
   4  -6  -1   38.47    0.15
   4  14   2    3.08    0.10
   5 -15  16    0.14    0.15
   5 -11   5    2.63    0.11
   5  -7  -1    6.55    0.09
   5   1  -6   15.99    0.07
   5  17   6    1.52    0.15
   6 -14  11    6.86    0.17
   6  -2  -6   20.76    0.11
   6  14   0    6.73    0.11
   6  16   3    0.82    0.14
   7 -15  13   -0.10    0.17
   7 -13   7   13.42    0.19
   7 -11   3    3.13    0.12
   7  -7  -3    2.70    0.09
   8 -12   4    5.03    0.14
   8  -6  -5    0.20    0.08
   8  14  -2    0.77    0.09
   8  16   1    1.55    0.12
   9  -3  -8   50.44    0.20
  10  -4  -8    4.70    0.08
  10   0 -10    0.16    0.06
  10  12  -6    0.30    0.04
  11 -13   3    7.52    0.19
  11  -5  -8    7.54    0.10
  11   1 -11    1.39    0.07
  12 -14   5    0.37    0.19
  12 -12   0    0.15    0.15
  12 -10  -3   12.46    0.18
  12  -8  -6   -0.04    0.12
  12  -6  -8    4.38    0.12
  13 -11  -2    0.06    0.12
  14 -14   3    0.77    0.24
  14  -8  -7    1.87    0.14
  14  -2 -12    0.61    0.10
  14   4 -13    2.06    0.07
  15  -7  -9    0.64    0.14
  15  -3 -12    2.45    0.12
  15  -1 -13    1.35    0.11
  16 -12  -2    1.33    0.20
  16  -8  -8    3.53    0.14
  16  -4 -12   14.73    0.19
  16  -2 -13    0.09    0.12
  16   2 -14    0.80    0.10
  16   4 -14    2.95    0.09
  16   8 -13   12.22    0.11
  17  -7 -10    1.44    0.16
  17  -3 -13    1.20    0.14
  17  -1 -14    7.73    0.15
  18 -12  -3    1.76    0.24
  18  -8  -9    8.67    0.22
  18  -6 -11    0.32    0.16
  18  -2 -14    0.96    0.14
  18   2 -15    8.19    0.14
  18   4 -15    0.72    0.11
  19 -11  -5    2.12    0.23
  20 -12  -4    0.02    0.25
  20 -10  -7    0.21    0.24
  20  -8 -10    0.20    0.20
  20  -6 -12    5.35    0.21
  21 -11  -6    0.22    0.26
  21  -7 -11    0.61    0.21
  21  -5 -13    0.90    0.20
  21   1 -16    3.82    0.15
  21   3 -16    5.91    0.16
  22  -4 -14    2.70    0.21
  22   0 -16    8.45    0.19
  22   8 -15    1.89    0.14
  23  -9  -9   -0.03    0.28
  23  -3 -15    0.21    0.20
  24  -4 -14    0.16    0.17
  24   0 -16    2.78    0.20
  25  -7 -12    0.63    0.26
  25  -3 -15    0.68    0.24
  25  -1 -16   -0.30    0.22
 -13  -1  33   -0.04    0.17
 -13  -1  34    6.50    0.20
 -13  -1  35   -0.02    0.21
 -13   1  31    0.04    0.17
 -13   1  32    5.76    0.19
 -13   3  30    0.30    0.18
 -13   3  31    0.06    0.19
 -13   5  31    0.29    0.20
 -13   5  32    3.62    0.24
 -13   7  34    2.08    0.26
 -12  -4  34    1.65    0.16
 -12  -4  35    1.22    0.19
 -12  -2  29    2.17    0.14
 -12   0  26   19.18    0.19
 -12   0  27    0.03    0.12
 -12   2  26   12.01    0.18
 -12   4  26    0.28    0.16
 -12   6  27    5.69    0.20
 -11  -5  31   -0.03    0.14
 -11  -3  26    5.07    0.12
 -11  -1  23   -0.13    0.09
 -11   1  22    0.83    0.11
 -11   3  22    7.10    0.15
 -11   5  22    3.63    0.12
 -11   7  24    0.85    0.17
 -11   9  27    0.25    0.22
 -11   9  28    0.13    0.22
 -10  -6  28    5.16    0.11
 -10  -2  21    6.87    0.11
 -10   2  19    0.08    0.10
 -10   6  20    2.10    0.14
 -10   8  22    0.00    0.16
 -10  10  25    2.30    0.22
  -9  -7  27    0.68    0.08
  -9  -5  22   11.26    0.11
  -9  -3  19    0.04    0.06
  -9  -1  17    0.18    0.07
  -9   1  16   30.94    0.17
  -9   3  16   30.85    0.19
  -9   7  18    0.18    0.13
  -9   9  20    0.38    0.16
  -9  11  23    5.44    0.23
  -8  -8  26    8.19    0.10
  -8   8  16    0.06    0.13
  -8  10  18    0.42    0.12
  -8  12  22    0.39    0.22
  -7   7  13    6.21    0.13
  -7  11  17    4.29    0.17
  -7  13  21    2.94    0.23
  -6   6  10    0.13    0.08
  -6  12  16    1.23    0.13
  -6  14  21    0.16    0.23
  -5  13  16    1.47    0.18
  -5  15  21    2.80    0.26
  -4  -6  11    0.80    0.02
  -4  12  12    1.29    0.14
  -4  14  16   -0.15    0.17
  -3  15  16    1.21    0.20
  -2  10   6    1.77    0.09
  -2  16  16    2.32    0.23
  -1 -11  14    0.09    0.05
  -1   3   1    9.34    0.05
  -1  13   8    0.12    0.12
   0 -14  22    0.84    0.09
   0 -10  10    5.37    0.07
   0  -6   4    0.07    0.03
   0  10   3    0.49    0.08
   0  14   8    0.62    0.13
   0  16  12    0.14    0.19
   1  13   5    0.92    0.10
   1  15   8    1.76    0.15
   1  17  13    0.64    0.23
   2 -10   7    0.17    0.06
   3 -13  12    0.25    0.10
   3   7  -3   18.25    0.07
   3  11   0    0.21    0.07
   4 -12   8    0.10    0.10
   4 -10   4    0.24    0.09
   4  -2  -4    6.43    0.05
   4  16   6    0.55    0.16
   5 -13   9    5.18    0.14
   5   9  -4    0.20    0.04
   6  -8  -1   12.11    0.12
   7  -5  -5    0.90    0.05
   7  17   4    0.44    0.13
   8 -14   8    2.05    0.15
   8  -8  -3    0.00    0.09
   8  -2  -8    0.45    0.06
   8   2  -9   29.05    0.11
   9 -15  10    0.08    0.17
   9  -7  -5    0.96    0.09
   9  -5  -7    1.76    0.09
   9   7  -9   36.14    0.07
  10 -14   6    0.46    0.16
  10 -10  -2    1.03    0.12
  10  -6  -7   -0.04    0.09
  11 -15   8    0.22    0.19
  11  15  -3    2.55    0.09
  12 -14   4    1.79    0.19
  12  -4 -10    7.76    0.13
  12  -2 -11   11.11    0.13
  12   2 -12   10.33    0.10
  12   4 -12    9.20    0.09
  13 -15   6    1.39    0.22
  13 -13   1    2.27    0.19
  13 -11  -3   12.71    0.20
  13  -7  -8    9.51    0.16
  13  -3 -11   14.74    0.14
  13  -1 -12   11.98    0.13
  13  13  -7    0.66    0.04
  14 -10  -5    2.56    0.17
  14  -4 -11    2.04    0.09
  14   0 -13    0.13    0.09
  14   8 -12    7.52    0.08
  15 -13   0    3.99    0.21
  15 -11  -4    2.49    0.19
  15  -9  -7   10.16    0.20
  15   3 -14    0.89    0.10
  15   7 -13    1.28    0.07
  15   9 -12    1.04    0.06
  16 -12  -3    3.71    0.22
  16 -10  -6    0.73    0.18
  16   0 -14   11.74    0.15
  17 -13  -1    1.10    0.18
  17 -11  -5   11.95    0.26
  17  -9  -8    2.41    0.19
  17  -5 -12    1.97    0.15
  17   3 -15    0.43    0.11
  17   7 -14    1.27    0.09
  17   9 -13    1.02    0.08
  18 -12  -4    0.02    0.24
  18 -10  -7    0.14    0.21
  18  -4 -13    2.54    0.12
  18   0 -15    0.11    0.12
  18   8 -14    0.44    0.09
  19 -11  -6    0.65    0.24
  19  -9  -9    7.59    0.24
  19  -5 -13    0.12    0.17
  19  -3 -14    3.15    0.16
  19  -1 -15    2.07    0.15
  20  -4 -14    0.83    0.18
  20  -2 -15    0.47    0.16
  20   2 -16    0.57    0.14
  20   4 -16    0.06    0.12
  21  -3 -15    0.11    0.17
  21   5 -16    2.37    0.14
  21  11 -13    0.44    0.10
  22 -10  -8    0.58    0.20
  22  -8 -11    1.45    0.24
  22  -6 -13    0.30    0.23
  22   6 -16    1.78    0.14
  22  10 -14    0.59    0.12
  23  -9 -10    0.24    0.28
  23  -7 -12    3.45    0.25
  23  -5 -14    0.05    0.23
  23  -1 -16    0.56    0.18
  23   3 -17    0.93    0.19
  23   7 -16    2.46    0.16
  23   9 -15    0.06    0.13
  24  -8 -11    0.60    0.26
  24  -6 -13    0.02    0.19
  24  -4 -15    0.14    0.23
  24  -2 -16    3.17    0.23
  24   2 -17    0.41    0.18
  24   4 -17    1.49    0.18
  25  -5 -14    0.93    0.25
  25   1 -17   -0.06    0.21
  25   3 -17    0.18    0.20
  25   5 -17    0.65    0.20
  26  -2 -16    2.11    0.26
  26   0 -17   -0.05    0.23
  26   2 -17    1.47    0.21
  26   4 -17    3.98    0.22
 -13  -1  36    3.95    0.22
 -13  -1  37    0.17    0.21
 -13   1  33   -0.17    0.19
 -13   1  34    6.39    0.23
 -13   3  32    6.47    0.21
 -13   3  33    2.70    0.22
 -13   3  34   10.94    0.25
 -13   5  33    1.08    0.18
 -13   5  34    7.38    0.27
 -13   5  35    0.97    0.26
 -12  -4  36    2.88    0.18
 -12  -2  30    7.43    0.17
 -12  -2  31    0.42    0.16
 -12   0  28    0.61    0.14
 -12   2  27    2.13    0.16
 -12   4  27    2.22    0.17
 -12   6  28    2.67    0.15
 -12   6  29    0.98    0.20
 -12   8  32    0.13    0.24
 -12   8  33    0.96    0.28
 -11  -5  32    5.54    0.15
 -11  -5  33    0.26    0.16
 -11  -3  27    1.71    0.12
 -11  -1  24   29.24    0.20
 -11   3  23    6.47    0.16
 -11   5  23    7.88    0.15
 -11   5  24    2.52    0.16
 -11   7  26    1.07    0.18
 -11   9  29    0.17    0.23
 -11   9  30   -0.17    0.24
 -10  -6  29    1.46    0.12
 -10  -4  24    4.10    0.10
 -10   0  20    7.08    0.12
 -10   4  20    0.30    0.12
 -10   6  21   11.61    0.19
 -10   8  23    0.41    0.17
 -10  10  26    2.01    0.22
 -10  10  27    3.35    0.24
  -9   5  17    8.82    0.14
  -9   9  21    1.18    0.17
  -9  11  24    0.05    0.16
  -9  11  25    2.14    0.23
  -8  -6  21    2.33    0.07
  -8   2  14   19.94    0.14
  -8   4  14   36.00    0.18
  -8   8  17    4.25    0.15
  -8  10  19    0.45    0.12
  -8  12  23    0.11    0.21
  -8  12  24   -0.03    0.23
  -7  -7  20    0.47    0.05
  -7  -3  14   58.23    0.16
  -7   5  12   11.30    0.11
  -7   9  15   11.83    0.15
  -7  11  18    0.46    0.17
  -7  13  22    0.39    0.17
  -7  13  23    2.83    0.25
  -6  -2  11    0.20    0.04
  -6   0  10    0.12    0.05
  -6   8  12   19.90    0.17
  -6  10  14    0.78    0.14
  -6  12  17   -0.02    0.16
  -6  14  22    0.16    0.24
  -5 -11  26    1.55    0.05
  -5   5   8    0.65    0.05
  -5   7   9    0.06    0.06
  -5   9  11    2.26    0.12
  -5  11  13    0.59    0.10
  -5  13  17   -0.09    0.18
  -4   4   6    0.80    0.06
  -4   8   8   22.76    0.16
  -4  10  10    5.17    0.13
  -4  12  13    5.59    0.16
  -4  14  17    2.46    0.20
  -3   9   7   16.83    0.14
  -3  11   9   12.15    0.15
  -3  13  12    2.74    0.15
  -3  15  17    0.26    0.20
  -2 -12  19    0.15    0.05
  -2  12   9    1.69    0.12
  -2  14  12    0.06    0.16
  -2  16  17    3.11    0.24
  -1 -13  20    0.51    0.06
  -1  11   6    0.32    0.11
  -1  15  12    0.03    0.16
   0  16  13    1.71    0.19
   1  -3   0    2.80    0.03
   1  15   9    2.76    0.17
   2 -14  17    0.20    0.10
   2  16   9    0.06    0.16
   3 -15  19    0.76    0.12
   3  -5  -1   14.99    0.09
   3   1  -4   53.34    0.09
   3  17  10   -0.05    0.18
   4  -8   1   13.39    0.11
   4  -4  -3    0.40    0.05
   4  10  -2    1.82    0.06
   4  12   0    3.15    0.08
   5 -15  15    0.16    0.14
   5  -9   1    1.86    0.08
   5  15   3    0.85    0.11
   5  17   7    2.52    0.17
   6 -14  10    0.12    0.12
   6   0  -7    0.12    0.04
   7 -15  12    0.18    0.15
   7 -13   6    1.02    0.12
   7 -11   2    0.44    0.10
   7   5  -8   53.88    0.09
   8 -12   3    4.67    0.14
   8  -4  -7   16.71    0.12
   8  10  -6    2.72    0.04
   9 -15   9    1.90    0.20
   9 -13   4    0.40    0.14
   9  -9  -3    0.38    0.11
   9  11  -6    0.02    0.04
  10 -14   5    0.10    0.18
  10 -12   1    6.57    0.16
  10  -8  -5    4.72    0.10
  11 -15   7    0.96    0.20
  11  -1 -11    1.31    0.08
  12 -12  -1    2.72    0.17
  12   0 -12    9.66    0.11
  12  14  -5    0.10    0.06
  12  16  -2    0.16    0.10
  13 -15   5    1.95    0.21
  13   3 -13    0.71    0.08
  14 -12  -2    0.53    0.13
  14  -8  -8    4.08    0.16
  14  -6 -10    6.98    0.15
  14   6 -13    3.19    0.08
  15 -13  -1    0.50    0.21
  15   1 -14   -0.07    0.09
  16 -14   1    0.10    0.23
  16  -8  -9    1.23    0.12
  16  -6 -11    5.77    0.14
  16  10 -12    0.12    0.06
  17 -13  -2    0.20    0.24
  17 -11  -6    0.13    0.20
  17  -7 -11    3.64    0.17
  17   1 -15    0.21    0.11
  17   5 -15    0.18    0.10
  18  -8 -10    1.87    0.14
  18  -6 -12    1.71    0.17
  18   6 -15    0.13    0.09
  18  10 -13    0.53    0.08
  19   1 -16    0.66    0.13
  19   3 -16    0.34    0.12
  19   7 -15    0.17    0.09
  19   9 -14    0.39    0.09
  20 -12  -5    1.24    0.26
  20  -8 -11    8.90    0.25
  20  -6 -13    0.07    0.19
  20   0 -16    0.64    0.15
  20   8 -15    0.48    0.11
  20  12 -12    0.27    0.08
  21 -11  -7    2.02    0.26
  21  -7 -12    0.04    0.16
  21  -1 -16    3.67    0.17
  22 -10  -9    0.61    0.28
  22  -4 -15    0.05    0.20
  22  -2 -16    3.62    0.20
  22   2 -17    0.05    0.16
  22   4 -17    1.46    0.17
  23  -7 -13    0.16    0.24
  23  -3 -16    0.17    0.20
  23   1 -17    0.20    0.18
  23   5 -17    0.80    0.18
  24  -8 -12    0.18    0.28
  24  -6 -14    0.91    0.26
  24   0 -17    0.05    0.20
  25  -5 -15    1.60    0.27
  25  -3 -16    0.12    0.24
  25  -1 -17    0.10    0.23
 -13   1  35    0.13    0.19
 -13   1  36    3.75    0.23
 -13   1  37    0.00    0.23
 -13   3  35    1.23    0.22
 -13   3  36    3.39    0.25
 -12  -2  32    0.10    0.16
 -12  -2  33    0.06    0.18
 -12   0  29   -0.10    0.14
 -12   0  30   16.25    0.23
 -12   4  28    2.75    0.14
 -12   4  29    2.14    0.19
 -12   6  30    3.19    0.17
 -12   6  31    0.34    0.22
 -12   6  32    0.11    0.23
 -11  -5  34    1.59    0.15
 -11  -5  35    0.72    0.17
 -11  -5  36    0.48    0.19
 -11  -3  28    1.10    0.12
 -11   1  24   29.79    0.22
 -11   3  24    8.76    0.17
 -11   5  25    0.08    0.16
 -11   7  27    2.10    0.20
 -11   9  31    6.64    0.27
 -11   9  32    0.30    0.27
 -10  -6  30    1.53    0.11
 -10  -6  31    0.73    0.13
 -10  -4  25    5.86    0.11
 -10  -2  22    0.12    0.08
 -10   0  21   -0.07    0.09
 -10   2  20    6.66    0.13
 -10  10  28    0.26    0.22
 -10  10  29    4.70    0.27
  -9  -7  28    0.86    0.10
  -9  -3  20    0.09    0.08
  -9  -1  18    1.58    0.08
  -9   1  17    0.16    0.06
  -9   3  17   13.58    0.14
  -9   7  19    0.91    0.10
  -9   9  22    0.60    0.17
  -9  11  26    0.45    0.22
  -9  11  27    0.13    0.25
  -8  -8  27    4.34    0.10
  -8  -4  18    1.61    0.06
  -8  -2  16    3.15    0.07
  -8   0  15    0.11    0.07
  -8  10  20    1.05    0.13
  -8  10  21    0.12    0.17
  -8  12  25    2.07    0.24
  -7  -9  26    0.21    0.07
  -7  -1  13    1.44    0.06
  -7   1  12   15.90    0.10
  -7   3  12    3.98    0.09
  -7   7  14   28.62    0.20
  -7   9  16    0.21    0.14
  -7  11  19    0.54    0.17
  -7  13  24    0.57    0.25
  -7  13  25    1.41    0.24
  -6  -4  13   15.67    0.08
  -6   2  10   38.73    0.16
  -6   6  11   11.58    0.13
  -6  10  15    7.68    0.17
  -6  12  18    0.07    0.17
  -6  14  23    0.31    0.19
  -6  14  24    0.21    0.26
  -5  -9  19    4.23    0.04
  -5   1   8   45.59    0.14
  -5   3   8   50.29    0.17
  -5  11  14    0.41    0.14
  -5  13  18    0.78    0.20
  -4   2   6    2.15    0.05
  -4   6   7    0.33    0.07
  -4  14  18    1.38    0.20
  -3  -1   5   29.90    0.07
  -3   7   6   63.38    0.21
  -3  11  10    1.12    0.12
  -3  13  13    1.18    0.16
  -3  15  18    1.69    0.23
  -2   0   3    0.05    0.02
  -2   8   5    0.27    0.07
  -2  14  13    4.01    0.18
  -2  16  18   -0.08    0.23
  -1   9   4    7.46    0.10
  -1  13   9    0.06    0.12
  -1  15  13    0.12    0.18
   0  -4   2  113.83    0.14
   0  12   6    0.04    0.10
   0  14   9    0.28    0.14
   1 -13  15    6.31    0.10
   1 -11  10    0.78    0.06
   1  11   3    6.77    0.10
   1  13   6    0.90    0.13
   2  -6   1   66.72    0.17
   2   6  -2   12.00    0.06
   2   8  -1   37.15    0.12
   2  12   3    2.25    0.10
   2  14   6    0.68    0.14
   2  16  10    0.34    0.17
   3 -15  18    1.85    0.13
   3  13   3    1.32    0.11
   3  15   6    1.02    0.13
   3  17  11    1.48    0.21
   4   0  -5    0.10    0.03
   4  14   3    3.93    0.11
   4  16   7    0.73    0.17
   5 -15  14    1.37    0.15
   5 -13   8    0.39    0.12
   5 -11   4    0.17    0.09
   5  -3  -5    6.21    0.07
   5  11  -2    1.56    0.06
   6 -10   1    2.45    0.10
   6  10  -4    2.87    0.05
   6  12  -2    0.43    0.07
   6  16   4    0.04    0.12
   7 -15  11   -0.11    0.17
   7  -7  -4    0.03    0.08
   7  15   1    0.76    0.09
   7  17   5   -0.03    0.16
   8 -14   7    1.06    0.15
   8 -10  -1    0.12    0.10
   8   0  -9    0.04    0.05
   8  12  -4    2.06    0.06
   8  16   2    0.11    0.13
   9   1 -10    9.37    0.08
   9  15  -1    3.88    0.10
  10  -4  -9   10.14    0.12
  10   2 -11   24.79    0.12
  10  16   0    0.33    0.12
  11 -15   6    1.84    0.21
  11  -9  -5    0.38    0.09
  11  -5  -9    4.63    0.09
  12 -14   3    1.11    0.18
  12  -8  -7    0.78    0.09
  12  -6  -9    1.69    0.09
  13 -13   0    0.16    0.17
  13  -7  -9    1.08    0.13
  13  -3 -12    0.04    0.10
  13   1 -13    0.97    0.08
  13   9 -11    0.47    0.04
  14 -14   1    2.91    0.22
  14 -12  -3    2.05    0.19
  14 -10  -6    8.62    0.20
  14  -4 -12    0.11    0.11
  14  -2 -13    1.11    0.11
  15 -13  -2    0.02    0.20
  15 -11  -5    0.80    0.13
  15  -9  -8    0.20    0.16
  15  -7 -10    0.22    0.10
  15  -5 -12    0.51    0.13
  15  -3 -13    0.01    0.12
  15  -1 -14   -0.11    0.10
  15   5 -14    0.98    0.07
  16 -14   0   -0.04    0.24
  16 -12  -4    0.56    0.21
  16 -10  -7    2.36    0.14
  16  -4 -13    1.76    0.14
  16  -2 -14    0.77    0.12
  16   2 -15    0.34    0.10
  17 -13  -3    1.19    0.24
  17  -9  -9    1.31    0.19
  17  -5 -13    3.78    0.16
  17  -3 -14    0.13    0.10
  17  -1 -15    0.11    0.12
  18 -12  -5    2.87    0.23
  18  -4 -14    0.22    0.16
  18  -2 -15    8.23    0.17
  18   2 -16    1.01    0.12
  19 -11  -7    6.24    0.25
  19  -9 -10    2.77    0.22
  19  -5 -14    0.53    0.17
  19  -3 -15    1.56    0.17
  19  -1 -16    0.71    0.14
  19   5 -16    0.28    0.11
  20 -12  -6    0.62    0.28
  20 -10  -9    6.18    0.27
  20  -4 -15    1.30    0.18
  20  -2 -16    0.61    0.16
  20   6 -16    0.01    0.11
  21  -9 -11    0.32    0.23
  21  -7 -13    1.40    0.22
  21   1 -17    0.07    0.15
  21   3 -17    0.06    0.14
  21   7 -16    1.08    0.13
  21   9 -15    0.38    0.12
  22 -10 -10    0.56    0.26
  22  -8 -12    1.83    0.24
  22   0 -17    0.02    0.17
  23  -9 -11    0.38    0.25
  23  -5 -15    0.16    0.23
  23  -1 -17    0.27    0.19
  24  -4 -16    7.26    0.26
  24  -2 -17    0.25    0.22
  24   2 -18    1.26    0.21
  25   1 -18    3.44    0.22
  25   3 -18    6.43    0.22
  26  -4 -16    2.17    0.26
  26   0 -18    1.14    0.24
  26   2 -18    0.66    0.22
 -12  -2  34    3.14    0.18
 -12  -2  35    0.84    0.19
 -12  -2  36    4.08    0.21
 -12  -2  37    0.15    0.22
 -12   0  31    0.21    0.16
 -12   0  32    0.08    0.19
 -12   2  30    7.58    0.20
 -12   2  31    0.53    0.17
 -12   4  30    1.00    0.14
 -12   4  31    0.11    0.20
 -12   6  33    0.00    0.18
 -12   6  34    0.15    0.26
 -12   6  35    0.38    0.27
 -11  -3  29    0.49    0.13
 -11  -1  26    1.25    0.12
 -11   1  25    1.58    0.13
 -11   3  25    0.88    0.15
 -11   5  26    1.54    0.17
 -11   7  28    0.28    0.15
 -11   7  29    2.77    0.23
 -11   7  30    3.91    0.22
 -10  -6  32    0.69    0.14
 -10  -4  26    1.66    0.12
 -10  -2  23    0.95    0.09
 -10   2  21    6.91    0.14
 -10   4  21   18.83    0.17
 -10   6  23    1.20    0.16
 -10   8  25    3.86    0.16
 -10   8  26    2.66    0.21
 -10  10  30    1.41    0.19
 -10  10  31    0.49    0.27
  -9  -7  29    1.30    0.11
  -9   1  18    1.51    0.09
  -9   3  18    9.58    0.14
  -9   7  20    9.26    0.15
  -9   9  23    9.44    0.21
  -9   9  24    2.19    0.19
  -9  11  28    0.34    0.19
  -9  11  29    2.34    0.27
  -9  11  30    0.41    0.27
  -8   2  15    6.07    0.10
  -8   4  15    6.33    0.10
  -8   8  18    0.39    0.10
  -8  10  22   -0.05    0.18
  -8  12  27    7.02    0.29
  -8  12  28    0.20    0.27
  -7  -5  17   15.77    0.09
  -7   5  13    6.55    0.10
  -7   9  17    6.04    0.17
  -7  11  20    4.66    0.19
  -7  11  21    5.79    0.21
  -7  13  26    0.03    0.27
  -6   8  13   14.24    0.16
  -6  10  16    0.42    0.15
  -6  12  19    2.23    0.14
  -6  12  20    0.38    0.18
  -5  -3  10   32.39    0.09
  -5   7  10    7.14    0.11
  -5   9  12   -0.11    0.11
  -5  11  15    6.09    0.17
  -5  13  19    3.31    0.21
  -4   8   9    0.75    0.09
  -4  10  11   11.31    0.16
  -4  12  14    7.28    0.18
  -4  14  19    2.38    0.22
  -3   5   5    7.50    0.08
  -3   9   8    5.72    0.11
  -3  13  14    0.18    0.16
  -3  15  19    2.36    0.24
  -2   4   3   11.76    0.07
  -2  12  10    0.36    0.12
  -2  14  14    0.43    0.17
  -1  13  10   -0.02    0.15
  -1  15  14    0.10    0.18
   0 -14  21    1.26    0.08
   0 -12  14    3.58    0.07
   0  -8   6    3.65    0.05
   0   4   0  199.43    0.21
   0   8   2   16.52    0.11
   0  10   4    2.10    0.09
   0  14  10    0.14    0.16
   0  16  14    0.84    0.19
   1  -9   6    2.25    0.06
   1   5  -1    0.41    0.03
   1  15  10    1.16    0.16
   2 -14  16    2.07    0.10
   2 -12  10    0.01    0.08
   2 -10   6    0.28    0.07
   2  -8   3    0.24    0.05
   2  -2  -2   19.98    0.07
   2  10   1   12.15    0.11
   3 -13  11    0.88    0.09
   3  -9   3   19.32    0.12
   4 -14  12    2.40    0.12
   4 -12   7    1.18    0.09
   4 -10   3    1.48    0.09
   5  -1  -6   15.60    0.08
   5   7  -5   43.20    0.07
   5  15   4    2.61    0.14
   5  17   8    0.04    0.17
   6 -14   9    7.07    0.15
   6 -12   4    2.18    0.13
   6  -8  -2    9.95    0.12
   6  -6  -4    1.84    0.07
   6  14   1    0.33    0.10
   7 -13   5    4.76    0.14
   7 -11   1   15.54    0.16
   7  -9  -2    1.87    0.10
   7  -5  -6    3.44    0.08
   7  -1  -8   56.88    0.17
   7  11  -4    0.48    0.05
   8 -14   6    0.10    0.15
   8 -12   2    2.35    0.13
   8  -8  -4    3.28    0.08
   9 -15   8    0.96    0.17
   9 -13   3    4.94    0.15
   9 -11  -1   11.64    0.17
   9  -9  -4    0.90    0.11
   9  -3  -9   34.16    0.17
  10 -12   0    0.04    0.13
  10  -8  -6    0.34    0.11
  10  -6  -8    6.46    0.12
  10   4 -11   11.04    0.08
  11   1 -12   29.29    0.15
  11   3 -12   14.55    0.11
  12 -14   2    0.36    0.18
  12 -12  -2    0.68    0.16
  12 -10  -5    4.46    0.15
  12  -4 -11    0.11    0.10
  12   6 -12    0.75    0.05
  12   8 -11    2.51    0.05
  13 -15   4    0.08    0.20
  13 -13  -1    1.10    0.18
  13  -9  -7   25.55    0.21
  13  -5 -11    0.03    0.11
  13  -1 -13    0.87    0.09
  13   5 -13   -0.02    0.06
  14  -8  -9   34.80    0.26
  14  -6 -11    2.58    0.14
  14   0 -14   19.08    0.16
  14   2 -14    2.99    0.09
  14  10 -11    0.70    0.04
  15 -11  -6    2.72    0.19
  16 -14  -1    0.64    0.25
  16 -12  -5    3.33    0.22
  16 -10  -8    0.37    0.18
  16  -8 -10    1.10    0.12
  16  -6 -12    6.35    0.17
  16   0 -15    0.08    0.11
  16   4 -15   -0.04    0.08
  17 -11  -7   12.22    0.26
  17  -7 -12    3.63    0.17
  18 -12  -6    0.53    0.23
  18 -10  -9    7.59    0.24
  18  -6 -13    0.72    0.16
  18   0 -16    8.74    0.16
  18   4 -16    0.21    0.10
  20 -12  -7   -0.02    0.25
  20 -10 -10    0.86    0.23
  20  -8 -12    3.85    0.23
  20   0 -17    0.06    0.14
  20   2 -17    0.41    0.14
  20   4 -17    1.42    0.14
  20  10 -14    1.59    0.09
  21  -5 -15    0.32    0.20
  21  -1 -17    0.19    0.16
  21   5 -17    0.01    0.12
  22  -8 -13    0.41    0.23
  22  -4 -16    2.73    0.21
  22  -2 -17   -0.01    0.19
  22   6 -17    0.55    0.13
  22   8 -16    0.62    0.13
  23  -3 -17    0.89    0.20
  23   7 -17    2.71    0.16
  24  -8 -13    1.27    0.27
  24  -6 -15    2.84    0.28
  24   0 -18    0.51    0.21
  24   4 -18    0.19    0.17
  25  -5 -16    0.95    0.27
  25  -3 -17    0.26    0.23
  25   5 -18    3.07    0.19
  26  -2 -18    0.50    0.24
 -12   0  33    0.02    0.18
 -12   0  34    0.10    0.19
 -12   0  35    0.06    0.18
 -12   2  32   -0.01    0.19
 -12   2  33    0.09    0.20
 -12   2  34    3.13    0.21
 -12   4  33   -0.08    0.20
 -12   4  34    1.62    0.23
 -12   4  35    1.43    0.24
 -12   4  36    2.81    0.26
 -11  -3  30    8.85    0.16
 -11  -3  31    0.68    0.14
 -11  -1  27    0.05    0.12
 -11  -1  28    0.81    0.15
 -11   1  26    1.39    0.14
 -11   3  26    4.95    0.17
 -11   5  27    3.28    0.14
 -11   5  28   -0.03    0.18
 -11   7  31    1.65    0.23
 -11   7  33    1.14    0.26
 -10  -6  33    2.47    0.14
 -10  -6  34    0.58    0.16
 -10  -6  35    0.94    0.17
 -10  -4  27   10.47    0.15
 -10  -2  24    0.45    0.11
 -10   0  22    0.12    0.10
 -10   2  22    0.15    0.11
 -10   4  22    0.44    0.09
 -10   6  24    0.18    0.16
 -10   8  28    3.63    0.23
  -9  -7  30    6.37    0.13
  -9  -5  24    9.72    0.12
  -9  -3  21    0.05    0.07
  -9  -1  19    0.46    0.08
  -9   7  21    3.78    0.13
  -9   7  22    3.58    0.16
  -9   9  25    1.76    0.20
  -8  -8  28    5.27    0.10
  -8  -6  22    1.92    0.07
  -8  -4  19    1.46    0.07
  -8  -2  17    5.96    0.09
  -8   4  16    1.12    0.10
  -8   6  17    1.69    0.12
  -8   8  19    1.89    0.11
  -8  10  23    0.42    0.19
  -7  -9  27    0.16    0.07
  -7  -3  15    0.42    0.06
  -7   5  14   30.45    0.19
  -7   7  15   26.94    0.19
  -7   9  18    0.08    0.15
  -6   6  12   13.08    0.14
  -6   8  14    2.64    0.12
  -6  12  21    0.06    0.20
  -5  -1   9    2.79    0.04
  -5   5   9    0.13    0.05
  -5  11  16    0.23    0.14
  -5  13  20   -0.10    0.21
  -4  12  15    0.84    0.16
  -4  14  20    0.76    0.23
  -3  -7  10   17.28    0.04
  -3  11  11    4.95    0.14
  -3  13  15    3.61    0.17
  -3  15  20    0.36    0.24
  -2   6   4    0.89    0.04
  -2  14  15    9.55    0.21
  -1   5   2   76.97    0.17
  -1   7   3   70.16    0.20
  -1  11   7    1.60    0.10
  -1  15  15    0.33    0.20
   0 -10   9    3.85    0.07
   0   6   1   70.97    0.16
   0  12   7    0.68    0.12
   0  16  15    3.42    0.21
   1  -7   3    2.55    0.06
   1  15  11    0.54    0.18
   2  14   7    2.89    0.14
   2  16  11    0.25    0.17
   3 -15  17    0.95    0.12
   3 -11   6    1.66    0.08
   3  -3  -3   23.19    0.09
   3  11   1    3.63    0.09
   4  -8   0    1.57    0.07
   4  -6  -2   62.42    0.19
   4  14   4    0.06    0.12
   4  16   8    0.71    0.16
   5 -11   3    4.11    0.12
   5  -9   0    3.19    0.09
   5  -5  -4   13.55    0.10
   5  13   1    1.87    0.10
   5  17   9    4.68    0.22
   6  16   5    1.72    0.14
   7 -15  10    0.91    0.15
   7  17   6    1.41    0.18
   8  -4  -8    2.10    0.08
   8  14  -1    4.52    0.10
   9 -15   7    2.45    0.17
   9  -1 -10    9.46    0.09
   9   5 -10   50.95    0.12
  10 -10  -4    0.75    0.12
  10  14  -3    0.12    0.08
  11 -15   5    0.49    0.19
  11  -3 -11   32.88    0.19
  12  -8  -8    0.07    0.12
  12   2 -13    3.97    0.08
  13 -15   3    1.72    0.22
  13 -11  -5    9.35    0.20
  13  15  -4    0.05    0.08
  14 -14   0    0.61    0.20
  14 -12  -4    0.31    0.18
  14 -10  -7    0.05    0.16
  14   4 -14    0.11    0.07
  15 -13  -3    0.68    0.22
  15  -9  -9   10.37    0.20
  15  -7 -11    5.47    0.16
  15  -3 -14    0.89    0.12
  15   1 -15    0.06    0.09
  15   3 -15    0.05    0.10
  16 -14  -2    0.28    0.23
  16  -4 -14    2.93    0.15
  16  -2 -15    0.39    0.12
  17 -13  -4    0.47    0.23
  17  -5 -14    1.18    0.15
  17  -3 -15    0.33    0.14
  17   1 -16    2.41    0.12
  17   3 -16    0.51    0.10
  17  11 -12    0.18    0.06
  18  -8 -12    1.32    0.19
  18  -4 -15    0.57    0.16
  18  -2 -16    1.13    0.14
  19  -9 -11    0.00    0.20
  19  -7 -13    2.45    0.15
  19  -3 -16    0.64    0.16
  19   1 -17    0.92    0.13
  19   3 -17    4.92    0.14
  19  11 -13    0.79    0.08
  20  -4 -16    0.04    0.17
  21  -7 -14   -0.15    0.22
  22 -10 -11    3.37    0.29
  22  -6 -15    0.15    0.21
  22   0 -18    0.26    0.17
  22   2 -18    1.95    0.17
  22   4 -18    0.03    0.17
  22  10 -15    0.47    0.12
  23  -5 -16    2.62    0.23
  23  -1 -18    9.27    0.23
  23   5 -18    6.44    0.20
  23   9 -16    1.78    0.14
  24  -8 -14    1.85    0.29
  24  -4 -17    1.35    0.24
  24  -2 -18    1.17    0.22
  24   6 -18    0.08    0.17
  25   1 -19    0.28    0.20
  26   0 -19    0.02    0.22
  26   2 -19    0.18    0.22
 -12   0  36    3.81    0.21
 -12   0  37    0.07    0.20
 -12   2  35    0.95    0.21
 -12   2  36    3.94    0.24
 -12   2  37    0.35    0.24
 -11  -3  33    0.02    0.16
 -11  -3  34    2.19    0.19
 -11  -1  29   -0.11    0.14
 -11   1  27    0.09    0.13
 -11   1  28    0.88    0.15
 -11   3  27    1.70    0.12
 -11   3  28    1.27    0.17
 -11   5  29    1.18    0.14
 -11   5  30    4.92    0.22
 -11   5  31    0.15    0.20
 -11   7  34    0.67    0.20
 -10  -4  28    5.06    0.15
 -10   0  23   -0.06    0.10
 -10   2  23    0.82    0.12
 -10   4  23    0.77    0.10
 -10   6  25    6.37    0.16
 -10   6  26    0.03    0.17
 -10   8  29    1.04    0.17
 -10   8  30    0.94    0.24
 -10   8  31    0.37    0.25
  -9  -7  31    6.73    0.14
  -9  -7  32    0.57    0.13
  -9  -5  25    3.11    0.11
  -9  -1  20    1.44    0.09
  -9   1  19    0.51    0.09
  -9   3  19    0.01    0.10
  -9   5  20    0.97    0.09
  -9   7  23   16.96    0.23
  -9   9  26    0.42    0.15
  -9   9  27    0.13    0.22
  -8  -8  29    7.24    0.12
  -8   2  16    3.15    0.09
  -8   6  18    1.53    0.12
  -8   8  20    1.31    0.11
  -8   8  21   -0.01    0.15
  -8  10  24    0.14    0.14
  -8  10  25    0.14    0.21
  -7  -7  21   12.07    0.09
  -7   7  16    0.94    0.12
  -7   9  19    0.92    0.15
  -7  11  23    2.91    0.22
  -7  11  24   -0.04    0.21
  -6  -8  20    3.54    0.05
  -6  -6  16    0.01    0.04
  -6  -2  12   73.31    0.17
  -6   0  11    0.01    0.05
  -6  10  17    0.53    0.11
  -6  12  22    0.32    0.21
  -5  -7  15    5.29    0.04
  -5   7  11    6.65    0.12
  -5   9  13    0.70    0.09
  -5  11  17    0.33    0.15
  -5  13  21    2.83    0.17
  -5  13  22    0.08    0.22
  -4  -4   9    6.14    0.03
  -4   4   7    0.32    0.04
  -4   6   8   10.35    0.11
  -4   8  10    5.60    0.11
  -4  10  12    1.16    0.09
  -4  12  16    0.07    0.16
  -4  14  21    0.11    0.22
  -4  14  22    0.26    0.24
  -3   3   5   10.06    0.07
  -3   7   7    5.87    0.10
  -3   9   9    3.21    0.11
  -3  13  16    4.48    0.18
  -3  15  21    3.64    0.20
  -2   2   3    0.72    0.02
  -2   8   6    0.26    0.07
  -2  10   8    1.29    0.10
  -2  14  16    1.03    0.18
  -1 -11  13   13.34    0.08
  -1  -9   9    2.38    0.05
  -1   9   5   40.06    0.18
  -1  13  11    0.35    0.14
  -1  15  16    0.16    0.21
   0 -14  20    0.11    0.08
   0  14  11    0.97    0.16
   0  16  16    0.81    0.20
   0  16  17    0.53    0.22
   1 -13  14    0.08    0.08
   1 -11   9    4.65    0.08
   1  -5   1   35.25    0.11
   1  11   4    0.35    0.08
   1  13   7    0.84    0.12
   2 -14  15    8.26    0.12
   2  16  12    1.51    0.19
   3 -13  10    1.99    0.11
   3   9  -1    1.93    0.05
   3  13   4    1.41    0.10
   3  15   8    0.30    0.16
   4 -14  11    3.75    0.13
   4 -12   6    3.27    0.11
   4   8  -3   11.62    0.07
   4  12   1   10.68    0.11
   5 -13   7   25.79    0.18
   6 -14   8    1.70    0.13
   6 -10   0    0.56    0.09
   6  -2  -7    5.80    0.07
   7 -13   4    1.12    0.13
   7  -7  -5    4.24    0.10
   7  15   2    0.03    0.10
   8 -14   5    1.82    0.15
   8 -12   1   11.01    0.16
   8  -8  -5    0.71    0.09
   8  -2  -9   29.13    0.14
   8  16   3    2.34    0.15
   9 -11  -2    0.82    0.12
   9  -7  -7   13.20    0.14
   9  15   0    0.09    0.11
  10  -4 -10    4.73    0.10
  10  -2 -11   25.11    0.15
  11 -15   4    0.35    0.19
  11  -1 -12   30.07    0.17
  11   7 -11   11.18    0.06
  11  15  -2    0.17    0.10
  12 -12  -3    1.10    0.17
  12 -10  -6    0.16    0.13
  12   0 -13    0.10    0.08
  13 -15   2    0.58    0.22
  13 -13  -2    0.54    0.18
  13  -9  -8    1.19    0.11
  13  -7 -10    0.98    0.10
  13  -3 -13    0.75    0.10
  14 -14  -1    7.15    0.24
  14 -12  -5    0.51    0.17
  14  -4 -13    2.01    0.12
  14  -2 -14    2.90    0.12
  15 -13  -4    1.84    0.20
  15 -11  -7    3.96    0.20
  15  -5 -13    0.66    0.13
  15  -1 -15    0.17    0.11
  16 -12  -6    0.17    0.21
  16 -10  -9    4.04    0.20
  17 -13  -5   10.27    0.28
  17 -11  -8    0.31    0.20
  17  -7 -13   -0.09    0.16
  17  -1 -16    2.49    0.13
  18 -12  -7    0.00    0.23
  18 -10 -10    0.27    0.22
  18  -6 -14    1.63    0.17
  18   2 -17    1.22    0.14
  18   6 -16    1.88    0.11
  18   8 -15    1.08    0.09
  19 -11  -9    4.39    0.25
  19  -7 -14    1.75    0.18
  20 -10 -11    9.22    0.28
  20  -8 -13    0.89    0.16
  20  -6 -15    0.67    0.20
  20   6 -17    0.42    0.12
  21 -11 -10    0.55    0.28
  21  -5 -16    2.43    0.21
  21  -3 -17    0.07    0.17
  21  -1 -18    5.51    0.18
  21   1 -18    5.62    0.18
  21   3 -18    1.17    0.15
  22 -10 -12    0.62    0.26
  22  -8 -14    1.33    0.25
  22  -4 -17    1.35    0.21
  22  -2 -18    2.02    0.19
  23  -9 -13    0.33    0.26
  23  -7 -15    0.17    0.25
  24  -6 -16    3.98    0.22
  24   0 -19    0.02    0.21
  24   2 -19    0.24    0.19
  25  -5 -17    0.79    0.25
  25  -1 -19    0.66    0.23
  25   3 -19    2.25    0.21
  26  -2 -19    0.31    0.24
 -11  -3  35    0.51    0.18
 -11  -3  36    0.32    0.18
 -11  -3  37    0.28    0.20
 -11  -1  30    4.33    0.16
 -11  -1  31    0.58    0.16
 -11  -1  32   16.33    0.23
 -11   1  29   -0.12    0.15
 -11   1  30    4.50    0.18
 -11   3  29    0.47    0.13
 -11   3  30    8.63    0.21
 -11   5  32    5.77    0.23
 -11   5  33    0.11    0.23
 -11   5  34    1.67    0.25
 -11   5  35    0.31    0.25
 -11   5  36    0.34    0.26
 -10  -4  29    2.90    0.13
 -10  -2  26   21.50    0.19
 -10   0  24    1.71    0.12
 -10   2  24    0.39    0.13
 -10   6  28    5.25    0.21
 -10   8  32   -0.05    0.19
 -10   8  33    1.45    0.25
 -10   8  34    0.21    0.29
  -9  -7  33    3.11    0.15
  -9  -7  34    2.13    0.15
  -9  -7  35    0.12    0.16
  -9  -5  26    5.10    0.12
  -9  -3  22    5.27    0.10
  -9   1  20    1.38    0.10
  -9   3  20    0.27    0.11
  -9   5  21    1.21    0.10
  -9   7  24    0.64    0.17
  -9   9  28    1.11    0.17
  -9   9  29    2.12    0.24
  -9   9  30    0.66    0.25
  -9   9  31    6.74    0.27
  -8  -8  30    0.75    0.10
  -8  -6  23    3.18    0.08
  -8   4  17    2.52    0.09
  -8   6  19    0.41    0.12
  -8   8  22    0.77    0.17
  -8  10  26    2.11    0.22
  -7  -9  28    0.04    0.08
  -7   3  14   58.55    0.22
  -7   5  15    2.46    0.11
  -7   7  17    3.97    0.14
  -7   9  20    2.17    0.17
  -7  11  26   -0.01    0.22
  -6 -10  27    7.38    0.09
  -6   4  12   26.00    0.16
  -6   6  13   27.44    0.18
  -6   8  15    2.40    0.12
  -6  10  18   11.19    0.17
  -6  10  19    0.04    0.16
  -6  12  23    0.35    0.16
  -6  12  24    0.54    0.23
  -5 -11  27    0.04    0.06
  -5   1   9    2.82    0.06
  -5   9  14    1.37    0.13
  -5  11  18    2.99    0.17
  -5  13  23    1.49    0.24
  -5  13  24   -0.02    0.23
  -4   0   7   -0.05    0.03
  -4  10  13   10.76    0.17
  -4  12  17    0.86    0.17
  -4  14  23    2.22    0.25
  -4  14  24    0.34    0.25
  -3   1   5   30.30    0.09
  -3   5   6  122.90    0.26
  -3  11  12    9.34    0.14
  -3  13  17    0.13    0.17
  -2 -12  18    3.43    0.05
  -2  12  12    0.01    0.14
  -2  14  17    8.18    0.23
  -1  -7   6   12.18    0.06
  -1  -5   4   45.19    0.09
  -1  11   8    0.17    0.10
  -1  13  12    1.64    0.14
  -1  15  17    1.37    0.22
   0 -12  13   14.38    0.10
   0  12   8    0.04    0.11
   0  14  12    0.17    0.16
   1  13   8    0.23    0.14
   1  15  12    0.72    0.17
   2 -12   9    0.51    0.09
   2  14   8    0.28    0.13
   2  16  13    5.29    0.21
   3 -15  16    0.06    0.11
   3  -5  -2    0.34    0.05
   3  -1  -4   52.19    0.12
   4 -10   2    1.79    0.09
   4  -4  -4   13.21    0.09
   4  -2  -5    2.51    0.05
   4  10  -1   35.04    0.14
   4  16   9    0.44    0.16
   5 -15  12    1.21    0.12
   5  -7  -3   12.81    0.11
   6 -14   7    0.14    0.14
   6 -12   3    5.79    0.13
   6  -8  -3    8.09    0.11
   6  -6  -5    9.30    0.10
   6  14   2    2.21    0.12
   6  16   6    0.14    0.14
   7 -11   0    0.10    0.10
   7  -3  -8    9.41    0.10
   7  13  -1    0.33    0.08
   8 -16  10    0.43    0.18
   8 -10  -3    0.82    0.11
   8  -6  -7    0.72    0.08
   9 -15   6    1.75    0.17
   9  -9  -5    1.35    0.11
   9  -3 -10    2.78    0.09
  10 -12  -2    1.42    0.15
  10  -8  -7    5.31    0.10
  10  -6  -9    2.13    0.11
  10  16   1    3.13    0.14
  11 -13  -1    8.76    0.20
  11  -7  -9    7.43    0.14
  11   5 -12    3.58    0.06
  11  13  -5    0.06    0.06
  12 -14   0    0.03    0.18
  12  -8  -9    2.58    0.14
  12  -4 -12    9.50    0.14
  12   4 -13   16.87    0.11
  12  16  -1    6.10    0.12
  13 -11  -6    0.91    0.17
  13  -5 -12    1.15    0.09
  14 -10  -8    0.44    0.12
  14  -6 -12    0.83    0.10
  14  14  -6    2.99    0.07
  15  -9 -10    0.21    0.17
  15  -7 -12    0.19    0.15
  16 -14  -3    5.28    0.27
  16 -12  -7    1.58    0.20
  16   0 -16    0.09    0.11
  16   2 -16    5.33    0.12
  16   8 -14    1.53    0.07
  17 -13  -6    1.14    0.23
  17 -11  -9    1.16    0.22
  17   5 -16    2.53    0.10
  17   9 -14    0.07    0.08
  18 -10 -11   13.49    0.26
  18  -8 -13    0.57    0.19
  18  -4 -16    0.22    0.16
  18   0 -17    0.07    0.13
  18   4 -17    2.95    0.13
  19 -11 -10    2.81    0.25
  19  -3 -17    5.18    0.17
  19   5 -17    0.92    0.11
  19   9 -15    1.76    0.10
  20 -12  -9    1.92    0.28
  20  -8 -14    1.70    0.23
  20  -4 -17    1.45    0.17
  20   0 -18    0.76    0.15
  20   2 -18    0.52    0.14
  20   8 -16   -0.04    0.10
  21 -11 -11    0.80    0.26
  21  -9 -13    2.37    0.19
  21  -7 -15    1.63    0.21
  21   5 -18    3.20    0.16
  21   7 -17    0.52    0.11
  21  11 -14    0.23    0.09
  22  -6 -16    1.81    0.17
  22   0 -19    0.06    0.16
  22   2 -19    0.00    0.15
  22   6 -18    0.18    0.15
  23  -9 -14    0.93    0.28
  23  -5 -17    0.66    0.17
  23  -1 -19    0.06    0.20
  23   1 -19    0.22    0.17
  23   3 -19    0.23    0.17
  24  -6 -17    1.65    0.28
  24  -4 -18    0.31    0.24
  24  -2 -19    0.22    0.22
  24   4 -19    0.04    0.18
  25  -5 -18    2.91    0.26
  25  -3 -19    2.35    0.24
  25   5 -19    5.16    0.20
  26   0 -20    0.18    0.22
  26   2 -20    1.30    0.23
 -11  -1  33    0.02    0.17
 -11  -1  34    0.96    0.18
 -11  -1  35    0.18    0.19
 -11  -1  36    0.21    0.20
 -11  -1  37    0.05    0.21
 -11   1  31    0.19    0.17
 -11   1  32   15.95    0.24
 -11   1  33    0.26    0.19
 -11   1  34    1.19    0.19
 -11   3  32   16.12    0.25
 -11   3  34    2.32    0.23
 -11   3  35    0.55    0.23
 -11   3  36    0.57    0.24
 -11   3  37    0.30    0.23
 -10  -4  30    2.57    0.13
 -10  -4  31    1.21    0.13
 -10  -4  32    0.43    0.16
 -10  -2  27    6.60    0.14
 -10   0  25    0.17    0.12
 -10   4  26    1.68    0.15
 -10   4  27   10.31    0.21
 -10   6  29    1.42    0.16
 -10   6  30    1.53    0.22
 -10   6  31    0.58    0.22
  -9  -5  27    1.09    0.11
  -9  -3  23    6.63    0.11
  -9  -1  21    0.02    0.09
  -9   3  21   -0.03    0.11
  -9   5  22   11.03    0.15
  -9   5  23   12.03    0.19
  -9   7  25    3.36    0.15
  -9   7  26    0.04    0.18
  -9   9  32    0.83    0.25
  -9   9  33    3.63    0.29
  -8  -8  31    0.78    0.11
  -8  -8  32    0.08    0.12
  -8  -6  24   -0.04    0.08
  -8  -4  20    0.19    0.06
  -8  -2  18    0.35    0.07
  -8   0  17   -0.03    0.07
  -8   2  17    6.06    0.11
  -8   6  20    0.90    0.14
  -8  10  28    0.48    0.18
  -8  10  30    0.14    0.26
  -8  10  31    0.07    0.27
  -7  -9  29    2.72    0.10
  -7  -5  18    2.27    0.06
  -7  -3  16   32.00    0.14
  -7   9  21    7.86    0.20
  -7  11  27    0.33    0.24
  -7  11  28    0.01    0.25
  -6 -10  28    0.35    0.08
  -6  -4  14    6.15    0.06
  -6   8  16    0.83    0.12
  -6  10  20    0.27    0.17
  -6  12  25    4.11    0.19
  -6  12  26    0.46    0.25
  -6  12  27    4.98    0.28
  -5   7  12    1.60    0.10
  -5   9  15    2.21    0.14
  -5  11  19    3.57    0.19
  -5  13  25    1.46    0.26
  -5  13  26    0.41    0.27
  -4   6   9    8.29    0.11
  -4   8  11    0.96    0.10
  -4  10  14    2.43    0.14
  -4  12  18    3.95    0.19
  -3  -9  13    0.02    0.02
  -3   9  10    5.74    0.12
  -3  11  13   -0.02    0.13
  -3  13  18    0.08    0.19
  -2   6   5    2.75    0.07
  -2  10   9    2.16    0.11
  -2  12  13    1.94    0.15
  -2  14  18    0.49    0.21
  -1   7   4   16.75    0.11
  -1  15  18    1.23    0.23
  -1  15  19    5.14    0.24
   0   2   0 1000.00    0.33
   0   8   3    0.15    0.06
   0  14  13    8.35    0.19
   1 -13  13    2.74    0.09
   1  -9   5   13.08    0.09
   1  11   5   13.54    0.14
   1  15  13    1.32    0.18
   2  -8   2    0.43    0.06
   2  -6   0   11.54    0.08
   2   8   0    1.64    0.06
   2  10   2    5.03    0.08
   2  12   5    0.08    0.11
   2  16  14    0.81    0.21
   3 -13   9    3.04    0.11
   3  13   5   -0.01    0.12
   3  15   9    1.68    0.15
   4 -14  10    0.10    0.12
   4  14   5    1.83    0.12
   4  16  10    0.28    0.17
   5 -15  11    0.11    0.14
   5 -13   6    1.49    0.11
   5 -11   2    0.84    0.09
   5  -9  -1    8.95    0.11
   5  11  -1    4.20    0.08
   5  13   2    4.94    0.12
   5  15   6    2.37    0.16
   6 -16  13    1.35    0.17
   6 -10  -1    3.51    0.11
   6  12  -1    2.10    0.08
   7 -15   8    0.16    0.15
   7 -13   3    0.81    0.12
   7   1  -9    0.61    0.04
   7  15   3   -0.06    0.13
   8 -14   4    2.21    0.15
   8 -12   0    0.51    0.12
   8   0 -10    0.28    0.06
   8  16   4    0.33    0.15
   9 -15   5    4.41    0.18
   9   1 -11    0.25    0.06
   9  13  -3    3.92    0.08
  10 -16   7    0.04    0.19
  10   2 -12   44.90    0.17
  11 -15   3    1.74    0.20
  11 -11  -5    4.94    0.16
  11  -5 -11   16.33    0.16
  11  -3 -12   14.28    0.14
  12 -12  -4    1.17    0.12
  12 -10  -7    0.49    0.14
  12  -6 -11    4.30    0.13
  13 -15   1    1.92    0.22
  14 -14  -2    1.91    0.17
  14 -10  -9    9.97    0.20
  14  -8 -11    0.73    0.15
  14  -4 -14    0.13    0.11
  14   0 -15    0.07    0.09
  14   2 -15    0.91    0.08
  14   6 -14    2.48    0.07
  15 -13  -5    2.39    0.22
  15  -5 -14    0.84    0.14
  15  -3 -15    0.04    0.12
  15   5 -15    0.76    0.07
  15  15  -5    1.62    0.09
  16 -14  -4    0.21    0.24
  16 -10 -10    0.89    0.18
  16  -6 -14   13.07    0.20
  16  -4 -15   -0.01    0.10
  16  -2 -16    5.26    0.15
  16   4 -16    5.90    0.11
  17  -9 -12    1.33    0.19
  17  -5 -15    0.19    0.11
  17   1 -17   -0.02    0.11
  18  -6 -15    0.13    0.17
  18  -2 -17    1.31    0.15
  19  -5 -16    0.26    0.13
  19  -1 -18   -0.01    0.14
  19   1 -18    0.07    0.13
  19   3 -18    1.61    0.14
  20 -10 -12    1.90    0.18
  20  -6 -16   -0.08    0.20
  20  -2 -18    0.46    0.17
  20   4 -18    0.11    0.12
  21  -9 -14    0.91    0.25
  21  -3 -18    1.25    0.19
  21   1 -19   -0.09    0.16
  21   9 -16   -0.02    0.11
  22 -10 -13    0.91    0.28
  22  -8 -15    1.94    0.25
  22  -6 -17    0.43    0.23
  22  -4 -18   -0.04    0.21
  22  -2 -19   -0.03    0.18
  22   4 -19    0.88    0.17
  22   8 -17    0.04    0.13
  23  -3 -19    0.18    0.20
  23   5 -19    2.46    0.18
  23   7 -18    3.42    0.16
  24   0 -20    1.65    0.20
  24   2 -20    1.68    0.19
  25  -1 -20   11.04    0.27
  25   1 -20   11.06    0.26
  25   3 -20    8.64    0.23
  26  -2 -20    1.09    0.27
 -11   1  35    0.10    0.19
 -11   1  36    0.29    0.22
 -11   1  37    0.00    0.23
 -10  -4  33    0.01    0.15
 -10  -4  34    0.53    0.16
 -10  -4  35    0.09    0.17
 -10  -4  36    0.64    0.18
 -10  -4  37    0.55    0.19
 -10  -2  28    7.08    0.15
 -10  -2  29    4.44    0.16
 -10   0  26   36.25    0.23
 -10   0  27    0.38    0.13
 -10   2  26   20.87    0.21
 -10   2  27    6.55    0.17
 -10   4  28    5.03    0.19
 -10   4  29    2.67    0.19
 -10   6  32    0.63    0.17
 -10   6  33    2.57    0.23
 -10   6  34    0.58    0.26
 -10   6  35    0.91    0.27
  -9  -5  28   -0.03    0.12
  -9  -3  24   22.32    0.17
  -9  -1  22    4.83    0.11
  -9   1  21    0.11    0.07
  -9   5  24    9.52    0.19
  -9   7  27    0.87    0.15
  -9   7  28    0.81    0.21
  -9   7  29    1.19    0.22
  -8  -8  33    1.99    0.13
  -8  -8  34    0.10    0.14
  -8   0  18    2.95    0.09
  -8   4  19    1.52    0.12
  -8   8  24   -0.08    0.13
  -8   8  25    0.32    0.18
  -7  -9  30    1.87    0.11
  -7  -9  31    5.43    0.13
  -7  -7  22    5.25    0.08
  -7  -1  15    3.46    0.08
  -7   3  15    0.44    0.08
  -7   5  16   37.10    0.20
  -7   7  19    0.02    0.13
  -7   9  22    0.74    0.13
  -7  11  29    3.79    0.21
  -7  11  30    0.12    0.26
  -6   0  12    6.11    0.08
  -6   2  12   69.01    0.21
  -6   4  13   15.05    0.13
  -6   8  17    0.03    0.13
  -6  12  28    0.25    0.26
  -5 -11  28    0.17    0.08
  -5   3  10   31.44    0.15
  -5   5  11    7.83    0.11
  -5   7  13    0.42    0.10
  -4 -12  28    0.06    0.06
  -4   4   8    6.68    0.09
  -4  12  19    1.69    0.19
  -3   7   8    0.98    0.08
  -3  11  14    0.09    0.14
  -3  13  19    4.05    0.22
  -2  -8   9    0.89    0.03
  -2   4   4    0.60    0.04
  -2   8   7    3.34    0.09
  -2  14  19    0.43    0.22
  -1 -13  18    1.68    0.06
  -1  11   9    0.23    0.11
  -1  13  13    2.32    0.15
  -1  15  20    1.77    0.25
   0 -14  19    0.74    0.08
   0  -6   3    3.38    0.04
   0  12   9    0.09    0.12
   1 -11   8    0.23    0.07
   1  13   9    6.31    0.15
   1  15  14   -0.03    0.19
   2  14   9    0.05    0.14
   2  16  15    4.32    0.23
   3 -15  15    0.06    0.11
   3  11   2    0.46    0.07
   3  15  10   -0.05    0.15
   4  -8  -1   30.88    0.16
   4  -6  -3    2.12    0.07
   4  12   2    3.21    0.09
   4  16  11    3.80    0.21
   5  -5  -5    5.72    0.08
   5   9  -3   32.43    0.11
   6 -16  12    0.23    0.16
   6 -14   6    0.25    0.14
   6 -12   2    5.06    0.12
   6   0  -8   32.88    0.12
   6  16   7    0.33    0.15
   7 -15   7    8.16    0.19
   7 -11  -1    5.17    0.13
   7   3  -9    1.10    0.04
   8 -16   9    1.96    0.17
   8  -8  -6    2.26    0.10
   8  14   0    0.08    0.09
   9 -13   0    2.70    0.15
   9  -7  -8   15.98    0.16
   9   3 -11    9.62    0.07
  10 -16   6    0.09    0.19
  10 -14   1    8.91    0.19
  10 -12  -3    0.97    0.15
  10 -10  -6   10.87    0.16
  10  -8  -8    0.72    0.12
  10  -4 -11   10.64    0.13
  10   0 -12  127.07    0.29
  11 -15   2    0.90    0.19
  11 -13  -2    0.22    0.16
  11  -9  -8    3.86    0.15
  11  -7 -10    0.38    0.11
  12 -14  -1    3.28    0.20
  13 -11  -7    3.32    0.17
  13  -5 -13   -0.04    0.12
  13  -3 -14    5.13    0.12
  14 -14  -3    1.78    0.22
  14  -6 -13    3.17    0.14
  14  -2 -15    0.69    0.11
  15 -15  -2    0.20    0.23
  15 -11  -9   15.99    0.24
  15  -9 -11    0.99    0.16
  15  -7 -13    1.37    0.15
  15  -1 -16    1.29    0.11
  15   1 -16    1.21    0.10
  15   3 -16    1.11    0.10
  16 -12  -8    0.41    0.22
  16  -8 -13   13.19    0.21
  17 -11 -10    0.12    0.22
  17  -1 -17    0.15    0.12
  17   3 -17    0.20    0.10
  18 -12  -9    7.15    0.26
  18 -10 -12    0.92    0.22
  18  -8 -14    0.35    0.19
  18   0 -18    8.28    0.16
  19 -11 -11    0.25    0.23
  20 -10 -13    1.07    0.24
  20  -8 -15    0.48    0.22
  20   0 -19    0.13    0.14
  20  10 -15    0.10    0.10
  21 -11 -12    0.90    0.29
  21  -7 -16    0.93    0.17
  21  -1 -19    0.08    0.17
  21   3 -19    0.31    0.14
  22  -8 -16    0.54    0.25
  23  -9 -15    0.12    0.27
  23  -7 -17    2.60    0.27
  23   1 -20    6.24    0.21
  23   3 -20    3.39    0.20
  24  -6 -18   -0.07    0.27
  24  -4 -19   -0.09    0.23
  24  -2 -20    1.72    0.23
  24   4 -20    1.22    0.20
  24   6 -19   -0.01    0.15
  25  -5 -19    5.33    0.30
  25  -3 -20    8.39    0.28
  25   5 -20    4.91    0.22
  26   0 -21   -0.09    0.26
 -10  -2  30    4.02    0.15
 -10  -2  31    1.39    0.15
 -10   0  28   12.67    0.18
 -10   0  29    0.16    0.13
 -10   2  28    6.85    0.18
 -10   2  29    4.63    0.18
 -10   4  30    2.53    0.15
 -10   4  31    1.00    0.20
 -10   4  32    0.70    0.21
 -10   4  33    0.03    0.22
 -10   4  34    0.62    0.21
 -10   4  35    0.31    0.22
 -10   4  36    0.91    0.23
 -10   4  37    0.53    0.25
  -9  -5  29    4.79    0.13
  -9  -5  30    6.97    0.16
  -9  -3  25    0.01    0.11
  -9  -1  23    2.45    0.11
  -9   1  22    4.79    0.12
  -9   3  23    6.36    0.15
  -9   5  26    5.33    0.19
  -9   7  30    6.24    0.19
  -9   7  31    6.65    0.26
  -9   7  32    0.50    0.25
  -9   7  33    3.28    0.26
  -9   7  34    1.95    0.28
  -9   7  35    0.12    0.26
  -8  -6  25    2.96    0.10
  -8  -4  21    0.01    0.07
  -8  -2  19    1.16    0.07
  -8   4  20   -0.03    0.11
  -8   6  22    2.00    0.15
  -8   8  26    8.01    0.18
  -7  -9  32    0.02    0.11
  -7  -9  33    1.94    0.14
  -7  -5  19    6.29    0.08
  -7   7  20    0.43    0.14
  -7   9  24   -0.01    0.18
  -7   9  25    0.68    0.19
  -6 -10  29    0.55    0.09
  -6 -10  30    0.24    0.10
  -6  -8  21    0.51    0.06
  -6  -6  17    0.43    0.04
  -6  -2  13    0.06    0.04
  -6   6  15    8.75    0.14
  -6   8  18    2.34    0.15
  -6  10  22    0.59    0.14
  -6  10  23    0.72    0.19
  -5  -3  11    2.02    0.04
  -5  -1  10   12.03    0.08
  -5   9  16    0.02    0.09
  -5  11  21   11.97    0.23
  -5  11  22    0.24    0.20
  -4  -2   8    5.46    0.04
  -4   8  12    0.30    0.10
  -4  10  15    7.78    0.14
  -4  12  20    0.03    0.14
  -4  12  21    0.05    0.21
  -3   9  11   19.48    0.17
  -3  11  15    2.26    0.15
  -3  13  20    0.46    0.20
  -3  13  21    1.56    0.22
  -2  10  10    9.01    0.12
  -2  12  14    4.86    0.16
  -2  14  20    0.07    0.16
  -1 -11  12    0.15    0.05
  -1   3   2   13.82    0.06
  -1   5   3  212.70    0.29
  -1  11  10    0.02    0.11
  -1  13  14    1.93    0.17
  -1  15  21    3.20    0.25
   0 -12  12    0.92    0.07
   0  -8   5   14.58    0.08
   0  10   6    0.20    0.09
   0  14  15   15.69    0.23
   1 -15  20    0.78    0.09
   1   7   1    9.81    0.08
   1  11   6    0.46    0.11
   1  15  15    2.78    0.21
   2 -14  13    8.21    0.13
   2 -12   8    0.84    0.08
   2  14  10    0.68    0.15
   2  16  16    0.18    0.22
   3  -7  -1    1.18    0.06
   3   7  -2    1.98    0.04
   3  13   6    1.64    0.13
   4 -14   9    2.43    0.12
   4 -10   1   26.94    0.16
   4  14   6    6.62    0.15
   4  16  12    0.33    0.21
   5 -15  10    0.10    0.14
   5 -13   5    3.73    0.12
   5 -11   1    0.24    0.10
   5   1  -7    0.09    0.03
   5  15   7    4.45    0.17
   6  -4  -7    2.83    0.07
   6  14   3    1.34    0.10
   6  16   8    0.65    0.19
   7 -13   2    0.04    0.12
   7  -9  -4    0.02    0.07
   7  -7  -6   16.55    0.13
   7  15   4    2.25    0.15
   8 -16   8    0.88    0.17
   8 -10  -4    0.33    0.11
   8  -6  -8    0.24    0.09
   8  -2 -10   11.59    0.11
   8   6  -9    0.41    0.02
   8  16   5    2.25    0.17
   9 -11  -4    0.55    0.12
   9  15   1    0.86    0.12
  10 -16   5    0.14    0.21
  10  -6 -10    0.52    0.10
  10  -2 -12   45.31    0.20
  10   6 -11   10.40    0.06
  10  14  -2    1.45    0.09
  10  16   2    1.95    0.14
  11 -13  -3    2.03    0.16
  11  -1 -13   13.93    0.12
  11   3 -13   15.53    0.10
  11  15  -1    1.71    0.11
  12 -14  -2    0.20    0.19
  12 -10  -8    4.55    0.16
  12  -6 -12    0.84    0.12
  12  -4 -13   17.85    0.17
  12   2 -14   22.98    0.14
  12  12  -7    0.04    0.04
  12  14  -4    0.56    0.08
  12  16   0    0.61    0.12
  13  -9 -10    0.10    0.14
  13  -7 -12    0.15    0.13
  13   1 -15    1.17    0.09
  13   5 -14   -0.04    0.06
  13  15  -3    6.45    0.12
  14 -14  -4    3.39    0.22
  14 -12  -7    1.67    0.19
  15 -13  -6    0.14    0.16
  15   9 -13    1.17    0.06
  16 -14  -5    0.62    0.23
  16 -10 -11    5.55    0.17
  16  -6 -15    0.07    0.16
  16   0 -17   -0.02    0.11
  16   2 -17    0.19    0.10
  17 -13  -8    1.39    0.23
  17  -9 -13    1.05    0.19
  17  -7 -15    0.06    0.16
  17  -5 -16    2.59    0.17
  17  -3 -17    0.05    0.14
  18  -6 -16    1.83    0.18
  18  -4 -17    2.84    0.13
  18  -2 -18    4.94    0.17
  18   2 -18    4.57    0.13
  18   6 -17    0.44    0.10
  18  10 -14    0.20    0.07
  19 -11 -12    1.75    0.25
  19  -7 -16    3.12    0.21
  19  -5 -17    0.91    0.14
  19  -3 -18    1.74    0.17
  19   5 -18    0.01    0.12
  19   7 -17    0.17    0.10
  20 -12 -11    3.92    0.30
  20  -6 -17    0.44    0.20
  20  -4 -18    0.12    0.13
  20  -2 -19    0.07    0.17
  20   2 -19    0.05    0.13
  20   6 -18    0.40    0.13
  21  -9 -15    0.38    0.25
  21  -7 -17    0.53    0.23
  21  -5 -18    3.21    0.20
  21  -3 -19    0.38    0.19
  22  -6 -18    0.04    0.23
  22  -4 -19    0.83    0.22
  22   0 -20    0.68    0.18
  22   2 -20   -0.04    0.17
  22  10 -16    0.03    0.11
  23  -9 -16    1.87    0.30
  23  -5 -19    2.51    0.25
  25  -1 -21    0.07    0.23
  25   1 -21    0.04    0.22
  25   3 -21    1.23    0.22
 -10  -2  32    1.50    0.16
 -10  -2  33    0.01    0.16
 -10  -2  34    1.73    0.18
 -10  -2  35    0.49    0.19
 -10  -2  36    0.20    0.20
 -10  -2  37    0.03    0.20
 -10   0  30    6.85    0.18
 -10   0  31    0.06    0.16
 -10   0  32    3.57    0.19
 -10   0  33    0.01    0.20
 -10   0  38    0.41    0.25
 -10   2  30    3.85    0.15
 -10   2  31    1.39    0.18
 -10   2  32    1.46    0.19
 -10   2  33    0.14    0.19
 -10   2  34    1.76    0.21
 -10   2  35    0.54    0.20
 -10   2  36    0.14    0.22
 -10   2  37    0.17    0.23
  -9  -5  31    3.26    0.14
  -9  -5  32    4.77    0.17
  -9  -5  33    2.12    0.17
  -9  -3  26    4.63    0.12
  -9  -1  24   31.25    0.20
  -9   1  23    2.54    0.09
  -9   1  24   30.30    0.22
  -9   3  25    0.15    0.14
  -9   5  27    0.88    0.17
  -9   5  28    0.08    0.18
  -8  -6  26    3.01    0.10
  -8  -4  22    5.59    0.10
  -8  -2  20    1.15    0.08
  -8   0  19   -0.07    0.08
  -8   2  19    1.11    0.07
  -8   4  21    0.13    0.12
  -8   6  24    0.00    0.16
  -8   8  29    7.28    0.24
  -8   8  30    0.61    0.23
  -8   8  32   -0.01    0.26
  -8   8  33    1.95    0.26
  -8   8  34   -0.06    0.25
  -7  -7  23    5.39    0.09
  -7  -3  17   27.56    0.13
  -7  -1  16   83.63    0.23
  -7   3  16   30.95    0.17
  -7   5  18    2.11    0.12
  -7   9  26    0.38    0.19
  -7   9  27    0.25    0.21
  -6 -10  31   -0.04    0.10
  -6   2  13    0.09    0.07
  -6   8  19    0.63    0.14
  -6  10  24   -0.07    0.19
  -6  10  25    6.66    0.24
  -5 -11  29    1.49    0.08
  -5   1  10   11.47    0.09
  -5   5  12    5.88    0.10
  -5   7  14    0.42    0.11
  -5   9  17    8.39    0.14
  -5  11  23    7.98    0.24
  -5  11  24    0.35    0.20
  -4   6  10    3.76    0.08
  -4   8  13    5.19    0.13
  -4  10  16    1.01    0.10
  -4  12  22    0.03    0.20
  -4  12  23    0.49    0.22
  -3   3   6   89.25    0.20
  -3   5   7   11.00    0.09
  -3   7   9   23.21    0.16
  -3  11  16   10.97    0.20
  -3  13  22    0.19    0.22
  -3  13  23    1.01    0.24
  -2  -2   4   23.90    0.04
  -2  10  11    0.93    0.12
  -2  12  15   16.84    0.21
  -2  14  22    0.09    0.22
  -2  14  24    0.09    0.25
  -1   9   7    2.62    0.09
  -1  13  15    1.37    0.17
   0 -14  18    0.08    0.08
   0   6   2   31.62    0.12
   0   8   4   29.72    0.15
   1 -13  12    0.22    0.08
   1  13  10    0.19    0.12
   1  15  16    0.24    0.21
   1  15  17    4.04    0.22
   2 -10   4    0.98    0.06
   2  -4  -2    0.47    0.04
   2  10   3    0.08    0.08
   2  14  11    0.52    0.17
   2  16  17    0.15    0.22
   3 -15  14    2.55    0.12
   3 -13   8    0.39    0.09
   3 -11   4    0.57    0.08
   3  -9   1   18.58    0.12
   3   9   0    3.65    0.06
   3  15  11    1.41    0.17
   4 -16  15    1.59    0.14
   4 -12   4    0.09    0.09
   4   6  -4    1.86    0.03
   4  14   7    0.28    0.14
   5  -9  -2    0.15    0.08
   5  -7  -4   26.46    0.15
   5  -1  -7    0.07    0.03
   5  13   3    0.48    0.09
   6 -16  11    4.38    0.16
   6 -12   1    0.22    0.11
   6  -6  -6    0.08    0.05
   6  -2  -8    0.94    0.06
   6   8  -5    5.72    0.04
   6  10  -3    8.14    0.07
   7 -15   6    3.38    0.16
   7 -11  -2    7.25    0.14
   7  -5  -8   54.40    0.21
   7  -3  -9    1.10    0.07
   7  11  -3    2.38    0.06
   7  13   0    0.63    0.08
   8 -16   7    0.52    0.19
   8   4 -10    4.25    0.05
   9 -15   3    0.16    0.17
   9 -13  -1    2.16    0.15
   9  -9  -7    2.88    0.12
   9  -3 -11    9.73    0.11
  10 -12  -4    1.50    0.15
  10  -8  -9    0.55    0.12
  10   4 -12   25.01    0.11
  10  12  -5    0.00    0.06
  11 -15   1    0.25    0.18
  11  -9  -9    3.26    0.15
  11  -5 -12    3.38    0.12
  11  -3 -13   15.42    0.15
  12 -16   2    1.55    0.23
  12 -12  -6    0.24    0.17
  12  -2 -14   22.31    0.17
  13  -1 -15    1.20    0.10
  13   3 -15   -0.03    0.08
  14 -12  -8    0.79    0.18
  14  -4 -15    0.16    0.12
  15 -15  -3    1.16    0.25
  15 -13  -7    4.04    0.24
  15 -11 -10    1.79    0.20
  15  -9 -12    1.01    0.13
  15  -7 -14    2.41    0.16
  15  13  -8    1.73    0.05
  16 -14  -6    0.64    0.25
  16 -12  -9    4.76    0.18
  16 -10 -12    0.17    0.19
  16  -2 -17    0.16    0.13
  16   6 -16    1.14    0.09
  17 -11 -11    3.34    0.17
  17  -1 -18    0.12    0.13
  17   1 -18    0.15    0.12
  17   5 -17    0.86    0.09
  17   7 -16   -0.01    0.08
  18 -10 -13    0.52    0.22
  18  -8 -15    1.08    0.20
  18   4 -18    9.47    0.14
  19  -1 -19    1.90    0.16
  19   1 -19    1.74    0.14
  20 -10 -14    1.32    0.23
  20  -8 -16    0.06    0.21
  20   4 -19    3.00    0.14
  20   8 -17    0.13    0.10
  20  12 -13    1.21    0.07
  21  -1 -20    0.64    0.18
  21   1 -20    0.67    0.16
  21   5 -19    1.75    0.13
  21   7 -18    1.23    0.11
  22 -10 -15    0.33    0.28
  22  -8 -17   -0.07    0.26
  22  -2 -20    0.04    0.14
  22   4 -20    0.71    0.15
  22   6 -19    0.04    0.13
  23  -1 -21   -0.03    0.19
  23   1 -21    0.29    0.17
  23   5 -20    1.46    0.18
  23   7 -19    5.82    0.17
  24  -4 -20    1.12    0.18
  24  -2 -21    0.14    0.23
  24   0 -21    0.35    0.20
  24   2 -21    0.24    0.20
  25  -3 -21    1.26    0.26
 -10   0  34    4.77    0.19
 -10   0  35   -0.01    0.18
 -10   0  36    0.12    0.19
 -10   0  37    0.23    0.20
  -9  -5  34    0.86    0.15
  -9  -5  35   -0.13    0.16
  -9  -5  36    0.26    0.17
  -9  -3  27    0.42    0.11
  -9  -3  28    4.11    0.15
  -9  -1  25   -0.10    0.11
  -9   1  25    0.11    0.12
  -9   3  26    4.81    0.17
  -9   5  30    7.15    0.22
  -9   5  31    3.23    0.22
  -9   5  32    4.59    0.24
  -9   5  33    2.03    0.24
  -9   5  34    1.00    0.24
  -9   5  35   -0.06    0.25
  -9   5  36    0.14    0.27
  -8  -6  27   10.56    0.14
  -8  -4  23   14.20    0.14
  -8   0  20    0.28    0.09
  -8   4  22    5.75    0.15
  -8   6  25    3.02    0.17
  -8   6  26    3.03    0.18
  -7  -7  24    7.40    0.10
  -7   1  16   84.15    0.25
  -7   3  17   26.62    0.18
  -7   5  19    6.47    0.14
  -7   7  22    5.03    0.16
  -7   9  29    2.67    0.23
  -7   9  30    1.85    0.25
  -7   9  31    5.53    0.28
  -7   9  32    0.04    0.27
  -7   9  33    1.91    0.28
  -6 -10  32    0.07    0.10
  -6  -4  15   27.40    0.11
  -6   0  13    0.00    0.06
  -6  10  26    1.55    0.17
  -6  10  27    7.64    0.26
  -6  10  28    0.11    0.24
  -6  10  29    0.48    0.23
  -5 -11  30    0.72    0.09
  -5  -9  20    6.93    0.06
  -5   3  11    1.99    0.07
  -5   9  18    0.06    0.10
  -5   9  19    3.98    0.17
  -5  11  26    1.48    0.24
  -5  11  27   -0.10    0.23
  -4 -10  19    2.30    0.04
  -4   2   8    5.69    0.06
  -4   6  11    0.82    0.08
  -4  10  17    0.35    0.11
  -4  10  18    7.48    0.18
  -4  12  24    0.71    0.22
  -4  12  25    2.86    0.25
  -3   9  12    3.87    0.10
  -3  11  17   12.85    0.21
  -3  13  24    0.26    0.23
  -3  13  25    0.11    0.27
  -3  13  26    0.25    0.25
  -2 -12  17    6.68    0.06
  -2 -10  12    1.18    0.04
  -2   6   6    3.82    0.06
  -2  12  16    0.25    0.16
  -1  -9   8    0.03    0.04
  -1  11  11    0.15    0.12
  -1  13  16    0.99    0.17
  -1  13  17    2.30    0.18
   0   4   1   18.81    0.07
   0  10   7    6.48    0.12
   0  12  11    0.08    0.13
   0  14  17    2.19    0.21
   1 -15  19    0.58    0.09
   1  -9   4    5.09    0.08
   1  -5   0    0.91    0.04
   1  13  11   11.85    0.18
   1  15  18    0.22    0.23
   2  -8   1   39.34    0.15
   2   6  -1   31.29    0.10
   3 -15  13    0.04    0.11
   3  -5  -3    6.00    0.07
   3  -3  -4  147.52    0.23
   3  11   3    2.71    0.09
   3  13   7    4.06    0.13
   4  -4  -5    2.47    0.06
   4  10   0    2.28    0.07
   4  16  13    2.56    0.20
   4  16  14    1.23    0.23
   5 -15   9    4.73    0.14
   5 -13   4    2.87    0.12
   5  11   0    0.03    0.07
   5  15   8   -0.01    0.15
   6 -16  10    0.26    0.16
   6  12   0    2.62    0.08
   6  14   4    0.49    0.13
   6  16   9    2.44    0.18
   7 -13   1    0.13    0.12
   7  -9  -5    0.75    0.10
   7  -7  -7   22.22    0.16
   8 -12  -2    0.31    0.13
   8  16   6    0.02    0.16
   9  -7  -9   37.12    0.21
   9  15   2   -0.02    0.13
  10 -16   4    5.77    0.21
  10 -14  -1    0.23    0.17
  10 -10  -7    0.13    0.09
  10  -6 -11   10.81    0.14
  10  -4 -12   25.38    0.17
  10  16   3    0.78    0.15
  11 -11  -7    6.00    0.17
  11  -7 -11   11.04    0.16
  12 -16   1    1.91    0.21
  12 -14  -3    0.51    0.19
  12 -10  -9    1.62    0.15
  12  -8 -11    2.58    0.11
  12   4 -14    8.89    0.09
  12   6 -13   10.96    0.08
  13 -11  -9    1.60    0.18
  13  -9 -11    0.48    0.15
  13  -7 -13    2.42    0.14
  13  -5 -14   -0.01    0.11
  13  -3 -15    0.14    0.11
  14 -14  -5    0.01    0.22
  14  -2 -16    0.11    0.11
  14   2 -16    0.04    0.08
  15 -15  -4    0.03    0.25
  15  -1 -17    0.30    0.11
  15   1 -17    0.22    0.10
  15   5 -16    4.22    0.10
  16 -12 -10    1.00    0.22
  16  -4 -17    0.27    0.14
  16   4 -17    0.15    0.09
  17  -9 -14   -0.01    0.19
  17  -7 -16    0.10    0.17
  17  -3 -18    1.78    0.14
  17   3 -18    1.82    0.11
  18 -12 -11    7.25    0.26
  18  -6 -17    0.41    0.18
  18   0 -19    0.18    0.14
  18   8 -16    0.08    0.08
  19  -9 -15    1.88    0.17
  19  -7 -17    0.06    0.20
  19  -5 -18    0.08    0.13
  19  -3 -19    0.17    0.17
  20  -6 -18    0.51    0.19
  20  -4 -19    3.13    0.19
  20   0 -20   -0.14    0.15
  20   2 -20   -0.02    0.13
  21 -11 -14    0.32    0.28
  21  -7 -18    1.23    0.24
  21  -5 -19    1.91    0.20
  21  -3 -20    1.15    0.20
  21   3 -20    1.14    0.15
  22 -10 -16    0.00    0.27
  22  -6 -19    0.20    0.23
  22  -4 -20    0.80    0.22
  22   0 -21    0.16    0.18
  22   8 -18    0.17    0.12
  23  -5 -20    1.49    0.24
  23  -3 -21    1.40    0.22
  23   3 -21    1.32    0.17
  24  -4 -21    0.38    0.23
  24   4 -21    0.73    0.17
  24   6 -20    0.87    0.15
  25  -1 -22    1.51    0.25
  25   1 -22    1.71    0.22
  -9  -3  29    4.99    0.15
  -9  -3  30    4.38    0.15
  -9  -1  26    0.14    0.12
  -9  -1  27   -0.07    0.12
  -9   1  26    0.26    0.12
  -9   1  27    0.07    0.14
  -9   3  29    5.05    0.19
  -9   3  30    4.27    0.19
  -9   3  31    0.06    0.17
  -8  -6  28    7.02    0.12
  -8  -2  21    2.52    0.09
  -8   0  21    0.06    0.09
  -8   6  29   14.13    0.25
  -8   6  30    0.76    0.20
  -7  -5  20    0.93    0.07
  -7  -3  18    1.36    0.07
  -7  -1  17    5.89    0.09
  -7   1  17    5.95    0.10
  -7   3  18    1.33    0.10
  -6  -8  22    1.45    0.06
  -6  -2  14   33.14    0.14
  -6   2  14   32.90    0.17
  -6   4  15   27.54    0.18
  -6   8  21    0.54    0.12
  -6   8  22    1.52    0.17
  -6  10  30    0.19    0.20
  -6  10  31   -0.08    0.25
  -6  10  32    0.26    0.27
  -5   5  13    9.95    0.12
  -5  11  28   -0.03    0.24
  -5  11  29    1.41    0.27
  -5  11  30    0.69    0.28
  -4   0   8    0.01    0.03
  -4   8  14    2.16    0.12
  -4  10  19    2.20    0.17
  -4  12  27    1.52    0.20
  -4  12  28    0.13    0.28
  -3   5   8   20.93    0.13
  -3   7  10   17.98    0.15
  -3   9  13    0.02    0.11
  -3  11  18    0.60    0.17
  -2   2   4   23.86    0.09
  -2   4   5   13.83    0.09
  -2   8   9    0.94    0.09
  -2  12  17    6.79    0.16
  -2  12  18    3.26    0.19
  -1   9   8    0.00    0.09
  -1  11  12    0.23    0.12
  -1  13  18    1.65    0.20
   0  -4   1   18.79    0.07
   0  12  12    0.78    0.14
   0  14  18    0.06    0.21
   0  14  19    0.81    0.21
   1 -11   7    3.48    0.07
   1   9   4    5.20    0.09
   1  11   7    3.61    0.11
   1  13  12    0.22    0.15
   1  15  20    0.68    0.25
   2 -14  12    0.10    0.09
   2 -12   7    0.10    0.07
   2  -6  -1   31.64    0.12
   2   8   1   38.51    0.14
   2  12   7    0.11    0.10
   2  14  12    0.19    0.15
   3 -13   7    3.99    0.11
   3 -11   3    2.64    0.10
   3  15  13    0.08    0.18
   4 -16  14    1.11    0.14
   4 -12   3    1.05    0.11
   4 -10   0    2.31    0.09
   4  -6  -4    2.00    0.07
   4  14   8    1.84    0.14
   4  16  15    1.67    0.23
   5 -11   0    0.01    0.09
   5  -5  -6   80.74    0.23
   5  -3  -7    6.19    0.08
   5   3  -7    6.33    0.04
   5  13   4    2.82    0.13
   5  15   9    4.83    0.17
   6 -14   4    0.41    0.12
   6 -12   0    2.48    0.12
   6 -10  -3    8.14    0.13
   6  -8  -5    5.87    0.11
   6  16  10    0.20    0.18
   7  15   5    1.86    0.14
   8 -16   6    0.00    0.17
   8 -14   1    3.45    0.16
   8  -6  -9    0.44    0.09
   8   0 -11   -0.02    0.06
   9 -15   2    0.00    0.16
   9 -13  -2    0.41    0.13
   9  -1 -12   13.52    0.12
   9  11  -5    0.08    0.05
   9  13  -2    0.46    0.08
  10 -16   3    0.62    0.19
  10 -12  -5    0.02    0.15
  11   1 -14   14.49    0.12
  12 -14  -4    0.57    0.18
  12 -12  -7    0.06    0.17
  12   0 -15    0.28    0.08
  12  16   1    1.88    0.15
  13 -15  -3    6.49    0.24
  14 -14  -6    3.06    0.21
  14 -12  -9    1.05    0.20
  15 -15  -5    1.53    0.24
  15 -13  -8    1.73    0.17
  15 -11 -11    1.34    0.20
  15  -9 -13    1.27    0.13
  15  -7 -15    9.03    0.19
  15  -3 -17    2.95    0.14
  15   3 -17    2.83    0.11
  15   7 -15    9.50    0.10
  16  -8 -15    0.56    0.17
  16   0 -18    0.75    0.12
  16   8 -15    0.56    0.07
  16  14  -7    1.25    0.07
  17 -13 -10    0.85    0.23
  18 -12 -12    0.84    0.25
  18 -10 -14    0.23    0.16
  18  -8 -16    0.16    0.18
  18  -2 -19    0.90    0.15
  18   2 -19    0.93    0.12
  19  -1 -20   10.50    0.19
  19   1 -20   10.79    0.19
  19   9 -16    1.14    0.09
  20  -8 -17    0.07    0.16
  20  -2 -20   -0.07    0.12
  21  -9 -17    0.47    0.25
  21  -1 -21    0.26    0.17
  21   1 -21    0.41    0.16
  21   9 -17    0.53    0.10
  21  11 -15    0.60    0.09
  22  -2 -21    0.26    0.19
  22   2 -21    0.04    0.17
  24  -2 -22    7.22    0.26
  24   0 -22    8.28    0.25
  24   2 -22    7.20    0.22
  25  -3 -22    0.58    0.26
  25   3 -22    0.74    0.20
  -9  -3  31    0.05    0.14
  -9  -3  32    8.59    0.18
  -9  -3  33    0.02    0.16
  -9  -3  34    2.73    0.18
  -9  -3  35    0.21    0.18
  -9  -3  36    1.50    0.19
  -9  -3  37    0.36    0.20
  -9  -1  28    0.04    0.13
  -9  -1  29    0.38    0.14
  -9  -1  37    0.18    0.23
  -9  -1  38    2.01    0.23
  -9   1  28    0.06    0.14
  -9   1  29    0.48    0.15
  -9   1  30   21.27    0.24
  -9   1  31    0.20    0.16
  -9   1  36    1.48    0.21
  -9   1  37    0.15    0.22
  -9   3  33    0.15    0.19
  -9   3  34    2.64    0.21
  -9   3  35    0.36    0.21
  -9   3  36    1.68    0.23
  -9   3  37    0.34    0.19
  -8  -6  30    0.79    0.12
  -8  -6  32    1.12    0.15
  -8  -6  33    1.11    0.16
  -8  -6  34   -0.04    0.17
  -8  -6  35    0.24    0.18
  -8  -6  36    0.33    0.19
  -8  -4  25    4.79    0.12
  -8  -2  22    4.12    0.10
  -8   2  23    0.11    0.12
  -8   4  25    5.02    0.17
  -8   4  26   15.06    0.21
  -8   6  31    0.40    0.17
  -8   6  32    1.11    0.22
  -8   6  34    0.05    0.23
  -8   6  35    0.12    0.24
  -8   6  36    0.52    0.26
  -7  -7  25    3.19    0.09
  -7   3  19    0.83    0.11
  -7   5  21    0.08    0.12
  -7   7  26    0.13    0.17
  -7   7  27    0.12    0.19
  -7   7  28    1.70    0.20
  -6  -6  18    1.10    0.05
  -6   0  14   76.58    0.22
  -6   4  16    3.53    0.11
  -6   6  18    1.16    0.09
  -6   6  19    0.19    0.12
  -6   8  23    0.75    0.16
  -6   8  24    1.44    0.18
  -5  -7  16    2.28    0.04
  -5  -1  11    1.19    0.04
  -5   1  11    1.13    0.06
  -5   7  17    5.13    0.14
  -5   9  21   16.99    0.22
  -4   4  10   35.25    0.16
  -4   6  12    0.77    0.09
  -4   8  15    8.57    0.15
  -4  10  21    0.27    0.17
  -3  -1   6  115.47    0.15
  -3   1   6  114.07    0.19
  -3  11  19    5.07    0.19
  -3  11  20   -0.02    0.18
  -2   6   7   22.34    0.13
  -2  10  13   11.65    0.17
  -2  12  19    0.14    0.19
  -1  11  13   13.78    0.19
  -1  13  19   10.92    0.24
  -1  13  20    0.38    0.20
   0 -14  17    2.23    0.08
   0 -12  11    0.05    0.06
   0 -10   7    6.53    0.07
   0   8   5   14.44    0.12
   0  10   8    7.55    0.12
   0  12  13   14.43    0.19
   0  14  20    0.23    0.23
   0  14  21    1.25    0.23
   1 -15  18    0.11    0.09
   1 -13  11   11.42    0.11
   1   3  -1    9.52    0.04
   1  11   8    0.16    0.10
   2 -10   3    0.00    0.07
   2  10   4    0.90    0.08
   2  12   8    0.85    0.11
   2  14  13    8.30    0.20
   3 -15  12    3.37    0.13
   3  -7  -2    2.02    0.07
   3  11   4    0.52    0.10
   3  13   8    0.32    0.12
   3  15  14    2.59    0.20
   3  15  15    0.10    0.19
   4 -16  13    2.44    0.15
   4 -14   7    0.22    0.12
   4  -2  -6    2.10    0.04
   4   2  -6    2.20    0.03
   4   8  -2    9.25    0.07
   4  12   4    0.08    0.09
   4  14   9    2.52    0.17
   5 -15   8    0.06    0.12
   5  -9  -3   32.61    0.18
   5  -7  -5   42.52    0.19
   5  15  10   -0.07    0.18
   6 -16   9    2.41    0.15
   6  -6  -7    6.17    0.10
   6  -4  -8    0.03    0.05
   6  14   5    7.96    0.16
   6  16  11    4.28    0.21
   7 -15   4    2.09    0.17
   7 -13   0    0.72    0.13
   7  -1 -10   72.17    0.20
   7   7  -7   21.10    0.04
   7   9  -5    0.66    0.04
   7  13   1    0.18    0.08
   7  15   6    3.15    0.16
   8 -16   5    2.21    0.19
   8 -12  -3    2.20    0.14
   8 -10  -6    2.63    0.12
   8  -8  -8    0.17    0.10
   8  -2 -11    0.07    0.07
   8   2 -11    0.13    0.04
   8  16   7    0.54    0.16
   9 -15   1    0.92    0.16
   9 -13  -3    3.91    0.15
   9 -11  -6    0.05    0.12
   9  -9  -8    1.77    0.12
   9  -5 -11    7.36    0.12
   9  -3 -12    2.58    0.09
  10 -14  -2    1.50    0.17
  10 -10  -8    0.50    0.13
  10  -8 -10    0.66    0.12
  10  -2 -13    5.15    0.09
  10   2 -13    5.20    0.08
  10  14  -1    0.32    0.10
  10  16   4    5.75    0.18
  11 -15  -1    1.76    0.18
  11 -13  -5    0.03    0.17
  11 -11  -8    3.34    0.16
  11  -9 -10   -0.03    0.09
  11  -5 -13    0.20    0.07
  11  -3 -14    6.08    0.12
  11   5 -13    0.15    0.05
  11  13  -4    3.27    0.08
  11  15   0    1.17    0.12
  12  -8 -12    1.96    0.14
  12  -2 -15    2.37    0.10
  12   2 -15    2.09    0.08
  13 -11 -10    3.22    0.19
  13  -9 -12    3.11    0.17
  13  -1 -16    6.65    0.12
  14  -6 -15    0.81    0.10
  14  -4 -16    8.70    0.14
  14   0 -17    0.11    0.10
  14   4 -16    8.91    0.10
  14   6 -15    0.85    0.07
  15 -13  -9    4.53    0.24
  15  15  -4    0.08    0.10
  16 -14  -8    1.96    0.25
  16 -12 -11    1.64    0.22
  16   2 -18    0.86    0.10
  17 -11 -13    1.56    0.23
  17  -9 -15    0.26    0.14
  17  -7 -17    0.01    0.17
  17  -5 -18    0.07    0.16
  17  -1 -19    0.84    0.14
  18 -10 -15    0.23    0.23
  18  -6 -18    4.63    0.20
  18  -4 -19    0.61    0.17
  19  -5 -19    0.01    0.17
  19   5 -19    0.05    0.12
  19  11 -14    1.04    0.06
  20 -12 -14    0.81    0.27
  20 -10 -16    0.09    0.25
  20  -8 -18    0.07    0.23
  20  -6 -19    0.95    0.16
  20  -4 -20    0.13    0.19
  20   4 -20    0.18    0.12
  20   6 -19    1.11    0.13
  21  -7 -19    4.79    0.26
  21  -3 -21    1.78    0.20
  21   3 -21    1.59    0.17
  21   5 -20    1.12    0.13
  22  -8 -19    0.11    0.27
  22  -6 -20    0.69    0.22
  22  -4 -21    0.62    0.23
  22   4 -21    0.48    0.15
  22   6 -20    0.80    0.15
  23  -5 -21    4.14    0.26
  23  -3 -22    0.25    0.21
  23  -1 -22    0.77    0.22
  23   1 -22    0.76    0.19
  23   5 -21    4.25    0.19
  24  -4 -22    1.73    0.25
  25  -1 -23    0.09    0.25
  -9  -1  32    9.09    0.20
  -9  -1  33    0.15    0.17
  -9  -1  34    0.30    0.18
  -9  -1  35    0.20    0.19
  -9  -1  36    1.65    0.20
  -9   1  33    0.02    0.18
  -9   1  34    0.26    0.18
  -9   1  35    0.03    0.20
  -8  -4  26   14.56    0.15
  -8  -2  23   -0.01    0.09
  -8   0  23   -0.01    0.10
  -8   4  28    4.91    0.19
  -8   4  29    6.00    0.20
  -8   4  30    2.67    0.19
  -8   4  36    0.61    0.24
  -8   4  37    0.64    0.27
  -7  -7  26    0.13    0.09
  -7  -7  27    0.09    0.09
  -7  -5  21    0.04    0.06
  -7  -3  19    0.86    0.07
  -7   1  18    0.40    0.08
  -7   3  20    6.05    0.13
  -7   5  23    0.75    0.14
  -7   7  29    1.50    0.16
  -7   7  31   11.88    0.28
  -7   7  32    0.32    0.24
  -7   7  34    0.19    0.27
  -7   7  35   -0.10    0.28
  -6  -8  23    0.65    0.07
  -6   2  15    5.63    0.10
  -6   4  17    7.52    0.13
  -6   6  20    1.37    0.13
  -6   8  28    3.65    0.22
  -5  -3  12    4.16    0.05
  -5   5  14    1.39    0.07
  -5   9  23    7.43    0.20
  -5   9  24    0.22    0.19
  -4   8  16    1.99    0.13
  -4  10  22    0.37    0.18
  -4  10  23    2.60    0.19
  -3   3   7   40.96    0.14
  -3   7  11    5.49    0.11
  -3   9  15    5.45    0.15
  -3  11  21    3.33    0.20
  -3  11  22    7.18    0.22
  -2  12  20    2.87    0.16
  -2  12  21    0.10    0.20
  -2  12  22    0.12    0.20
  -1 -11  11    0.06    0.05
  -1  -7   5   20.04    0.08
  -1   1   2  289.25    0.20
  -1   7   6   12.33    0.11
  -1   9   9    2.36    0.10
  -1  11  14    0.12    0.13
  -1  13  21    5.56    0.24
  -1  13  22    1.49    0.24
   0  -8   4   28.46    0.11
   0  -6   2   31.68    0.10
   0   6   3    3.40    0.06
   0  12  14    3.52    0.16
   0  14  22    0.92    0.25
   1  -7   1    9.43    0.08
   1   7   2    1.34    0.05
   1  13  14    0.03    0.16
   2 -14  11    0.49    0.10
   2 -12   6    0.91    0.09
   2  14  15    7.98    0.21
   3 -13   6    1.51    0.11
   3   5  -3    5.90    0.03
   3   9   1   18.27    0.11
   3  13   9    2.79    0.13
   5 -15   7    4.63    0.16
   5 -11  -1    4.18    0.11
   5  13   5    3.78    0.14
   6 -16   8    0.67    0.17
   6 -14   3    1.26    0.13
   6 -12  -1    2.04    0.12
   6   4  -8    0.03    0.02
   6  12   1    0.14    0.09
   6  16  12    0.21    0.20
   7  -9  -6    2.28    0.10
   7  -7  -8   48.63    0.22
   7  -5  -9    1.45    0.06
   7  -3 -10   85.37    0.24
   8 -14   0    0.11    0.15
   8  10  -5    3.45    0.05
   8  12  -2    0.24    0.07
   8  14   2   -0.05    0.10
   8  16   8    0.92    0.17
   9   3 -12    2.49    0.06
   9   5 -11    7.39    0.06
   9  15   3    0.16    0.12
  10 -14  -3    0.13    0.16
  10 -12  -6    0.41    0.15
  10  -6 -12   17.32    0.17
  10  -4 -13   36.68    0.20
  11 -15  -2    0.18    0.20
  11   3 -14    6.01    0.09
  12 -14  -5    0.01    0.20
  12 -12  -8    2.53    0.14
  12  -6 -14    0.86    0.12
  12  14  -3    0.58    0.09
  13 -15  -4    0.07    0.22
  13 -13  -8    0.18    0.19
  13  -7 -14    2.35    0.11
  13   5 -15    0.16    0.06
  13  13  -6    0.07    0.06
  13  15  -2    0.19    0.10
  14 -14  -7    1.16    0.23
  14 -12 -10    0.38    0.19
  14  14  -5    0.02    0.08
  15 -11 -12    0.16    0.14
  15  -7 -16    4.81    0.18
  15  -5 -17    3.10    0.16
  15   1 -18    3.61    0.12
  16 -14  -9    1.33    0.25
  16 -12 -12    0.19    0.21
  16 -10 -14    0.89    0.20
  16  -8 -16    0.98    0.18
  16  -6 -17    0.18    0.12
  16  -4 -18    0.55    0.15
  17 -13 -11    0.25    0.25
  17 -11 -14    0.14    0.21
  17  -9 -16    0.06    0.18
  17  -3 -19    0.98    0.16
  17   5 -18    0.16    0.10
  17   9 -15    0.34    0.07
  18 -12 -13    0.60    0.23
  18  -8 -17    1.40    0.15
  18  -2 -20    8.49    0.19
  18   0 -20   27.22    0.23
  18   4 -19    0.63    0.11
  18   6 -18    4.54    0.10
  19 -11 -15    0.87    0.26
  19  -9 -17    0.03    0.22
  19   7 -18    0.12    0.10
  20  -2 -21    0.14    0.18
  20   0 -21   -0.08    0.15
  20   2 -21    0.14    0.15
  21  -9 -18    0.63    0.25
  22  -2 -22    1.59    0.21
  22   0 -22    8.90    0.21
  22   2 -22    1.70    0.17
  23   3 -22    0.18    0.17
  23   7 -20    1.08    0.15
  24  -2 -23    2.11    0.25
  24   0 -23    0.33    0.22
  24   4 -22    1.83    0.18
  24   6 -21    2.36    0.16
  -8  -4  27   13.96    0.16
  -8  -4  29    5.95    0.16
  -8  -4  36    0.49    0.21
  -8  -4  37    0.51    0.23
  -8  -2  25    2.43    0.12
  -8   0  24    8.57    0.14
  -8   0  25    0.26    0.11
  -8   2  25    2.73    0.11
  -8   2  26   27.42    0.23
  -8   2  38    0.33    0.24
  -8   4  31    0.38    0.15
  -8   4  32    0.01    0.19
  -8   4  33    0.50    0.20
  -8   4  34    0.55    0.22
  -8   4  35    0.26    0.18
  -7  -7  28    1.88    0.12
  -7  -7  29    1.55    0.12
  -7  -1  19    1.13    0.08
  -7   1  19    1.17    0.09
  -7   3  21    0.79    0.12
  -7   5  24   16.75    0.18
  -7   5  26    0.03    0.16
  -6  -2  15    5.72    0.08
  -6   0  15   -0.03    0.07
  -6   4  18    2.40    0.11
  -6   6  21    0.88    0.14
  -6   8  29    2.49    0.17
  -6   8  30    0.31    0.22
  -6   8  31    0.37    0.24
  -6   8  32    0.28    0.25
  -6   8  33    1.94    0.28
  -6   8  34   -0.06    0.26
  -5  -9  21   17.49    0.09
  -5   5  15   13.44    0.14
  -5   7  19    5.18    0.15
  -5   9  25    0.04    0.14
  -5   9  26    1.06    0.21
  -5   9  27    1.19    0.23
  -5   9  28    0.22    0.23
  -5   9  29    1.90    0.23
  -5   9  30   -0.12    0.23
  -5   9  32   -0.03    0.25
  -5   9  33    2.06    0.27
  -4  -2   9    0.36    0.03
  -4   4  11    5.52    0.09
  -4   8  17    0.46    0.13
  -4  10  24    7.00    0.23
  -4  10  25    8.99    0.25
  -4  10  26    1.52    0.22
  -3   7  12    0.02    0.09
  -3   9  16    1.74    0.14
  -3  11  23    2.65    0.21
  -3  11  24    0.01    0.22
  -3  11  25    0.14    0.21
  -2   0   4    5.12    0.04
  -2  10  15   13.44    0.19
  -2  12  23    4.93    0.24
  -2  12  24    1.61    0.24
  -2  12  25    2.08    0.24
  -1 -13  16    1.02    0.06
  -1   9  10    1.04    0.10
  -1  11  15    3.18    0.16
  -1  13  23    0.38    0.17
  -1  13  24    0.27    0.25
  -1  13  25    0.06    0.26
  -1  13  26    1.68    0.28
   0  10   9    3.75    0.11
   0  12  15   24.72    0.24
   1 -11   6    0.54    0.07
   1  -9   3   21.85    0.11
   1  11   9    4.60    0.13
   1  13  15    6.46    0.20
   2  -8   0    1.61    0.06
   2   4  -2    0.49    0.02
   2  10   5   -0.09    0.09
   2  12   9    0.38    0.12
   2  14  16    1.96    0.20
   3 -15  11    1.46    0.12
   3 -11   2    0.45    0.08
   3  -5  -4   57.19    0.17
   3  -1  -5   29.50    0.09
   3  15  17    0.98    0.23
   3  15  18    1.90    0.24
   4 -16  12    0.48    0.14
   4 -14   6    6.62    0.14
   4 -12   2    3.24    0.11
   4 -10  -1   35.27    0.18
   4  10   1   26.76    0.14
   4  12   5    1.11    0.12
   4  14  10    0.05    0.15
   5 -13   2    4.89    0.13
   5   9  -2    0.21    0.05
   5  11   1    0.31    0.07
   5  15  11    0.24    0.16
   5  15  12    1.06    0.20
   6  -8  -6    6.31    0.09
   6  10  -2    0.27    0.06
   6  14   6    0.08    0.12
   6  16  13    1.36    0.22
   7 -15   3   -0.01    0.14
   7 -13  -1    0.23    0.13
   7 -11  -4    0.57    0.11
   7  11  -2    7.03    0.09
   7  13   2    0.15    0.10
   7  15   7    8.31    0.17
   8 -16   4    0.44    0.17
   8  -6 -10   12.16    0.12
   8  -4 -11   18.26    0.14
   8  16   9    1.88    0.20
   9 -15   0    0.09    0.17
   9 -13  -4    1.34    0.15
   9 -11  -7    3.81    0.14
   9  -9  -9   43.08    0.25
   9  13  -1    2.11    0.09
  10 -16   1    3.24    0.21
  10 -10  -9    1.59    0.14
  10  16   5    0.24    0.15
  11 -15  -3    2.49    0.22
  11 -13  -6    0.45    0.16
  11 -11  -9    0.90    0.16
  11  -9 -11   15.27    0.17
  11  -5 -14    1.05    0.11
  11  11  -7    5.70    0.05
  11  15   1    0.26    0.12
  12 -16  -2    0.21    0.24
  12 -14  -6    0.02    0.18
  12 -12  -9    0.26    0.16
  12 -10 -11    0.18    0.11
  12  -8 -13    1.93    0.15
  13 -15  -5    3.20    0.23
  13 -11 -11    1.89    0.18
  13  -9 -13    0.20    0.16
  13   3 -16   16.72    0.13
  14 -14  -8    0.36    0.21
  14 -12 -11    3.16    0.20
  14 -10 -13    2.78    0.19
  14  -8 -15    0.26    0.15
  14  -6 -16   14.27    0.20
  14  -4 -17    1.19    0.14
  15 -15  -7    1.71    0.26
  15 -13 -10    0.98    0.21
  15 -11 -13    3.01    0.22
  15  -9 -15    4.93    0.19
  15  -3 -18    6.59    0.16
  16  -2 -19    6.26    0.16
  16   0 -19   -0.01    0.12
  16   4 -18    0.56    0.09
  16   6 -17    0.22    0.08
  17 -13 -12    0.13    0.25
  17  -7 -18    2.05    0.18
  17  -5 -19    4.27    0.19
  17   3 -19    0.76    0.11
  17   7 -17   -0.03    0.08
  18 -12 -14    1.18    0.26
  18  -8 -18    0.27    0.20
  18  -6 -19    0.82    0.19
  18   2 -20    8.33    0.15
  19  -7 -19    5.28    0.23
  19  -5 -20    2.38    0.19
  19  -1 -21    0.30    0.16
  19   1 -21    0.13    0.14
  20 -10 -17    0.23    0.19
  20  -8 -19    2.04    0.24
  20  -6 -20   -0.02    0.16
  20  -4 -21    0.98    0.20
  20   8 -18    0.02    0.10
  20  10 -16    0.05    0.08
  21  -5 -21    3.25    0.18
  21  -3 -22    2.16    0.21
  21  -1 -22    0.74    0.18
  21   1 -22    0.91    0.17
  22  -8 -20    0.59    0.28
  22  -6 -21    0.39    0.18
  22  -4 -22    0.25    0.22
  22   8 -19    0.06    0.13
  23  -5 -22    0.13    0.23
  23  -3 -23    1.17    0.22
  23  -1 -23    0.20    0.22
  23   1 -23    0.12    0.20
  24  -4 -23    1.87    0.27
  24   2 -23    2.17    0.21
  25  -1 -24    1.09    0.24
  -8  -4  31    0.38    0.14
  -8  -4  32    0.16    0.15
  -8  -4  33    0.49    0.15
  -8  -4  34    0.42    0.17
  -8  -4  35    0.35    0.17
  -8  -2  26   27.20    0.20
  -8  -2  27    0.23    0.12
  -8  -2  28    9.66    0.17
  -8  -2  37    0.20    0.21
  -8  -2  38    0.31    0.23
  -8   0  27    0.50    0.14
  -8   0  37    0.00    0.21
  -8   0  38    1.33    0.25
  -8   2  28    9.32    0.18
  -8   2  29    0.48    0.16
  -8   2  30    2.00    0.18
  -8   2  31    1.11    0.18
  -8   2  32    0.49    0.19
  -8   2  33    0.37    0.20
  -8   2  34    1.36    0.22
  -8   2  35    0.13    0.22
  -8   2  36    0.24    0.23
  -8   2  37    0.29    0.23
  -7  -7  30    5.47    0.13
  -7  -7  31   12.41    0.17
  -7  -7  32    0.41    0.15
  -7  -7  33    0.93    0.16
  -7  -7  34    0.13    0.14
  -7  -7  35    0.09    0.15
  -7  -5  23    0.62    0.09
  -7  -3  20    5.95    0.09
  -7   3  22    5.90    0.14
  -7   3  23    0.36    0.12
  -7   5  27    0.10    0.16
  -7   5  28    0.00    0.18
  -7   5  29    2.62    0.20
  -7   5  30   10.07    0.24
  -7   5  33    0.21    0.23
  -7   5  34    2.58    0.25
  -7   5  35    0.03    0.25
  -7   5  36    1.13    0.27
  -6  -8  24    1.27    0.07
  -6  -6  19    0.19    0.05
  -6   2  16   15.92    0.12
  -6   4  19    2.94    0.12
  -6   6  22    2.02    0.11
  -6   6  24    4.32    0.17
  -5  -1  12    0.01    0.04
  -5   5  16    1.12    0.10
  -5   7  20    4.00    0.15
  -5   9  31    1.39    0.20
  -4  -4  10   32.78    0.08
  -4   0   9    0.33    0.04
  -4   6  14    0.33    0.10
  -4   8  18    1.31    0.13
  -4  10  27    5.97    0.20
  -4  10  28    0.58    0.22
  -4  10  29    0.99    0.25
  -4  10  30    0.03    0.27
  -4  10  31    0.39    0.28
  -3  11  26    0.90    0.17
  -3  11  27   -0.11    0.23
  -3  11  29    0.01    0.28
  -3  11  30    0.15    0.28
  -2  -6   6    3.96    0.03
  -2   4   6   36.91    0.14
  -2   6   8    7.47    0.10
  -2   8  11    4.91    0.11
  -2  10  16    0.06    0.14
  -2  12  26   -0.14    0.19
  -2  12  27    0.35    0.25
  -2  12  28    0.43    0.28
  -1   3   3    9.93    0.06
  -1   7   7   10.61    0.11
  -1  11  16    1.45    0.16
   0 -14  16    3.03    0.08
   0 -12  10    0.14    0.07
   0  -2   0  965.51    0.33
   0  10  10    5.30    0.13
   0  12  16    0.04    0.17
   1 -13  10    0.06    0.08
   1  11  10    0.75    0.12
   1  13  16    0.55    0.18
   1  13  17   10.96    0.22
   2 -14  10    0.72    0.10
   2 -10   2    4.99    0.09
   2   8   2    0.47    0.06
   2  12  10    0.16    0.12
   2  14  17    0.17    0.21
   2  14  18    0.48    0.22
   3  -9  -1    1.84    0.08
   3   1  -5   29.26    0.07
   3   7  -1    1.15    0.04
   3  11   5    5.46    0.11
   3  15  19    0.60    0.25
   4  -6  -5    3.03    0.06
   4  -4  -6    0.79    0.04
   4  14  11    3.72    0.17
   5 -15   6    2.47    0.15
   5  -9  -4    0.32    0.09
   5  -7  -6    0.49    0.08
   5  -5  -7    5.36    0.07
   5  -1  -8   46.49    0.14
   5  15  13    0.68    0.18
   6 -16   7    0.29    0.14
   6 -14   2    2.09    0.14
   6  -6  -8    0.21    0.08
   6  14   7    0.02    0.15
   7  -9  -7   11.09    0.15
   7  15   8    0.14    0.15
   8 -16   3    2.23    0.19
   8 -10  -7   13.50    0.15
   8  -8  -9    3.69    0.12
   8  14   3    2.47    0.12
   8  16  10    0.66    0.21
   9 -15  -1    3.85    0.20
   9  -7 -11   17.16    0.17
   9  -1 -13    0.24    0.07
   9  15   4    0.51    0.13
  10 -16   0    0.33    0.20
  10 -14  -4    0.08    0.17
  10 -12  -7    0.24    0.15
  10  -2 -14   46.88    0.21
  10   0 -14   58.69    0.21
  10  12  -4    1.42    0.07
  10  14   0    2.30    0.12
  10  16   6    0.04    0.18
  11 -13  -7    0.17    0.17
  11  -7 -13    0.22    0.09
  11  -3 -15   11.06    0.14
  11   1 -15    0.22    0.07
  12  -2 -16    2.19    0.11
  12   8 -12    1.88    0.04
  13 -13  -9   -0.06    0.20
  13  -7 -15    0.87    0.14
  13  -5 -16    9.46    0.14
  13  -1 -17    1.31    0.11
  13  11  -9    1.55    0.04
  15 -13 -11    0.84    0.23
  15  -7 -17    2.98    0.17
  15  -5 -18    5.97    0.17
  16 -14 -10    0.52    0.26
  16 -12 -13    0.52    0.23
  16 -10 -15   -0.04    0.14
  16  -8 -17    0.58    0.19
  16   2 -19    6.10    0.13
  17 -11 -15   -0.01    0.23
  17  -9 -17   -0.01    0.20
  17  -3 -20    2.07    0.16
  17  -1 -20    6.84    0.16
  18   8 -17    1.30    0.09
  19 -11 -16    3.25    0.21
  19  -3 -21    0.71    0.13
  20  -6 -21    0.59    0.21
  20  -2 -22    2.74    0.19
  20   0 -22    0.37    0.17
  20   4 -21    0.87    0.15
  21  -5 -22    0.58    0.21
  21   3 -22    2.11    0.17
  21   5 -21    3.15    0.16
  22  -6 -22    0.08    0.23
  22  -2 -23    0.66    0.21
  22   0 -23    0.13    0.19
  22   4 -22    0.10    0.15
  23   3 -23    1.10    0.20
  23   5 -22    0.03    0.16
  24  -2 -24    2.23    0.25
  24   0 -24    5.05    0.24
  24   4 -23    2.00    0.21
  25   1 -24    0.92    0.23
  -8  -2  30    1.95    0.15
  -8  -2  31    1.03    0.15
  -8  -2  32    0.57    0.16
  -8  -2  33    0.38    0.17
  -8  -2  34    1.34    0.18
  -8  -2  35   -0.05    0.18
  -8  -2  36    0.05    0.18
  -8   0  28   16.93    0.19
  -8   0  29    0.13    0.14
  -8   0  30    1.62    0.16
  -8   0  31    0.03    0.16
  -8   0  32    1.95    0.17
  -8   0  34    0.92    0.19
  -8   0  35    0.07    0.20
  -8   0  36   -0.08    0.20
  -7  -5  24   16.96    0.14
  -7  -3  21    0.84    0.08
  -7  -1  21    0.19    0.10
  -7   1  21    0.22    0.10
  -7   3  24   30.81    0.24
  -7   3  37   -0.14    0.24
  -6  -8  25    3.58    0.09
  -6  -4  17    7.68    0.08
  -6   0  16   58.27    0.21
  -6   2  17    0.26    0.08
  -6   4  20    0.08    0.11
  -6   6  25    1.76    0.16
  -6   6  26    5.89    0.20
  -6   6  27   13.14    0.23
  -6   6  28    2.51    0.19
  -6   6  34    0.19    0.23
  -6   6  35    0.14    0.28
  -6   6  36    0.20    0.28
  -5  -5  14    1.49    0.04
  -5   3  14    6.39    0.10
  -5   7  22    5.38    0.17
  -5   7  23    4.04    0.17
  -4   2  10  112.20    0.25
  -4   6  15   20.61    0.17
  -4   8  19    0.11    0.10
  -4   8  20    0.15    0.15
  -3   3   8   55.62    0.17
  -3   5  10    9.32    0.11
  -3   9  19   12.62    0.20
  -2 -12  16    0.27    0.04
  -2  -8   8    1.08    0.03
  -2   8  12    7.08    0.13
  -1  -5   3  207.99    0.19
  -1   9  11    3.35    0.12
  -1  11  17    3.61    0.18
   0 -10   6    0.18    0.06
   0  10  11    0.86    0.11
   0  12  18    0.43    0.17
   1 -15  16    0.18    0.09
   1  -5  -1    0.40    0.04
   1   7   3    2.57    0.06
   1   9   6    2.20    0.09
   1  13  18    0.24    0.19
   1  13  19    0.58    0.19
   2 -12   5    0.08    0.07
   2  12  11    4.62    0.15
   2  14  19    0.13    0.22
   2  14  20    0.25    0.23
   3 -15  10    0.05    0.12
   3 -13   5    0.10    0.09
   3  -7  -3   18.18    0.12
   3  -3  -5    9.87    0.07
   3   9   2    1.42    0.08
   3  13  11    0.89    0.15
   4 -16  11    3.75    0.15
   4 -14   5    1.75    0.11
   4 -12   1   10.62    0.13
   4  12   6    3.26    0.12
   4  14  12    2.21    0.17
   5 -13   1    1.83    0.12
   5  -3  -8   48.98    0.17
   5   1  -8   47.84    0.12
   5  15  14    1.26    0.21
   6 -16   6    0.04    0.17
   6 -10  -5    4.97    0.12
   6  -8  -7    3.23    0.10
   6  12   2    4.99    0.10
   7 -15   2    0.04    0.14
   7 -13  -2    1.02    0.13
   7 -11  -5    0.83    0.12
   7  -7  -9   40.63    0.21
   7  -5 -10   14.02    0.13
   7  -1 -11    5.68    0.08
   7   3 -10   87.48    0.16
   7  15   9    1.49    0.19
   8 -14  -2    0.77    0.15
   8 -12  -5    4.12    0.15
   8  -6 -11   16.60    0.15
   8   0 -12   64.77    0.20
   8  12  -1    5.26    0.10
   9 -13  -5    0.24    0.15
   9 -11  -8    4.71    0.15
   9  -9 -10    2.92    0.14
   9  -3 -13    7.22    0.11
   9   1 -13    0.10    0.06
   9  15   5    4.41    0.17
  10  -6 -13   16.88    0.17
  10  -4 -14   35.42    0.21
  10   4 -13   36.48    0.13
  11 -15  -4    0.35    0.20
  11 -11 -10    0.51    0.16
  11  -9 -12    1.05    0.15
  11   7 -12    3.06    0.04
  12 -14  -7    0.11    0.20
  12 -12 -10    0.16    0.18
  12 -10 -12    0.37    0.12
  12  -8 -14    1.26    0.15
  12  -6 -15    4.27    0.11
  12  -4 -16    4.35    0.13
  12   4 -15    3.99    0.07
  13 -15  -6    0.56    0.21
  13 -11 -12    1.39    0.17
  13  -9 -14    0.83    0.17
  13  -3 -17    0.37    0.11
  13   1 -17    1.35    0.09
  13   7 -14    2.24    0.06
  13   9 -12    3.25    0.04
  13  15  -1    0.23    0.12
  14 -14  -9    1.93    0.23
  14 -10 -14    0.11    0.18
  14  -8 -16   10.05    0.20
  14  -6 -17    2.99    0.16
  14  -2 -18   12.19    0.14
  14   0 -18   13.12    0.15
  14   4 -17    1.08    0.09
  14   8 -14    0.65    0.05
  15 -15  -8    1.66    0.25
  15 -11 -14    0.73    0.21
  15  -9 -16    0.23    0.18
  15  -3 -19    0.55    0.13
  15  -1 -19    0.14    0.12
  16 -14 -11    3.40    0.27
  16 -10 -16    0.00    0.20
  17 -13 -13    1.24    0.27
  17  -7 -19    5.37    0.20
  17  -5 -20    2.63    0.17
  18 -12 -15    0.01    0.25
  18 -10 -17    1.04    0.18
  18  -8 -19    1.82    0.22
  18  -4 -21    0.23    0.17
  18   0 -21    0.01    0.13
  18   4 -20   12.54    0.15
  18  10 -15    0.21    0.06
  19 -11 -17    0.75    0.27
  19  -7 -20    1.66    0.21
  19  -1 -22   20.90    0.23
  19   3 -21    0.90    0.13
  20  -8 -20    0.14    0.23
  20  -4 -22    1.15    0.21
  20   2 -22    3.11    0.16
  20   6 -20    0.08    0.10
  21  -9 -20    0.03    0.27
  21  -3 -23    0.53    0.20
  21  -1 -23    0.55    0.19
  21   7 -20    1.16    0.12
  21   9 -18    0.63    0.11
  22  -4 -23    1.55    0.23
  22   2 -23    0.67    0.17
  22   6 -21    0.42    0.13
  23  -5 -23    1.68    0.20
  23  -3 -24    0.07    0.22
  23   7 -21    5.38    0.17
  24  -4 -24    1.33    0.27
  24   2 -24    2.21    0.21
  -7  -5  26    0.12    0.11
  -7  -5  35    0.12    0.20
  -7  -5  36    0.86    0.21
  -7  -3  22    5.72    0.10
  -7   1  22    9.25    0.12
  -7   1  23    0.41    0.11
  -7   1  38    0.89    0.24
  -7   3  26    0.19    0.14
  -7   3  28    2.06    0.17
  -7   3  29    1.50    0.18
  -7   3  30   12.90    0.23
  -7   3  31    3.53    0.20
  -7   3  32    6.07    0.22
  -7   3  33    0.23    0.21
  -7   3  34   -0.16    0.22
  -7   3  35    0.45    0.23
  -7   3  36    0.30    0.23
  -6  -8  27    7.74    0.12
  -6  -8  28    3.63    0.12
  -6  -8  33    1.88    0.16
  -6  -8  34   -0.02    0.17
  -6  -6  20    1.26    0.07
  -6   4  22    0.94    0.13
  -6   6  29    9.90    0.20
  -6   6  30    0.06    0.15
  -6   6  31    0.86    0.17
  -6   6  32    0.12    0.17
  -6   6  33    0.54    0.18
  -5  -9  22    0.04    0.06
  -5  -7  17    5.20    0.06
  -5  -3  13   18.39    0.09
  -5   3  15   22.53    0.16
  -5   7  24    0.20    0.16
  -5   7  25    1.18    0.18
  -5   7  26    0.98    0.19
  -5   7  27    1.23    0.19
  -5   7  33    6.24    0.27
  -5   7  34    2.70    0.28
  -5   7  35    2.07    0.29
  -4   6  16   10.78    0.15
  -4   8  21    2.15    0.12
  -4   8  22    0.53    0.17
  -4   8  23    1.03    0.17
  -3   1   7   17.60    0.08
  -3   7  14    2.60    0.12
  -3   9  20    5.28    0.18
  -2 -10  11    1.00    0.04
  -2   6   9    0.51    0.07
  -2   8  13   10.62    0.15
  -2  10  19    0.02    0.17
  -2  10  20    0.08    0.16
  -1 -11  10    0.01    0.05
  -1   7   8    4.27    0.09
  -1   9  12    0.47    0.11
  -1  11  18    0.93    0.13
  -1  11  19   21.34    0.25
   0 -14  15   15.94    0.11
   0   4   2  110.09    0.18
   0   6   4    0.08    0.05
   0   8   7    0.41    0.08
   0  12  19    1.29    0.19
   0  12  20    0.06    0.20
   1 -13   9    6.34    0.10
   1 -11   5   13.11    0.11
   1  -1  -2  288.34    0.20
   1  11  11   15.09    0.17
   1  13  21    0.09    0.23
   1  13  22    0.16    0.22
   2 -14   9    0.04    0.10
   2   6   0   11.37    0.07
   2  10   6    0.27    0.09
   2  12  12    0.90    0.14
   2  14  22    2.14    0.25
   3 -11   1    3.64    0.09
   3  13  12    0.32    0.15
   4 -16  10    0.15    0.14
   4  -2  -7    0.20    0.05
   4  10   2    1.82    0.07
   4  14  14    1.47    0.18
   5 -15   5    2.38    0.14
   5  11   2    0.83    0.08
   5  13   7   25.93    0.21
   5  15  16    0.04    0.22
   6 -14   1    0.30    0.13
   6  14   8    1.71    0.15
   7 -15   1    0.68    0.15
   7  -3 -11    7.53    0.10
   7  13   3    0.76    0.10
   7  15  10    0.86    0.19
   8 -16   2    0.23    0.17
   8 -10  -8    0.46    0.12
   8  -8 -10    3.51    0.12
   8  -4 -12   27.42    0.17
   8  14   4    2.07    0.12
   9 -15  -2    0.28    0.17
   9  -7 -12    0.06    0.11
  10 -16  -1    4.42    0.22
  10 -14  -5    0.09    0.17
  10 -12  -8    3.36    0.13
  10   2 -14   47.34    0.17
  10  14   1    8.94    0.14
  11 -13  -8    1.34    0.18
  11  -7 -14    6.79    0.15
  11  -5 -15   28.86    0.21
  11  13  -3    2.17    0.09
  11  15   2    0.89    0.12
  12   6 -14    0.67    0.06
  12  14  -2    0.09    0.10
  13 -15  -7   -0.04    0.22
  13 -13 -10    3.36    0.21
  13  -7 -16    1.76    0.15
  14 -14 -10    1.72    0.22
  14  -4 -18    9.78    0.15
  14   2 -18   12.05    0.13
  15 -15  -9    6.05    0.29
  15 -13 -12    0.31    0.23
  15   1 -19    0.07    0.10
  15   7 -16    4.55    0.09
  15  15  -3    0.89    0.11
  16 -12 -14    0.37    0.17
  16  -8 -18    0.47    0.18
  16  -6 -19    4.21    0.19
  16  -4 -20    0.55    0.15
  16  -2 -20    0.95    0.13
  16   0 -20    6.42    0.15
  17 -13 -14   -0.07    0.27
  17 -11 -16    0.15    0.22
  17  -9 -18    1.46    0.21
  17  -1 -21    3.51    0.16
  17   3 -20    1.95    0.12
  17   5 -19    3.89    0.12
  18 -12 -16   -0.10    0.27
  18 -10 -18    0.79    0.23
  18   2 -21    0.23    0.13
  18   6 -19    0.28    0.10
  19   1 -22   20.23    0.22
  19   7 -19    5.24    0.12
  19   9 -17    0.12    0.09
  20  -6 -22    0.16    0.21
  20  -2 -23    0.23    0.17
  21  -7 -22    0.53    0.25
  21  -5 -23    1.20    0.22
  22  -6 -23    0.42    0.26
  22  -2 -24    8.53    0.25
  22   0 -24    5.77    0.22
  23  -5 -24   -0.07    0.24
  23   1 -24    0.35    0.19
  24   0 -25    0.48    0.25
  -7  -5  27    0.21    0.10
  -7  -5  28    0.22    0.11
  -7  -5  29    2.59    0.14
  -7  -5  30   10.03    0.18
  -7  -5  31   10.89    0.19
  -7  -5  32    0.20    0.16
  -7  -5  33    0.53    0.15
  -7  -5  34    2.53    0.17
  -7  -3  23    0.17    0.09
  -7  -3  24   30.89    0.19
  -7  -3  36    0.26    0.21
  -7  -3  37    0.05    0.21
  -7  -1  23    0.38    0.10
  -7  -1  37    0.17    0.22
  -7   1  24   13.65    0.17
  -7   1  25    1.40    0.13
  -7   1  26    1.80    0.14
  -7   1  35    0.07    0.22
  -7   1  36    2.58    0.24
  -7   1  37    0.31    0.23
  -6  -8  29    2.31    0.12
  -6  -8  30    0.22    0.12
  -6  -8  31    0.42    0.13
  -6  -8  32    0.30    0.14
  -6  -6  21    0.84    0.07
  -6  -4  18    2.49    0.06
  -6  -2  17    0.26    0.06
  -6   0  17   -0.06    0.05
  -6   2  19    0.04    0.09
  -6   4  23    0.12    0.14
  -6   4  24   10.19    0.18
  -6   4  35    0.27    0.23
  -6   4  36    0.09    0.27
  -6   4  37    0.19    0.27
  -5  -9  23    7.51    0.09
  -5   3  16    2.78    0.10
  -5   7  28   -0.01    0.15
  -5   7  29    3.13    0.21
  -5   7  30    0.06    0.21
  -5   7  31    2.78    0.18
  -5   7  32    0.29    0.18
  -4 -10  20    0.09    0.04
  -4   2  11    2.27    0.07
  -4   6  17    1.62    0.12
  -4   8  26    0.87    0.20
  -4   8  27    2.73    0.21
  -4   8  28    0.09    0.20
  -4   8  29    3.60    0.23
  -4   8  30    0.50    0.23
  -4   8  31    1.03    0.25
  -4   8  32    2.82    0.27
  -4   8  33    0.51    0.28
  -4   8  34    1.01    0.29
  -3  -3   7   39.78    0.07
  -3   7  15    4.35    0.13
  -3   9  22    0.66    0.18
  -3   9  23    0.03    0.18
  -3   9  24    0.03    0.18
  -2   4   7    1.23    0.06
  -2   8  14    1.76    0.12
  -2  10  21    4.70    0.20
  -2  10  22   -0.01    0.19
  -2  10  23    0.88    0.19
  -1 -13  15    1.38    0.06
  -1   9  13    9.13    0.15
  -1  11  20    0.02    0.13
  -1  11  21    3.39    0.20
  -1  11  22    7.02    0.23
  -1  11  23    0.24    0.20
   0  -8   3    0.14    0.04
   0  12  22    0.07    0.22
   0  12  23    0.87    0.23
   0  12  24    0.42    0.22
   1 -15  15    2.61    0.09
   1  -7   0    0.00    0.05
   1  -3  -2   13.68    0.06
   1   9   7    0.09    0.08
   1  11  12    4.15    0.15
   1  13  23    0.35    0.23
   1  13  24    0.02    0.26
   1  13  25    1.72    0.28
   2 -16  16    0.22    0.11
   2 -12   4    0.51    0.09
   2 -10   1   12.29    0.12
   2  -8  -1   38.31    0.16
   2   8   3    0.35    0.07
   2  12  13   14.01    0.20
   3 -15   9    1.66    0.12
   3 -13   4    1.46    0.10
   3  -9  -2    4.91    0.09
   3  11   7    3.69    0.11
   3  13  13    2.19    0.16
   3  13  14    2.20    0.17
   4 -14   4    0.08    0.11
   4 -12   0    3.16    0.12
   4  -6  -6    0.80    0.07
   4   0  -7   -0.02    0.03
   4  12   7    1.12    0.11
   4  14  15    2.12    0.20
   5 -13   0    2.55    0.12
   5 -11  -3    3.52    0.11
   5  -7  -7    0.81    0.08
   5  -5  -8    0.66    0.07
   5  13   8    0.56    0.14
   5  15  17   -0.16    0.23
   6 -16   5    1.60    0.15
   6  -6  -9    0.23    0.08
   6  -2 -10   37.38    0.16
   6   0 -10    0.12    0.05
   6  12   3    5.84    0.12
   6  14   9    7.18    0.18
   7 -17   6    1.33    0.18
   7 -13  -3    2.14    0.13
   7  -9  -8    1.21    0.09
   7   1 -11    5.49    0.07
   7   5  -9    1.45    0.03
   7  11  -1    5.33    0.09
   7  15  11   -0.03    0.18
   8 -16   1    1.69    0.18
   8 -14  -3    2.46    0.16
   8   2 -12   46.00    0.15
   8   4 -11   18.73    0.08
   8  14   5    1.83    0.15
   9 -13  -6   -0.03    0.15
   9 -11  -9    6.82    0.16
   9  11  -4    0.38    0.06
   9  15   6    1.74    0.15
  10 -14  -6    2.65    0.19
  10 -12  -9    0.13    0.15
  10 -10 -11    4.04    0.16
  10  -6 -14   22.86    0.19
  10  -2 -15    6.51    0.11
  10  10  -7    0.16    0.04
  11 -15  -5    0.49    0.19
  11 -11 -11    6.37    0.18
  11  -9 -13    0.00    0.14
  11  -3 -16   37.89    0.22
  11  -1 -16   25.80    0.17
  11   3 -15   11.31    0.10
  12 -14  -8    0.23    0.19
  12 -12 -11    0.16    0.18
  12 -10 -13   20.98    0.21
  12  -2 -17    0.03    0.10
  12   0 -17    0.01    0.09
  12  12  -6    0.27    0.06
  13 -15  -8    0.97    0.22
  13 -11 -13    1.13    0.14
  13  -9 -15    2.45    0.17
  13  -3 -18    7.95    0.15
  13  -1 -18   19.93    0.17
  13  15   0    0.09    0.14
  14 -10 -15    0.07    0.13
  14  -8 -17    1.35    0.17
  14  -2 -19    0.64    0.12
  14   6 -16   14.31    0.11
  14  14  -4    3.22    0.10
  15 -15 -10    0.28    0.24
  15 -13 -13    0.16    0.22
  15 -11 -15    0.52    0.20
  15  -5 -19    4.48    0.17
  15   9 -14    3.98    0.06
  16 -14 -12    0.19    0.25
  16 -12 -15    0.29    0.24
  16 -10 -17    0.60    0.22
  16   2 -20    0.83    0.11
  16   4 -19    0.32    0.09
  16   8 -16    1.02    0.07
  17 -11 -17    0.11    0.22
  17   1 -21    3.55    0.14
  18  -6 -21    0.41    0.19
  18  -2 -22    0.82    0.16
  18   0 -22    0.39    0.14
  19 -11 -18    0.64    0.26
  19  -7 -21    3.74    0.19
  19  -5 -22   14.04    0.25
  20 -10 -20    0.17    0.25
  20  -8 -21    0.07    0.17
  20  -4 -23    4.86    0.22
  20   0 -23    0.15    0.16
  20   4 -22    1.07    0.15
  21  -1 -24    5.85    0.21
  21   3 -23    0.62    0.15
  21   5 -22    0.43    0.15
  22   2 -24    8.75    0.22
  22   4 -23    1.37    0.16
  22   8 -20    0.53    0.12
  23  -3 -25   -0.07    0.23
  23  -1 -25    0.17    0.22
  23   3 -24    0.02    0.17
  23   5 -23    1.60    0.18
  24   4 -24    1.54    0.21
  -7  -3  25    0.77    0.10
  -7  -3  26    0.18    0.10
  -7  -3  27    2.70    0.14
  -7  -3  32    6.16    0.19
  -7  -3  33    0.25    0.16
  -7  -3  34    0.27    0.17
  -7  -3  35    0.53    0.18
  -7  -1  24   13.28    0.15
  -7  -1  25    1.35    0.12
  -7  -1  26    1.60    0.12
  -7  -1  27    1.33    0.15
  -7  -1  33    0.14    0.17
  -7  -1  34    1.75    0.19
  -7  -1  35    0.09    0.20
  -7  -1  36    2.66    0.22
  -7   1  27    1.15    0.14
  -7   1  28    0.53    0.15
  -7   1  29    0.15    0.15
  -7   1  31    0.34    0.17
  -7   1  32    4.83    0.20
  -7   1  33    0.34    0.18
  -6  -6  22    2.08    0.08
  -6  -4  19    2.90    0.08
  -6  -2  18    5.22    0.09
  -6   0  18    5.43    0.10
  -6   2  20   -0.04    0.10
  -6   4  26   17.06    0.22
  -6   4  28    4.00    0.19
  -6   4  29    9.43    0.22
  -6   4  31    0.10    0.20
  -6   4  32    2.47    0.22
  -6   4  33    3.30    0.23
  -6   4  34    0.37    0.21
  -5  -9  24    0.24    0.07
  -5  -5  15   12.96    0.08
  -5   3  17   14.26    0.14
  -5   5  22   21.51    0.21
  -5   5  36    1.01    0.26
  -4  -6  12    0.68    0.03
  -4   6  18    7.82    0.15
  -3  -1   7   17.25    0.07
  -3   3   9   12.01    0.09
  -3   7  16    0.30    0.12
  -3   9  25    0.23    0.15
  -3   9  26    3.70    0.21
  -3   9  27    0.22    0.22
  -3   9  28    0.36    0.23
  -3   9  29    0.28    0.24
  -3   9  30    0.82    0.23
  -3   9  31    0.34    0.24
  -3   9  32   -0.10    0.20
  -2   6  10    3.21    0.09
  -2   8  15   19.10    0.19
  -2  10  24   10.21    0.24
  -2  10  26   -0.01    0.23
  -2  10  27    1.14    0.24
  -2  10  29    1.96    0.27
  -2  10  30   -0.25    0.28
  -2  10  31    7.22    0.32
  -1  -7   4   17.22    0.08
  -1   5   6    1.67    0.06
  -1   7   9    6.71    0.11
  -1  11  25    0.03    0.23
  -1  11  26    0.75    0.24
  -1  11  28    0.34    0.28
  -1  11  29    0.16    0.28
   0 -10   5    0.07    0.06
   0  -6   1   71.54    0.16
   0   8   8    0.38    0.08
   0  10  13    5.12    0.14
   0  12  25    0.44    0.19
   0  12  26    0.38    0.19
   0  12  27    1.08    0.26
   1  11  13    0.82    0.13
   1  11  14    0.00    0.13
   2 -16  15    4.41    0.12
   2 -14   8    0.37    0.10
   2  -2  -4   23.45    0.08
   3 -15   8    0.29    0.12
   3 -11   0    0.18    0.10
   3  -7  -4   19.21    0.13
   3  -5  -5    7.17    0.07
   3   9   3   19.59    0.13
   3  13  15    0.00    0.17
   4 -16   9    0.44    0.14
   4  -4  -7    0.45    0.06
   4  12   8    0.22    0.12
   4  14  16    1.52    0.20
   4  14  17    0.28    0.22
   4  14  18    0.85    0.21
   5   9  -1    9.07    0.08
   5  11   3    4.12    0.09
   6 -16   4   -0.09    0.17
   6 -10  -6    4.60    0.10
   6  -8  -8    0.81    0.10
   6  -4 -10    0.37    0.07
   6  10  -1    3.52    0.07
   6  14  10   -0.05    0.16
   7 -17   5    0.06    0.19
   7 -13  -4    0.95    0.13
   7  -7 -10   13.88    0.15
   7  -5 -11   10.55    0.12
   7  15  12    0.17    0.19
   8 -10  -9    2.58    0.14
   8  -2 -13    0.20    0.07
   9 -17   1    0.12    0.23
   9 -15  -3    0.66    0.18
   9  -9 -11   19.79    0.18
   9  -3 -14    3.90    0.10
   9  15   7    2.24    0.16
  10  -8 -13   33.75    0.22
  10  -4 -15    1.00    0.10
  10   0 -15    0.06    0.07
  10   6 -12   17.07    0.07
  11 -15  -6    0.49    0.20
  11   5 -14    1.10    0.05
  11  15   3    1.65    0.14
  12 -16  -5    0.34    0.22
  12 -14  -9    0.23    0.21
  13 -11 -14    1.39    0.19
  13  -7 -17    0.79    0.15
  13  -5 -18   14.61    0.19
  13   1 -18   19.26    0.16
  13   5 -16    9.31    0.10
  13  13  -5    9.19    0.10
  14 -14 -11    1.40    0.24
  14 -12 -14   -0.06    0.20
  14 -10 -16    5.42    0.20
  14  -4 -19    1.70    0.15
  15 -11 -16   -0.03    0.20
  15   3 -19    0.45    0.09
  16 -14 -13    0.58    0.27
  16  -8 -19    2.42    0.20
  16  -6 -20    0.36    0.17
  16  -2 -21    0.30    0.14
  16   6 -18    0.26    0.09
  16  14  -6    0.48    0.09
  17 -13 -15    0.81    0.28
  17  -9 -19    3.86    0.23
  17  -5 -21    3.17    0.15
  18 -12 -17    0.17    0.27
  18 -10 -19    2.81    0.25
  18  -4 -22    0.13    0.13
  18   4 -21    0.16    0.13
  19 -11 -19    1.57    0.28
  19  -3 -23    1.59    0.19
  19  -1 -23    0.46    0.17
  19   3 -22    9.25    0.16
  19   5 -21    4.96    0.15
  20  -8 -22    0.23    0.26
  20  -6 -23    1.08    0.24
  20   2 -23    0.18    0.15
  21  -7 -23    0.32    0.26
  21  -5 -24    0.61    0.22
  21   1 -24    6.06    0.20
  22  -8 -23    0.49    0.29
  22  -6 -24    0.27    0.27
  22  -2 -25    1.16    0.23
  22   6 -22    0.01    0.15
  23  -5 -25    0.24    0.27
  23   1 -25    0.27    0.20
  24  -2 -26    0.15    0.24
  24   2 -25    1.90    0.21
  -7  -3  28    2.19    0.13
  -7  -3  29    1.31    0.14
  -7  -3  30   13.06    0.19
  -7  -3  31    3.50    0.16
  -7  -1  28    0.55    0.13
  -7  -1  29    0.14    0.14
  -7  -1  30    8.73    0.18
  -7  -1  31    0.30    0.16
  -6  -6  23    1.91    0.09
  -6  -6  35    0.42    0.18
  -6  -6  36    0.09    0.18
  -6  -2  19    0.07    0.08
  -6   0  19    0.10    0.08
  -6   0  38    0.22    0.23
  -6   2  22    0.51    0.12
  -6   2  23    0.24    0.12
  -6   2  35    0.92    0.23
  -6   2  36    0.79    0.24
  -6   2  37    0.05    0.23
  -5  -9  25    0.03    0.08
  -5  -9  32   -0.03    0.13
  -5  -9  33    2.33    0.16
  -5  -7  18    2.04    0.06
  -5  -3  14    6.41    0.07
  -5  -1  14    1.69    0.06
  -5   1  15    0.95    0.07
  -5   5  23    1.66    0.15
  -5   5  24    3.16    0.16
  -5   5  25    2.91    0.17
  -5   5  31    2.26    0.21
  -5   5  33    3.76    0.25
  -5   5  34    8.40    0.28
  -5   5  35    0.72    0.24
  -4  -2  10  108.40    0.18
  -4   4  15   27.91    0.17
  -4   6  19    0.07    0.09
  -4   6  20    0.02    0.13
  -3   1   8    9.26    0.07
  -3   7  17   14.58    0.17
  -3   7  18    9.11    0.16
  -2   6  11   28.70    0.17
  -2   8  16    0.06    0.12
  -1  -9   6    4.58    0.06
  -1   3   4   40.22    0.12
  -1   9  15    1.58    0.14
   0 -14  14    1.27    0.08
   0  -4   0  200.00    0.22
   0   6   5    0.65    0.06
   0  10  14    0.69    0.10
   0  10  15   18.81    0.21
   1 -15  14    0.00    0.09
   1 -13   8    0.31    0.08
   1   7   4    1.30    0.06
   1   9   8    2.67    0.10
   1  11  15    1.71    0.16
   2  12  15   13.53    0.21
   2  12  16    0.34    0.17
   3 -13   3    1.22    0.10
   4 -16   8    0.85    0.14
   4 -14   3    3.88    0.12
   4  12   9    4.34    0.14
   4  14  19   -0.03    0.23
   4  14  20    0.53    0.25
   5 -17   9    4.81    0.19
   5 -15   3    0.87    0.15
   5 -13  -1    1.13    0.12
   5 -11  -4    0.12    0.10
   5  -9  -6    7.24    0.12
   5  -3  -9    2.29    0.07
   5  13  10    0.67    0.14
   6   8  -4    3.67    0.05
   6  12   4    2.13    0.10
   6  14  11    6.70    0.19
   7 -17   4    0.38    0.20
   7 -15  -1    0.53    0.17
   7 -11  -7   22.46    0.20
   7  -9  -9   43.12    0.24
   7  15  13    0.06    0.20
   7  15  14    0.76    0.22
   8 -16   0    0.40    0.17
   8 -14  -4   -0.01    0.16
   8 -12  -7    1.01    0.10
   8  -8 -11   31.80    0.20
   8   0 -13   -0.06    0.06
   8  10  -4    0.25    0.05
   8  12   0    0.51    0.08
   8  14   6    0.13    0.13
   9 -15  -4    0.02    0.18
   9 -13  -7    5.54    0.17
   9 -11 -10    0.09    0.13
   9  -7 -13    0.21    0.11
   9  -5 -14    7.56    0.13
   9   1 -14   25.52    0.14
   9   9  -7    2.56    0.04
   9  13   1    0.03    0.10
  10 -14  -7    0.69    0.18
  10 -12 -10    1.58    0.17
  10 -10 -12    2.23    0.16
  10  12  -3    0.83    0.07
  10  14   2    1.80    0.12
  11 -13 -10    1.72    0.19
  11  -9 -14    1.09    0.15
  11  -5 -16   11.34    0.14
  11  13  -2    0.30    0.10
  11  15   4    0.44    0.16
  12 -16  -6    0.45    0.24
  12  -8 -16    1.77    0.16
  12  -6 -17    1.83    0.14
  12   2 -17    0.11    0.07
  12  14  -1    3.18    0.12
  13 -15  -9    0.18    0.23
  13 -13 -12    0.34    0.21
  13  -9 -16    0.17    0.16
  14 -14 -12    0.89    0.22
  14  -8 -18    1.27    0.17
  14  12  -8    0.85    0.06
  15 -15 -11    0.25    0.27
  15 -13 -14    0.44    0.24
  15  -7 -19    2.94    0.14
  15  -5 -20    3.38    0.17
  15   1 -20    8.96    0.14
  15  15  -2    0.14    0.12
  16 -12 -16    0.06    0.23
  16  -4 -21    0.26    0.15
  16   0 -21    0.09    0.12
  17 -13 -16    0.49    0.27
  17 -11 -18    0.33    0.24
  17  -7 -21    7.87    0.23
  17  -1 -22   18.26    0.21
  17   3 -21    2.34    0.12
  17   9 -16   -0.01    0.06
  17  13  -9    0.44    0.06
  18 -12 -18    0.66    0.26
  18  -8 -21   -0.07    0.23
  18  -6 -22    0.09    0.21
  18  -2 -23    0.36    0.16
  18   2 -22    0.69    0.14
  19  -5 -23    2.98    0.22
  19   1 -23    0.43    0.15
  20 -10 -21    0.08    0.28
  20  -4 -24    4.03    0.23
  20  -2 -24    9.26    0.22
  20   0 -24    4.43    0.19
  20   6 -21    0.72    0.11
  21   7 -21    3.20    0.14
  22  -4 -25    2.36    0.23
  22   0 -25    0.01    0.19
  23  -3 -26    0.38    0.23
  23  -1 -26    2.20    0.22
  23   7 -22    0.17    0.16
  24   0 -26    1.64    0.23
  -6  -6  24    4.41    0.10
  -6  -6  25    1.58    0.10
  -6  -6  32    0.16    0.16
  -6  -6  33    0.53    0.15
  -6  -6  34   -0.10    0.16
  -6  -4  20    0.07    0.06
  -6  -4  36    0.29    0.21
  -6  -4  37    0.06    0.20
  -6  -2  20    0.00    0.09
  -6  -2  37    0.14    0.22
  -6   0  20    0.22    0.06
  -6   0  36    0.00    0.22
  -6   0  37   -0.10    0.23
  -6   2  24   11.37    0.17
  -6   2  26   15.21    0.20
  -6   2  27    1.38    0.15
  -6   2  28    8.96    0.19
  -6   2  29    1.00    0.17
  -6   2  30    0.56    0.17
  -6   2  31    0.08    0.18
  -6   2  32    3.95    0.21
  -6   2  33    1.60    0.21
  -6   2  34    0.50    0.16
  -5  -9  26    0.94    0.09
  -5  -9  27    1.29    0.10
  -5  -9  28    0.13    0.10
  -5  -9  29    1.89    0.12
  -5  -9  30   -0.14    0.12
  -5  -9  31    1.31    0.13
  -5   3  19    1.57    0.11
  -5   3  37    0.48    0.27
  -5   5  27    2.42    0.14
  -5   5  28    1.60    0.14
  -5   5  29    1.27    0.15
  -5   5  30    5.20    0.18
  -4 -10  21    0.26    0.05
  -4   0  11    0.54    0.05
  -4   6  21    1.29    0.10
  -4   6  22   -0.06    0.14
  -4   6  33   -0.13    0.25
  -4   6  34    0.04    0.27
  -3   7  19   24.94    0.22
  -3   7  20   23.07    0.22
  -3   7  34    3.07    0.28
  -2 -12  15   16.10    0.06
  -2   2   6    5.28    0.06
  -2   4   8   19.26    0.12
  -2   8  18   12.58    0.19
  -1 -13  14    1.80    0.06
  -1 -11   9    0.32    0.06
  -1   9  16    0.52    0.13
  -1   9  17    3.88    0.16
   0 -12   8    0.03    0.07
   0   2   1   33.91    0.07
   0  10  17    9.39    0.19
   1  -9   1    7.28    0.08
   1   9   9   12.13    0.14
   1  11  17   11.34    0.21
   2 -12   3    2.15    0.09
   2 -10   0    0.95    0.08
   2  -8  -2    5.10    0.08
   2   0  -4    5.50    0.04
   2   8   4    1.24    0.07
   2  10   9    5.03    0.12
   2  12  17    2.47    0.19
   2  12  18    7.12    0.22
   3 -15   7    0.90    0.12
   3  -9  -3   12.80    0.12
   3  -3  -6   88.10    0.20
   3  -1  -6  111.65    0.19
   3   7   0   24.17    0.10
   3  11   9    8.43    0.15
   3  13  19    3.11    0.23
   3  13  20    2.45    0.23
   3  13  21    1.74    0.24
   3  13  22    0.10    0.23
   4 -12  -1   14.20    0.15
   4  -6  -7    0.16    0.07
   4  12  10    0.03    0.12
   5 -17   8    0.16    0.16
   5  -7  -8    1.94    0.09
   5  -5  -9    0.20    0.07
   5  11   4    0.28    0.09
   5  13  11    0.15    0.16
   6 -16   3    0.86    0.15
   6 -10  -7    0.86    0.11
   6  -6 -10    0.20    0.08
   6  14  13    2.45    0.19
   7  -7 -11    4.80    0.12
   7   9  -4    0.04    0.04
   7  15  15    0.23    0.22
   8 -16  -1    1.30    0.18
   8 -14  -5    0.41    0.16
   8 -12  -8    0.85    0.14
   8 -10 -10    4.39    0.15
   8   8  -7    1.70    0.03
   8  14   7    0.87    0.15
   9 -17   0    0.94    0.20
   9 -13  -8    0.47    0.17
   9  -9 -12   -0.05    0.09
   9  15   9    2.09    0.19
  10 -16  -4    1.64    0.21
  10  -8 -14    3.54    0.15
  10  -6 -15    0.30    0.09
  10  -2 -16   24.99    0.17
  10   2 -15    6.50    0.09
  10  14   3    5.15    0.15
  11 -15  -7    0.34    0.20
  11 -11 -13    0.73    0.16
  11  -7 -16    1.13    0.13
  11  -3 -17   21.61    0.18
  11  -1 -17    2.95    0.10
  11  15   5    0.43    0.17
  12 -16  -7    0.23    0.22
  12 -14 -10    0.85    0.20
  12 -12 -13    5.82    0.21
  12 -10 -15   16.05    0.23
  12  -4 -18    0.09    0.12
  12  -2 -18    0.41    0.11
  13 -15 -10    0.26    0.23
  13 -13 -13    1.35    0.21
  13 -11 -15    1.42    0.20
  13  -7 -18    2.31    0.16
  13  -3 -19    8.02    0.16
  13  -1 -19    0.80    0.11
  13  15   1    1.99    0.13
  14 -12 -15    0.31    0.22
  14 -10 -17    2.05    0.20
  14  -4 -20    0.48    0.15
  14  -2 -20    2.63    0.14
  14   2 -19    0.71    0.09
  14   4 -18    9.87    0.11
  15 -13 -15    0.38    0.23
  15 -11 -17    0.07    0.22
  15  -1 -21    3.81    0.14
  16 -14 -14    0.04    0.20
  16 -12 -17    0.25    0.23
  16  -8 -20    0.56    0.20
  16  -6 -21    0.09    0.18
  16   2 -21    0.33    0.11
  16   4 -20    0.37    0.11
  16  12 -10    1.01    0.05
  17  -9 -20    0.03    0.16
  17  -5 -22    7.64    0.20
  17   1 -22   18.45    0.20
  17   5 -20    2.77    0.12
  18 -10 -20    0.07    0.18
  18   0 -23    0.29    0.15
  18   6 -20   12.75    0.15
  18   8 -18    0.28    0.08
  19 -11 -20    0.47    0.28
  19  -7 -23    4.76    0.25
  19  -3 -24    0.18    0.19
  20  -8 -23    2.80    0.27
  20  -6 -24    1.03    0.24
  20   2 -24    9.53    0.20
  20  10 -17    0.30    0.08
  21  -7 -24    0.59    0.25
  21  -5 -25    0.09    0.24
  21  -3 -25    0.24    0.21
  21  -1 -25    0.14    0.18
  21   3 -24    1.36    0.16
  21   9 -19    2.00    0.11
  22  -6 -25    1.11    0.27
  22  -2 -26    1.73    0.22
  22   2 -25    1.05    0.18
  22   4 -24    1.53    0.16
  23   3 -25    0.08    0.18
  23   5 -24    0.12    0.18
  24   2 -26    0.05    0.20
  -6  -6  26    5.84    0.11
  -6  -6  27   13.65    0.15
  -6  -6  29    9.91    0.15
  -6  -6  30   -0.09    0.12
  -6  -6  31    1.12    0.14
  -6  -4  21    0.11    0.07
  -6  -4  22    0.86    0.09
  -6  -4  34    0.40    0.17
  -6  -4  35    0.46    0.18
  -6  -2  21    1.78    0.09
  -6  -2  34    0.62    0.20
  -6  -2  35    0.99    0.19
  -6  -2  36    0.68    0.21
  -6   0  22    3.05    0.11
  -6   0  23   -0.01    0.11
  -6   0  32    1.02    0.17
  -6   0  33    0.05    0.19
  -6   0  35   -0.15    0.19
  -5  -7  19    5.00    0.07
  -5  -5  16    1.19    0.05
  -5  -3  15   21.98    0.11
  -5  -1  15    0.95    0.06
  -5   1  17    3.65    0.09
  -5   3  20   25.20    0.19
  -5   3  33    0.92    0.21
  -5   3  34    0.79    0.23
  -5   3  35    0.93    0.24
  -5   3  36    1.70    0.19
  -4  -4  11    5.25    0.04
  -4   2  13    0.61    0.07
  -4   6  25    4.88    0.15
  -4   6  26    1.04    0.17
  -4   6  28    1.46    0.19
  -4   6  30    0.55    0.16
  -4   6  31    0.65    0.17
  -3   7  21    8.12    0.17
  -3   7  22   -0.02    0.15
  -3   7  23    1.43    0.17
  -3   7  29   -0.03    0.20
  -3   7  30    0.02    0.23
  -3   7  31    5.39    0.26
  -3   7  32    0.04    0.25
  -3   7  33    4.30    0.27
  -2   6  12   14.84    0.13
  -2   8  19    9.19    0.18
  -2   8  20    0.37    0.15
  -2   8  21    1.26    0.16
  -2   8  32    1.20    0.28
  -2   8  33    0.07    0.28
  -1   5   7   31.48    0.15
  -1   7  11    5.00    0.11
  -1   9  18    4.03    0.17
  -1   9  19   51.01    0.31
  -1   9  32    0.47    0.27
   0 -14  13    8.03    0.10
   0  -8   2   16.45    0.09
   0   4   3    0.82    0.04
   0   6   6   19.54    0.12
   0  10  19    5.10    0.19
   1 -13   7    0.82    0.09
   1  -5  -2   76.51    0.17
   1   9  10    3.68    0.11
   1  11  18    3.29    0.18
   1  11  19   11.45    0.23
   1  11  20    1.01    0.18
   2 -16  13    4.95    0.13
   2   6   1   66.81    0.16
   2  12  19   -0.02    0.14
   2  12  20    0.66    0.21
   2  12  21    0.53    0.22
   2  12  23   -0.06    0.23
   2  12  24    0.34    0.23
   2  12  25    0.55    0.25
   2  12  26    1.99    0.28
   3 -13   2    0.02    0.09
   3 -11  -1    0.05    0.08
   3  -7  -5   18.12    0.13
   3  -5  -6  122.54    0.26
   3   9   4   -0.01    0.07
   3  11  10    3.74    0.13
   3  13  23    0.75    0.19
   3  13  24    0.70    0.20
   4 -16   7    0.79    0.14
   4 -14   2    3.25    0.13
   4 -10  -4   27.42    0.18
   4  -2  -8    5.49    0.07
   4  10   4    0.26    0.08
   5 -15   2    0.23    0.13
   5 -13  -2    1.06    0.12
   5  -9  -7    4.81    0.12
   5  13  12    0.45    0.16
   6 -16   2    0.46    0.17
   6 -12  -5   13.84    0.17
   6  -8  -9    0.15    0.07
   6  -2 -11    0.19    0.06
   6  10   0    0.40    0.07
   6  12   5    7.97    0.13
   6  14  14    0.14    0.19
   6  14  15    0.15    0.20
   7 -17   3    0.75    0.18
   7 -11  -8    0.42    0.13
   7  -9 -10    2.05    0.12
   7  -5 -12   11.51    0.13
   7  13   6    0.88    0.13
   8  -8 -12    8.00    0.15
   8  -6 -13   29.97    0.20
   8  12   1   11.33    0.13
   8  14   8    1.84    0.15
   9 -17  -1    1.30    0.21
   9 -15  -5    0.14    0.18
   9 -11 -11    2.73    0.16
   9  -7 -14    7.07    0.15
   9  -3 -15   12.24    0.14
   9  -1 -15    2.67    0.09
   9   5 -12    1.58    0.04
   9  13   2    1.91    0.12
   9  15  10    0.16    0.19
   9  15  11    0.15    0.21
  10 -16  -5   -0.04    0.19
  10 -14  -8    0.22    0.13
  10 -12 -11    3.61    0.18
  10 -10 -13   24.90    0.24
  10  -4 -16    6.94    0.13
  10   0 -16    1.89    0.09
  10   4 -14   35.65    0.13
  11 -15  -8    2.16    0.22
  11 -13 -11    3.65    0.20
  12 -14 -11    0.28    0.22
  12  -8 -17    2.98    0.16
  12   0 -18    1.08    0.09
  12  14   0    0.02    0.12
  13  -9 -17    4.12    0.15
  13  -5 -19   15.75    0.20
  13   1 -19    0.97    0.11
  13   3 -18    7.81    0.11
  13  15   2    0.38    0.15
  14 -14 -13   -0.12    0.24
  14  -8 -19   -0.07    0.17
  14   0 -20    0.01    0.11
  14  14  -3    1.68    0.11
  15  -7 -20    0.54    0.13
  15   3 -20    7.48    0.14
  16 -14 -15    0.32    0.28
  16 -10 -19    1.58    0.17
  16  -4 -22    2.19    0.18
  16  -2 -22    4.29    0.16
  16   0 -22    4.89    0.15
  17 -13 -17    0.43    0.26
  17 -11 -19    1.19    0.18
  17  -9 -21    3.24    0.24
  17  -7 -22    2.65    0.22
  18 -12 -19    0.42    0.28
  18 -10 -21    0.66    0.25
  19 -11 -21    3.19    0.28
  19  -5 -24    2.12    0.22
  19   1 -24    8.72    0.19
  19   3 -23    1.65    0.14
  19   7 -20    1.54    0.10
  20 -10 -22    0.20    0.22
  20  -4 -25    3.65    0.23
  20  -2 -25   -0.11    0.19
  20   0 -25    0.14    0.17
  21   1 -25    0.02    0.16
  21   5 -23    1.33    0.14
  22  -4 -26    0.47    0.23
  22   0 -26    1.51    0.20
  22   6 -23    0.38    0.15
  22   8 -21    0.29    0.12
  23  -3 -27    1.60    0.25
  -6  -4  23    0.35    0.08
  -6  -4  25    0.69    0.12
  -6  -4  30    1.22    0.16
  -6  -4  31    0.17    0.14
  -6  -4  33    3.28    0.17
  -6  -2  23    0.20    0.09
  -6  -2  24   11.51    0.15
  -6  -2  31    0.02    0.15
  -6  -2  32    3.86    0.18
  -6   0  25    0.05    0.12
  -6   0  27    0.10    0.14
  -6   0  28    7.54    0.17
  -6   0  29    0.16    0.15
  -6   0  31    0.10    0.15
  -5  -7  34    2.77    0.19
  -5  -7  35    2.39    0.18
  -5  -1  16    0.86    0.07
  -5   1  18    7.37    0.11
  -5   1  36    0.80    0.24
  -5   3  22   12.08    0.15
  -5   3  24    0.81    0.14
  -5   3  25    0.08    0.14
  -5   3  26   -0.10    0.15
  -5   3  28    1.25    0.17
  -5   3  29    0.06    0.18
  -5   3  30   15.75    0.24
  -5   3  31    1.77    0.20
  -5   3  32    5.78    0.22
  -4 -10  22    0.56    0.06
  -4 -10  31    0.40    0.14
  -4   2  14   45.40    0.19
  -4   4  18    7.13    0.13
  -4   4  34    0.09    0.23
  -4   4  35    0.01    0.25
  -4   4  36    1.34    0.25
  -3   3  11    0.29    0.07
  -3   5  15    5.04    0.12
  -3   7  25    5.49    0.16
  -3   7  27    0.00    0.15
  -3   7  28    0.23    0.15
  -2 -10  10    9.32    0.06
  -2   0   5    0.05    0.02
  -2   6  13   13.70    0.14
  -2   8  22    0.43    0.16
  -2   8  23    0.88    0.18
  -2   8  24    6.33    0.21
  -2   8  25    0.29    0.19
  -2   8  26    1.79    0.20
  -2   8  31    5.43    0.22
  -1   1   3    3.23    0.03
  -1   7  12    0.08    0.09
  -1   9  20    0.14    0.12
  -1   9  21    0.35    0.17
  -1   9  22    0.18    0.18
  -1   9  23    0.84    0.19
  -1   9  25    0.40    0.21
  -1   9  26    0.80    0.22
  -1   9  27    4.71    0.25
  -1   9  28    0.22    0.24
  -1   9  29    0.37    0.25
  -1   9  30    0.04    0.26
  -1   9  31    6.97    0.24
   0   8  11    0.23    0.10
   0  10  21    2.93    0.20
   0  10  22    0.33    0.19
   0  10  23   -0.06    0.20
   0  10  24    0.37    0.21
   0  10  25    0.06    0.23
   0  10  26    0.61    0.24
   0  10  27    1.54    0.26
   0  10  28    0.12    0.26
   0  10  29    6.56    0.30
   0  10  30   -0.22    0.26
   1 -11   3    7.01    0.09
   1   5   2   51.29    0.14
   1  11  21    0.32    0.15
   1  11  22    0.15    0.20
   1  11  23    0.15    0.22
   1  11  24    0.01    0.23
   1  11  25    2.31    0.25
   1  11  26    0.09    0.25
   1  11  27    1.31    0.27
   1  11  28    0.62    0.26
   2 -14   6    0.59    0.10
   2 -12   2    1.30    0.10
   2  -6  -4    0.81    0.06
   2   8   5    0.59    0.07
   2  10  10    0.11    0.08
   3 -15   6    1.05    0.12
   3  11  11    0.79    0.13
   4 -16   6    0.45    0.15
   4 -14   1    2.64    0.14
   4 -12  -2    0.10    0.10
   4  12  12    2.63    0.16
   5 -17   7    2.58    0.15
   5 -15   1    3.22    0.17
   5   1  -9    2.73    0.04
   5  11   5    2.71    0.10
   5  13  13    0.08    0.17
   5  13  14    0.71    0.18
   6 -12  -6    3.51    0.14
   6 -10  -8    1.50    0.12
   6   0 -11   -0.03    0.05
   6  12   6    0.44    0.13
   6  14  16    0.02    0.21
   6  14  17    0.24    0.23
   6  14  19    1.13    0.24
   7 -17   2    0.94    0.20
   7 -13  -6    2.47    0.15
   7   1 -12   16.12    0.10
   7  13   7   13.04    0.18
   8 -16  -2    0.02    0.18
   8 -14  -6    0.02    0.16
   8 -12  -9    2.04    0.16
   8 -10 -11   10.62    0.18
   8  -4 -14   36.56    0.20
   8  -2 -14   19.39    0.14
   8   2 -13    0.15    0.06
   8  14   9    0.64    0.16
   9 -17  -2    1.84    0.23
   9 -15  -6   -0.06    0.18
   9 -13  -9    9.15    0.20
   9  -9 -13    0.92    0.14
   9  -5 -15   17.63    0.17
   9  11  -3    4.00    0.08
   9  15  12    0.50    0.21
  10 -14  -9    0.49    0.19
  10  -8 -15    6.82    0.17
  10  14   4    2.07    0.14
  11 -15  -9    3.78    0.22
  11 -11 -14    0.25    0.17
  11   3 -16   37.36    0.16
  11  11  -6    2.05    0.06
  11  13  -1    8.86    0.12
  11  15   6    1.82    0.16
  12 -16  -8    0.16    0.24
  12 -12 -14    0.60    0.19
  12 -10 -16    0.15    0.17
  12  -6 -18    1.36    0.11
  13 -15 -11    0.44    0.25
  13 -13 -14    1.17    0.23
  13 -11 -16    0.65    0.20
  13  -7 -19    3.74    0.18
  13  -3 -20    7.91    0.16
  13  13  -4    0.00    0.09
  14 -14 -14    0.20    0.23
  14 -10 -18    6.33    0.22
  14  -6 -20    0.06    0.12
  14   6 -17    2.80    0.08
  15 -13 -16    0.00    0.25
  15 -11 -18    1.21    0.23
  15  -7 -21    3.80    0.19
  15   1 -21    3.72    0.13
  15   7 -17    3.14    0.08
  16 -14 -16    0.02    0.26
  16 -12 -18    1.33    0.25
  16 -10 -20   -0.07    0.22
  16  -8 -21    0.67    0.19
  16  -6 -22    2.44    0.20
  16  14  -5    0.60    0.10
  17 -13 -18    0.19    0.29
  17 -11 -20    0.38    0.26
  17  -5 -23    0.87    0.19
  17   3 -22    7.22    0.16
  18 -12 -20   -0.01    0.27
  18  -4 -24   17.91    0.26
  18   0 -24   39.62    0.27
  18   2 -23    0.53    0.14
  18   4 -22    0.29    0.11
  19  -9 -23    4.66    0.28
  19  -3 -25    1.82    0.20
  19   5 -22   13.74    0.16
  19   9 -18    0.28    0.09
  20  -6 -25    4.93    0.26
  20   6 -22    0.22    0.13
  20   8 -20    0.07    0.10
  21  -7 -25    0.13    0.19
  21  -5 -26    2.97    0.26
  21  -3 -26    1.00    0.21
  21  -1 -26    2.40    0.21
  22  -6 -26    1.17    0.21
  22  -2 -27    0.13    0.22
  23  -1 -27    0.86    0.22
  23   3 -26    0.38    0.20
  -6  -4  26   16.84    0.16
  -6  -4  27    1.81    0.12
  -6  -4  28    3.64    0.14
  -6  -4  29    9.49    0.16
  -6  -2  25    0.90    0.11
  -6  -2  26   15.27    0.17
  -6  -2  27    1.21    0.12
  -6  -2  28    8.96    0.16
  -6  -2  29    1.08    0.14
  -6  -2  30    0.47    0.14
  -5  -7  20    3.92    0.07
  -5  -7  32    0.25    0.16
  -5  -7  33    6.68    0.19
  -5  -5  17   12.10    0.09
  -5  -5  36    1.04    0.20
  -5  -3  16    2.88    0.06
  -5  -3  37    0.41    0.22
  -5  -1  17    3.63    0.09
  -5  -1  36    0.51    0.22
  -5  -1  37    0.53    0.23
  -5   1  19    0.73    0.09
  -5   1  20   15.16    0.15
  -5   1  33    1.51    0.20
  -5   1  34    3.77    0.23
  -5   1  35    0.22    0.21
  -4 -10  23    2.53    0.08
  -4 -10  29    1.09    0.12
  -4 -10  30    0.04    0.12
  -4   0  12   51.34    0.16
  -4   2  15    9.35    0.11
  -4   2  37   -0.10    0.26
  -4   4  19    0.15    0.08
  -4   4  20    0.47    0.12
  -4   4  21    0.23    0.12
  -4   4  31    0.66    0.21
  -4   4  32    1.07    0.23
  -4   4  33    0.94    0.24
  -3   1   9   89.77    0.20
  -3   3  12    0.17    0.07
  -3   5  16    0.12    0.08
  -3   5  17    3.09    0.12
  -3   5  34    2.88    0.25
  -3   5  35    1.47    0.28
  -3   5  36    3.86    0.23
  -2   6  14   20.02    0.17
  -1 -13  13    2.39    0.07
  -1 -11   8    0.15    0.06
  -1  -9   5   39.07    0.13
  -1  -5   2   76.49    0.13
  -1   5   8    1.24    0.07
  -1   7  13    6.68    0.13
   0 -12   7    0.78    0.07
   0  -6   0  169.48    0.25
   0   8  12    0.19    0.10
   1 -15  12    0.68    0.09
   1 -13   6    0.81    0.09
   1  -9   0    0.49    0.06
   1   7   6    3.76    0.08
   1   9  11   14.42    0.14
   1   9  12    8.33    0.14
   2 -16  12    1.49    0.12
   2 -10  -1   43.48    0.19
   2  10  11    4.99    0.11
   2  10  12    9.53    0.16
   3   9   5    5.39    0.10
   3  11  12   -0.05    0.13
   4 -10  -5    0.72    0.10
   4   0  -8    0.09    0.04
   4  10   5    0.73    0.09
   4  12  14    3.07    0.17
   5 -17   6    1.57    0.17
   5 -13  -3    0.09    0.12
   5  -7  -9    0.06    0.09
   5  -3 -10   30.38    0.14
   5  11   6    2.76    0.12
   5  13  15    0.79    0.19
   5  13  16   -0.05    0.19
   5  13  17    0.70    0.20
   6 -14  -3    9.13    0.17
   6  -8 -10   15.90    0.16
   6  -6 -11   11.78    0.13
   7 -17   1    0.49    0.21
   7 -11  -9   12.63    0.18
   7  -9 -11    3.19    0.13
   7  -7 -12    2.28    0.11
   7  -3 -13    0.66    0.08
   7   3 -11    7.75    0.06
   7  11   1   15.03    0.12
   7  13   8    0.14    0.14
   8 -16  -3    0.65    0.18
   8  -8 -13   50.26    0.27
   8  -6 -14   12.92    0.16
   8   0 -14   52.54    0.19
   8  12   2    2.32    0.11
   8  14  10    0.38    0.17
   9 -11 -12    1.50    0.16
   9   1 -15    2.77    0.08
   9  13   3    4.96    0.12
   9  15  13    0.28    0.22
  10 -16  -6    1.52    0.22
  10 -12 -12    0.28    0.17
  10  -2 -17    0.23    0.09
  10  12  -2    1.39    0.08
  10  14   5    0.01    0.16
  11 -13 -12    1.35    0.19
  11  -9 -16    2.20    0.17
  11  -7 -17    7.35    0.14
  11  -5 -18    4.18    0.14
  11  -3 -18   10.70    0.15
  11  -1 -18    7.69    0.12
  11  15   7    1.12    0.17
  12 -16  -9    0.47    0.25
  12 -14 -12    1.77    0.23
  12  -8 -18    2.03    0.16
  12  -4 -19    0.80    0.12
  12  -2 -19    0.20    0.08
  12   2 -18    0.49    0.08
  12  12  -5    0.48    0.07
  12  14   1    4.49    0.15
  13 -15 -12   -0.01    0.25
  13  -9 -18    3.41    0.15
  13  -5 -20    4.87    0.17
  13  -1 -20   12.06    0.16
  13   7 -15    0.83    0.05
  13  15   3    1.48    0.17
  14 -12 -17    4.96    0.24
  14  -8 -20    0.24    0.18
  14  -4 -21    0.34    0.14
  14  -2 -21    1.63    0.10
  14   2 -20    2.61    0.11
  15  -5 -22    3.10    0.18
  15  -3 -22   18.66    0.21
  15  -1 -22   12.96    0.18
  15   5 -19    4.32    0.10
  16  -4 -23    0.05    0.17
  16  -2 -23    5.75    0.17
  16   6 -19    4.22    0.10
  17  -9 -22    1.23    0.24
  17  -7 -23    3.76    0.23
  17  -3 -24    6.77    0.19
  17   1 -23    2.24    0.14
  17   7 -19    5.68    0.11
  18 -10 -22    1.23    0.27
  18  -6 -24    8.08    0.24
  19  -5 -25    1.70    0.21
  19  -1 -25    0.91    0.17
  20  -4 -26    3.37    0.24
  20  -2 -26    3.35    0.21
  20   2 -25    0.27    0.16
  21  -7 -26    1.32    0.28
  21   1 -26    2.21    0.19
  21   3 -25    0.19    0.16
  21   7 -22    0.41    0.12
  22   0 -27   -0.08    0.21
  22   2 -26    1.84    0.18
  22   4 -25    2.33    0.17
  23   1 -27    0.80    0.21
  23   5 -25    0.51    0.18
  -5  -7  21    3.16    0.08
  -5  -7  22    5.36    0.10
  -5  -7  30    0.24    0.14
  -5  -7  31    2.91    0.16
  -5  -5  34    8.15    0.22
  -5  -5  35    0.59    0.19
  -5  -3  17   14.19    0.11
  -5  -3  35    0.95    0.19
  -5  -3  36    1.80    0.21
  -5  -1  35    0.22    0.21
  -5   1  21    0.87    0.10
  -5   1  22    9.59    0.15
  -5   1  29    0.17    0.15
  -5   1  31    1.52    0.19
  -5   1  32   15.61    0.24
  -4 -10  24    6.78    0.09
  -4 -10  25    9.38    0.11
  -4 -10  26    1.45    0.10
  -4 -10  27    6.05    0.12
  -4 -10  28    0.55    0.10
  -4   2  16    0.17    0.08
  -4   2  35    0.37    0.23
  -4   2  36    2.14    0.25
  -4   4  22   -0.01    0.09
  -4   4  23    3.86    0.15
  -4   4  26    0.38    0.16
  -4   4  27    0.84    0.17
  -4   4  28    5.18    0.20
  -4   4  29    2.95    0.19
  -4   4  30    1.93    0.16
  -3   5  18   32.16    0.22
  -3   5  19   10.41    0.16
  -3   5  31    0.89    0.21
  -3   5  32    0.45    0.24
  -3   5  33    3.24    0.24
  -2   2   7  101.45    0.20
  -2   4  10   15.51    0.11
  -2   6  15   21.37    0.16
  -2   6  16   27.82    0.20
  -2   6  33    0.11    0.25
  -2   6  34    0.09    0.28
  -2   6  35    0.74    0.21
  -1  -7   3   71.59    0.15
  -1   7  14    0.22    0.11
  -1   7  34    1.25    0.29
   0 -14  12    0.10    0.07
   0   6   7    4.84    0.07
   0   8  13   39.59    0.23
   1 -11   2    1.03    0.09
   1  -3  -3    9.78    0.06
   1   3   0    2.74    0.03
   1   9  13    0.39    0.12
   2 -16  11    0.21    0.12
   2 -14   5    3.20    0.12
   2 -12   1   10.77    0.13
   2  -4  -5   13.79    0.09
   2  -2  -5  127.22    0.20
   2   8   6   19.58    0.14
   3 -15   5    0.15    0.11
   3  -7  -6   61.59    0.22
   3  -3  -7   39.20    0.14
   3   7   1    3.46    0.06
   3  11  13    0.04    0.13
   3  11  14    0.45    0.15
   4 -16   5    0.12    0.13
   4 -14   0    9.58    0.17
   4 -12  -3    7.77    0.14
   4  -8  -7    0.75    0.09
   4  -6  -8    9.37    0.10
   4   2  -7    0.18    0.02
   4  10   6    4.27    0.11
   4  12  15    3.61    0.19
   4  12  16    2.17    0.19
   5 -17   5    0.24    0.17
   5 -11  -6   19.56    0.16
   5  -9  -8    0.37    0.10
   5  -5 -10    0.20    0.05
   5  -1 -10   11.15    0.08
   5   3  -8   48.25    0.09
   5  13  18    0.51    0.20
   5  13  19    2.19    0.23
   5  13  20    0.36    0.24
   5  13  21    3.86    0.26
   5  13  22    0.06    0.26
   6 -14  -4    6.24    0.17
   6 -12  -7    0.21    0.12
   6 -10  -9    3.22    0.13
   6  10   1    2.51    0.09
   6  12   7    0.34    0.12
   7 -15  -4    0.00    0.16
   7 -13  -7   13.88    0.20
   7  -5 -13    6.40    0.10
   7  13   9    1.85    0.15
   8 -16  -4    0.45    0.21
   8 -14  -7    0.24    0.16
   8 -12 -10    0.38    0.15
   8 -10 -12    0.27    0.14
   8  10  -3    0.84    0.06
   8  14  11    1.10    0.17
   8  14  12    0.12    0.19
   9 -15  -7    1.97    0.20
   9 -13 -10    0.43    0.17
   9  -5 -16   16.36    0.17
   9  -3 -16   30.46    0.19
   9  13   4    0.36    0.13
  10 -16  -7    0.22    0.22
  10 -14 -10    0.68    0.19
  10 -12 -13   10.04    0.21
  10  -8 -16    2.63    0.15
  10  -6 -17    4.65    0.14
  10   2 -16   24.83    0.15
  10  14   6    0.46    0.16
  11 -13 -13    0.48    0.20
  11 -11 -15   18.06    0.25
  11   5 -15   28.82    0.12
  11  15   8    0.13    0.18
  11  15   9    1.14    0.22
  12 -16 -10    0.27    0.23
  12 -14 -13    1.95    0.23
  12 -12 -15   15.86    0.25
  12 -10 -17    0.36    0.18
  12  -6 -19    2.84    0.15
  12   0 -19    0.05    0.09
  12   4 -17    0.22    0.08
  13 -13 -15    0.40    0.21
  13 -11 -17    8.73    0.19
  13  -7 -20    1.48    0.17
  13  15   4   -0.09    0.18
  14 -14 -15    2.19    0.26
  14 -10 -19    1.71    0.20
  14  -6 -21    0.11    0.12
  14   4 -19    1.77    0.08
  14   8 -15    0.20    0.05
  14  14  -2    1.78    0.12
  15 -13 -17    1.24    0.19
  15 -11 -19    3.72    0.19
  16 -12 -19    0.44    0.19
  16 -10 -21    0.07    0.23
  16  -8 -22    1.10    0.16
  16  -6 -23    2.64    0.20
  16   0 -23    0.03    0.14
  16   4 -21    0.29    0.11
  17  -5 -24    0.61    0.19
  17  -1 -24   11.36    0.20
  17   5 -21    3.15    0.10
  18  -8 -24    1.02    0.24
  18  -4 -25    0.62    0.20
  18  -2 -25    0.27    0.18
  18   2 -24   28.34    0.24
  18   6 -21    0.18    0.11
  18  10 -16    0.22    0.05
  19  -9 -24    1.64    0.28
  19  -3 -26    0.05    0.19
  19   1 -25    0.94    0.16
  19   3 -24    0.09    0.14
  20  -6 -26    2.46    0.25
  20   0 -26    3.73    0.20
  20   4 -24    3.85    0.15
  21  -5 -27    0.16    0.25
  21  -3 -27    0.27    0.21
  21  -1 -27    0.05    0.21
  21   5 -24    0.40    0.14
  23  -1 -28    0.58    0.24
  -5  -7  24    0.26    0.09
  -5  -7  25    1.11    0.10
  -5  -7  26    1.04    0.11
  -5  -7  27    1.42    0.12
  -5  -7  28    0.00    0.12
  -5  -7  29    3.20    0.12
  -5  -5  18    5.26    0.07
  -5  -5  32    2.06    0.17
  -5  -5  33    3.55    0.17
  -5  -3  18    3.03    0.08
  -5  -3  33    0.72    0.17
  -5  -3  34    0.61    0.18
  -5  -1  31    1.71    0.16
  -5  -1  32   16.24    0.23
  -5  -1  33    1.28    0.19
  -5   1  23    1.05    0.09
  -5   1  24    5.28    0.14
  -5   1  25    8.63    0.16
  -5   1  26    5.60    0.16
  -5   1  27    0.15    0.13
  -5   1  28    0.25    0.15
  -4  -8  16    2.06    0.04
  -4  -8  34    0.87    0.18
  -4  -6  13   12.88    0.06
  -4  -4  12    4.52    0.05
  -4  -2  12   48.72    0.14
  -4   0  36    0.60    0.22
  -4   0  37    0.09    0.24
  -4   2  17    0.94    0.09
  -4   2  33    0.73    0.22
  -4   2  34    0.18    0.21
  -3   3  13    6.88    0.09
  -3   3  37    0.01    0.20
  -3   5  20   34.30    0.22
  -3   5  21    9.94    0.17
  -3   5  22    4.58    0.16
  -3   5  23    1.94    0.15
  -3   5  24    0.17    0.15
  -3   5  25    5.45    0.18
  -3   5  26    5.03    0.19
  -3   5  27    0.91    0.18
  -3   5  28    0.46    0.19
  -3   5  29    0.60    0.20
  -3   5  30    0.05    0.15
  -2  -6   5    2.67    0.03
  -2   4  11    0.42    0.07
  -2   6  17   19.91    0.19
  -2   6  18    7.10    0.15
  -2   6  30    0.70    0.23
  -2   6  31   10.43    0.28
  -2   6  32    0.79    0.23
  -1   5   9   11.86    0.11
  -1   7  15    1.24    0.09
  -1   7  16    1.41    0.12
  -1   7  31    4.10    0.25
  -1   7  32    3.02    0.28
  -1   7  33    8.92    0.29
   0 -12   6    0.09    0.07
   0 -10   3    0.46    0.07
   0  -8   1   16.20    0.10
   0   4   4  102.58    0.20
   0   6   8    0.04    0.07
   0   8  14    4.20    0.11
   0   8  15   33.79    0.23
   0   8  32    0.22    0.28
   0   8  33   -0.01    0.28
   1 -15  11    0.63    0.09
   1 -13   5    0.91    0.09
   1  -5  -3  203.04    0.29
   1   9  14    0.03    0.12
   1   9  15    3.78    0.14
   1   9  31    5.69    0.31
   2 -10  -2    0.70    0.08
   2  10  14    0.39    0.13
   3 -17  11    1.43    0.14
   3 -15   4    1.13    0.13
   3 -13   0    0.14    0.10
   3 -11  -3    8.37    0.12
   3  -9  -5   23.55    0.16
   3  -5  -7   11.87    0.10
   3   9   6    0.15    0.08
   3  11  15    0.34    0.15
   3  11  16    1.51    0.17
   3  11  17    7.17    0.20
   3  11  27    0.14    0.26
   4 -16   4   -0.02    0.15
   4 -10  -6    0.15    0.10
   4  -4  -9    6.29    0.09
   4  12  17    0.25    0.14
   4  12  18    1.07    0.20
   4  12  19   -0.05    0.21
   4  12  20    0.76    0.22
   4  12  21    0.11    0.23
   4  12  22    1.58    0.24
   4  12  24    0.44    0.27
   4  12  25    0.47    0.28
   5   7  -3   12.71    0.06
   5  11   7    3.63    0.12
   6  -8 -11   14.28    0.16
   6  12   8    2.71    0.13
   6  12   9    7.17    0.17
   7 -17   0    1.88    0.19
   7 -13  -8    1.08    0.15
   7 -11 -10    1.32    0.14
   7  -7 -13    6.52    0.14
   7   9  -3    0.68    0.05
   7  11   2    0.36    0.09
   7  13  10    1.26    0.16
   7  13  11    0.55    0.16
   8 -14  -8    1.22    0.17
   8  -8 -14    2.81    0.14
   8  -2 -15    5.64    0.10
   8   4 -12   27.33    0.10
   8  12   3    4.63    0.11
   8  14  13    0.34    0.18
   8  14  14    0.76    0.21
   8  14  16    0.58    0.25
   9 -17  -4    0.76    0.22
   9 -15  -8    1.41    0.20
   9 -13 -11    1.96    0.18
   9 -11 -13    4.32    0.17
   9  11  -2    0.61    0.07
  10 -14 -11    5.09    0.21
  10   0 -17   -0.02    0.08
  10  12  -1    4.68    0.10
  10  14   7    0.09    0.17
  11 -15 -11    2.85    0.22
  11  -9 -17   16.34    0.23
  11  -7 -18    7.64    0.17
  11  -3 -19    0.22    0.11
  11  13   0    0.54    0.09
  11  15  10    0.16    0.20
  12 -12 -16    0.37    0.21
  12  -8 -19    0.01    0.17
  12  -4 -20    0.21    0.13
  12  -2 -20    0.43    0.12
  12  10  -9    1.58    0.04
  12  14   2    0.44    0.12
  13 -15 -13    1.03    0.24
  13 -11 -18    4.23    0.23
  13  -5 -21   10.67    0.19
  13   1 -20   11.71    0.14
  13   3 -19    7.95    0.11
  13  13  -3    4.45    0.12
  13  15   5    1.80    0.20
  14 -14 -16    0.81    0.25
  14 -12 -18    0.76    0.24
  14  -8 -21    1.00    0.19
  14  -4 -22    7.72    0.18
  14  -2 -22    7.27    0.16
  15 -13 -18    1.47    0.27
  15  -5 -23    7.34    0.20
  15  -3 -23    0.70    0.16
  15   3 -21    6.97    0.13
  15  13  -6    0.13    0.09
  16 -12 -20    0.01    0.27
  16  -8 -23    5.26    0.23
  16  -4 -24    2.27    0.19
  16  -2 -24    5.47    0.17
  17 -11 -22    0.50    0.25
  17  -9 -23    6.57    0.25
  17  -7 -24    0.09    0.23
  17   1 -24   10.94    0.17
  18 -10 -23    4.35    0.22
  18   0 -25    0.26    0.16
  18   4 -23    0.98    0.14
  18   8 -19    1.75    0.09
  19  -5 -26    1.13    0.22
  19  -1 -26    0.13    0.18
  19   7 -21    3.83    0.12
  20  -8 -26    0.14    0.28
  20  -4 -27    1.01    0.24
  20  -2 -27    0.76    0.22
  21   1 -27    0.01    0.20
  21   9 -20    0.03    0.10
  22  -2 -28    2.18    0.23
  22   0 -28    0.46    0.23
  22   2 -27   -0.06    0.19
  22   6 -24    0.25    0.13
  22   8 -22    0.31    0.13
  23   1 -28    0.58    0.22
  23   3 -27    1.41    0.19
  -5  -5  19    2.54    0.07
  -5  -5  20   34.93    0.16
  -5  -5  30    5.19    0.15
  -5  -5  31    2.35    0.15
  -5  -3  19    1.69    0.08
  -5  -3  30   15.61    0.21
  -5  -3  31    1.49    0.16
  -5  -3  32    5.76    0.18
  -5  -1  20   14.64    0.14
  -5  -1  21    0.80    0.09
  -5  -1  22    9.56    0.13
  -5  -1  28    0.33    0.14
  -5  -1  29    0.29    0.15
  -5  -1  30    7.38    0.18
  -4  -8  33    0.35    0.17
  -4  -4  37    0.19    0.22
  -4  -2  36    2.02    0.21
  -4  -2  37    0.08    0.22
  -4   0  14    3.62    0.08
  -4   0  34    0.93    0.19
  -4   0  35   -0.03    0.21
  -4   2  19    4.59    0.12
  -4   2  29    0.47    0.16
  -4   2  30    9.31    0.22
  -4   2  31    0.97    0.19
  -3 -11  19    5.02    0.05
  -3 -11  29    0.03    0.12
  -3 -11  30    0.07    0.12
  -3   1  37    0.44    0.24
  -3   3  14    0.71    0.06
  -3   3  33    2.07    0.22
  -3   3  35    1.27    0.19
  -2 -10   9    2.13    0.04
  -2   2   8    9.81    0.08
  -2   4  12   10.27    0.11
  -2   4  35    2.44    0.26
  -2   4  36    2.38    0.29
  -2   6  19    0.39    0.09
  -2   6  20    0.56    0.13
  -2   6  22    1.41    0.15
  -2   6  23    9.13    0.19
  -2   6  24    9.17    0.20
  -2   6  25    1.78    0.18
  -2   6  26    0.17    0.18
  -2   6  27    0.09    0.19
  -2   6  28    1.00    0.19
  -2   6  29    5.83    0.19
  -1 -13  12    1.61    0.06
  -1   3   6   14.03    0.09
  -1   5  10   13.87    0.12
  -1   7  17   15.57    0.18
  -1   7  18    6.97    0.16
  -1   7  19   41.26    0.27
  -1   7  28    0.08    0.22
  -1   7  29    0.21    0.23
  -1   7  30    0.85    0.22
   0 -14  11    0.93    0.08
   0  -4  -1   18.33    0.08
   0   8  16   13.19    0.18
   0   8  28    1.95    0.24
   0   8  29   11.96    0.29
   0   8  30    0.66    0.24
   1 -15  10    1.05    0.10
   1  -9  -1    9.37    0.10
   1   5   3    2.55    0.05
   1   9  16    2.80    0.15
   1   9  17   21.25    0.23
   1   9  27    3.60    0.24
   1   9  28    0.01    0.25
   1   9  29    0.00    0.26
   1   9  30    1.05    0.20
   2 -16  10    0.45    0.11
   2 -14   4    0.20    0.11
   2  -8  -4    6.32    0.09
   2  -6  -5    2.76    0.07
   2   8   7    0.50    0.08
   2  10  16    0.11    0.14
   2  10  19    0.09    0.17
   2  10  25    0.50    0.23
   2  10  26   -0.21    0.24
   2  10  27    2.61    0.26
   2  10  28    0.92    0.25
   2  10  29    4.37    0.23
   3 -17  10    0.08    0.14
   3  -1  -7   17.08    0.09
   3   1  -6  112.43    0.15
   3   9   7    0.36    0.09
   3  11  18    1.61    0.18
   3  11  19    6.24    0.21
   3  11  20    0.20    0.20
   3  11  21    1.58    0.22
   3  11  22    1.11    0.23
   3  11  23    0.39    0.23
   3  11  24    3.05    0.25
   3  11  25    2.63    0.25
   3  11  26    0.29    0.20
   4 -14  -1    4.95    0.14
   4 -12  -4   12.12    0.16
   4  -8  -8   20.99    0.16
   4  -6  -9    7.76    0.11
   4  -2  -9    0.23    0.04
   4  10   7    0.77    0.10
   5 -17   4    0.23    0.15
   5 -15  -1    0.32    0.14
   5 -13  -5    3.63    0.16
   5 -11  -7    4.15    0.11
   5  -9  -9    0.98    0.11
   5  -7 -10    6.53    0.10
   5  -3 -11    2.02    0.07
   5  11   8    3.66    0.13
   6 -16  -1    0.47    0.16
   6 -14  -5    4.98    0.17
   6 -12  -8    3.47    0.15
   6 -10 -10   -0.01    0.12
   6  -6 -12   12.09    0.12
   6   4  -9   19.66    0.06
   6   8  -3    8.24    0.06
   6  10   2    0.30    0.09
   6  12  10    2.09    0.15
   7 -17  -1    0.11    0.19
   7 -15  -5    0.32    0.17
   7  -9 -12   -0.02    0.09
   7  -5 -14   29.34    0.19
   7  -3 -14   57.84    0.23
   7  13  12    0.40    0.17
   7  13  13    0.09    0.17
   8 -16  -5    0.40    0.19
   8 -12 -11   12.64    0.20
   8 -10 -13    7.73    0.17
   8  -6 -15   16.61    0.17
   8  14  17    1.71    0.23
   9 -17  -5   -0.03    0.24
   9  -7 -16    2.56    0.13
  10 -16  -8    0.18    0.21
  10 -12 -14    1.23    0.19
  10  -8 -17   -0.03    0.14
  10  10  -6   10.59    0.07
  10  14   8    0.99    0.17
  11 -13 -14    0.14    0.20
  11 -11 -16    0.50    0.18
  11   3 -17   21.54    0.13
  12 -10 -18    0.26    0.18
  12  -6 -20    0.56    0.15
  12  14   3    0.93    0.16
  13 -15 -14    1.35    0.26
  13  -9 -20   18.26    0.26
  13  -7 -21    2.05    0.18
  13  -1 -21    0.24    0.11
  14   0 -22    9.23    0.15
  14   2 -21    1.68    0.11
  14  12  -7    1.57    0.08
  14  14  -1    6.92    0.15
  15  -9 -22    3.59    0.23
  15  -7 -23    8.26    0.23
  15  -1 -23    0.23    0.13
  16 -10 -22    0.15    0.17
  16  -6 -24    2.75    0.20
  16   2 -23    5.60    0.16
  16  14  -4    0.11    0.11
  17  -5 -25    2.27    0.21
  17  -3 -25    0.07    0.13
  17  -1 -25    1.19    0.16
  17   3 -23    3.95    0.13
  18 -10 -24    0.20    0.27
  18  -8 -25    6.00    0.27
  18  -4 -26   13.87    0.26
  18  -2 -26   10.36    0.22
  19  -9 -25    0.07    0.20
  19  -3 -27    0.55    0.20
  19   1 -26    0.08    0.18
  20   0 -27   -0.08    0.18
  20   2 -26    3.33    0.17
  20   6 -23    1.17    0.13
  21  -5 -28    0.15    0.26
  21  -3 -28    0.15    0.23
  21  -1 -28   -0.08    0.21
  21   3 -26    1.03    0.17
  22   4 -26    0.43    0.16
  -5  -5  21    0.84    0.07
  -5  -5  22   22.08    0.15
  -5  -5  24    3.12    0.11
  -5  -5  25    2.94    0.12
  -5  -5  26    1.38    0.12
  -5  -5  27    2.51    0.14
  -5  -5  28    1.76    0.12
  -5  -5  29    1.10    0.13
  -5  -3  20   25.54    0.15
  -5  -3  21    1.40    0.09
  -5  -3  27    7.52    0.15
  -5  -3  28    1.08    0.13
  -5  -3  29    0.06    0.14
  -5  -1  23    0.89    0.10
  -5  -1  25    8.61    0.15
  -5  -1  26    5.55    0.14
  -4  -8  31    1.08    0.16
  -4  -8  32    2.97    0.15
  -4  -6  34    0.08    0.19
  -4  -6  35    0.61    0.18
  -4  -4  35    0.18    0.19
  -4  -4  36    1.33    0.21
  -4  -2  13    0.79    0.05
  -4  -2  35    0.33    0.20
  -4   0  15    0.25    0.07
  -4   0  32    1.92    0.18
  -4   0  33    0.12    0.19
  -4   2  20    0.69    0.08
  -4   2  21    0.15    0.11
  -4   2  22    1.99    0.12
  -4   2  23    0.98    0.13
  -4   2  24    6.99    0.16
  -4   2  25    1.38    0.15
  -4   2  26    0.84    0.15
  -4   2  27   12.21    0.20
  -3 -11  28   -0.06    0.11
  -3  -3   8   55.15    0.09
  -3  -1   9   91.43    0.17
  -3   1  11    1.79    0.06
  -3   1  36    2.76    0.25
  -3   3  15    4.99    0.09
  -3   3  31    1.42    0.21
  -3   3  32    1.45    0.22
  -2   0   6  154.81    0.19
  -2   4  13    0.17    0.08
  -2   4  33    0.14    0.24
  -2   4  34    0.21    0.25
  -1 -11   7    1.56    0.06
  -1  -9   4    7.30    0.07
  -1   5  34    3.06    0.27
  -1   7  23    3.16    0.17
  -1   7  26    0.11    0.14
   0  -2  -1   34.06    0.07
   0   6   9    9.34    0.11
   0   8  20    0.90    0.16
   0   8  21    0.28    0.17
   0   8  22    5.36    0.19
   0   8  23    0.90    0.18
   0   8  24   -0.14    0.19
   0   8  25    0.37    0.19
   0   8  26    1.02    0.20
   0   8  27    2.51    0.17
   1 -13   4    0.32    0.09
   1 -11   1    8.65    0.10
   1  -1  -3    3.24    0.03
   1   7   8   12.32    0.12
   1   9  18   14.59    0.18
   1   9  19   17.98    0.22
   1   9  20   -0.08    0.17
   1   9  21    1.44    0.19
   1   9  22    0.96    0.19
   1   9  23    0.04    0.19
   1   9  24    0.15    0.20
   1   9  25    0.06    0.20
   1   9  26    0.06    0.17
   2 -16   9    0.01    0.12
   2 -12   0    0.22    0.09
   2  10  20    0.05    0.13
   2  10  21    0.11    0.14
   2  10  22    0.32    0.14
   2  10  23    4.75    0.18
   2  10  24   -0.01    0.16
   3 -15   3    0.18    0.13
   3 -13  -1    0.06    0.10
   3 -11  -4    1.41    0.10
   3  -7  -7    5.68    0.10
   3   7   2    1.83    0.06
   3   9   8    5.27    0.11
   4 -16   3    3.19    0.14
   4 -10  -7    0.68    0.10
   4  10   8    1.68    0.11
   5 -17   3   -0.04    0.17
   5 -15  -2   10.12    0.18
   5  11   9    5.33    0.14
   6 -16  -2    0.53    0.17
   6  -4 -13   15.25    0.14
   6   0 -12    6.08    0.08
   6  12  11    5.88    0.17
   6  12  12    0.14    0.14
   7 -17  -2    1.29    0.21
   7 -15  -6   -0.03    0.17
   7 -13  -9    6.50    0.18
   7 -11 -11    2.47    0.15
   7  -1 -14   17.79    0.13
   7   1 -13    1.38    0.06
   7  11   3    3.19    0.10
   7  13  14    1.89    0.19
   7  13  15    0.09    0.20
   7  13  16    1.08    0.22
   7  13  17    1.14    0.23
   7  13  18    0.41    0.21
   7  13  19    2.20    0.23
   7  13  20   -0.01    0.23
   8 -16  -6    0.29    0.19
   8 -14  -9    1.09    0.18
   8  -4 -16    1.16    0.10
   8   0 -15    0.07    0.07
   8   2 -14   19.80    0.11
   8   6 -10   12.41    0.04
   8  12   4    5.08    0.12
   9 -15  -9    1.50    0.21
   9 -13 -12   -0.04    0.18
   9 -11 -14    0.96    0.17
   9  -5 -17    8.61    0.15
   9   1 -16   31.31    0.16
   9  13   6    6.68    0.16
  10 -16  -9    0.27    0.23
  10 -14 -12    2.07    0.21
  10  -6 -18    0.63    0.10
  10   6 -13   16.65    0.07
  10  14   9    0.08    0.17
  10  14  10    0.62    0.18
  11 -15 -12    0.01    0.23
  11 -13 -15    0.10    0.20
  11 -11 -17   22.39    0.27
  11  -9 -18    2.38    0.17
  11  -7 -19    0.81    0.15
  11   7 -13    0.35    0.03
  11  11  -5    4.84    0.08
  12 -16 -12    1.31    0.27
  12 -12 -17    5.18    0.23
  12  -8 -20    0.19    0.17
  12  -4 -21    1.60    0.14
  12   0 -20    4.09    0.12
  12   2 -19    0.22    0.08
  12  12  -4    1.20    0.08
  12  14   4    1.77    0.17
  13 -15 -15    0.45    0.25
  13 -13 -17    6.15    0.25
  13 -11 -19    8.33    0.25
  13  -5 -22    1.92    0.16
  13  11  -8    0.31    0.05
  14 -14 -17    1.95    0.28
  14 -12 -19    0.29    0.18
  14 -10 -21    0.25    0.22
  14  -8 -22    7.12    0.22
  14  -4 -23    2.13    0.17
  15 -13 -19    2.47    0.21
  15 -11 -21    4.61    0.25
  15  -5 -24    3.49    0.18
  15  -3 -24   11.71    0.21
  15   5 -20    3.29    0.11
  16 -12 -21    0.06    0.20
  16   0 -24    0.44    0.13
  16   6 -20    0.46    0.09
  17 -11 -23    5.70    0.30
  17  -9 -24    0.67    0.18
  17  -7 -25    0.16    0.21
  17   9 -17    0.03    0.06
  17  13  -8    1.25    0.09
  18   2 -25    0.33    0.14
  19  -9 -26    0.34    0.29
  19   3 -25    1.76    0.14
  20  -4 -28    4.55    0.26
  20  -2 -28    1.42    0.22
  20   8 -21    0.14    0.10
  20  10 -18    0.06    0.07
  21   5 -25    0.21    0.16
  21   7 -23    0.30    0.12
  22  -2 -29    0.24    0.23
  -5  -3  23    0.12    0.09
  -5  -3  24    0.79    0.10
  -5  -3  25   -0.03    0.10
  -5  -3  26   -0.05    0.11
  -4  -8  17    0.57    0.04
  -4  -8  30    0.48    0.14
  -4  -6  33   -0.26    0.16
  -4  -4  13    6.54    0.06
  -4  -4  34    0.06    0.18
  -4  -2  33    0.56    0.18
  -4  -2  34   -0.01    0.18
  -4   0  16   44.56    0.19
  -4   0  17    1.27    0.08
  -4   0  30    9.56    0.20
  -4   0  31    0.47    0.18
  -3 -11  20    0.05    0.05
  -3 -11  26    1.04    0.10
  -3 -11  27    0.09    0.10
  -3  -1  36    2.75    0.26
  -3  -1  37    0.12    0.24
  -3   1  12   23.00    0.13
  -3   1  35    0.19    0.22
  -3   3  17    5.47    0.12
  -3   3  18    0.52    0.10
  -3   3  28    2.02    0.18
  -3   3  29    0.29    0.18
  -3   3  30    0.19    0.14
  -2  -8   6    0.31    0.03
  -2   2   9   40.52    0.15
  -2   2  36    3.62    0.27
  -2   2  37    0.13    0.25
  -2   4  14   39.40    0.20
  -2   4  31    6.23    0.24
  -2   4  32    2.79    0.24
  -1  -7   2    4.69    0.06
  -1   5  11    0.30    0.06
  -1   5  32    6.12    0.25
  -1   5  33   10.41    0.30
   0 -14  10   -0.04    0.08
   0 -12   5    1.25    0.08
   0 -10   2    0.48    0.06
   0  -8   0    0.24    0.05
   0  -6  -1   70.00    0.17
   0   4   5   36.64    0.13
   0   6  33    0.18    0.28
   0   6  34    0.10    0.27
   1 -15   9    2.75    0.10
   1  -7  -3   72.13    0.20
   1   7   9    3.00    0.09
   1   7  33    3.61    0.30
   2 -10  -3    2.80    0.09
   2  -4  -6   36.14    0.14
   2   6   3    0.53    0.05
   2   8   9    0.16    0.09
   3 -17   9    1.04    0.13
   3  -9  -6   25.76    0.17
   3  -5  -8   20.63    0.13
   3  -3  -8   53.75    0.17
   3   9   9    0.72    0.10
   4 -16   2    1.91    0.16
   4 -14  -2    0.04    0.13
   4 -12  -5    0.73    0.12
   4   8   2    0.43    0.06
   4  10   9    3.07    0.12
   4  10  10    2.54    0.12
   5 -17   2    1.68    0.18
   5 -13  -6    5.61    0.16
   5 -11  -8    5.87    0.12
   5  -9 -10    2.33    0.12
   5  -7 -11    6.15    0.12
   5   1 -10   11.18    0.07
   5  11  10    0.80    0.12
   5  11  11    0.10    0.13
   6 -14  -6    0.09    0.14
   6 -12  -9    1.28    0.14
   6 -10 -11    4.75    0.15
   6  -8 -12   18.98    0.16
   6  -6 -13   27.71    0.19
   6  -2 -13    0.16    0.07
   6   2 -11    0.18    0.04
   6  10   3   17.58    0.15
   6  12  13    1.97    0.17
   6  12  14    1.08    0.17
   6  12  15    0.75    0.17
   6  12  23    1.53    0.25
   7  -9 -13    4.84    0.12
   7  -7 -14   27.63    0.19
   7  11   4    1.27    0.11
   8 -14 -10    0.02    0.18
   8 -12 -12    0.69    0.12
   8 -10 -14    1.06    0.15
   8  -8 -15    5.64    0.12
   8  -2 -16    3.12    0.10
   8  10  -2    1.41    0.07
   8  12   5    0.60    0.11
   9 -17  -6    1.39    0.23
   9 -15 -10    0.94    0.21
   9  -9 -16    3.76    0.16
   9  -7 -17    6.35    0.16
   9  -1 -17    0.08    0.08
   9  11  -1   11.44    0.12
   9  13   7    1.57    0.15
   9  13   8    0.38    0.16
  10 -16 -10    0.22    0.23
  10 -14 -13    5.20    0.23
  10 -12 -15    1.89    0.19
  10  -8 -18    0.17    0.15
  10   0 -18    0.37    0.09
  10   2 -17    0.25    0.07
  10  12   0   -0.03    0.08
  10  14  12    0.07    0.20
  10  14  13    0.18    0.23
  11 -15 -13    0.21    0.23
  11  -5 -20    0.74    0.14
  11  -3 -20    0.48    0.12
  11  13   2    0.81    0.13
  12 -10 -19    1.04    0.14
  12  -6 -21    2.76    0.17
  12  -2 -21    2.01    0.13
  12   8 -13    1.99    0.03
  12  14   5    0.02    0.17
  13  -7 -22    1.18    0.18
  13  -1 -22    1.17    0.12
  13   1 -21    0.28    0.10
  13   5 -18   14.49    0.12
  13  13  -2    0.50    0.11
  14 -14 -18    0.30    0.28
  14 -12 -20    0.98    0.25
  14  -6 -23    3.88    0.19
  14  -2 -23    1.46    0.11
  14   4 -20    0.52    0.08
  14   6 -18    0.09    0.07
  14  14   0    0.56    0.12
  15 -13 -20    1.06    0.28
  15 -11 -22    0.06    0.23
  15  -9 -23    4.76    0.24
  15  -7 -24    0.01    0.20
  15  -1 -24   15.67    0.20
  15   1 -23    0.10    0.12
  15   3 -22   19.35    0.18
  15   7 -18    4.39    0.08
  15   9 -15    5.03    0.05
  15  13  -5    2.28    0.10
  16 -12 -22    0.04    0.28
  16  -6 -25    4.49    0.23
  16   4 -22    2.07    0.11
  16  14  -3    5.56    0.14
  17  -9 -25    0.50    0.26
  17  -5 -26    0.05    0.20
  17  -3 -26    0.83    0.18
  17   1 -25    1.43    0.15
  17   5 -22    7.93    0.12
  17   7 -20    2.14    0.10
  18  -6 -27    5.14    0.25
  18  -4 -27    7.34    0.24
  18  -2 -27    1.49    0.19
  18   4 -24   17.99    0.19
  18   6 -22    0.08    0.11
  19   9 -19    3.42    0.09
  20   0 -28    0.24    0.21
  20   2 -27    0.69    0.19
  21  -5 -29    1.83    0.26
  21  -1 -29    0.43    0.21
  21   1 -28    0.14    0.19
  21   3 -27    0.16    0.17
  22   0 -29   -0.10    0.22
  22   2 -28    2.13    0.19
  22   4 -27    0.10    0.19
  22   6 -25    1.15    0.16
  -4  -8  18    1.33    0.05
  -4  -8  27    2.84    0.12
  -4  -8  28    0.29    0.13
  -4  -6  31    0.61    0.16
  -4  -6  32    4.60    0.17
  -4  -4  32    1.12    0.17
  -4  -4  33    0.69    0.17
  -4  -2  14   44.93    0.15
  -4  -2  31    1.00    0.17
  -4  -2  32    2.55    0.18
  -4   0  18   11.82    0.12
  -4   0  19    0.08    0.09
  -4   0  27    0.03    0.14
  -4   0  28    2.36    0.16
  -4   0  29    0.08    0.15
  -3 -11  22    7.28    0.09
  -3 -11  23    2.70    0.08
  -3 -11  24    0.03    0.08
  -3 -11  25    0.08    0.09
  -3  -9  32   -0.01    0.16
  -3  -5  36    3.95    0.24
  -3  -3  36    4.97    0.22
  -3  -3  37   -0.15    0.23
  -3  -1  35    0.36    0.22
  -3   1  33    0.05    0.20
  -3   3  19    9.56    0.12
  -3   3  20   20.38    0.18
  -3   3  21   12.83    0.17
  -3   3  22   14.25    0.18
  -3   3  23    1.46    0.14
  -3   3  24    0.12    0.14
  -3   3  25    1.20    0.15
  -3   3  26    0.40    0.11
  -2 -12  13    1.96    0.04
  -2   0  37    0.13    0.24
  -2   2  34   -0.09    0.22
  -2   2  35    0.53    0.25
  -2   4  15    2.45    0.10
  -2   4  28    3.66    0.20
  -2   4  29    1.14    0.20
  -1 -13  11    0.30    0.06
  -1   1   4    7.68    0.05
  -1   3  36    0.41    0.28
  -1   5  13    4.52    0.11
  -1   5  30    0.50    0.22
  -1   5  31    0.84    0.23
   0   2   2   97.25    0.14
   0   6  32    0.94    0.24
   1 -13   3   11.87    0.13
   1 -11   0    0.81    0.08
   1  -5  -4   44.82    0.15
   1  -3  -4   40.54    0.12
   1   5   4   46.66    0.15
   1   7  10    6.44    0.11
   1   7  31    3.63    0.28
   1   7  32    5.11    0.28
   2 -16   8    0.06    0.12
   2 -12  -1   26.07    0.17
   2  -6  -6    3.88    0.08
   2   8  30    2.34    0.27
   2   8  31    4.15    0.30
   3 -17   8    2.28    0.14
   3 -15   2    0.07    0.11
   3 -13  -2    1.24    0.11
   3 -11  -5    5.50    0.12
   3   9  10    3.47    0.12
   3   9  29   -0.02    0.26
   3   9  30    2.91    0.30
   4 -14  -3    6.50    0.17
   4 -10  -8   22.41    0.18
   4  -8  -9    0.55    0.07
   4  -6 -10    3.90    0.10
   4   6  -2   60.38    0.12
   4  10  11    6.55    0.15
   4  10  28    1.87    0.30
   5 -15  -3    0.21    0.15
   5 -11  -9    7.09    0.15
   5  -5 -12    5.63    0.11
   5  -3 -12    4.01    0.08
   5   9   3    2.58    0.09
   5  11  12    0.00    0.14
   5  11  13    0.34    0.15
   5  11  14    1.01    0.15
   5  11  24    0.27    0.24
   5  11  25    0.16    0.27
   5  11  26    0.52    0.29
   6 -14  -7    0.53    0.16
   6  12  16    2.97    0.19
   6  12  17    1.76    0.20
   6  12  18   -0.01    0.21
   6  12  19    1.62    0.23
   6  12  20    0.01    0.23
   6  12  21    0.19    0.24
   6  12  22    0.89    0.23
   7 -17  -3    0.61    0.20
   7 -15  -7    3.18    0.19
   7 -13 -10    9.75    0.20
   7 -11 -12   -0.07    0.10
   7  -5 -15    2.57    0.11
   7  -3 -15    0.29    0.09
   7   3 -12    3.99    0.06
   8 -16  -7    0.08    0.20
   8 -12 -13    1.85    0.17
   8  12   6    0.06    0.12
   9 -17  -7    0.67    0.23
   9 -13 -13    1.09    0.14
   9 -11 -15    4.84    0.15
   9  -5 -18    1.35    0.12
   9  -3 -18    9.60    0.14
   9   5 -13    7.64    0.06
   9   9  -6    1.97    0.05
   9  13   9    0.29    0.16
  10 -12 -16   -0.02    0.18
  10  -6 -19    0.66    0.13
  10  12   1    6.35    0.13
  10  14  14    0.05    0.22
  10  14  15    0.63    0.23
  11 -13 -16    0.90    0.22
  11 -11 -18    0.47    0.20
  11  -9 -19    5.22    0.15
  11  -7 -20    5.61    0.18
  11   1 -19    0.79    0.09
  11  13   3    7.54    0.16
  12 -14 -16    0.30    0.23
  12 -12 -18    0.19    0.16
  12 -10 -20    0.01    0.20
  12   4 -18    0.03    0.06
  12   6 -16   14.59    0.09
  12  14   6    0.23    0.18
  13 -15 -16    2.20    0.28
  13 -11 -20    2.11    0.17
  13   3 -20    7.62    0.11
  14 -10 -22    1.91    0.23
  14  -8 -23    0.84    0.20
  14   0 -23    0.16    0.12
  14   2 -22    6.90    0.13
  14  14   1    2.86    0.16
  15 -13 -21    5.30    0.29
  15  -5 -25    1.01    0.18
  15  -3 -25    0.73    0.16
  16 -10 -24    0.12    0.25
  16  -8 -25   12.09    0.28
  16  -4 -26    2.87    0.19
  16   0 -25    0.08    0.14
  16   2 -24    5.62    0.15
  17 -11 -24    0.10    0.21
  17  -7 -26    0.07    0.17
  17  -1 -26    0.40    0.16
  17   3 -24    6.87    0.15
  19  -7 -28    2.07    0.28
  19  -5 -28    5.83    0.20
  19  -3 -28    9.02    0.20
  19  -1 -28    1.56    0.19
  19   1 -27    0.08    0.17
  19   3 -26   -0.04    0.16
  19   5 -24    2.08    0.12
  19   7 -22    4.96    0.13
  20  -6 -29    0.22    0.28
  20  -4 -29    0.31    0.25
  20  -2 -29    0.73    0.21
  20   6 -24    1.08    0.14
  22   8 -23    0.43    0.14
  -4  -8  19    0.17    0.06
  -4  -8  25    5.29    0.11
  -4  -8  26    0.84    0.11
  -4  -6  30    0.63    0.14
  -4  -4  14    4.25    0.06
  -4  -4  30    2.06    0.17
  -4  -4  31    0.65    0.15
  -4  -2  30    9.51    0.19
  -4   0  20    0.04    0.09
  -4   0  21    0.06    0.10
  -4   0  22    0.05    0.10
  -4   0  23    0.25    0.11
  -4   0  24   17.59    0.18
  -4   0  25    0.54    0.12
  -3  -9  31    0.21    0.15
  -3  -7  34    2.94    0.21
  -3  -5  35    1.15    0.20
  -3  -3  35    1.39    0.21
  -3  -1  33   -0.04    0.18
  -3  -1  34   10.22    0.25
  -3   1  13    1.70    0.06
  -3   1  30    3.00    0.19
  -3   1  31    2.59    0.18
  -2 -12  28    0.63    0.12
  -2 -10   8    1.37    0.05
  -2  -2   5  133.69    0.11
  -2   0  36    0.54    0.24
  -2   2  10    1.28    0.06
  -2   2  33    0.10    0.22
  -2   4  20    0.25    0.12
  -2   4  21    0.06    0.12
  -2   4  22    0.04    0.13
  -2   4  24    6.24    0.18
  -2   4  25    0.15    0.16
  -2   4  26    0.83    0.17
  -2   4  27    0.20    0.13
  -1 -11   6    0.34    0.06
  -1  -9   3   16.24    0.10
  -1   3  35    1.14    0.25
  -1   5  14    0.58    0.09
  -1   5  15    3.60    0.11
  -1   5  27    1.18    0.19
  -1   5  29    0.07    0.15
   0 -14   9    0.28    0.08
   0 -12   4    0.89    0.08
   0 -10   1   29.64    0.15
   0   4   6  105.13    0.23
   0   4  35    0.52    0.28
   0   6  28   14.01    0.26
   1 -15   8    1.68    0.10
   1   7  11    6.03    0.12
   1   7  28    0.12    0.21
   1   7  29    0.22    0.24
   1   7  30    0.44    0.23
   2 -16   7    0.55    0.12
   2 -10  -4    1.70    0.09
   2  -2  -6    5.16    0.05
   2   0  -5    0.09    0.02
   2   8  11    0.60    0.10
   2   8  28    2.01    0.25
   2   8  29    5.64    0.28
   3 -17   7    0.41    0.15
   3 -15   1    0.03    0.14
   3  -9  -7   16.61    0.15
   3  -7  -8    0.90    0.08
   3   7   3   33.89    0.14
   3   9  11    1.90    0.12
   3   9  12    3.91    0.14
   3   9  26    0.61    0.23
   3   9  27    0.16    0.25
   3   9  28    0.05    0.26
   4 -16   1    2.50    0.15
   4   8   3    3.70    0.08
   4  10  12   10.25    0.17
   4  10  13   16.32    0.20
   4  10  14   -0.04    0.14
   4  10  24    0.06    0.24
   4  10  26    2.53    0.26
   4  10  27    0.98    0.20
   5 -17   1    0.15    0.16
   5 -15  -4    0.20    0.15
   5 -13  -7    3.80    0.15
   5  -9 -11    2.08    0.12
   5  -7 -12    1.67    0.10
   5  11  15   -0.08    0.16
   5  11  16    0.05    0.17
   5  11  17    0.21    0.18
   5  11  18    0.24    0.20
   5  11  19    2.13    0.21
   5  11  22    0.58    0.23
   5  11  23    2.23    0.23
   6 -16  -4    0.16    0.17
   6 -12 -10    0.23    0.15
   6 -10 -12    1.41    0.14
   6  -8 -13   13.66    0.17
   6  -6 -14    6.72    0.13
   6  -4 -14    6.21    0.11
   7 -17  -4    0.66    0.20
   7 -15  -8    0.12    0.18
   7 -13 -11    1.09    0.16
   7 -11 -13    1.92    0.15
   7  -9 -14    0.40    0.10
   7  -7 -15   26.30    0.20
   8 -16  -8   -0.08    0.20
   8 -14 -11    4.46    0.20
   8 -10 -15    4.53    0.17
   8  -8 -16    0.13    0.09
   8  -6 -17    1.75    0.12
   8   0 -16    0.91    0.08
   8  12   7    0.32    0.13
   9 -17  -8    0.90    0.23
   9 -15 -11    3.02    0.21
   9 -13 -14    0.17    0.19
   9 -11 -16    0.15    0.17
   9  -9 -17    6.97    0.17
   9  11   0    0.60    0.09
   9  13  10    0.37    0.16
   9  13  11    0.85    0.18
   9  13  12    0.15    0.18
   9  13  13    0.49    0.21
  10 -16 -11    1.35    0.23
  10 -14 -14    0.82    0.22
  10 -10 -18    2.21    0.18
  10  -8 -19   -0.06    0.15
  11 -15 -14    0.75    0.22
  11 -13 -17    7.57    0.24
  11  -9 -20    0.97    0.18
  11  -3 -21    2.07    0.13
  11   3 -18   10.45    0.11
  11   5 -16   11.82    0.09
  11  13   4    1.18    0.15
  12 -14 -17    2.04    0.25
  12 -12 -19    1.30    0.23
  12  -6 -22    2.58    0.17
  12  -4 -22    4.62    0.16
  12  -2 -22    0.74    0.13
  12   0 -21    0.11    0.10
  12   2 -20    0.31    0.09
  12  12  -3    1.20    0.09
  12  14   7    0.25    0.17
  12  14   8    0.15    0.19
  13  -9 -22    1.31    0.20
  13  -7 -23    4.84    0.21
  13  -3 -23    0.81    0.11
  13   7 -16    1.75    0.06
  14 -14 -19    0.02    0.26
  14 -12 -21    0.05    0.24
  14  -2 -24   13.74    0.20
  14  14   2    1.03    0.16
  15 -11 -23    4.02    0.28
  15  -9 -24    1.16    0.17
  15  -7 -25    0.41    0.21
  15   1 -24   15.77    0.18
  16 -12 -23    3.14    0.22
  16  -6 -26    1.05    0.20
  16  -2 -26    6.02    0.19
  16   8 -18    0.45    0.07
  16  12  -9    4.41    0.08
  16  14  -2    0.18    0.14
  17 -11 -25    0.75    0.29
  17  -9 -26   -0.04    0.27
  17  -7 -27    2.78    0.25
  17  -5 -27    0.11    0.20
  17  -3 -27    0.16    0.19
  18  -6 -28    0.73    0.24
  18  -4 -28    0.48    0.22
  18   0 -27    0.03    0.17
  18   2 -26   10.22    0.19
  18   8 -20    0.10    0.09
  19  -5 -29    8.06    0.27
  20   4 -26    3.08    0.15
  21  -3 -30    6.72    0.27
  21  -1 -30    2.39    0.26
  21   1 -29    0.12    0.20
  21   5 -26    2.89    0.17
  21   9 -21    1.36    0.11
  22   0 -30    0.65    0.23
  22   2 -29    0.32    0.20
  -4  -8  20    0.39    0.06
  -4  -8  21    2.15    0.08
  -4  -8  22    0.50    0.08
  -4  -8  23    1.04    0.09
  -4  -8  24   -0.05    0.09
  -4  -6  15   20.28    0.09
  -4  -6  28    1.64    0.12
  -4  -6  29    3.63    0.14
  -4  -4  15   26.64    0.12
  -4  -4  28    5.01    0.16
  -4  -4  29    3.05    0.15
  -4  -2  16    0.11    0.06
  -4  -2  17    0.87    0.07
  -4  -2  26    0.86    0.12
  -4  -2  27   11.79    0.17
  -4  -2  28    7.20    0.16
  -3  -9  30    0.78    0.15
  -3  -7  33    4.39    0.18
  -3  -5  34    3.01    0.20
  -3  -3  34   11.94    0.23
  -3   1  15    0.04    0.07
  -3   1  27    0.21    0.15
  -3   1  28    0.25    0.16
  -3   1  29    0.04    0.12
  -2 -12  27    0.33    0.11
  -2  -2  36    3.45    0.26
  -2  -2  37    0.22    0.24
  -2   0   7    0.92    0.04
  -2   0  34    1.22    0.21
  -2   0  35    0.15    0.23
  -2   2  11    1.63    0.07
  -2   2  31    1.02    0.20
  -2   2  32    2.79    0.16
  -1 -13  10    0.10    0.06
  -1   1  36    2.48    0.25
  -1   3   8    1.53    0.06
  -1   3  32   12.23    0.26
  -1   3  33    5.42    0.26
  -1   5  16   23.76    0.19
  -1   5  18   29.56    0.22
  -1   5  19   21.68    0.20
  -1   5  20    1.79    0.13
  -1   5  21   20.17    0.21
  -1   5  22    0.36    0.15
  -1   5  23    0.88    0.16
  -1   5  24    3.07    0.17
  -1   5  25    0.21    0.17
  -1   5  26    6.94    0.17
   0 -14   8    0.51    0.09
   0  -8  -1   15.99    0.10
   0  -4  -2  110.76    0.18
   0   4  33   -0.01    0.24
   0   4  34    1.16    0.27
   0   6  15   28.26    0.20
   0   6  25    0.03    0.18
   0   6  26    0.39    0.19
   0   6  27    7.35    0.22
   1 -15   7    0.36    0.10
   1 -13   2    0.45    0.10
   1 -11  -1    3.91    0.09
   1  -9  -3   15.85    0.12
   1   5  34    1.24    0.29
   1   7  14    0.08    0.11
   1   7  25    0.36    0.18
   1   7  26    2.57    0.21
   1   7  27    0.69    0.20
   2 -14   1   17.01    0.17
   2 -12  -2    1.85    0.10
   2  -8  -6    0.32    0.08
   2   8  12    6.96    0.13
   2   8  13   17.10    0.18
   2   8  24    0.09    0.19
   2   8  25    2.30    0.22
   2   8  26    0.21    0.22
   2   8  27    3.05    0.18
   3 -17   6    0.67    0.14
   3 -13  -3   -0.06    0.11
   3 -11  -6   19.12    0.17
   3  -5  -9   20.82    0.14
   3  -1  -8    9.32    0.07
   3   9  14    6.04    0.16
   3   9  15    0.35    0.13
   3   9  22    1.75    0.19
   3   9  23    0.20    0.21
   3   9  24    0.02    0.22
   3   9  25    0.25    0.22
   4 -16   0    2.88    0.15
   4 -14  -4    0.76    0.14
   4 -12  -7    0.12    0.12
   4 -10  -9    0.45    0.11
   4  -8 -10    5.37    0.12
   4  -4 -11    5.36    0.09
   4  10  15    3.89    0.16
   4  10  16    2.57    0.17
   4  10  17    3.21    0.18
   4  10  18    1.85    0.19
   4  10  19    3.59    0.20
   4  10  21   -0.10    0.20
   4  10  22    4.80    0.22
   4  10  23    3.08    0.18
   5 -17   0    0.94    0.17
   5 -11 -10    1.61    0.13
   5   7  -2    1.80    0.04
   5   9   4    0.91    0.08
   6 -16  -5    5.78    0.20
   6 -14  -8    2.81    0.17
   6  -2 -14   31.85    0.17
   6   0 -13   -0.06    0.06
   6   8  -2    9.29    0.07
   6  10   5    8.31    0.12
   7 -17  -5    0.38    0.19
   7  -5 -16   36.20    0.22
   7   1 -14   18.49    0.12
   8 -16  -9    0.40    0.19
   8 -14 -12    2.62    0.20
   8 -12 -14    2.95    0.19
   8  -2 -17    6.02    0.11
   8  10  -1    0.10    0.06
   8  12   9    2.78    0.16
   9 -15 -12    0.45    0.22
   9  -5 -19    3.26    0.14
   9  -1 -18    1.47    0.09
   9   1 -17    0.18    0.07
   9  13  14    0.94    0.21
   9  13  15    0.85    0.22
   9  13  16    0.20    0.23
   9  13  17    1.58    0.24
   9  13  18    0.15    0.24
  10 -16 -12    1.61    0.25
  10 -14 -15    4.30    0.24
  10 -12 -17    0.01    0.20
  10  -4 -20    0.38    0.09
  10  -2 -20    6.95    0.13
  10   0 -19    0.03    0.09
  10   4 -16    6.72    0.08
  10  10  -5    0.83    0.06
  10  12   2    1.25    0.10
  11 -15 -15    1.22    0.25
  11 -11 -19    2.60    0.21
  11  -7 -21    0.15    0.16
  11  11  -4    2.56    0.08
  11  13   5    4.74    0.17
  12  -8 -22    2.17    0.19
  12  14   9    0.39    0.19
  12  14  10    0.61    0.20
  12  14  11    0.14    0.23
  13 -13 -20    0.89    0.26
  13  -1 -23    0.24    0.12
  13   1 -22    1.24    0.11
  14 -12 -22   -0.01    0.26
  14 -10 -23    1.38    0.18
  14  -8 -24    0.22    0.15
  14  -4 -25    0.10    0.16
  14   4 -21    0.33    0.10
  14  12  -6    1.43    0.08
  14  14   3    0.63    0.16
  15  -9 -25    0.71    0.24
  15  -5 -26    3.51    0.20
  15  -1 -25    0.95    0.14
  15   3 -23    0.73    0.13
  15   5 -21    3.78    0.11
  15  13  -4    1.59    0.11
  16 -10 -25    6.17    0.23
  16  -4 -27    1.58    0.19
  16   4 -23    0.14    0.10
  16   6 -21    0.22    0.10
  17  -1 -27    0.30    0.17
  17   1 -26    0.44    0.15
  17   3 -25   -0.01    0.15
  17   5 -23    0.78    0.12
  17  13  -7    9.05    0.12
  18  -8 -28    2.17    0.29
  18   4 -25    0.56    0.14
  19  -7 -29    4.76    0.30
  19  -3 -29    5.13    0.19
  19   1 -28    1.66    0.17
  20  -4 -30    0.07    0.26
  20  -2 -30    1.51    0.22
  20   0 -29    0.09    0.20
  20   2 -28    1.54    0.18
  21   3 -28    0.18    0.17
  21   7 -24    0.42    0.13
  22   4 -28    6.04    0.22
  22   6 -26    0.89    0.17
  -4  -6  16   10.85    0.08
  -4  -6  25    5.35    0.13
  -4  -6  26    1.12    0.12
  -4  -6  27    3.05    0.12
  -4  -4  16    1.43    0.06
  -4  -4  26    0.18    0.11
  -4  -4  27    0.93    0.12
  -4  -2  18    1.64    0.08
  -4  -2  19    4.60    0.09
  -4  -2  20    0.72    0.08
  -4  -2  21    0.22    0.09
  -4  -2  22    2.06    0.10
  -4  -2  23    1.01    0.10
  -4  -2  25    1.21    0.11
  -3  -9  29    0.19    0.14
  -3  -7  32    0.15    0.15
  -3  -5  33    2.95    0.19
  -3  -3   9   11.44    0.06
  -3  -3  32    1.26    0.18
  -3  -3  33    2.24    0.18
  -3  -1  30    3.09    0.18
  -3  -1  31    2.70    0.17
  -3   1  16    0.47    0.08
  -3   1  17    1.78    0.09
  -3   1  18    6.15    0.11
  -3   1  23    0.55    0.12
  -3   1  24    0.19    0.13
  -3   1  25    0.85    0.14
  -3   1  26    0.40    0.13
  -2 -12  26    0.00    0.10
  -2  -4  36    2.42    0.23
  -2  -2  35    0.71    0.22
  -2   0  33   -0.17    0.21
  -2   2  12    1.65    0.07
  -2   2  28    2.98    0.18
  -1 -11   5   12.88    0.10
  -1  -7   1   11.06    0.08
  -1  -3   1    9.57    0.04
  -1   1  35    1.31    0.25
  -1   3   9    4.85    0.08
  -1   3  31    0.37    0.22
   0 -12   3    4.34    0.10
   0  -6  -2   31.34    0.12
   0   2  36    4.60    0.29
   0   4   7   16.87    0.11
   0   4  32    2.17    0.25
   0   6  18    0.51    0.13
   0   6  19    0.61    0.13
   0   6  20    0.00    0.14
   0   6  23    0.06    0.15
   0   6  24    0.07    0.12
   1   3   1    0.38    0.03
   1   5  33    1.66    0.26
   1   7  16    6.48    0.15
   1   7  18   13.47    0.19
   1   7  20    0.34    0.15
   1   7  21    0.35    0.16
   1   7  22    0.46    0.17
   1   7  24   -0.01    0.13
   2 -16   6    0.68    0.12
   2 -12  -3   14.28    0.16
   2 -10  -5    0.52    0.09
   2  -6  -7   21.38    0.13
   2   6  32    0.40    0.26
   2   6  33    0.22    0.26
   2   8  14    3.61    0.11
   2   8  15    2.66    0.14
   2   8  16    0.65    0.14
   2   8  17   20.82    0.22
   2   8  18    0.56    0.15
   2   8  19    1.17    0.16
   2   8  20    2.88    0.18
   2   8  21    0.10    0.17
   2   8  22    0.60    0.18
   2   8  23    6.78    0.20
   3 -17   5    0.75    0.15
   3 -15   0    1.16    0.13
   3 -13  -4    2.30    0.12
   3  -9  -8    5.47    0.12
   3  -7  -9   21.64    0.16
   3  -3  -9   11.34    0.10
   3   5  -1   14.70    0.07
   3   7   4   23.82    0.13
   3   7  32    2.24    0.31
   3   9  16    3.33    0.12
   3   9  18   -0.15    0.15
   3   9  20   -0.11    0.17
   3   9  21    4.40    0.16
   4 -14  -5    3.63    0.17
   4   8   4    0.12    0.07
   5 -17  -1    0.54    0.20
   5 -15  -5    0.41    0.16
   5 -13  -8    0.86    0.14
   5  -9 -12   -0.08    0.12
   5  -5 -13   10.13    0.13
   5  -1 -12    0.00    0.04
   6 -14  -9    2.32    0.17
   6 -12 -11    8.14    0.15
   6 -10 -13   15.24    0.20
   6  -8 -14    2.72    0.13
   7 -15  -9    1.14    0.18
   7 -13 -12    2.27    0.18
   7 -11 -14    0.04    0.16
   7  -9 -15   10.96    0.15
   7  -7 -16    0.98    0.12
   7   5 -10   14.04    0.05
   7  11   7    4.08    0.13
   7  11   8    1.19    0.12
   8 -10 -16    0.27    0.11
   8  -8 -17    4.26    0.12
   8  -4 -18    1.63    0.11
   8   2 -15    5.53    0.08
   8   4 -13   12.12    0.08
   8   8  -6    2.29    0.04
   8  12  11    0.59    0.16
   8  12  12    0.09    0.17
   8  12  19    2.99    0.23
   8  12  20    0.56    0.25
   8  12  22    0.13    0.27
   9 -17  -9    1.44    0.23
   9 -15 -13    0.25    0.20
   9 -13 -15    2.33    0.20
   9 -11 -17    1.53    0.19
   9  -9 -18    0.08    0.11
   9  -3 -19    0.14    0.10
  10 -16 -13    1.92    0.25
  10 -10 -19    0.97    0.19
  10  -8 -20    0.44    0.17
  10   2 -18    2.09    0.08
  10  12   3    4.47    0.14
  11 -13 -18    0.30    0.23
  11 -11 -20    3.26    0.21
  11  -9 -21    0.67    0.19
  11  -5 -22    3.73    0.16
  11  -1 -21    1.04    0.11
  11   1 -20    1.71    0.10
  11  13   6    1.84    0.15
  12 -14 -18    0.17    0.24
  12 -12 -20   -0.14    0.22
  12  -6 -23    0.33    0.17
  12  -4 -23    0.47    0.15
  12   0 -22    4.15    0.13
  12  12  -2    0.75    0.10
  12  14  12    0.19    0.22
  13 -11 -22    0.41    0.23
  13  -9 -23    5.19    0.17
  13  -7 -24    0.01    0.19
  13  -5 -24    0.01    0.12
  13  -3 -24    1.79    0.16
  13   3 -21    3.08    0.10
  13   5 -19   15.68    0.12
  13  13   0    0.14    0.10
  14 -10 -24    0.51    0.24
  14  -8 -25    5.77    0.23
  14  -6 -25    7.29    0.18
  14  -2 -25    2.20    0.16
  14   0 -24   11.89    0.18
  14   2 -23    1.55    0.11
  14   6 -19    4.39    0.09
  14  14   4    1.76    0.16
  15 -11 -24    0.89    0.20
  15  -7 -26    0.30    0.22
  15  -3 -26    0.82    0.17
  16 -10 -26    0.33    0.28
  16  -6 -27    3.36    0.18
  16   0 -26    9.89    0.18
  16   2 -25    0.38    0.13
  16  14  -1    0.68    0.13
  17  -9 -27    2.57    0.21
  17  -7 -28    1.11    0.25
  17  -3 -28    6.07    0.22
  18  -6 -29    0.27    0.25
  18  -4 -29    0.12    0.23
  18   0 -28    5.65    0.20
  18   6 -23    0.59    0.11
  19  -5 -30    0.10    0.25
  19  -1 -29    0.72    0.19
  19   3 -27    0.79    0.17
  19   5 -25    1.86    0.13
  20   4 -27    1.05    0.17
  20   8 -22    0.11    0.10
  21   1 -30    2.52    0.24
  -4  -6  17    1.53    0.06
  -4  -6  18    8.05    0.09
  -4  -6  22    0.06    0.09
  -4  -6  23    1.68    0.10
  -4  -6  24    0.12    0.09
  -4  -4  17    3.32    0.07
  -4  -4  18    7.09    0.09
  -4  -4  23    4.10    0.12
  -4  -4  24   11.43    0.14
  -4  -4  25    0.03    0.10
  -3  -9  28    0.46    0.12
  -3  -7  30   -0.10    0.16
  -3  -5  31    0.93    0.17
  -3  -5  32    0.35    0.16
  -3  -3  31    1.38    0.17
  -3  -1  12   22.93    0.11
  -3  -1  28    0.10    0.15
  -3   1  19    7.82    0.11
  -3   1  20   31.58    0.19
  -3   1  21    1.60    0.09
  -3   1  22   31.46    0.20
  -2 -12  12    0.00    0.04
  -2 -12  25    2.06    0.10
  -2 -10  31    7.40    0.18
  -2  -8   5    0.21    0.04
  -2  -6   4    0.89    0.03
  -2  -6  35    0.95    0.20
  -2  -4   4    0.59    0.01
  -2  -4  35    2.55    0.22
  -2  -2  34   -0.07    0.20
  -2   0  31    0.04    0.17
  -2   0  32    0.14    0.20
  -2   2  13    1.85    0.08
  -2   2  26    5.45    0.18
  -2   2  27    1.37    0.17
  -1 -13   9    0.01    0.06
  -1  -1  36    2.71    0.26
  -1   1  33    0.76    0.21
  -1   1  34   11.94    0.28
  -1   3  28    0.66    0.17
  -1   3  29    0.52    0.19
  -1   3  30    0.82    0.15
   0 -14   7    0.12    0.09
   0 -10   0    4.26    0.08
   0   2  35    0.90    0.26
   0   4  30   11.08    0.26
   0   4  31    0.81    0.17
   1 -15   6    0.67    0.10
   1 -13   1    3.15    0.12
   1 -11  -2    1.23    0.10
   1  -5  -5   97.27    0.22
   1   5  30    1.00    0.22
   1   5  31    1.18    0.24
   2 -16   5   -0.08    0.12
   2 -14   0    2.74    0.12
   2   4   0   31.78    0.09
   2   6   5   15.81    0.11
   2   6  30    3.71    0.25
   3 -15  -1    0.69    0.13
   3   7   5    0.09    0.07
   3   7  30    0.72    0.26
   3   7  31    3.24    0.27
   4 -12  -8    8.66    0.16
   4 -10 -10    4.95    0.14
   4  -8 -11    0.75    0.10
   4  -2 -11    2.32    0.07
   4   2  -8    5.59    0.04
   4   8   5    6.43    0.10
   4   8  30    0.03    0.27
   5 -17  -2    1.54    0.21
   5 -15  -6    1.06    0.17
   5 -13  -9    6.01    0.17
   5 -11 -11    4.44    0.15
   5  -7 -13    0.26    0.08
   5   1 -11    1.10    0.05
   5   9  28    1.72    0.29
   5   9  29    0.07    0.22
   6 -16  -6    0.11    0.18
   6 -12 -12    2.09    0.16
   6  -6 -15    8.65    0.14
   6  -4 -15   27.70    0.18
   6   2 -12   71.67    0.17
   6  10  25    7.72    0.28
   6  10  26    2.11    0.28
   6  10  27    2.99    0.22
   7 -17  -6    0.06    0.21
   7 -15 -10    2.15    0.20
   7  -9 -16    0.15    0.14
   7   9  -1    5.25    0.07
   7  11   9    2.99    0.14
   7  11  10    0.07    0.14
   7  11  21    6.91    0.25
   7  11  22   -0.04    0.25
   7  11  23    2.13    0.27
   7  11  24    0.22    0.20
   8 -16 -10   -0.01    0.22
   8 -14 -13   11.13    0.24
   8 -12 -15    1.71    0.14
   8 -10 -17    1.03    0.16
   8  -8 -18    0.47    0.14
   8  10   0    0.36    0.07
   8  12  14    0.74    0.17
   8  12  15    4.58    0.20
   8  12  16    2.19    0.20
   8  12  18    0.06    0.17
   9 -13 -16    0.75    0.21
   9  -9 -19    3.20    0.18
   9  -1 -19    0.47    0.09
   9   3 -16   31.79    0.15
  10 -14 -16    0.96    0.22
  10 -12 -18    1.85    0.20
  10  -6 -21   12.25    0.20
  10  -4 -21   18.91    0.20
  10  12   4    1.09    0.12
  11  -7 -22    0.84    0.16
  11  -3 -22    7.01    0.16
  11  13   7    0.19    0.15
  11  13   8    0.15    0.16
  11  13   9    0.57    0.19
  12 -14 -19    1.87    0.27
  12 -12 -21    0.93    0.25
  12 -10 -22    2.12    0.21
  12  -8 -23    0.38    0.19
  12  -2 -23    2.82    0.14
  12   2 -21    1.91    0.10
  12   4 -19    0.86    0.07
  13 -13 -21    0.47    0.25
  13 -11 -23    4.53    0.25
  13  -9 -24    6.11    0.24
  13  -1 -24    1.01    0.14
  13  11  -7    3.32    0.08
  13  13   1    2.15    0.13
  14  -6 -26    2.58    0.20
  14  -4 -26    6.23    0.19
  14   8 -16    9.81    0.07
  14  14   5   -0.03    0.17
  14  14   6    0.15    0.20
  15 -11 -25    0.81    0.28
  15  -9 -26    0.03    0.25
  15  -5 -27    4.09    0.21
  15  -1 -26    1.38    0.16
  15   1 -25    0.98    0.14
  15  13  -3    0.46    0.11
  16  -6 -28    1.17    0.22
  16  -4 -28    0.67    0.20
  16  14   0    0.30    0.16
  17  -9 -28    0.60    0.29
  17   1 -27    0.17    0.16
  17   7 -21    7.54    0.11
  18  -2 -29    0.64    0.19
  18   2 -27    1.38    0.16
  18  12 -11    7.33    0.08
  19  -3 -30    1.38    0.17
  19   7 -23    4.76    0.13
  19  13  -9    8.64    0.12
  20  -4 -31    0.73    0.25
  20  -2 -31   -0.02    0.22
  20   0 -30    0.33    0.20
  20   2 -29    0.69    0.20
  21  -1 -31    0.04    0.22
  21   3 -29    0.71    0.20
  21   5 -27   -0.15    0.17
  -4  -6  19    0.02    0.06
  -4  -6  20    0.06    0.06
  -4  -6  21    1.32    0.07
  -4  -4  19    0.11    0.06
  -4  -4  20    0.49    0.07
  -4  -4  21    0.34    0.08
  -4  -4  22   -0.02    0.08
  -3  -9  26    3.89    0.12
  -3  -9  27    0.18    0.12
  -3  -7  29   -0.01    0.15
  -3  -5  30    0.09    0.14
  -3  -3  29    0.42    0.14
  -3  -3  30    0.35    0.15
  -3  -1  26    0.42    0.13
  -3  -1  27    0.03    0.14
  -2 -12  24    1.71    0.09
  -2 -10   7    0.90    0.05
  -2 -10  30   -0.12    0.15
  -2  -8  33    0.18    0.17
  -2  -6  34    0.08    0.18
  -2  -4  34    0.10    0.19
  -2  -2  33    0.15    0.19
  -2   0   8    1.98    0.04
  -2   0  30    1.46    0.17
  -2   2  14   46.98    0.20
  -2   2  24    9.98    0.17
  -2   2  25    0.42    0.11
  -1  -3  36    0.42    0.22
  -1   1   5    0.27    0.02
  -1   1  32   15.46    0.27
  -1   3  10   12.20    0.09
  -1   3  26   11.62    0.21
  -1   3  27    0.70    0.18
   0 -12   2    1.17    0.09
   0  -8  -2   16.00    0.11
   0   0  36    2.76    0.25
   0   2  33    0.42    0.24
   0   2  34    2.26    0.24
   0   4  28   13.39    0.24
   0   4  29    1.63    0.16
   1 -15   5    0.28    0.11
   1  -9  -4    7.22    0.10
   1  -7  -5   19.74    0.13
   1  -3  -5  105.01    0.20
   1   3  34    6.02    0.29
   1   3  35    0.17    0.20
   1   5   7   30.93    0.15
   1   5  28    0.45    0.20
   1   5  29    2.32    0.23
   2 -16   4    2.58    0.15
   2 -14  -1   10.66    0.17
   2 -12  -4   14.79    0.16
   2 -10  -6    1.76    0.10
   2  -2  -7   98.62    0.20
   2   4  34    0.12    0.27
   2   6  29    1.74    0.24
   3 -17   4    0.83    0.13
   3 -13  -5    7.89    0.16
   3  -9  -9    3.17    0.11
   3  -5 -10    8.81    0.11
   3   7  28    0.46    0.24
   3   7  29   -0.11    0.23
   4 -14  -6    1.42    0.15
   4  -6 -12    0.71    0.09
   4  -4 -12    4.65    0.09
   4   0 -10   75.76    0.18
   4   6  -1   38.42    0.11
   4   8   6    8.96    0.11
   4   8  27    0.36    0.24
   4   8  28    3.54    0.26
   5  -9 -13    0.81    0.12
   5  -5 -14    1.59    0.10
   5   9   7   22.84    0.17
   5   9  25    1.50    0.24
   5   9  26    0.09    0.25
   5   9  27    0.30    0.20
   6 -16  -7    0.21    0.19
   6 -14 -10    0.78    0.17
   6 -10 -14    0.89    0.15
   6  -8 -15    2.22    0.13
   6  10   8    1.87    0.12
   6  10  22    2.90    0.23
   6  10  24    0.29    0.24
   7 -17  -7    4.03    0.23
   7 -15 -11    1.12    0.19
   7 -13 -13    1.30    0.17
   7 -11 -15    3.73    0.18
   7  -7 -17    3.98    0.14
   7  -5 -17   14.33    0.14
   7  -3 -17   26.64    0.18
   7   7  -6   17.14    0.06
   7  11  11    1.41    0.14
   7  11  12    0.58    0.15
   7  11  14    0.47    0.17
   7  11  15    0.49    0.18
   7  11  16    0.31    0.19
   7  11  17    0.13    0.19
   7  11  18   -0.09    0.21
   7  11  19    1.97    0.22
   7  11  20    0.27    0.21
   8 -16 -11    0.76    0.22
   8 -14 -14    0.74    0.20
   8 -12 -16    0.18    0.18
   8   0 -17    0.07    0.07
   9 -15 -14    1.74    0.23
   9 -11 -18    0.04    0.18
   9  -3 -20    0.18    0.11
   9   1 -18    1.63    0.08
   9  11   2    4.65    0.11
  10 -16 -14    1.02    0.24
  10 -14 -17    0.02    0.24
  10 -12 -19    0.20    0.21
  10 -10 -20    0.79    0.14
  10  -8 -21    0.12    0.17
  10  -2 -21    6.54    0.14
  10   0 -20    7.12    0.12
  11 -15 -17    5.60    0.29
  11 -11 -21    1.27    0.23
  11  -9 -22   -0.06    0.19
  11  -5 -23    8.30    0.19
  11  -1 -22    0.81    0.12
  11   3 -19    0.30    0.07
  11   9  -9    3.15    0.04
  11  11  -3   13.72    0.12
  11  13  10   -0.05    0.18
  11  13  11    0.95    0.19
  11  13  12    0.20    0.20
  11  13  13    0.68    0.21
  11  13  14    0.24    0.22
  11  13  15    0.00    0.23
  11  13  16    0.17    0.25
  12 -10 -23    0.28    0.22
  12  -6 -24    0.97    0.18
  13 -13 -22    0.25    0.28
  13  -7 -25    1.76    0.20
  13  -5 -25    0.20    0.13
  13  -3 -25    0.03    0.16
  14 -12 -24    0.24    0.28
  14 -10 -25    3.22    0.26
  14  -8 -26    0.22    0.23
  14  -2 -26    7.70    0.18
  14  12  -5    0.46    0.09
  14  14   7    0.50    0.19
  14  14   8   -0.13    0.20
  15  -3 -27    4.73    0.20
  15   3 -24   11.88    0.17
  15   7 -19    3.00    0.07
  15  11 -10    1.78    0.06
  16 -10 -27    2.30    0.27
  16  -8 -28   -0.15    0.25
  16  -2 -28    0.65    0.18
  16   0 -27    0.10    0.16
  16   4 -24    2.24    0.13
  16  14   1    0.20    0.17
  17  -7 -29    2.10    0.27
  17  -5 -29    1.25    0.17
  17  -3 -29    5.21    0.23
  17   3 -26    0.68    0.15
  17   5 -24    0.43    0.12
  17  13  -6    1.06    0.11
  18  -6 -30    0.09    0.27
  18  -4 -30    2.19    0.24
  18   0 -29   -0.01    0.17
  18   4 -26   13.81    0.19
  19  -5 -31    0.22    0.27
  19  -3 -31   -0.12    0.23
  19   1 -29    0.91    0.18
  -3  -9  25    0.16    0.10
  -3  -7  28    0.37    0.14
  -3  -5   9   21.76    0.05
  -3  -5  29    0.62    0.14
  -3  -3  10    0.60    0.04
  -3  -3  27    1.05    0.12
  -3  -3  28    1.69    0.14
  -3  -1  14   22.94    0.12
  -3  -1  23    0.54    0.11
  -3  -1  25    0.91    0.12
  -2 -12  23    4.98    0.10
  -2 -10  29    2.02    0.14
  -2  -8  32    1.25    0.16
  -2  -6  33   -0.06    0.17
  -2  -4  33    0.21    0.18
  -2  -2  31    1.09    0.18
  -2  -2  32    3.00    0.18
  -2   0  28    2.73    0.17
  -2   0  29    0.09    0.16
  -2   2  16   32.46    0.17
  -2   2  18   16.12    0.15
  -2   2  19    1.01    0.10
  -2   2  20    1.13    0.11
  -2   2  21    8.30    0.13
  -1 -13   8    0.09    0.07
  -1 -11   4    0.38    0.07
  -1  -5   0    0.91    0.03
  -1  -3  35    1.32    0.23
  -1  -1  34   11.68    0.26
  -1   1  30    7.07    0.21
  -1   1  31    0.27    0.18
  -1   3  12   67.81    0.23
  -1   3  23    0.08    0.13
  -1   3  24    2.84    0.16
  -1   3  25    0.27    0.15
   0 -14   6    0.09    0.09
   0 -10  -1   28.85    0.15
   0  -6  -3    3.33    0.06
   0   0  35    0.11    0.25
   0   4  26    0.12    0.17
   0   4  27    4.04    0.16
   1 -13   0    0.11    0.09
   1 -11  -3   18.76    0.15
   1   1  36   -0.13    0.28
   1   3  33    2.19    0.26
   1   5   8    0.71    0.07
   1   5  27    0.15    0.19
   2 -16   3    0.78    0.14
   2  -6  -8    7.14    0.09
   2  -4  -8   20.00    0.12
   2   4  33   -0.07    0.27
   2   6   7    2.02    0.08
   2   6  27    2.41    0.22
   2   6  28    3.23    0.18
   3 -17   3    0.21    0.16
   3 -15  -2    0.49    0.13
   3  -1  -9   90.45    0.20
   3   5  33    4.92    0.31
   3   7   6    0.29    0.05
   3   7  26    1.65    0.23
   3   7  27    0.42    0.21
   4 -16  -3    4.99    0.17
   4 -12  -9    0.09    0.14
   4 -10 -11   11.26    0.16
   4  -8 -12    0.46    0.11
   4   8   7    0.16    0.09
   4   8  25    4.10    0.24
   4   8  26    1.60    0.23
   5 -17  -3    0.42    0.18
   5 -15  -7    6.16    0.18
   5 -13 -10    2.15    0.16
   5 -11 -12    0.31    0.14
   5  -7 -14    0.32    0.11
   5  -3 -14    6.18    0.10
   5  -1 -13    1.16    0.07
   5   7  -1    6.43    0.06
   5   9   8    6.06    0.12
   5   9  22    2.38    0.20
   5   9  23    0.94    0.23
   5   9  24    0.04    0.22
   6 -16  -8    0.43    0.18
   6 -14 -11    6.59    0.20
   6 -12 -13   14.92    0.22
   6  -4 -16    3.19    0.11
   6  10  10    0.40    0.12
   6  10  11    4.92    0.15
   6  10  12    0.10    0.14
   6  10  18    0.53    0.19
   6  10  19   11.74    0.24
   6  10  20    2.43    0.22
   6  10  21    0.01    0.20
   7 -17  -8    0.17    0.22
   7 -13 -14    0.13    0.18
   7  -9 -17    5.87    0.17
   7   9   0    0.90    0.06
   8 -16 -12    1.41    0.22
   8 -10 -18    0.66    0.17
   8  -6 -19    0.43    0.09
   8  10   1   30.72    0.16
   9 -15 -15    3.05    0.25
   9 -13 -17    4.67    0.23
   9 -11 -19    1.24    0.20
   9  -9 -20    0.19    0.17
   9   9  -5    1.27    0.05
   9  11   3    1.81    0.10
  10 -16 -15    3.36    0.28
  10 -10 -21    1.38    0.20
  10  -6 -22    4.36    0.17
  10  -4 -22    0.39    0.14
  10   2 -19    0.14    0.09
  10  10  -4    0.82    0.06
  10  12   6    1.18    0.14
  10  12   7    4.33    0.16
  10  12  19    2.92    0.25
  11 -15 -18    0.51    0.28
  11 -13 -20    1.31    0.25
  11  -3 -23    6.02    0.16
  11   1 -21    1.16    0.10
  11   5 -17   21.55    0.12
  12 -14 -20   -0.12    0.20
  12 -12 -22   -0.05    0.23
  12  -8 -24    0.18    0.14
  12  -2 -24    0.49    0.14
  12   0 -23    0.18    0.12
  12   6 -17    1.86    0.07
  12  10  -8    4.74    0.06
  12  12   0    0.13    0.12
  13 -11 -24    2.72    0.26
  13  -9 -25    4.60    0.24
  13   3 -22   11.19    0.14
  13  13   3    1.42    0.14
  13  13   4   -0.01    0.16
  14 -10 -26    1.32    0.25
  14  -6 -27    3.77    0.22
  14   2 -24   13.21    0.16
  14   4 -22    7.41    0.12
  15 -11 -26    2.20    0.22
  15  -5 -28    2.29    0.22
  15  -1 -27    2.16    0.17
  15   5 -22    2.97    0.11
  15  13  -2    0.16    0.12
  16 -10 -28   -0.04    0.27
  16  -6 -29    0.36    0.24
  16  -4 -29    0.90    0.20
  16   2 -26    6.11    0.16
  16  12  -8    0.07    0.08
  16  14   2    0.50    0.16
  17  -9 -29    1.75    0.28
  17  -5 -30    0.49    0.23
  17   9 -18    1.40    0.06
  18  -2 -30    3.63    0.23
  18   2 -28    1.58    0.16
  19   3 -28    9.04    0.19
  19   5 -26    1.16    0.15
  19   9 -20    0.17    0.07
  20  -2 -32    0.17    0.23
  20   0 -31   -0.02    0.21
  20   4 -28    4.57    0.19
  20  10 -19    0.76    0.06
  21   1 -31   -0.11    0.21
  21   7 -25    0.07    0.12
  -3  -9  24   -0.01    0.09
  -3  -5  27    0.83    0.14
  -3  -5  28    0.66    0.13
  -3  -3  26    0.49    0.12
  -3  -1  17    1.66    0.08
  -3  -1  18    6.17    0.10
  -3  -1  19    7.86    0.12
  -3  -1  20   32.42    0.19
  -3  -1  22   31.86    0.20
  -2 -12  11    0.06    0.04
  -2 -12  22    0.11    0.08
  -2 -10  28    0.26    0.14
  -2  -8  31    5.21    0.17
  -2  -6  32    0.70    0.17
  -2  -4  31    6.27    0.20
  -2  -2  30    2.25    0.17
  -2   0   9   -0.04    0.04
  -2   0  26    0.85    0.14
  -1  -9   1    9.24    0.09
  -1  -7   0    0.05    0.04
  -1  -5  35    3.00    0.22
  -1  -3  34   12.45    0.25
  -1  -1  32   15.30    0.25
  -1  -1  33    0.84    0.16
  -1   1  29    0.78    0.18
  -1   3  13   14.86    0.12
  -1   3  14    0.72    0.09
  -1   3  15    0.74    0.09
  -1   3  20    4.22    0.14
  -1   3  21    8.25    0.16
  -1   3  22    1.83    0.13
   0 -14   5    9.64    0.12
   0 -12   1   30.05    0.17
   0  -2  -2   96.17    0.14
   0   0  34    1.68    0.24
   0   2  31    1.79    0.21
   0   4  10    2.92    0.08
   0   4  11    0.30    0.07
   0   4  23    0.51    0.15
   0   4  24    0.14    0.15
   0   4  25    0.30    0.12
   1 -17  13    0.47    0.10
   1 -15   4    0.99    0.10
   1 -13  -1    0.69    0.12
   1  -9  -5   38.83    0.19
   1  -7  -6   11.91    0.11
   1   1  35    0.22    0.26
   1   3  31    0.15    0.23
   1   3  32   13.23    0.24
   1   5   9   15.41    0.12
   1   5  24    3.01    0.18
   2 -14  -2   11.25    0.16
   2 -10  -7    0.81    0.10
   2  -8  -8    1.14    0.09
   2   4  32    0.80    0.25
   2   6   8    0.77    0.08
   2   6  24    1.87    0.19
   2   6  25    1.82    0.20
   3 -17   2    0.18    0.16
   3 -15  -3    0.22    0.14
   3 -13  -6    5.87    0.15
   3  -9 -10    5.44    0.13
   3   5   0    0.01    0.04
   3   5  32    2.45    0.28
   3   7   8    0.07    0.08
   3   7  23    0.30    0.18
   3   7  24    0.17    0.19
   3   7  25   -0.06    0.14
   4 -16  -4    0.22    0.18
   4 -14  -7    0.09    0.14
   4 -12 -10    1.28    0.14
   4  -2 -12   46.34    0.18
   4   6  31    1.82    0.28
   4   6  32   -0.02    0.21
   4   8   8   11.45    0.13
   4   8  22    0.00    0.19
   4   8  24    0.04    0.15
   5 -17  -4    0.20    0.18
   5 -15  -8    0.06    0.17
   5 -13 -11    0.39    0.16
   5  -9 -14    1.37    0.13
   5   7  30    0.97    0.27
   5   7  31    0.74    0.28
   5   9   9    1.58    0.11
   5   9  10    2.20    0.12
   5   9  11    2.77    0.13
   5   9  18    0.02    0.17
   5   9  19    2.35    0.19
   5   9  20    0.56    0.19
   5   9  21    2.31    0.20
   6 -12 -14    0.56    0.16
   6 -10 -15    7.00    0.14
   6  -8 -16    0.74    0.13
   6   4 -10    0.43    0.03
   6   8   0    1.23    0.06
   6   8  29    1.15    0.30
   6  10  14    0.32    0.12
   6  10  15    1.93    0.16
   6  10  16    0.04    0.12
   7 -17  -9    1.49    0.21
   7 -15 -12    0.64    0.21
   7 -11 -16   -0.02    0.12
   7  -5 -18    2.20    0.12
   7  -1 -17    6.04    0.10
   7   9  27    1.48    0.28
   8 -14 -15    3.92    0.23
   8 -12 -17    0.27    0.19
   8  -2 -19    1.01    0.10
   8   2 -16    3.11    0.07
   8  10   2    2.75    0.09
   8  10  25    6.05    0.31
   9 -13 -18   -0.04    0.22
   9  -5 -21    1.21    0.10
   9  -3 -21    0.16    0.12
   9  -1 -20    1.30    0.10
   9   5 -14    7.42    0.06
   9  11   4    0.01    0.10
   9  11   5   10.22    0.16
   9  11  22    1.11    0.28
  10 -14 -18    0.12    0.17
  10  -8 -22    0.02    0.13
  10  -2 -22    0.08    0.12
  10   4 -17    3.50    0.08
  10   6 -14   22.61    0.08
  10  12   8    4.05    0.16
  10  12   9    2.80    0.17
  10  12  10    0.01    0.17
  10  12  11    0.45    0.17
  10  12  12    0.19    0.18
  10  12  13    0.98    0.20
  10  12  14    0.15    0.20
  10  12  15    4.24    0.23
  10  12  16    0.04    0.23
  10  12  17    4.61    0.25
  10  12  18    0.06    0.23
  11 -13 -21    1.72    0.24
  11 -11 -22    0.17    0.22
  11  -9 -23    4.36    0.16
  11  -7 -24    1.02    0.17
  11  -5 -24    2.47    0.17
  11  11  -2    2.09    0.09
  12 -14 -21    0.54    0.28
  12 -12 -23    1.10    0.26
  12 -10 -24    0.02    0.23
  12  -8 -25    1.25    0.20
  12  -6 -25    1.02    0.19
  12  -4 -25    0.79    0.16
  12   2 -22    0.80    0.10
  12  12   1   10.05    0.16
  13 -13 -23    1.07    0.27
  13 -11 -25    0.37    0.25
  13  -5 -26    0.43    0.13
  13  -3 -26   -0.04    0.16
  13  -1 -25    0.16    0.13
  13   1 -24    0.86    0.12
  13   5 -20    4.83    0.10
  13  13   5    1.77    0.16
  13  13   6    0.94    0.18
  14 -12 -25    1.64    0.28
  14  -4 -27    0.65    0.14
  14  12  -4    0.33    0.10
  15 -11 -27    2.83    0.31
  15  -9 -28    0.11    0.27
  15  -3 -28    6.33    0.21
  15   1 -26    1.19    0.13
  15  13  -1    0.29    0.14
  16  -2 -29    0.11    0.17
  16   0 -28    8.70    0.20
  16   6 -22    2.31    0.10
  17  -7 -30   -0.08    0.20
  17  -3 -30    0.09    0.22
  17   1 -28   13.30    0.20
  17  13  -5    9.42    0.15
  18  -6 -31    1.35    0.21
  18  -4 -31    0.02    0.23
  18   8 -21    0.08    0.08
  19  -3 -32    0.41    0.23
  19  -1 -31    0.15    0.22
  19   1 -30    3.54    0.20
  19  13  -8    0.84    0.12
  20   2 -30    1.37    0.19
  20   6 -26    2.31    0.15
  20   8 -23    2.98    0.11
  20  12 -13    1.18    0.07
  21   3 -30    6.63    0.21
  21   5 -28    0.03    0.17
  21   9 -22    0.18    0.09
  -3  -9  22    0.54    0.09
  -3  -9  23    0.05    0.08
  -3  -7  25    5.62    0.13
  -3  -7  26    2.68    0.11
  -3  -3  11    0.35    0.03
  -3  -3  24    0.13    0.10
  -3  -3  25    1.10    0.11
  -2 -10   6    1.81    0.05
  -2  -8   4    6.51    0.06
  -2  -8  30    0.18    0.14
  -2  -6  31   10.43    0.19
  -2  -4  30    0.99    0.16
  -2  -2  28    3.09    0.15
  -2  -2  29    2.15    0.16
  -2   0  10    2.84    0.06
  -2   0  24   25.42    0.21
  -2   0  25    1.19    0.14
  -1 -13   7    0.16    0.07
  -1 -13  25    0.25    0.11
  -1 -11   3   18.58    0.12
  -1  -7  34    1.46    0.20
  -1  -5  34    3.09    0.21
  -1  -3  33    5.21    0.22
  -1  -1  31    0.28    0.18
  -1   1   6    2.15    0.04
  -1   1  27    0.46    0.16
  -1   1  28    0.86    0.13
  -1   3  16    2.58    0.08
  -1   3  17    1.89    0.08
   0 -16  15    3.37    0.07
   0 -16  16    0.80    0.05
   0 -10  -2    0.52    0.07
   0  -2  35    1.06    0.24
   0   0  33    0.25    0.22
   0   2  29    1.35    0.19
   0   4  12    4.65    0.10
   0   4  13    7.83    0.12
   0   4  19   -0.03    0.12
   0   4  21    2.74    0.14
   1 -17  12   -0.01    0.10
   1 -15   3    6.04    0.14
   1 -11  -4    0.43    0.09
   1  -1  36    0.02    0.26
   1   1  34    9.14    0.28
   1   3   2    1.64    0.04
   1   3  30    4.97    0.23
   1   5  10    5.45    0.10
   1   5  22    0.01    0.15
   2 -16   2    0.04    0.12
   2 -14  -3   12.31    0.18
   2   0  -6  151.18    0.19
   2   2  34    0.63    0.25
   2   2  35   -0.01    0.21
   2   4   1   33.94    0.10
   2   4  30    4.41    0.25
   2   4  31    1.66    0.18
   2   6  21    0.25    0.16
   2   6  22    2.57    0.17
   2   6  23    0.13    0.12
   3 -17   1    0.33    0.17
   3 -15  -4    0.97    0.16
   3 -11  -9   12.69    0.17
   3  -7 -11    5.31    0.11
   3  -5 -11    0.34    0.06
   3   5  31    3.60    0.21
   3   7   9    0.08    0.09
   3   7  10    0.30    0.09
   3   7  20    0.58    0.16
   3   7  21   -0.10    0.17
   3   7  22    4.88    0.19
   4 -18   1    0.17    0.17
   4 -14  -8    1.27    0.16
   4 -10 -12    1.48    0.13
   4  -8 -13    5.13    0.13
   4   6  30    0.64    0.27
   4   8  10    2.17    0.11
   4   8  11    1.62    0.12
   4   8  12   16.32    0.17
   4   8  17   24.77    0.23
   4   8  18    4.42    0.18
   4   8  19    0.32    0.17
   4   8  21    3.58    0.15
   5 -17  -5    2.08    0.20
   5 -15  -9    0.49    0.17
   5 -11 -13    0.49    0.10
   5  -7 -15    5.18    0.14
   5   7   0   16.88    0.10
   5   7  29    0.06    0.26
   5   9  12    0.67    0.09
   5   9  15    0.13    0.15
   5   9  16    0.97    0.15
   5   9  17    2.56    0.14
   6 -16  -9    3.98    0.21
   6 -14 -12    1.57    0.18
   6 -10 -16    0.72    0.16
   6  -6 -17    0.44    0.12
   6  -2 -16   16.12    0.14
   6   8  28    0.88    0.29
   7 -15 -13    0.52    0.21
   7 -13 -15    6.20    0.21
   7 -11 -17    4.39    0.19
   7  -9 -18   -0.03    0.15
   7   9   1    4.59    0.08
   7   9  26    0.52    0.28
   8 -16 -13    3.70    0.25
   8 -14 -16    0.14    0.22
   8 -12 -18    1.22    0.20
   8 -10 -19    0.62    0.18
   8  -8 -20    1.21    0.16
   8  -4 -20    0.06    0.12
   8   0 -18    2.90    0.09
   8   4 -14   36.29    0.12
   8  10   3   42.81    0.20
   8  10  23    1.95    0.27
   8  10  24    0.21    0.26
   9 -15 -16    0.50    0.23
   9 -11 -20    2.77    0.21
   9  -9 -21    1.34    0.18
   9   1 -19    0.46    0.08
   9   3 -17   14.03    0.11
   9  11  18   -0.02    0.21
   9  11  19    2.55    0.25
   9  11  20   -0.05    0.24
   9  11  21    1.46    0.19
  10 -14 -19   -0.03    0.25
  10 -12 -21    0.49    0.23
  10 -10 -22    1.21    0.20
  10  -8 -23    0.63    0.17
  10  -6 -23    1.30    0.16
  10  -4 -23    0.71    0.15
  10   0 -21   -0.09    0.10
  11 -11 -23    2.65    0.24
  11  -9 -24    0.23    0.20
  11   3 -20    0.53    0.09
  11   7 -14    6.97    0.05
  11  11  -1    2.83    0.10
  12 -14 -22    1.29    0.29
  12   0 -24    1.58    0.12
  12   4 -20   -0.02    0.07
  12  12   2    3.17    0.14
  13 -13 -24    3.86    0.31
  13  -9 -26    0.76    0.18
  13  -5 -27    0.55    0.18
  13   7 -17    0.72    0.05
  13  13   7    2.36    0.18
  13  13   8    0.24    0.18
  13  13   9    1.15    0.19
  13  13  10    0.23    0.20
  13  13  11    0.14    0.21
  13  13  12    0.56    0.22
  13  13  13    0.44    0.23
  14 -10 -27    2.43    0.28
  14  -6 -28    0.57    0.22
  14  -2 -27    2.84    0.17
  14   0 -26    7.26    0.16
  14   6 -20    0.08    0.08
  15  -7 -29    0.68    0.25
  15  -5 -29    0.99    0.22
  15  -1 -28   20.57    0.23
  15   3 -25    0.73    0.13
  15  13   0    3.73    0.17
  16  -6 -30    0.16    0.25
  16  -4 -30   -0.05    0.22
  16   2 -27    0.59    0.16
  16   4 -25    1.00    0.14
  16   8 -19    2.29    0.07
  17  -7 -31    0.32    0.29
  17  -5 -31    0.36    0.25
  17   3 -27    0.20    0.14
  17   7 -22    2.55    0.10
  18  -2 -31    0.21    0.22
  18   0 -30    2.49    0.19
  18   2 -29    0.73    0.19
  18   4 -27    6.89    0.18
  19   7 -24    2.09    0.12
  20   0 -32   -0.06    0.22
  -3  -9  13    0.01    0.02
  -3  -9  21   15.56    0.12
  -3  -7  24    0.85    0.11
  -3  -5  24    0.24    0.11
  -3  -5  25    5.44    0.12
  -3  -3  12    0.22    0.05
  -3  -3  21   12.76    0.14
  -3  -3  22   14.09    0.14
  -2 -12  10    0.39    0.05
  -2 -12  21    0.16    0.07
  -2 -10  27    1.14    0.12
  -2  -8  29   12.80    0.19
  -2  -6  30    0.65    0.15
  -2  -4  29    1.34    0.15
  -2  -2   6    5.28    0.03
  -2  -2  27    1.39    0.14
  -2   0  11    0.01    0.05
  -1 -13   6    2.60    0.09
  -1 -11  29    0.14    0.16
  -1  -9  32    0.47    0.17
  -1  -7  33    9.30    0.21
  -1  -5  33   10.12    0.23
  -1   1  25    2.00    0.15
   0 -16  13    1.50    0.08
   0 -16  14    0.69    0.07
   0 -14   4    0.44    0.10
   0 -12   0    4.32    0.10
   0  -4  35    0.83    0.22
   0  -2  34    2.58    0.23
   0   0  31    0.40    0.19
   0   2   4   57.26    0.13
   0   2  28    5.58    0.16
   0   4  14   72.67    0.26
   0   4  15   30.00    0.18
   0   4  16    7.61    0.11
   0   4  18    2.98    0.10
   1 -17  11    1.85    0.11
   1 -15   2    2.08    0.14
   1 -13  -2    0.04    0.10
   1  -9  -6    4.60    0.10
   1  -3  -6   14.55    0.09
   1  -1  35    0.47    0.25
   1   1  33    0.58    0.22
   1   3  28    1.16    0.20
   1   3  29    0.31    0.15
   1   5  11    0.06    0.06
   1   5  12    0.02    0.09
   1   5  13    5.11    0.11
   1   5  14    0.75    0.10
   1   5  15    0.68    0.11
   1   5  16    7.38    0.14
   1   5  17   24.41    0.20
   1   5  19   22.12    0.21
   1   5  20   13.03    0.16
   2 -16   1    0.26    0.13
   2 -12  -6    0.22    0.11
   2   2  33    0.20    0.25
   2   4  28    4.72    0.22
   2   4  29    0.73    0.22
   2   6  10   28.74    0.16
   2   6  13    9.56    0.14
   2   6  16   13.24    0.17
   2   6  18    4.43    0.15
   2   6  19    6.03    0.17
   2   6  20    1.80    0.12
   3 -17   0    1.93    0.18
   3  -9 -11   19.37    0.18
   3  -3 -11    0.34    0.07
   3   3  33    1.99    0.26
   3   3  34    4.10    0.22
   3   5  28    0.02    0.21
   3   5  29    0.02    0.22
   3   7  11   28.18    0.19
   3   7  13    1.07    0.11
   3   7  14    0.09    0.12
   3   7  15    0.59    0.13
   3   7  16    3.19    0.15
   3   7  17    2.91    0.15
   3   7  18    3.31    0.16
   4 -16  -5    1.74    0.17
   4 -14  -9    2.62    0.16
   4 -12 -11   25.30    0.23
   4   4  33    0.27    0.27
   4   6   0    3.82    0.05
   4   6  29    6.32    0.21
   4   8  13   24.44    0.19
   4   8  14    1.06    0.13
   4   8  15    8.34    0.17
   5 -17  -6    0.10    0.19
   5 -13 -12    0.60    0.17
   5 -11 -14    0.50    0.15
   5  -9 -15    2.02    0.14
   5  -3 -15   21.85    0.16
   5   7  27   -0.19    0.24
   5   7  28    1.37    0.19
   6 -16 -10    0.41    0.20
   6 -14 -13    0.16    0.19
   6 -12 -15    3.97    0.19
   6  -8 -17    0.00    0.09
   6  -4 -17    7.41    0.11
   6   0 -15   -0.05    0.07
   6   2 -13    0.15    0.05
   6   8   1    1.63    0.07
   6   8  26    3.49    0.27
   7 -17 -10    0.17    0.21
   7 -13 -16    0.26    0.19
   7   1 -16   82.41    0.24
   7   9   2    0.65    0.07
   7   9  24   -0.06    0.25
   7   9  25    1.00    0.20
   8 -16 -14    1.69    0.25
   8 -10 -20    1.32    0.18
   8   8  -5    0.64    0.04
   8  10  20    3.58    0.23
   8  10  21    2.21    0.24
   8  10  22    0.10    0.23
   9 -15 -17    2.17    0.26
   9 -13 -19   -0.01    0.21
   9 -11 -21    2.37    0.21
   9  -7 -22    3.48    0.17
   9  -5 -22   11.11    0.18
   9  11   9    0.05    0.14
   9  11  10    0.44    0.15
   9  11  11    0.18    0.15
   9  11  12    0.74    0.16
   9  11  13    1.94    0.18
   9  11  14    2.56    0.19
   9  11  15    0.08    0.19
   9  11  16    2.17    0.20
   9  11  17    0.48    0.21
  10 -14 -20    0.59    0.24
  10  10  -3    3.39    0.08
  11 -13 -22    0.16    0.26
  11  -5 -25    0.06    0.17
  11   1 -22    1.02    0.10
  12 -12 -24    1.23    0.26
  12 -10 -25    0.44    0.17
  12  -8 -26    0.48    0.22
  12  -6 -26    1.02    0.19
  12  -4 -26    0.37    0.17
  12  12   3    4.78    0.16
  13 -11 -26    0.44    0.27
  13  -9 -27    0.19    0.24
  13  -3 -27    1.10    0.18
  13   3 -23    0.87    0.11
  14  -8 -28    0.14    0.18
  14   2 -25    2.17    0.13
  14   4 -23    2.34    0.12
  14  10 -11    0.67    0.04
  14  12  -3    2.05    0.11
  15  -9 -29    1.18    0.29
  15   1 -27    2.21    0.15
  15   5 -23    7.57    0.13
  15  13   1    0.00    0.16
  16  -2 -30    0.74    0.19
  16  12  -7    1.34    0.10
  17  -3 -31    0.22    0.23
  17   1 -29    3.55    0.18
  17   5 -25    2.47    0.12
  17  13  -4    0.25    0.13
  19  -3 -33    0.41    0.26
  19  -1 -32    0.12    0.23
  19   1 -31    0.28    0.18
  19   5 -27    3.12    0.16
  20   2 -31   -0.04    0.19
  20   4 -29    0.16    0.16
  21   7 -26    1.06    0.15
  -3  -9  19   13.03    0.10
  -3  -9  20    5.11    0.09
  -3  -7  23    1.44    0.10
  -3  -5  23    1.86    0.10
  -3  -3  13    7.31    0.07
  -3  -3  14    0.74    0.06
  -3  -3  18    0.57    0.08
  -3  -3  19    9.52    0.11
  -3  -3  20   20.98    0.15
  -2 -10   5    0.51    0.05
  -2 -10  26    0.07    0.12
  -2  -8  28    0.18    0.14
  -2  -4  28    3.85    0.15
  -2  -2  25    0.66    0.12
  -2  -2  26    5.26    0.15
  -2   0  12   33.84    0.14
  -2   0  13    0.87    0.07
  -2   0  18    6.32    0.11
  -2   0  19    0.13    0.09
  -2   0  21    0.03    0.07
  -1 -13  24    0.32    0.10
  -1 -11   2    1.19    0.07
  -1  -9   0    0.44    0.06
[truncated: 1,409,858 more chars]
