# Supplementary material for: Stimuli Responsive Silylene: Electromerism Induced Reversible Switching Between Mono‐ and Bis‐Silylene
Source: Angew Chem Int Ed Engl. 2022 Oct 21;61(47):e202211115. doi: 10.1002/anie.202211115 (PMC9828679; doi:10.1002/anie.202211115)
Supplement: Supplementary file 2 — Supporting Information [file ANIE-61-0-s005.cif]

data_ry539
_audit_creation_date               2022-03-23
_audit_creation_method
;
Olex2 1.5
(compiled 2021.12.09 svn.r5202d8cf for OlexSys, GUI svn.r6439)
;
_shelx_SHELXL_version_number       '2018/3'
#==============================================================================

_publ_requested_journal             'Angew. Chem.'       
_publ_contact_author
;
      Prof. Dr. Peter W. Roesky
      Karlsruher Institut fuer Technologie (KIT), CS
      Institut fuer Anorganische Chemie (AOC)
      Lehrstuhl fuer Anorganische Funktionsmaterialien
      Engesserstr. 15, Geb. 30.45
      76131 Karlsruhe 
      Bundesrepublik Deutschland
;
_publ_contact_letter
;
;
_publ_requested_coeditor_name    
;
;
_publ_contact_author_phone        '+49 721 60846117'
_publ_contact_author_fax          '+49 721 60844854'
_publ_contact_author_email        roesky@kit.edu
loop_
_publ_author_name
_publ_author_address
     'Roesky, Peter W.'
;     Karlsruher Institut fuer Technologie (KIT), CS 
      Institut fuer Anorganische Chemie (AOC)
      Engesserstr. 15, Geb. 30.45
      76131 Karlsruhe 
      Bundesrepublik Deutschland
;
     'Gamer, Michael T.'
;     Karlsruher Institut fuer Technologie (KIT), CS
      Institut fuer Anorganische Chemie (AOC)
      Engesserstr. 15, Geb. 30.45
      76131 Karlsruhe 
      Bundesrepublik Deutschland
;
_publ_section_title
;
;
_publ_section_abstract
;
;
_publ_section_experimental
;
;
_publ_section_comment
;
;
_publ_section_references
;
Sheldrick, G.M. (2008), Acta Cryst. A64, 112-122
Sheldrick, G.M. (2015), Acta Cryst. A71, 3-8.
Sheldrick, G.M. (2015), Acta Cryst. C71, 3-8.

Dolomanov, O.V., Bourhis, L.J., Gildea, R.J., Howard, J.A.K. & Puschmann, H.
 (2009), J. Appl. Cryst. 42, 339-341.

Spek, A.L. (2009), Acta Cryst. D65, 148-155.
Spek, A.L. (2015), Acta Cryst. C71, 9-18.
;
_publ_section_figure_captions
;
;

#==============================================================================

_chemical_name_common              ?
_chemical_name_systematic          ?
_chemical_formula_moiety           'C42 H63 Cl Cu N5 Si2, 2(C7 H8), 1[C7H8]'
_chemical_formula_sum              'C63 H87 Cl Cu N5 Si2'
_chemical_formula_weight           1069.54
_chemical_melting_point            ?
loop_
  _atom_type_symbol
  _atom_type_description
  _atom_type_scat_dispersion_real
  _atom_type_scat_dispersion_imag
  _atom_type_scat_source
 'C' 'C' 0.0033 0.0016 'International Tables Vol C Tables 4.2.6.8 and 6.1.1.4'
 'Cl' 'Cl' 0.1484 0.1585 'International Tables Vol C Tables 4.2.6.8 and 6.1.1.4'
 'Cu' 'Cu' 0.3201 1.2651 'International Tables Vol C Tables 4.2.6.8 and 6.1.1.4'
 'H' 'H' 0.0000 0.0000 'International Tables Vol C Tables 4.2.6.8 and 6.1.1.4'
 'N' 'N' 0.0061 0.0033 'International Tables Vol C Tables 4.2.6.8 and 6.1.1.4'
 'Si' 'Si' 0.0817 0.0704 'International Tables Vol C Tables 4.2.6.8 and 6.1.1.4'

_shelx_space_group_comment
;
The symmetry employed for this shelxl refinement is uniquely defined
by the following loop, which should always be used as a source of
symmetry information in preference to the above space-group names.
They are only intended as comments.
;
_space_group_crystal_system        'monoclinic'
_space_group_IT_number             15
_space_group_name_H-M_alt          'C 1 2/c 1'
_space_group_name_Hall             '-C 2yc'
loop_
  _space_group_symop_operation_xyz
 'x, y, z'
 '-x, y, -z+1/2'
 'x+1/2, y+1/2, z'
 '-x+1/2, y+1/2, -z+1/2'
 '-x, -y, -z'
 'x, -y, z-1/2'
 '-x+1/2, -y+1/2, -z'
 'x+1/2, -y+1/2, z-1/2'

_cell_length_a                     24.2079(10)
_cell_length_b                     13.8167(8)
_cell_length_c                     21.5824(10)
_cell_angle_alpha                  90
_cell_angle_beta                   125.424(3)
_cell_angle_gamma                  90
_cell_volume                       5882.4(5)
_cell_formula_units_Z              4
_cell_measurement_reflns_used      15666
_cell_measurement_temperature      100
_cell_measurement_theta_max        31.46
_cell_measurement_theta_min        2.31
_shelx_estimated_absorpt_T_max     0.936
_shelx_estimated_absorpt_T_min     0.876
_exptl_absorpt_coefficient_mu      0.500
_exptl_absorpt_correction_T_max    1.0000
_exptl_absorpt_correction_T_min    0.6227
_exptl_absorpt_correction_type     multi-scan
_exptl_absorpt_process_details
;
STOE LANA, absorption correction by scaling of reflection intensities.
J. Koziskova, F. Hahn, J. Richter, J. Kozisek, "Comparison of different
absorption corrections on the model structure of tetrakis(\m~2~-acetato)-
diaqua-di-copper(II)", Acta Chimica Slovaca, vol. 9, no. 2, 2016, pp. 136 - 140.
;
_exptl_absorpt_special_details     ?
_exptl_crystal_colour              'brownish red'
_exptl_crystal_colour_modifier     brownish
_exptl_crystal_colour_primary      red
_exptl_crystal_density_diffrn      1.208
_exptl_crystal_density_meas        ?
_exptl_crystal_density_method      'not measured'
_exptl_crystal_description         prism
_exptl_crystal_F_000               2296
_exptl_crystal_size_max            0.271
_exptl_crystal_size_mid            0.219
_exptl_crystal_size_min            0.134
_exptl_transmission_factor_max     ?
_exptl_transmission_factor_min     ?
_diffrn_reflns_av_R_equivalents    0.0255
_diffrn_reflns_av_unetI/netI       0.0438
_diffrn_reflns_Laue_measured_fraction_full  0.990
_diffrn_reflns_Laue_measured_fraction_max  0.770
_diffrn_reflns_limit_h_max         32
_diffrn_reflns_limit_h_min         -32
_diffrn_reflns_limit_k_max         13
_diffrn_reflns_limit_k_min         -18
_diffrn_reflns_limit_l_max         29
_diffrn_reflns_limit_l_min         -29
_diffrn_reflns_number              15473
_diffrn_reflns_point_group_measured_fraction_full  0.990
_diffrn_reflns_point_group_measured_fraction_max  0.770
_diffrn_reflns_theta_full          25.242
_diffrn_reflns_theta_max           31.479
_diffrn_reflns_theta_min           2.415
_diffrn_ambient_temperature        100
_diffrn_detector                   Pilatus200K
_diffrn_detector_area_resol_mean   5.81
_diffrn_detector_type              'DECTRIS PILATUS 200K'
_diffrn_measured_fraction_theta_full  0.990
_diffrn_measured_fraction_theta_max  0.770
_diffrn_measurement_details
;
 227 frames, detector distance = 40 mm
;
_diffrn_measurement_device         'Eulerian 4-circle diffractometer'
_diffrn_measurement_device_type    'STOE STADIVARI'
_diffrn_measurement_method         'rotation method, \w scans'
_diffrn_radiation_collimation      '0.5 mm diameter, monocapillary'
_diffrn_radiation_monochromator    'plane graphite'
_diffrn_radiation_polarisn_norm    0
_diffrn_radiation_probe            x-ray
_diffrn_radiation_type             'Mo K\a'
_diffrn_radiation_wavelength       0.71073
_diffrn_source                     'Mo Genix 3D HF'
_diffrn_source_current             1.000
_diffrn_source_power               0.050
_diffrn_source_voltage             50
_reflns_Friedel_coverage           0.000
_reflns_Friedel_fraction_full      .
_reflns_Friedel_fraction_max       .
_reflns_number_gt                  5709
_reflns_number_total               7536
_reflns_special_details
;
 Reflections were merged by SHELXL according to the crystal
 class for the calculation of statistics and refinement.
 
 Structure factors included contributions from the .fab file.
 
 _reflns_Friedel_fraction is defined as the number of unique
 Friedel pairs measured divided by the number that would be
 possible theoretically, ignoring centric projections and
 systematic absences.
;
_reflns_threshold_expression       'I > 2\s(I)'
_computing_cell_refinement         'X-Area Recipe 1.34.0.0 (STOE, 2019)'
_computing_data_collection         'X-Area Pilatus3_SV 1.31.161.0 (STOE, 2020)'
_computing_data_reduction
;
X-Area Integrate 1.78.0.0 (STOE, 2020)
X-Area LANA 1.78.0.0 (STOE, 2020)
;
_computing_molecular_graphics      'Olex2 1.5 (Dolomanov et al., 2009)'
_computing_publication_material    'Olex2 1.5 (Dolomanov et al., 2009)'
_computing_structure_refinement    'SHELXL 2018/3 (Sheldrick, 2015)'
_computing_structure_solution      'SHELXT  (Sheldrick, 2015)'
_refine_diff_density_max           0.467
_refine_diff_density_min           -0.225
_refine_diff_density_rms           0.058
_refine_ls_extinction_coef         .
_refine_ls_extinction_method       none
_refine_ls_goodness_of_fit_ref     1.047
_refine_ls_hydrogen_treatment      constr
_refine_ls_matrix_type             full
_refine_ls_number_parameters       305
_refine_ls_number_reflns           7536
_refine_ls_number_restraints       0
_refine_ls_R_factor_all            0.0548
_refine_ls_R_factor_gt             0.0378
_refine_ls_restrained_S_all        1.047
_refine_ls_shift/su_max            0.001
_refine_ls_shift/su_mean           0.000
_refine_ls_structure_factor_coef   Fsqd
_refine_ls_weighting_details      
 'w=1/[\s^2^(Fo^2^)+(0.0508P)^2^+0.9576P] where P=(Fo^2^+2Fc^2^)/3'
_refine_ls_weighting_scheme        calc
_refine_ls_wR_factor_gt            0.0938
_refine_ls_wR_factor_ref           0.0990
_refine_special_details            ?
_olex2_refinement_description
;
1. Fixed Uiso
 At 1.2 times of:
  All C(H) groups
 At 1.5 times of:
  All C(H,H,H) groups
2.a Ternary CH refined with riding coordinates:
 C5(H5)
2.b Aromatic/amide H refined with riding coordinates:
 C3(H3), C4(H4), C10(H10), C11(H11), C12(H12), C13(H13), C14(H14), C25(H25),
 C26(H26), C27(H27), C28(H28), C29(H29)
2.c Idealised Me refined as rotating group:
 C6(H6A,H6B,H6C), C7(H7A,H7B,H7C), C16(H16A,H16B,H16C), C17(H17A,H17B,H17C),
 C18(H18A,H18B,H18C), C20(H20A,H20B,H20C), C21(H21A,H21B,H21C), C22(H22A,H22B,
 H22C), C23(H23A,H23B,H23C)
;
_atom_sites_solution_hydrogens     geom
_atom_sites_solution_primary       dual
_atom_sites_solution_secondary     ?
loop_
  _atom_site_label
  _atom_site_type_symbol
  _atom_site_fract_x
  _atom_site_fract_y
  _atom_site_fract_z
  _atom_site_U_iso_or_equiv
  _atom_site_adp_type
  _atom_site_occupancy
  _atom_site_site_symmetry_order
  _atom_site_calc_flag
  _atom_site_refinement_flags_posn
  _atom_site_refinement_flags_adp
  _atom_site_refinement_flags_occupancy
  _atom_site_disorder_assembly
  _atom_site_disorder_group
 Cu Cu 0.500000 0.11388(2) 0.250000 0.01705(8) Uani 1 2 d S T P . .
 Cl Cl 0.500000 -0.04389(4) 0.250000 0.02566(13) Uani 1 2 d S T P . .
 Si Si 0.49306(2) 0.24938(3) 0.30582(2) 0.01378(10) Uani 1 1 d . . . . .
 N1 N 0.500000 0.33705(13) 0.250000 0.0132(4) Uani 1 2 d S T P . .
 N2 N 0.56063(6) 0.24411(9) 0.41076(7) 0.0141(3) Uani 1 1 d . . . . .
 N3 N 0.46054(6) 0.30027(10) 0.35652(7) 0.0160(3) Uani 1 1 d . . . . .
 C1 C 0.500000 0.44190(16) 0.250000 0.0135(4) Uani 1 2 d S T P . .
 C2 C 0.55171(7) 0.49568(12) 0.31435(8) 0.0161(3) Uani 1 1 d . . . . .
 C3 C 0.55048(8) 0.59622(12) 0.31217(9) 0.0192(3) Uani 1 1 d . . . . .
 H3 H 0.585830 0.630821 0.355222 0.023 Uiso 1 1 calc R U . . .
 C4 C 0.500000 0.64767(17) 0.250000 0.0200(5) Uani 1 2 d S T P . .
 H4 H 0.499998 0.716431 0.250002 0.024 Uiso 1 2 calc R U P . .
 C5 C 0.60941(7) 0.45059(12) 0.38847(9) 0.0196(3) Uani 1 1 d . . . . .
 H5 H 0.606048 0.378611 0.382522 0.023 Uiso 1 1 calc R U . . .
 C6 C 0.67917(8) 0.48224(13) 0.40997(11) 0.0295(4) Uani 1 1 d . . . . .
 H6A H 0.682801 0.467394 0.368054 0.044 Uiso 1 1 calc R U . . .
 H6B H 0.714648 0.447513 0.455758 0.044 Uiso 1 1 calc R U . . .
 H6C H 0.684666 0.552040 0.419852 0.044 Uiso 1 1 calc R U . . .
 C7 C 0.60315(8) 0.47769(13) 0.45308(9) 0.0264(4) Uani 1 1 d . . . . .
 H7A H 0.605641 0.548183 0.459148 0.040 Uiso 1 1 calc R U . . .
 H7B H 0.640202 0.447634 0.500508 0.040 Uiso 1 1 calc R U . . .
 H7C H 0.559611 0.454554 0.440858 0.040 Uiso 1 1 calc R U . . .
 C8 C 0.51392(7) 0.26711(11) 0.42338(8) 0.0151(3) Uani 1 1 d . . . . .
 C9 C 0.51548(7) 0.24615(11) 0.49166(8) 0.0162(3) Uani 1 1 d . . . . .
 C10 C 0.49058(8) 0.15782(13) 0.49696(10) 0.0251(4) Uani 1 1 d . . . . .
 H10 H 0.473492 0.111295 0.457451 0.030 Uiso 1 1 calc R U . . .
 C11 C 0.49087(10) 0.13824(14) 0.56015(11) 0.0320(4) Uani 1 1 d . . . . .
 H11 H 0.474678 0.077626 0.564204 0.038 Uiso 1 1 calc R U . . .
 C12 C 0.51442(9) 0.20583(14) 0.61706(10) 0.0305(4) Uani 1 1 d . . . . .
 H12 H 0.514384 0.191820 0.660131 0.037 Uiso 1 1 calc R U . . .
 C13 C 0.53804(8) 0.29385(13) 0.61153(9) 0.0249(4) Uani 1 1 d . . . . .
 H13 H 0.553584 0.340924 0.650397 0.030 Uiso 1 1 calc R U . . .
 C14 C 0.53915(8) 0.31375(12) 0.54928(9) 0.0195(3) Uani 1 1 d . . . . .
 H14 H 0.556222 0.374054 0.546105 0.023 Uiso 1 1 calc R U . . .
 C15 C 0.62236(7) 0.18315(12) 0.45718(8) 0.0169(3) Uani 1 1 d . . . . .
 C16 C 0.65794(8) 0.18729(13) 0.41715(9) 0.0217(3) Uani 1 1 d . . . . .
 H16A H 0.626905 0.164298 0.364719 0.033 Uiso 1 1 calc R U . . .
 H16B H 0.698346 0.146056 0.444301 0.033 Uiso 1 1 calc R U . . .
 H16C H 0.671287 0.254163 0.416875 0.033 Uiso 1 1 calc R U . . .
 C17 C 0.60476(8) 0.07825(12) 0.45999(9) 0.0216(3) Uani 1 1 d . . . . .
 H17A H 0.585876 0.073774 0.489617 0.032 Uiso 1 1 calc R U . . .
 H17B H 0.645801 0.038499 0.483986 0.032 Uiso 1 1 calc R U . . .
 H17C H 0.571274 0.054913 0.408191 0.032 Uiso 1 1 calc R U . . .
 C18 C 0.66970(8) 0.22418(13) 0.53775(9) 0.0224(3) Uani 1 1 d . . . . .
 H18A H 0.681521 0.291128 0.535021 0.034 Uiso 1 1 calc R U . . .
 H18B H 0.711056 0.184998 0.566603 0.034 Uiso 1 1 calc R U . . .
 H18C H 0.646807 0.222663 0.563151 0.034 Uiso 1 1 calc R U . . .
 C19 C 0.39666(8) 0.34567(13) 0.33561(9) 0.0204(3) Uani 1 1 d . . . . .
 C20 C 0.36484(9) 0.29781(18) 0.37125(11) 0.0401(5) Uani 1 1 d . . . . .
 H20A H 0.319614 0.325013 0.348897 0.060 Uiso 1 1 calc R U . . .
 H20B H 0.393302 0.309565 0.426200 0.060 Uiso 1 1 calc R U . . .
 H20C H 0.361083 0.227974 0.361633 0.060 Uiso 1 1 calc R U . . .
 C21 C 0.34832(9) 0.33607(19) 0.24959(10) 0.0403(5) Uani 1 1 d . . . . .
 H21A H 0.369277 0.364078 0.226154 0.060 Uiso 1 1 calc R U . . .
 H21B H 0.306066 0.370462 0.231356 0.060 Uiso 1 1 calc R U . . .
 H21C H 0.338495 0.267497 0.235870 0.060 Uiso 1 1 calc R U . . .
 C22 C 0.41100(10) 0.45171(15) 0.35763(16) 0.0548(7) Uani 1 1 d . . . . .
 H22A H 0.441014 0.457400 0.413139 0.082 Uiso 1 1 calc R U . . .
 H22B H 0.368304 0.485486 0.338332 0.082 Uiso 1 1 calc R U . . .
 H22C H 0.432932 0.480738 0.335633 0.082 Uiso 1 1 calc R U . . .
 C23 C 0.20421(11) 0.15272(19) 0.28768(13) 0.0531(6) Uani 1 1 d . . . . .
 H23A H 0.164992 0.113438 0.274200 0.080 Uiso 1 1 calc R U . . .
 H23B H 0.188740 0.209688 0.254564 0.080 Uiso 1 1 calc R U . . .
 H23C H 0.228604 0.173562 0.340778 0.080 Uiso 1 1 calc R U . . .
 C24 C 0.25043(9) 0.09394(15) 0.27777(10) 0.0354(5) Uani 1 1 d . . . . .
 C25 C 0.29804(10) 0.03295(16) 0.33453(11) 0.0389(5) Uani 1 1 d . . . . .
 H25 H 0.300770 0.027707 0.380122 0.047 Uiso 1 1 calc R U . . .
 C26 C 0.34149(11) -0.02023(18) 0.32685(13) 0.0481(6) Uani 1 1 d . . . . .
 H26 H 0.373477 -0.062133 0.366706 0.058 Uiso 1 1 calc R U . . .
 C27 C 0.33901(13) -0.0132(2) 0.26122(15) 0.0546(6) Uani 1 1 d . . . . .
 H27 H 0.369360 -0.049248 0.255738 0.065 Uiso 1 1 calc R U . . .
 C28 C 0.29138(14) 0.0474(2) 0.20402(13) 0.0584(7) Uani 1 1 d . . . . .
 H28 H 0.288736 0.052653 0.158485 0.070 Uiso 1 1 calc R U . . .
 C29 C 0.24781(11) 0.10006(18) 0.21192(11) 0.0450(6) Uani 1 1 d . . . . .
 H29 H 0.215410 0.141301 0.171798 0.054 Uiso 1 1 calc R U . . .

loop_
  _atom_site_aniso_label
  _atom_site_aniso_U_11
  _atom_site_aniso_U_22
  _atom_site_aniso_U_33
  _atom_site_aniso_U_23
  _atom_site_aniso_U_13
  _atom_site_aniso_U_12
 Cu 0.02181(14) 0.01224(15) 0.01523(13) 0.000 0.00967(11) 0.000
 Cl 0.0420(3) 0.0128(3) 0.0278(3) 0.000 0.0235(3) 0.000
 Si 0.01665(19) 0.0126(2) 0.01296(19) -0.00055(16) 0.00908(16) -0.00044(15)
 N1 0.0145(8) 0.0126(9) 0.0117(8) 0.000 0.0071(7) 0.000
 N2 0.0152(6) 0.0136(7) 0.0132(6) 0.0004(5) 0.0080(5) 0.0001(5)
 N3 0.0162(6) 0.0175(7) 0.0167(6) 0.0000(5) 0.0110(5) 0.0015(5)
 C1 0.0161(10) 0.0138(11) 0.0156(9) 0.000 0.0120(8) 0.000
 C2 0.0175(7) 0.0167(8) 0.0175(7) 0.0010(6) 0.0122(6) -0.0007(6)
 C3 0.0233(8) 0.0186(8) 0.0169(7) -0.0033(6) 0.0123(6) -0.0044(6)
 C4 0.0325(12) 0.0108(11) 0.0224(11) 0.000 0.0192(10) 0.000
 C5 0.0201(7) 0.0142(8) 0.0181(7) -0.0006(6) 0.0074(6) -0.0025(6)
 C6 0.0184(8) 0.0252(10) 0.0336(10) -0.0052(8) 0.0086(7) -0.0018(7)
 C7 0.0318(9) 0.0248(10) 0.0156(7) 0.0008(7) 0.0097(7) -0.0050(7)
 C8 0.0201(7) 0.0099(7) 0.0171(7) -0.0031(6) 0.0117(6) -0.0032(5)
 C9 0.0181(7) 0.0155(8) 0.0179(7) -0.0009(6) 0.0121(6) -0.0011(5)
 C10 0.0353(9) 0.0207(9) 0.0285(9) -0.0060(7) 0.0238(8) -0.0082(7)
 C11 0.0502(11) 0.0223(10) 0.0424(11) -0.0006(9) 0.0377(10) -0.0070(8)
 C12 0.0446(10) 0.0322(11) 0.0308(9) 0.0042(8) 0.0312(9) 0.0005(8)
 C13 0.0321(9) 0.0276(10) 0.0204(8) -0.0054(7) 0.0183(7) -0.0026(7)
 C14 0.0250(8) 0.0172(8) 0.0201(7) -0.0028(7) 0.0152(7) -0.0047(6)
 C15 0.0186(7) 0.0172(8) 0.0150(7) 0.0014(6) 0.0097(6) 0.0021(6)
 C16 0.0204(8) 0.0251(9) 0.0215(8) 0.0051(7) 0.0132(7) 0.0066(6)
 C17 0.0278(8) 0.0172(9) 0.0188(7) 0.0032(7) 0.0129(7) 0.0025(6)
 C18 0.0209(8) 0.0239(9) 0.0163(7) 0.0009(7) 0.0074(6) 0.0015(6)
 C19 0.0183(7) 0.0209(9) 0.0250(8) -0.0013(7) 0.0142(7) 0.0024(6)
 C20 0.0222(9) 0.0660(16) 0.0385(11) 0.0148(11) 0.0212(9) 0.0074(9)
 C21 0.0240(9) 0.0695(16) 0.0268(9) 0.0089(10) 0.0143(8) 0.0177(9)
 C22 0.0314(11) 0.0250(12) 0.0928(19) -0.0111(12) 0.0272(12) 0.0066(8)
 C23 0.0445(12) 0.0546(16) 0.0419(13) -0.0010(12) 0.0147(10) -0.0027(11)
 C24 0.0307(9) 0.0367(12) 0.0251(9) -0.0011(9) 0.0083(8) -0.0132(8)
 C25 0.0382(10) 0.0467(13) 0.0245(9) 0.0078(9) 0.0139(8) -0.0068(9)
 C26 0.0462(12) 0.0524(16) 0.0422(12) 0.0083(11) 0.0235(10) -0.0016(10)
 C27 0.0605(14) 0.0585(17) 0.0551(15) -0.0060(13) 0.0395(13) -0.0109(12)
 C28 0.0748(17) 0.070(2) 0.0405(12) -0.0010(13) 0.0394(13) -0.0236(14)
 C29 0.0474(12) 0.0464(14) 0.0267(10) 0.0059(10) 0.0132(9) -0.0158(10)

_geom_special_details
;
 All esds (except the esd in the dihedral angle between two l.s. planes)
 are estimated using the full covariance matrix.  The cell esds are taken
 into account individually in the estimation of esds in distances, angles
 and torsion angles; correlations between esds in cell parameters are only
 used when they are defined by crystal symmetry.  An approximate (isotropic)
 treatment of cell esds is used for estimating esds involving l.s. planes.
;
loop_
  _geom_bond_atom_site_label_1
  _geom_bond_atom_site_label_2
  _geom_bond_distance
  _geom_bond_site_symmetry_2
  _geom_bond_publ_flag
 Cu Cl 2.1797(6) . ?
 Cu Si 2.2847(5) 2_655 ?
 Cu Si 2.2846(5) . ?
 Si Si 2.6187(8) 2_655 ?
 Si N1 1.7837(13) . ?
 Si N2 1.8750(13) . ?
 Si N3 1.8193(13) . ?
 Si C8 2.2951(15) . ?
 N1 C1 1.449(3) . ?
 N2 C8 1.3460(2) . ?
 N2 C15 1.4870(2) . ?
 N3 C8 1.3420(2) . ?
 N3 C19 1.4760(2) . ?
 C1 C2 1.4260(2) 2_655 ?
 C1 C2 1.4260(2) . ?
 C2 C3 1.390(2) . ?
 C2 C5 1.519(2) . ?
 C3 H3 0.9500 . ?
 C3 C4 1.378(2) . ?
 C4 H4 0.9500 . ?
 C5 H5 1.0000 . ?
 C5 C6 1.533(2) . ?
 C5 C7 1.534(2) . ?
 C6 H6A 0.9800 . ?
 C6 H6B 0.9800 . ?
 C6 H6C 0.9800 . ?
 C7 H7A 0.9800 . ?
 C7 H7B 0.9800 . ?
 C7 H7C 0.9800 . ?
 C8 C9 1.481(2) . ?
 C9 C10 1.395(2) . ?
 C9 C14 1.386(2) . ?
 C10 H10 0.9500 . ?
 C10 C11 1.386(2) . ?
 C11 H11 0.9500 . ?
 C11 C12 1.376(3) . ?
 C12 H12 0.9500 . ?
 C12 C13 1.378(3) . ?
 C13 H13 0.9500 . ?
 C13 C14 1.387(2) . ?
 C14 H14 0.9500 . ?
 C15 C16 1.534(2) . ?
 C15 C17 1.522(2) . ?
 C15 C18 1.533(2) . ?
 C16 H16A 0.9800 . ?
 C16 H16B 0.9800 . ?
 C16 H16C 0.9800 . ?
 C17 H17A 0.9800 . ?
 C17 H17B 0.9800 . ?
 C17 H17C 0.9800 . ?
 C18 H18A 0.9800 . ?
 C18 H18B 0.9800 . ?
 C18 H18C 0.9800 . ?
 C19 C20 1.520(2) . ?
 C19 C21 1.521(2) . ?
 C19 C22 1.517(3) . ?
 C20 H20A 0.9800 . ?
 C20 H20B 0.9800 . ?
 C20 H20C 0.9800 . ?
 C21 H21A 0.9800 . ?
 C21 H21B 0.9800 . ?
 C21 H21C 0.9800 . ?
 C22 H22A 0.9800 . ?
 C22 H22B 0.9800 . ?
 C22 H22C 0.9800 . ?
 C23 H23A 0.9800 . ?
 C23 H23B 0.9800 . ?
 C23 H23C 0.9800 . ?
 C23 C24 1.495(3) . ?
 C24 C25 1.379(3) . ?
 C24 C29 1.388(3) . ?
 C25 H25 0.9500 . ?
 C25 C26 1.369(3) . ?
 C26 H26 0.9500 . ?
 C26 C27 1.386(3) . ?
 C27 H27 0.9500 . ?
 C27 C28 1.380(4) . ?
 C28 H28 0.9500 . ?
 C28 C29 1.371(4) . ?
 C29 H29 0.9500 . ?

loop_
  _geom_angle_atom_site_label_1
  _geom_angle_atom_site_label_2
  _geom_angle_atom_site_label_3
  _geom_angle
  _geom_angle_site_symmetry_1
  _geom_angle_site_symmetry_3
  _geom_angle_publ_flag
 Cl Cu Si 145.033(11) . . ?
 Cl Cu Si 145.031(11) . 2_655 ?
 Si Cu Si 69.94(2) . 2_655 ?
 Cu Si Si 55.033(11) . 2_655 ?
 Cu Si C8 129.36(4) . . ?
 N1 Si Cu 97.81(5) . . ?
 N1 Si Si 42.77(4) . 2_655 ?
 N1 Si N2 118.98(5) . . ?
 N1 Si N3 112.75(6) . . ?
 N1 Si C8 128.88(6) . . ?
 N2 Si Cu 109.02(4) . . ?
 N2 Si Si 128.62(4) . 2_655 ?
 N2 Si C8 35.89(5) . . ?
 N3 Si Cu 145.44(5) . . ?
 N3 Si Si 152.18(4) . 2_655 ?
 N3 Si N2 70.56(5) . . ?
 N3 Si C8 35.75(5) . . ?
 C8 Si Si 162.54(4) . 2_655 ?
 Si N1 Si 94.45(9) . 2_655 ?
 C1 N1 Si 132.77(4) . 2_655 ?
 C1 N1 Si 132.77(4) . . ?
 C8 N2 Si 89.33(9) . . ?
 C8 N2 C15 129.17(12) . . ?
 C15 N2 Si 131.93(10) . . ?
 C8 N3 Si 91.85(9) . . ?
 C8 N3 C19 131.22(13) . . ?
 C19 N3 Si 136.22(10) . . ?
 C2 C1 N1 121.41(10) 2_655 . ?
 C2 C1 N1 121.41(10) . . ?
 C2 C1 C2 117.2(2) 2_655 . ?
 C1 C2 C5 124.35(15) . . ?
 C3 C2 C1 119.90(15) . . ?
 C3 C2 C5 115.74(14) . . ?
 C2 C3 H3 118.7 . . ?
 C4 C3 C2 122.57(16) . . ?
 C4 C3 H3 118.7 . . ?
 C3 C4 C3 117.9(2) 2_655 . ?
 C3 C4 H4 121.1 . . ?
 C3 C4 H4 121.1 2_655 . ?
 C2 C5 H5 108.4 . . ?
 C2 C5 C6 112.39(13) . . ?
 C2 C5 C7 110.01(13) . . ?
 C6 C5 H5 108.4 . . ?
 C6 C5 C7 109.10(13) . . ?
 C7 C5 H5 108.4 . . ?
 C5 C6 H6A 109.5 . . ?
 C5 C6 H6B 109.5 . . ?
 C5 C6 H6C 109.5 . . ?
 H6A C6 H6B 109.5 . . ?
 H6A C6 H6C 109.5 . . ?
 H6B C6 H6C 109.5 . . ?
 C5 C7 H7A 109.5 . . ?
 C5 C7 H7B 109.5 . . ?
 C5 C7 H7C 109.5 . . ?
 H7A C7 H7B 109.5 . . ?
 H7A C7 H7C 109.5 . . ?
 H7B C7 H7C 109.5 . . ?
 N2 C8 Si 54.77(7) . . ?
 N2 C8 C9 127.99(13) . . ?
 N3 C8 Si 52.40(7) . . ?
 N3 C8 N2 105.14(12) . . ?
 N3 C8 C9 126.18(13) . . ?
 C9 C8 Si 160.34(11) . . ?
 C10 C9 C8 119.33(14) . . ?
 C14 C9 C8 121.32(14) . . ?
 C14 C9 C10 119.32(15) . . ?
 C9 C10 H10 120.2 . . ?
 C11 C10 C9 119.70(2) . . ?
 C11 C10 H10 120.2 . . ?
 C10 C11 H11 119.7 . . ?
 C12 C11 C10 120.60(2) . . ?
 C12 C11 H11 119.7 . . ?
 C11 C12 H12 120.0 . . ?
 C11 C12 C13 120.0(2) . . ?
 C13 C12 H12 120.0 . . ?
 C12 C13 H13 120.0 . . ?
 C12 C13 C14 120.10(2) . . ?
 C14 C13 H13 120.0 . . ?
 C9 C14 C13 120.36(15) . . ?
 C9 C14 H14 119.8 . . ?
 C13 C14 H14 119.8 . . ?
 N2 C15 C16 105.82(12) . . ?
 N2 C15 C17 111.79(12) . . ?
 N2 C15 C18 110.70(13) . . ?
 C17 C15 C16 108.63(13) . . ?
 C17 C15 C18 110.46(13) . . ?
 C18 C15 C16 109.29(13) . . ?
 C15 C16 H16A 109.5 . . ?
 C15 C16 H16B 109.5 . . ?
 C15 C16 H16C 109.5 . . ?
 H16A C16 H16B 109.5 . . ?
 H16A C16 H16C 109.5 . . ?
 H16B C16 H16C 109.5 . . ?
 C15 C17 H17A 109.5 . . ?
 C15 C17 H17B 109.5 . . ?
 C15 C17 H17C 109.5 . . ?
 H17A C17 H17B 109.5 . . ?
 H17A C17 H17C 109.5 . . ?
 H17B C17 H17C 109.5 . . ?
 C15 C18 H18A 109.5 . . ?
 C15 C18 H18B 109.5 . . ?
 C15 C18 H18C 109.5 . . ?
 H18A C18 H18B 109.5 . . ?
 H18A C18 H18C 109.5 . . ?
 H18B C18 H18C 109.5 . . ?
 N3 C19 C20 114.13(14) . . ?
 N3 C19 C21 105.34(13) . . ?
 N3 C19 C22 107.80(13) . . ?
 C20 C19 C21 108.83(15) . . ?
 C22 C19 C20 110.70(2) . . ?
 C22 C19 C21 109.90(2) . . ?
 C19 C20 H20A 109.5 . . ?
 C19 C20 H20B 109.5 . . ?
 C19 C20 H20C 109.5 . . ?
 H20A C20 H20B 109.5 . . ?
 H20A C20 H20C 109.5 . . ?
 H20B C20 H20C 109.5 . . ?
 C19 C21 H21A 109.5 . . ?
 C19 C21 H21B 109.5 . . ?
 C19 C21 H21C 109.5 . . ?
 H21A C21 H21B 109.5 . . ?
 H21A C21 H21C 109.5 . . ?
 H21B C21 H21C 109.5 . . ?
 C19 C22 H22A 109.5 . . ?
 C19 C22 H22B 109.5 . . ?
 C19 C22 H22C 109.5 . . ?
 H22A C22 H22B 109.5 . . ?
 H22A C22 H22C 109.5 . . ?
 H22B C22 H22C 109.5 . . ?
 H23A C23 H23B 109.5 . . ?
 H23A C23 H23C 109.5 . . ?
 H23B C23 H23C 109.5 . . ?
 C24 C23 H23A 109.5 . . ?
 C24 C23 H23B 109.5 . . ?
 C24 C23 H23C 109.5 . . ?
 C25 C24 C23 120.90(2) . . ?
 C25 C24 C29 117.7(2) . . ?
 C29 C24 C23 121.3(2) . . ?
 C24 C25 H25 119.2 . . ?
 C26 C25 C24 121.7(2) . . ?
 C26 C25 H25 119.2 . . ?
 C25 C26 H26 119.8 . . ?
 C25 C26 C27 120.3(2) . . ?
 C27 C26 H26 119.8 . . ?
 C26 C27 H27 120.8 . . ?
 C28 C27 C26 118.4(2) . . ?
 C28 C27 H27 120.8 . . ?
 C27 C28 H28 119.5 . . ?
 C29 C28 C27 121.0(2) . . ?
 C29 C28 H28 119.5 . . ?
 C24 C29 H29 119.6 . . ?
 C28 C29 C24 120.9(2) . . ?
 C28 C29 H29 119.6 . . ?

loop_
  _geom_torsion_atom_site_label_1
  _geom_torsion_atom_site_label_2
  _geom_torsion_atom_site_label_3
  _geom_torsion_atom_site_label_4
  _geom_torsion
  _geom_torsion_site_symmetry_1
  _geom_torsion_site_symmetry_2
  _geom_torsion_site_symmetry_3
  _geom_torsion_site_symmetry_4
  _geom_torsion_publ_flag
 Cu Si N1 Si 0.0 . . . 2_655 ?
 Cu Si N1 C1 180.000(0) . . . . ?
 Cu Si N2 C8 -131.90(8) . . . . ?
 Cu Si N2 C15 15.10(14) . . . . ?
 Cu Si N3 C8 84.08(11) . . . . ?
 Cu Si N3 C19 -86.56(17) . . . . ?
 Si Si N1 C1 180.001(1) 2_655 . . . ?
 Si Si N2 C8 168.13(7) 2_655 . . . ?
 Si Si N2 C15 -44.87(15) 2_655 . . . ?
 Si Si N3 C8 -150.00(9) 2_655 . . . ?
 Si Si N3 C19 39.4(2) 2_655 . . . ?
 Si N1 C1 C2 62.98(7) 2_655 . . 2_655 ?
 Si N1 C1 C2 -117.03(7) 2_655 . . . ?
 Si N1 C1 C2 -117.02(7) . . . 2_655 ?
 Si N1 C1 C2 62.97(7) . . . . ?
 Si N2 C8 N3 -15.22(11) . . . . ?
 Si N2 C8 C9 155.68(15) . . . . ?
 Si N2 C15 C16 47.64(17) . . . . ?
 Si N2 C15 C17 -70.45(16) . . . . ?
 Si N2 C15 C18 165.95(11) . . . . ?
 Si N3 C8 N2 15.71(12) . . . . ?
 Si N3 C8 C9 -155.41(14) . . . . ?
 Si N3 C19 C20 125.21(16) . . . . ?
 Si N3 C19 C21 5.9(2) . . . . ?
 Si N3 C19 C22 -111.44(18) . . . . ?
 Si C8 C9 C10 3.8(4) . . . . ?
 Si C8 C9 C14 -174.1(3) . . . . ?
 N1 Si N2 C8 117.30(9) . . . . ?
 N1 Si N2 C15 -95.71(14) . . . . ?
 N1 Si N3 C8 -125.62(8) . . . . ?
 N1 Si N3 C19 63.74(16) . . . . ?
 N1 C1 C2 C3 179.44(10) . . . . ?
 N1 C1 C2 C5 -1.93(16) . . . . ?
 N2 Si N1 Si 116.87(6) . . . 2_655 ?
 N2 Si N1 C1 -63.13(6) . . . . ?
 N2 Si N3 C8 -11.47(9) . . . . ?
 N2 Si N3 C19 177.89(17) . . . . ?
 N2 C8 C9 C10 -86.9(2) . . . . ?
 N2 C8 C9 C14 95.3(2) . . . . ?
 N3 Si N1 Si -163.52(5) . . . 2_655 ?
 N3 Si N1 C1 16.48(5) . . . . ?
 N3 Si N2 C8 11.43(9) . . . . ?
 N3 Si N2 C15 158.43(14) . . . . ?
 N3 C8 C9 C10 82.3(2) . . . . ?
 N3 C8 C9 C14 -95.62(19) . . . . ?
 C1 C2 C3 C4 1.2(2) . . . . ?
 C1 C2 C5 C6 123.37(14) . . . . ?
 C1 C2 C5 C7 -114.85(15) . . . . ?
 C2 C1 C2 C3 -0.56(10) 2_655 . . . ?
 C2 C1 C2 C5 178.07(16) 2_655 . . . ?
 C2 C3 C4 C3 -0.60(10) . . . 2_655 ?
 C3 C2 C5 C6 -57.95(19) . . . . ?
 C3 C2 C5 C7 63.83(17) . . . . ?
 C5 C2 C3 C4 -177.58(12) . . . . ?
 C8 Si N1 Si 158.88(6) . . . 2_655 ?
 C8 Si N1 C1 -21.12(6) . . . . ?
 C8 Si N2 C15 147.00(18) . . . . ?
 C8 Si N3 C19 -170.6(2) . . . . ?
 C8 N2 C15 C16 -176.99(14) . . . . ?
 C8 N2 C15 C17 64.92(19) . . . . ?
 C8 N2 C15 C18 -58.7(2) . . . . ?
 C8 N3 C19 C20 -42.3(2) . . . . ?
 C8 N3 C19 C21 -161.61(17) . . . . ?
 C8 N3 C19 C22 81.0(2) . . . . ?
 C8 C9 C10 C11 -178.99(15) . . . . ?
 C8 C9 C14 C13 177.83(14) . . . . ?
 C9 C10 C11 C12 1.1(3) . . . . ?
 C10 C9 C14 C13 -0.1(2) . . . . ?
 C10 C11 C12 C13 -0.1(3) . . . . ?
 C11 C12 C13 C14 -1.1(3) . . . . ?
 C12 C13 C14 C9 1.1(2) . . . . ?
 C14 C9 C10 C11 -1.1(2) . . . . ?
 C15 N2 C8 Si -148.48(17) . . . . ?
 C15 N2 C8 N3 -163.71(14) . . . . ?
 C15 N2 C8 C9 7.2(2) . . . . ?
 C19 N3 C8 Si 171.40(19) . . . . ?
 C19 N3 C8 N2 -172.90(15) . . . . ?
 C19 N3 C8 C9 16.0(3) . . . . ?
 C23 C24 C25 C26 -178.9(2) . . . . ?
 C23 C24 C29 C28 178.6(2) . . . . ?
 C24 C25 C26 C27 0.6(3) . . . . ?
 C25 C24 C29 C28 -0.2(3) . . . . ?
 C25 C26 C27 C28 -0.8(4) . . . . ?
 C26 C27 C28 C29 0.5(4) . . . . ?
 C27 C28 C29 C24 0.0(4) . . . . ?
 C29 C24 C25 C26 -0.1(3) . . . . ?

_smtbx_masks_special_details
;
A solvent mask was calculated and 196 electrons were 
found in a volume of 864\%A^3^ in 1 void per unit cell. 
This is consistent with the presence of 4 molecules
of toluene which account for 200 electrons per 
unit cell.
;
loop_
  _smtbx_masks_void_nr
  _smtbx_masks_void_average_x
  _smtbx_masks_void_average_y
  _smtbx_masks_void_average_z
  _smtbx_masks_void_volume
  _smtbx_masks_void_count_electrons
  _smtbx_masks_void_content
 1 0.250 0.250 0.500 215.6 49.3 '1 C7H8'
 2 0.250 0.750 1.000 215.6 49.3 '1 C7H8'
 3 0.750 0.250 1.000 215.6 49.3 '1 C7H8'
 4 0.750 0.750 0.500 215.6 49.3 '1 C7H8'

_smtbx_masks_void_probe_radius     1.2
_smtbx_masks_void_truncation_radius  1.2
_shelx_res_file
;
TITL ry539_a.res in C2/c
    ry539.res
    created by SHELXL-2018/3 at 14:47:01 on 23-Mar-2022
REM Old TITL
REM SHELXT solution in C2/c: R1 0.133, Rweak 0.005, Alpha 0.042
REM <I/s> 0.326 for 209 systematic absences, Orientation as input
REM Formula found by SHELXT: C57 N8 Si2 Cu Cl
CELL 0.71073 24.2079 13.8167 21.5824 90 125.424 90
ZERR 4 0.001 0.0008 0.001 0 0.003 0
LATT 7
SYMM -X,+Y,0.5-Z
SFAC C Cl Cu H N Si
UNIT 252 4 4 348 20 8

L.S. 10
PLAN  10
SIZE 0.134 0.219 0.271
TEMP -173.15
CONF
BOND
list 4
MORE -1
BOND $H
ABIN
fmap 2
acta
OMIT 0 4 5
REM <olex2.extras>
REM <HklSrc "%.\\RY539.hkl">
REM </olex2.extras>

WGHT    0.050800    0.957600
FVAR       0.20911
CU    3    0.500000    0.113875    0.250000    10.50000    0.02181    0.01224 =
         0.01523    0.00000    0.00967    0.00000
CL    2    0.500000   -0.043886    0.250000    10.50000    0.04204    0.01283 =
         0.02779    0.00000    0.02350    0.00000
SI    6    0.493064    0.249377    0.305825    11.00000    0.01665    0.01261 =
         0.01296   -0.00055    0.00908   -0.00044
N1    5    0.500000    0.337052    0.250000    10.50000    0.01449    0.01260 =
         0.01166    0.00000    0.00710    0.00000
N2    5    0.560627    0.244113    0.410760    11.00000    0.01516    0.01360 =
         0.01323    0.00041    0.00804    0.00013
N3    5    0.460544    0.300266    0.356524    11.00000    0.01619    0.01753 =
         0.01666   -0.00003    0.01096    0.00146
C1    1    0.500000    0.441901    0.250000    10.50000    0.01611    0.01382 =
         0.01557    0.00000    0.01201    0.00000
C2    1    0.551713    0.495684    0.314348    11.00000    0.01752    0.01667 =
         0.01752    0.00098    0.01218   -0.00066
C3    1    0.550483    0.596218    0.312167    11.00000    0.02330    0.01855 =
         0.01686   -0.00332    0.01232   -0.00439
AFIX  43
H3    4    0.585830    0.630821    0.355222    11.00000   -1.20000
AFIX   0
C4    1    0.500000    0.647674    0.250000    10.50000    0.03253    0.01078 =
         0.02241    0.00000    0.01920    0.00000
AFIX  43
H4    4    0.499998    0.716431    0.250002    10.50000   -1.20000
AFIX   0
C5    1    0.609410    0.450588    0.388471    11.00000    0.02007    0.01417 =
         0.01811   -0.00059    0.00744   -0.00252
AFIX  13
H5    4    0.606048    0.378611    0.382522    11.00000   -1.20000
AFIX   0
C6    1    0.679173    0.482238    0.409973    11.00000    0.01843    0.02519 =
         0.03362   -0.00522    0.00860   -0.00184
AFIX 137
H6A   4    0.682801    0.467394    0.368054    11.00000   -1.50000
H6B   4    0.714648    0.447513    0.455758    11.00000   -1.50000
H6C   4    0.684666    0.552040    0.419852    11.00000   -1.50000
AFIX   0
C7    1    0.603151    0.477685    0.453078    11.00000    0.03184    0.02476 =
         0.01559    0.00082    0.00970   -0.00498
AFIX 137
H7A   4    0.605641    0.548183    0.459148    11.00000   -1.50000
H7B   4    0.640202    0.447634    0.500508    11.00000   -1.50000
H7C   4    0.559611    0.454554    0.440858    11.00000   -1.50000
AFIX   0
C8    1    0.513917    0.267113    0.423384    11.00000    0.02007    0.00987 =
         0.01710   -0.00315    0.01169   -0.00321
C9    1    0.515479    0.246147    0.491662    11.00000    0.01808    0.01546 =
         0.01790   -0.00092    0.01206   -0.00113
C10   1    0.490575    0.157816    0.496961    11.00000    0.03528    0.02074 =
         0.02852   -0.00596    0.02375   -0.00817
AFIX  43
H10   4    0.473492    0.111295    0.457451    11.00000   -1.20000
AFIX   0
C11   1    0.490872    0.138240    0.560149    11.00000    0.05022    0.02235 =
         0.04239   -0.00056    0.03770   -0.00699
AFIX  43
H11   4    0.474678    0.077626    0.564204    11.00000   -1.20000
AFIX   0
C12   1    0.514417    0.205828    0.617058    11.00000    0.04464    0.03221 =
         0.03079    0.00416    0.03118    0.00052
AFIX  43
H12   4    0.514384    0.191820    0.660131    11.00000   -1.20000
AFIX   0
C13   1    0.538042    0.293846    0.611528    11.00000    0.03209    0.02763 =
         0.02040   -0.00538    0.01831   -0.00258
AFIX  43
H13   4    0.553584    0.340924    0.650397    11.00000   -1.20000
AFIX   0
C14   1    0.539148    0.313753    0.549277    11.00000    0.02498    0.01724 =
         0.02011   -0.00284    0.01520   -0.00471
AFIX  43
H14   4    0.556222    0.374054    0.546105    11.00000   -1.20000
AFIX   0
C15   1    0.622356    0.183153    0.457175    11.00000    0.01857    0.01716 =
         0.01499    0.00145    0.00973    0.00213
C16   1    0.657937    0.187291    0.417153    11.00000    0.02038    0.02510 =
         0.02148    0.00512    0.01322    0.00660
AFIX 137
H16A  4    0.626905    0.164298    0.364719    11.00000   -1.50000
H16B  4    0.698346    0.146056    0.444301    11.00000   -1.50000
H16C  4    0.671287    0.254163    0.416875    11.00000   -1.50000
AFIX   0
C17   1    0.604760    0.078246    0.459993    11.00000    0.02778    0.01721 =
         0.01885    0.00315    0.01293    0.00251
AFIX 137
H17A  4    0.585876    0.073774    0.489617    11.00000   -1.50000
H17B  4    0.645801    0.038499    0.483986    11.00000   -1.50000
H17C  4    0.571274    0.054913    0.408191    11.00000   -1.50000
AFIX   0
C18   1    0.669702    0.224184    0.537750    11.00000    0.02093    0.02386 =
         0.01632    0.00088    0.00739    0.00146
AFIX 137
H18A  4    0.681521    0.291128    0.535021    11.00000   -1.50000
H18B  4    0.711056    0.184998    0.566603    11.00000   -1.50000
H18C  4    0.646807    0.222663    0.563151    11.00000   -1.50000
AFIX   0
C19   1    0.396658    0.345669    0.335608    11.00000    0.01826    0.02093 =
         0.02501   -0.00127    0.01423    0.00238
C20   1    0.364840    0.297806    0.371248    11.00000    0.02216    0.06601 =
         0.03854    0.01481    0.02122    0.00743
AFIX 137
H20A  4    0.319614    0.325013    0.348897    11.00000   -1.50000
H20B  4    0.393302    0.309565    0.426200    11.00000   -1.50000
H20C  4    0.361083    0.227974    0.361633    11.00000   -1.50000
AFIX   0
C21   1    0.348324    0.336073    0.249594    11.00000    0.02396    0.06952 =
         0.02685    0.00889    0.01435    0.01768
AFIX 137
H21A  4    0.369277    0.364078    0.226154    11.00000   -1.50000
H21B  4    0.306066    0.370462    0.231356    11.00000   -1.50000
H21C  4    0.338495    0.267497    0.235870    11.00000   -1.50000
AFIX   0
C22   1    0.410996    0.451709    0.357627    11.00000    0.03136    0.02498 =
         0.09279   -0.01114    0.02717    0.00661
AFIX 137
H22A  4    0.441014    0.457400    0.413139    11.00000   -1.50000
H22B  4    0.368304    0.485486    0.338332    11.00000   -1.50000
H22C  4    0.432932    0.480738    0.335633    11.00000   -1.50000
AFIX   0

C23   1    0.204212    0.152718    0.287681    11.00000    0.04453    0.05457 =
         0.04195   -0.00096    0.01467   -0.00269
AFIX 137
H23A  4    0.164992    0.113438    0.274200    11.00000   -1.50000
H23B  4    0.188740    0.209688    0.254564    11.00000   -1.50000
H23C  4    0.228604    0.173562    0.340778    11.00000   -1.50000
AFIX   0
C24   1    0.250432    0.093936    0.277768    11.00000    0.03073    0.03674 =
         0.02515   -0.00111    0.00833   -0.01323
C25   1    0.298044    0.032952    0.334531    11.00000    0.03824    0.04666 =
         0.02453    0.00778    0.01395   -0.00677
AFIX  43
H25   4    0.300770    0.027707    0.380122    11.00000   -1.20000
AFIX   0
C26   1    0.341488   -0.020232    0.326854    11.00000    0.04617    0.05238 =
         0.04223    0.00828    0.02355   -0.00157
AFIX  43
H26   4    0.373477   -0.062133    0.366706    11.00000   -1.20000
AFIX   0
C27   1    0.339005   -0.013216    0.261216    11.00000    0.06048    0.05852 =
         0.05514   -0.00602    0.03950   -0.01091
AFIX  43
H27   4    0.369360   -0.049248    0.255738    11.00000   -1.20000
AFIX   0
C28   1    0.291380    0.047369    0.204024    11.00000    0.07480    0.07034 =
         0.04047   -0.00096    0.03944   -0.02364
AFIX  43
H28   4    0.288736    0.052653    0.158485    11.00000   -1.20000
AFIX   0
C29   1    0.247815    0.100058    0.211923    11.00000    0.04735    0.04641 =
         0.02674    0.00586    0.01319   -0.01585
AFIX  43
H29   4    0.215410    0.141301    0.171798    11.00000   -1.20000
AFIX   0
HKLF 4


REM  ry539_a.res in C2/c
REM wR2 = 0.0990, GooF = S = 1.047, Restrained GooF = 1.047 for all data
REM R1 = 0.0378 for 5709 Fo > 4sig(Fo) and 0.0548 for all 7536 data
REM 305 parameters refined using 0 restraints

END

WGHT      0.0509      0.9579

REM Highest difference peak  0.467,  deepest hole -0.225,  1-sigma level  0.058
Q1    1   0.4987  0.1866  0.2796  11.00000  0.05    0.47
Q2    1   0.5006  0.0338  0.2717  11.00000  0.05    0.46
Q3    1   0.5212  0.4692  0.2830  11.00000  0.05    0.41
Q4    1   0.5000  0.3874  0.2500  10.50000  0.05    0.38
Q5    1   0.5000  0.3169  0.2806  11.00000  0.05    0.37
Q6    1   0.5197  0.6102  0.2807  11.00000  0.05    0.37
Q7    1   0.5131  0.2833  0.5111  11.00000  0.05    0.36
Q8    1   0.5349  0.2423  0.3629  11.00000  0.05    0.36
Q9    1   0.6413  0.1803  0.4402  11.00000  0.05    0.34
Q10   1   0.4994  0.2127  0.4892  11.00000  0.05    0.34
;
_shelx_res_checksum                53664
_shelx_hkl_file
;
 -26   8  18   42.69    6.88   0
 -26  10  15   46.22    6.42   0
 -26  12  13   40.67    6.21   0
 -25   7  17   77.09    7.80   0
 -25   9  14   73.12    7.33   0
 -25  11  12    0.81    4.55   0
 -24   6  17   40.36    6.15   0
 -24  12  10   53.55    5.51   0
 -23   5  18    1.60    4.88   0
 -23   7  13  331.78   11.47   0
 -23  11   9   30.68    5.17   0
 -22   4  18    0.43    4.86   0
 -22   4  19   21.72    5.34   0
 -22   6  13  168.27    8.20   0
 -21   3  20    9.92    5.44   0
 -21   3  21   93.01    8.00   0
 -21   3  22   -2.52    5.04   0
 -21   3  23  145.07    9.18   0
 -21   3  24   21.12    6.07   0
 -21   7  10    6.81    3.75   0
 -20   6  10   29.28    4.07   0
 -19  11   4   13.07    3.14   0
 -18   2  16  177.83    8.40   0
 -18   2  26   52.47    7.08   0
 -18   8   5    2.57    2.79   0
 -17   1  19  162.55    8.35   0
 -17   1  21    2.30    4.36   0
 -17   1  22  116.37    7.97   0
 -17   1  23   -8.73    3.92   0
 -17   3  11   20.25    3.63   0
 -17   9   3   71.90    4.13   0
 -16   2  12   30.93    3.98   0
 -15   1  26   11.90    5.34   0
 -15   3   8    7.23    2.69   0
 -14   0  17   -0.01    3.49   0
 -14   0  18 1297.79   19.45   0
 -14   0  19   -4.97    3.95   0
 -14   0  20   96.41    6.62   0
 -14   0  21   -4.86    3.82   0
 -14   0  22  275.88   10.62   0
 -14   2   9    5.15    2.74   0
 -14   4   5    8.65    2.54   0
 -13   1  10   50.41    4.01   0
 -13   1  27   62.31    6.96   0
 -12   0  12 3760.09   27.39   0
 -12   0  24  109.50    7.63   0
 -11   1  28   44.82    6.64   0
 -10   0   9   -2.17    2.28   0
 -10   0  25   -4.24    4.13   0
  -9  -1  12  172.25    5.94   0
  -9  -1  21    1.06    3.45   0
  -9   1  28   39.05    5.88   0
  -7  -1   9    4.93    2.20   0
  -7  -1  22   20.12    3.96   0
  -4  -2  11   14.07    2.43   0
  -4  -2  17    3.12    2.88   0
  -3  -1  22   15.55    3.68   0
   0  -2  17    0.56    2.41   0
   0  10 -11   94.90    4.01   0
   1   5  -8  178.19    4.14   0
   1  11 -12    1.79    2.37   0
   2   8 -11   35.15    2.87   0
   4   8 -12   11.38    2.69   0
   4  12 -14  145.96    6.12   0
   5   5 -10   33.53    3.00   0
   5  11 -14   65.91    4.69   0
   6   8 -13  632.39   10.98   0
   6  10 -14    1.26    3.06   0
   7   9 -14  340.47    8.78   0
   8  -2   5  418.70    3.60   0
   9   1  -6   37.08    2.79   0
  10   0  -4 1433.69   12.84   0
  10   2  -8  971.70   12.19   0
  10   6 -13  501.45   10.48   0
  12   0  -4  381.98    7.31   0
  13  -1   0  693.17    8.87   0
  15  -1   3    8.27    1.98   0
  15  -1   4    1.08    1.83   0
  16   0  -3   -1.28    2.36   0
  17   1  -6  262.98    7.61   0
  18   0  -1   -2.90    2.86   0
  19   1  -5    3.03    2.74   0
 -26   8  17  134.77    9.06   0
 -26  10  14  117.93    8.43   0
 -24   6  16    1.71    5.24   0
 -24   8  13    2.46    4.32   0
 -24  10  11   31.38    4.96   0
 -23   5  17   54.89    6.24   0
 -22   4  17    1.15    4.61   0
 -22   8  10   17.86    4.03   0
 -22  10   8    0.16    3.70   0
 -21   3  18   15.19    4.81   0
 -21   3  19   42.02    5.97   0
 -21  11   6   35.63    4.08   0
 -20   2  22   49.71    6.76   0
 -20   2  23    2.41    5.35   0
 -20   2  24  274.42   11.86   0
 -20   4  13   28.71    4.64   0
 -20   8   7    2.43    3.22   0
 -19   3  14    2.36    3.85   0
 -19   7   7   70.29    4.67   0
 -19   9   5  135.36    5.93   0
 -18   2  15  219.90    8.85   0
 -18   4  10  275.05    8.54   0
 -17   1  17    2.88    4.16   0
 -17   1  18  213.33    9.13   0
 -17   1  24   50.57    6.47   0
 -17   1  25    3.25    4.95   0
 -15   1  13  777.79   13.87   0
 -15   1  27   54.25    6.94   0
 -14   0  15   -2.44    3.12   0
 -14   0  16 1107.00   17.20   0
 -14   0  23   -1.80    4.49   0
 -13   1  28   27.78    5.91   0
 -12   0  25   -2.32    4.40   0
 -12   2   6  289.76    6.69   0
 -11  -1  15  359.20    9.47   0
 -11  -1  16  575.23   11.87   0
 -11  -1  17  556.27   12.01   0
 -11  -1  18  169.63    7.24   0
 -11  -1  19   10.22    3.75   0
 -11  -1  20  225.96    8.48   0
 -10   0  26    0.50    4.65   0
  -9  -1  22    8.89    4.04   0
  -9   1   5  258.42    5.57   0
  -8   0  26    9.83    4.27   0
  -7  -1  23    0.59    3.96   0
  -6  -2  14   10.26    2.85   0
  -6  -2  15    1.27    2.17   0
  -6  -2  16   87.66    4.82   0
  -6  -2  17   21.54    3.49   0
  -5  -1  23   20.83    4.50   0
  -4  -2  18   29.09    3.62   0
  -2  -2  18    1.53    2.50   0
   0  -2  18   83.79    4.32   0
   1   9 -11  139.09    4.69   0
   2  -2  17  160.18    4.98   0
   2  10 -12   18.60    2.88   0
   3   5  -9  321.22    6.11   0
   3   9 -12   57.14    3.89   0
   3  11 -13    3.03    2.49   0
   4   0  -2 2407.17   10.88   0
   4  10 -13  133.80    5.58   0
   5   9 -13   67.56    4.28   0
   8   4 -10  563.55    9.56   0
   8   6 -12    9.05    2.48   0
   9   3  -9   70.17    3.93   0
  11   5 -12  401.62    9.36   0
  12   4 -11   72.21    4.44   0
  15   1  -6   68.13    4.13   0
  15   3 -10   41.23    4.01   0
  18   0   0  996.21   13.07   0
  18   2  -8  454.70   10.46   0
  21   1   0    4.65    3.27   0
 -26   6  20   11.54    5.44   0
 -26   8  16   85.30    7.53   0
 -25   5  21    7.96    5.47   0
 -25   7  16    3.13    5.15   0
 -25   9  13    0.83    4.17   0
 -24   4  22   49.89    7.04   0
 -24   4  23   37.74    6.91   0
 -23   5  16   96.05    7.30   0
 -23   7  12    7.69    4.70   0
 -23   9  10  172.76    7.93   0
 -22   4  16   35.80    5.37   0
 -21   3  17    4.97    4.36   0
 -21   5  12   22.29    4.28   0
 -20   2  19   34.15    5.84   0
 -20   2  25   44.41    6.40   0
 -19   3  13  124.90    6.68   0
 -19   5   9  151.67    6.79   0
 -18   2  14   28.22    4.71   0
 -17   1  16  200.58    8.53   0
 -17   1  26   22.05    5.99   0
 -16   2  11  135.22    6.20   0
 -16   4   7    3.00    2.44   0
 -16  10   1   52.39    3.16   0
 -14   0  14  696.55   13.10   0
 -14   0  24   47.26    6.07   0
 -14   0  25    2.20    4.72   0
 -13   3   5   34.90    3.17   0
 -12   0  11   -0.46    2.71   0
 -12   0  26   45.61    6.07   0
 -11  -1  21   76.92    5.88   0
 -11  -1  22   51.44    5.40   0
 -11   3   3    7.70    2.03   0
 -11   9  -3   49.29    1.58   0
  -9  -1  11  267.81    6.99   0
  -9  -1  23    0.68    3.85   0
  -8   0  27    1.28    4.66   0
  -6  -2  13  176.19    5.61   0
  -6  -2  18    3.50    2.83   0
  -4  -2  10  441.23    7.22   0
  -4  -2  19   43.31    4.04   0
  -3  -1  23   10.57    3.63   0
  -2  -2  19  150.08    5.89   0
  -2   6  -7  566.89    5.89   0
   4  -2  16  153.27    4.16   0
   6   4  -9  114.60    4.48   0
   6   6 -11  407.46    8.29   0
   7   1  -5   40.09    2.57   0
   8   2  -7    5.60    1.99   0
   9   7 -13  501.28   10.45   0
  11  -1   0  386.06    6.12   0
  11   1  -6  498.75    8.55   0
  12   6 -13  497.35   10.92   0
  13  -1   1  186.44    4.66   0
  13   1  -6  417.74    8.38   0
  14   0  -3   -0.37    1.83   0
  14   2  -8  155.03    5.80   0
  14   4 -11   16.76    3.40   0
  16   0  -2  210.27    6.08   0
  16   2  -8  709.96   12.29   0
  17   1  -5   24.25    3.28   0
  18   0   1    1.23    2.19   0
  18   0   2   28.52    3.20   0
  18   0   3   -1.36    2.16   0
  18   0   4  487.81    8.66   0
  19   1  -4   85.52    4.90   0
 -27   9  16  100.58    7.96   0
 -27  11  14   45.00    6.04   0
 -26   6  19  175.86   10.00   0
 -26  10  13   10.23    4.77   0
 -25   5  19   60.93    7.01   0
 -25   5  20   31.04    5.92   0
 -25   7  15  367.19   12.50   0
 -25  11  11   17.32    4.45   0
 -24   4  20   35.73    6.29   0
 -24   4  21    1.74    4.69   0
 -24   6  15   28.50    5.72   0
 -24   8  12   16.38    4.48   0
 -24  10  10   -1.45    3.88   0
 -23   3  21   35.04    6.03   0
 -23   3  22    0.49    5.38   0
 -23   3  23   69.15    7.75   0
 -23   3  24    3.05    5.58   0
 -23   5  15    4.49    4.47   0
 -22   4  15   38.61    5.27   0
 -22   8   9   22.47    4.52   0
 -21   9   7   53.01    4.79   0
 -20   2  17    9.38    4.47   0
 -20   2  18   12.45    4.71   0
 -20   4  12   40.33    4.60   0
 -20  10   5   37.32    3.92   0
 -19   1  20   61.91    6.38   0
 -19   1  22   39.60    6.18   0
 -19   1  23   11.76    5.31   0
 -18   4   9    2.77    2.77   0
 -17   1  15  313.49    9.83   0
 -17   1  27   23.78    6.20   0
 -17   7   4    0.18    2.42   0
 -16   0  18  339.80   10.78   0
 -16   0  19   -2.43    3.96   0
 -16   0  20   61.02    5.95   0
 -16   0  21    0.83    4.05   0
 -16   0  22   46.86    5.88   0
 -16   0  23    0.39    4.48   0
 -16   0  24   37.39    6.19   0
 -16   6   4   66.37    4.03   0
 -15   3   7  724.98   11.41   0
 -15   7   2   24.83    2.80   0
 -14   0  26  157.49    9.00   0
 -14   6   2   15.32    2.26   0
 -13  -1  18   78.09    5.84   0
 -13  -1  20   75.15    5.90   0
 -13   1   9    4.24    2.64   0
 -12   0  27   -0.49    4.39   0
 -11  -1  13   31.06    3.58   0
 -11  -1  23   10.00    4.37   0
 -10   0   8    6.32    2.42   0
 -10   0  27    0.64    4.11   0
  -9  -1  10   67.26    3.94   0
  -9  -1  24    7.65    4.10   0
  -8  -2  17    4.25    3.27   0
  -8  -2  18   37.77    4.24   0
  -8   0   6  463.03    7.32   0
  -8   4  -1    0.86    0.89   0
  -7  -1   8  286.17    6.12   0
  -7  -1  24    2.29    3.64   0
  -6  -2  12  457.22    8.39   0
  -6  -2  19   30.84    3.75   0
  -6  -2  20    3.45    3.27   0
  -5  -1  24   57.29    5.22   0
  -4  -2  20   15.45    3.66   0
   0  -2  19   54.61    3.80   0
   2  -2  18    6.73    2.41   0
   7  -1   0 1934.57   10.51   0
   7   7 -12   18.04    3.11   0
   9  -1   0  491.30    6.18   0
   9   5 -11  752.41   11.69   0
  11   3  -9 1337.97   15.10   0
  12   0  -3    1.31    2.07   0
  13  -1   9   81.71    2.62   0
  13   5 -12   74.50    4.96   0
  16   0  -1   -1.32    2.27   0
  18   2  -7   16.48    3.36   0
  19   1  -3   37.64    3.83   0
 -27   7  18    3.20    5.00   0
 -26   6  18   41.01    6.59   0
 -25   5  18   10.83    5.11   0
 -25   9  12   58.22    5.83   0
 -24   4  19    0.46    4.80   0
 -24   6  14  108.71    7.76   0
 -23   5  14    5.58    4.77   0
 -22   2  22   18.28    5.45   0
 -22   2  23    8.53    5.51   0
 -22   2  24  159.78    9.78   0
 -22   2  25    8.39    5.77   0
 -22   6  11  267.40    9.35   0
 -21   3  15    3.31    4.05   0
 -20   2  16    1.05    4.13   0
 -19   1  18  110.34    7.36   0
 -19   1  19  232.91    9.84   0
 -19   1  25   22.34    5.30   0
 -19   1  26   51.52    7.04   0
 -19   3  12   49.02    4.67   0
 -19   7   6   -0.32    2.89   0
 -18   2  13   15.30    3.77   0
 -18   8   4   42.80    3.64   0
 -17   1  14    4.40    3.53   0
 -17   3   9  454.63   10.09   0
 -16   0  17   -3.61    3.83   0
 -16   0  25   -1.08    4.56   0
 -16   2  10  212.79    7.24   0
 -15   1  11  236.22    7.58   0
 -15   5   4  198.06    5.61   0
 -14   0  13   -3.09    3.07   0
 -14   0  27    3.40    4.76   0
 -13  -1  16  203.97    7.68   0
 -13  -1  22   32.70    5.20   0
 -13  -1  23   -6.18    4.41   0
 -13   5   2  685.74    8.73   0
 -12   0  10  877.00   12.69   0
 -12   0  28   50.94    6.71   0
 -11  -1  24    8.95    4.37   0
 -10   0  28   14.92    5.25   0
  -8  -2  14   52.53    3.85   0
  -8  -2  15    3.62    2.53   0
  -8  -2  19  351.13    9.37   0
  -8  -2  20   27.66    4.51   0
  -7  -1  25   14.06    4.64   0
  -6  -2  11   21.78    2.57   0
  -6  10  -7   22.43    1.52   0
  -4  -2   9   19.60    2.10   0
  -2  -2  20   15.53    3.23   0
  -1  -1   3    0.98    1.00   0
   0  -2   6   14.29    1.22   0
   0   6  -8    0.38    1.49   0
   2  -2   5   32.25    1.02   0
   2   6  -9  415.67    6.86   0
   4   4  -8  526.66    7.62   0
   4   6 -10   94.97    3.85   0
   8  -2   6  671.45    4.35   0
   8   8 -13   37.04    3.78   0
  10   2  -7   68.35    3.68   0
  10   6 -12   13.46    2.90   0
  11   7 -13  970.41   14.99   0
  13  -1   2   61.64    2.91   0
  13   3  -9  293.46    7.70   0
  14   0  -2  632.12    9.55   0
  15   1  -5   31.02    3.15   0
  17   1  -4  265.88    7.37   0
  19   1  -2    3.43    2.80   0
 -27   9  15   73.33    7.00   0
 -27  11  13    8.15    4.51   0
 -26   6  17   67.01    7.08   0
 -26   8  14   20.22    5.37   0
 -26  10  12    7.12    4.50   0
 -25   5  17    8.47    4.72   0
 -25   7  14    8.65    4.71   0
 -25  11  10   14.73    4.67   0
 -24   8  11    6.18    4.55   0
 -23   3  19   17.29    5.48   0
 -23   9   9   24.22    4.24   0
 -22   2  20   49.88    6.56   0
 -22   2  21   38.54    6.45   0
 -20   4  11    4.42    3.15   0
 -20   6   8    0.55    3.44   0
 -20   8   6   22.54    3.82   0
 -19   1  17   45.57    5.63   0
 -19   5   8   80.55    5.18   0
 -18   0  21    1.34    4.19   0
 -18   0  22   80.97    7.03   0
 -18   0  23   -6.23    4.03   0
 -18   2  12    7.57    3.34   0
 -16   0  16  536.08   12.49   0
 -16   0  26   29.48    5.95   0
 -16   0  27    1.94    5.20   0
 -16   4   6  198.70    6.35   0
 -14   0  12 3155.34   26.00   0
 -14   0  28   17.48    5.36   0
 -14   2   7    5.09    2.85   0
 -14   4   4  272.51    6.39   0
 -13   1   8    6.47    2.64   0
 -11  -1  12  270.63    7.53   0
 -11  -1  25    0.68    4.15   0
 -11   1   6  510.33    8.41   0
 -10  -2  17   40.62    4.47   0
 -10  -2  18    5.34    3.47   0
 -10  -2  19  236.72    8.35   0
  -8  -2  13   65.71    4.03   0
  -8  -2  21    1.66    3.59   0
  -5  11  -8   10.22    1.66   0
  -4  -2  21  102.75    5.56   0
   0  -2  20    4.39    2.62   0
   2   4  -7   40.28    2.34   0
   4  -2  17   12.61    2.05   0
   5   1  -4   22.65    2.10   0
   5   7 -11    8.08    2.14   0
   6   2  -6 1082.27   10.49   0
   6   8 -12    0.95    2.82   0
   7   5 -10  100.43    4.41   0
   7   9 -13   -1.51    2.50   0
   9   1  -5  262.91    5.73   0
  11  -1   1  356.41    5.72   0
  11   1  -5   17.09    2.48   0
  11   5 -11   94.76    4.89   0
  12   4 -10  298.27    7.86   0
  13  -1   3  380.09    6.18   0
  13   1  -5  289.19    6.91   0
  14   2  -7    6.67    2.56   0
  16   0   0  487.24    8.64   0
  18   2  -6   19.81    3.39   0
  19   1  -1  283.61    7.76   0
 -28   8  17    1.02    5.17   0
 -28  10  15   12.51    5.02   0
 -27   7  17   58.15    6.97   0
 -27   9  14   53.33    6.32   0
 -26   4  21   -4.54    5.36   0
 -25   9  11   10.70    4.61   0
 -24   4  17    5.08    4.90   0
 -24   6  13  203.90    9.17   0
 -24  10   9   10.21    4.27   0
 -23   3  18   -0.67    4.19   0
 -23   5  13   50.69    5.44   0
 -22   2  19   20.20    5.49   0
 -22   8   8   34.39    4.50   0
 -21   1  22   64.97    7.07   0
 -21   1  23   -2.10    5.17   0
 -21   1  24   42.24    6.46   0
 -21   1  25   -2.86    4.86   0
 -21   3  14   10.28    4.25   0
 -21   7   8    6.13    3.07   0
 -20   2  15   76.42    6.16   0
 -19   1  16   32.05    5.15   0
 -19   3  11   48.77    4.57   0
 -19   9   4   48.83    3.84   0
 -18   0  19   -0.11    4.46   0
 -18   0  20  270.86   10.37   0
 -18   0  24    7.38    4.89   0
 -18   0  25    0.46    4.77   0
 -18   0  26    0.09    4.49   0
 -18   4   8  251.12    7.64   0
 -17   1  13  335.91    9.72   0
 -16   0  15   -3.65    2.18   0
 -16   2   9  852.45   13.27   0
 -15  -1  18   46.17    5.28   0
 -15  -1  21   12.42    4.36   0
 -15  -1  22  202.76    9.20   0
 -15   1  10  111.07    5.44   0
 -13  -1  25   20.64    5.00   0
 -12   0   9    2.58    2.55   0
 -12   4   2   65.14    3.00   0
 -11  -1  11  151.21    5.75   0
 -11  -1  26    7.63    4.41   0
 -10  -2  15   79.85    4.79   0
 -10  -2  16  130.06    5.93   0
 -10  -2  20   36.81    4.66   0
 -10  -2  21   42.72    4.73   0
 -10   0   7    1.99    2.12   0
  -9  -1   9  274.98    6.63   0
  -9  -1  26   28.17    4.80   0
  -9   1   4   56.88    2.87   0
  -8  -2  12    9.03    2.56   0
  -8  -2  22   23.07    3.93   0
  -6  -2  10  549.94    8.54   0
  -5   1   1   34.43    1.58   0
  -4  -2  22   22.00    3.93   0
  -3  -1   4  159.23    3.23   0
  -3   7  -7  304.46    4.34   0
  -2  -2  21   21.59    3.29   0
   3   7 -10   19.92    2.41   0
   4  12 -13    6.73    2.74   0
   5   9 -12    2.96    2.77   0
   5  11 -13    3.24    3.12   0
   6  10 -13    2.31    2.76   0
   8   4  -9   97.17    4.31   0
   8   6 -11  123.85    5.11   0
   9   3  -8  339.93    7.27   0
   9   7 -12   55.55    4.55   0
  12   0  -2  871.54   10.33   0
  12   6 -12  175.05    6.75   0
  13  -1   4    0.49    1.67   0
  13  -1   8   75.28    2.70   0
  13   5 -11  142.04    6.10   0
  14   4 -10  395.42    9.28   0
  15   1  -4   40.11    3.27   0
  16   0   1   -1.52    2.15   0
  17   1  -3   11.44    2.82   0
  17   3  -8    1.89    2.93   0
  19   1   0   44.67    3.77   0
  19   1   1   48.24    4.02   0
 -27   5  20   11.72    5.97   0
 -27   7  16    3.15    5.06   0
 -26   4  20   72.67    7.49   0
 -26   6  16   42.43    6.19   0
 -26   8  13   70.18    6.83   0
 -25   3  21   61.78    7.19   0
 -25   3  22   13.24    5.68   0
 -25   5  16   65.85    6.77   0
 -24   2  23  108.31    8.54   0
 -24   4  16    0.46    4.41   0
 -23   3  17    7.12    4.44   0
 -22   2  18   33.70    5.83   0
 -22   4  13    2.86    3.82   0
 -22   6  10   15.35    4.06   0
 -21   1  19  421.97   12.92   0
 -21   1  20   42.27    6.39   0
 -21   3  13   87.25    6.62   0
 -21   5  10  400.30   10.61   0
 -21   9   6   52.81    4.37   0
 -20   2  14    4.36    3.90   0
 -19   1  15  102.06    6.79   0
 -18   0  17   -1.99    4.06   0
 -18   0  18 1047.63   18.45   0
 -18   0  27    2.64    5.28   0
 -18   2  11  213.62    7.67   0
 -17   1  12   10.53    3.42   0
 -17   3   8    4.16    3.17   0
 -16   0  14  657.83   13.20   0
 -15  -1  17  253.73    8.93   0
 -15  -1  24   42.51    5.93   0
 -15  -1  25    2.71    4.54   0
 -15   3   6   26.23    2.91   0
 -14   0  11   -4.27    2.72   0
 -13  -1  13  134.90    6.06   0
 -13  -1  26   -2.05    4.37   0
 -13   3   4  179.46    5.17   0
 -12  -2  19   -6.09    3.84   0
 -12  -2  20   55.24    5.55   0
 -11  -1  27   88.78    7.28   0
 -10  -2  14    0.66    2.53   0
 -10  -2  22   59.46    5.47   0
  -9  -1  27   48.60    5.96   0
  -8  -2  23   14.54    4.36   0
  -8   0   5    2.83    1.86   0
  -7   5  -3    3.06    0.40   0
  -6  -2  23   94.02    6.03   0
  -5   9  -7  135.35    3.03   0
  -4   8  -7   90.40    2.60   0
   1   7  -9   20.43    2.11   0
   2  12 -12   42.67    3.45   0
   3   3  -6  270.38    4.89   0
   3  11 -12    2.96    2.74   0
   4   2  -5   32.59    2.48   0
   4   8 -11  101.41    4.40   0
   4  10 -12   37.33    3.85   0
   5   5  -9 1177.86   12.39   0
   6   0  -2 1028.70    8.30   0
  11   3  -8  172.51    5.71   0
  13  -1   5  140.42    3.83   0
  13  -1   6   42.52    2.39   0
  13  -1   7  136.30    3.58   0
  13   3  -8  133.24    5.42   0
  14   0  -1   -0.15    1.54   0
  16   0   2  884.54   11.32   0
  16   0   3    0.09    2.26   0
  16   0   6  172.32    4.98   0
  17   1  -2   51.11    3.98   0
  18   2  -5    4.49    2.74   0
  19   1   2   39.17    3.43   0
  19   1   3   43.84    3.71   0
 -28   8  16   16.29    5.32   0
 -28  10  14  114.51    7.86   0
 -27   5  19    5.17    5.21   0
 -27   9  13    7.48    4.98   0
 -26   4  19    9.58    5.08   0
 -26   6  15   17.83    5.93   0
 -26  10  11   10.64    4.55   0
 -25   3  20    0.65    5.10   0
 -25   5  15    7.32    4.76   0
 -24   2  21   17.47    5.82   0
 -24   8  10    5.78    4.23   0
 -23   3  16   22.76    5.19   0
 -23   5  12   85.04    6.61   0
 -23   9   8    3.24    3.50   0
 -22   2  17   44.62    5.77   0
 -21   1  18   -4.43    4.18   0
 -20   0  21   -1.48    4.40   0
 -20   0  22  136.76    8.57   0
 -20   0  23    1.59    4.86   0
 -20   0  24   10.46    5.28   0
 -20   0  25   -3.41    4.79   0
 -20   0  26   83.99    7.76   0
 -20  10   4   49.97    3.90   0
 -19   3  10   26.98    3.78   0
 -18   0  16  681.65   14.56   0
 -18   6   5  337.31    8.07   0
 -17  -1  20  165.61    8.35   0
 -17  -1  21   -0.13    4.00   0
 -17  -1  22  113.82    7.70   0
 -15  -1  16   44.26    4.77   0
 -15  -1  26    8.40    4.82   0
 -15   9   0   12.64    1.94   0
 -13  -1  27   93.06    7.28   0
 -12  -2  16    9.66    3.76   0
 -12  -2  17   47.28    4.49   0
 -12  -2  21   -0.24    3.63   0
 -12  -2  22   -1.48    3.56   0
 -12  -2  23    3.65    4.65   0
 -11  -1  10   65.96    4.12   0
 -10  -2  13   72.17    4.34   0
 -10  -2  23   29.71    4.70   0
 -10  -2  24  211.84    9.05   0
  -8  -2  11    3.60    2.33   0
  -8  -2  24   68.64    6.03   0
  -6  -2   9  718.46    9.37   0
  -4  -2  23   35.17    4.32   0
  -4  10  -8  128.10    3.56   0
  -3  -3  13   40.39    2.90   0
  -3  -3  14   44.31    3.10   0
  -3  -3  15   66.81    3.82   0
  -3  -3  16  337.57    7.50   0
  -3  11  -9  595.47    8.04   0
  -1  -3  12    9.04    1.93   0
  -1  -3  13    0.48    1.56   0
  -1  -3  14   47.51    2.91   0
  -1  -3  15   84.82    3.74   0
  -1  11 -10    1.24    2.03   0
   1  11 -11  205.35    6.09   0
   2   8 -10  114.31    4.30   0
   2  10 -11   -0.42    2.43   0
   3   1  -3   53.45    2.07   0
   6   6 -10    2.70    2.07   0
   7   1  -4   55.21    2.78   0
   8  -2   7   81.58    1.64   0
   8   0  -2  489.04    6.49   0
   8   2  -6  166.53    4.75   0
   8   8 -12    1.38    3.04   0
   9  -1   1  243.34    4.29   0
   9   5 -10  130.62    5.18   0
  10   0  -2   12.86    1.90   0
  10   6 -11   63.00    4.34   0
  11  -1   2  241.36    4.65   0
  11   7 -12   85.42    5.13   0
  13   1  -4  339.00    7.31   0
  14   2  -6   27.44    3.12   0
  16   0   4  388.33    7.42   0
  16   0   5    2.07    1.91   0
  16   4  -9  153.13    6.54   0
  17   3  -7  351.03    9.11   0
 -28   6  18   28.70    6.26   0
 -28   8  15    0.99    5.17   0
 -27   5  18  109.36    8.45   0
 -27   7  15  139.25    8.54   0
 -26   4  18   20.58    5.50   0
 -25   3  19   -2.81    4.85   0
 -25   7  12   14.25    4.62   0
 -25   9  10   43.96    5.28   0
 -24   2  20   33.78    6.31   0
 -24   4  15   90.72    7.07   0
 -23   1  22   59.42    7.11   0
 -23   1  23   15.90    5.70   0
 -23   1  24   70.25    7.60   0
 -23   3  15    7.95    4.23   0
 -22   2  16   30.13    5.21   0
 -22   4  12  178.82    7.95   0
 -22  10   6   12.67    3.28   0
 -21   3  12   34.63    5.22   0
 -21   7   7    6.22    3.23   0
 -20   0  19    3.97    4.63   0
 -20   0  20  538.76   14.64   0
 -20   2  13    3.60    3.52   0
 -20   6   7   52.28    4.44   0
 -19   1  14   14.51    4.62   0
 -19   5   7  307.76    8.27   0
 -19   7   5   10.71    2.89   0
 -18   4   7  128.36    5.76   0
 -18  10   2    7.38    2.23   0
 -17  -1  18  212.74    8.93   0
 -17  -1  19  161.18    8.10   0
 -17  -1  25    5.13    4.99   0
 -17  -1  26   20.23    5.62   0
 -17   1  11    8.75    3.21   0
 -17   5   5   94.30    4.39   0
 -17   7   3   48.20    3.33   0
 -16   2   8  715.92   11.88   0
 -16   6   3  203.36    5.70   0
 -15  -1  27   54.79    6.57   0
 -15  -1  28   -3.15    5.23   0
 -15   1   9    0.77    2.61   0
 -15   5   3  231.89    5.78   0
 -14  -2  20   13.40    4.65   0
 -14  -2  21    7.99    4.54   0
 -14   0  10   14.89    3.15   0
 -13  -1  12  246.42    7.60   0
 -13  -1  28   26.54    5.32   0
 -13   1   7    0.79    2.28   0
 -12  -2  15    1.29    2.80   0
 -12  -2  24   67.60    6.06   0
 -12   0   8  595.14    9.95   0
 -11  -1  28   53.31    6.09   0
 -10  -2  25   37.32    5.63   0
  -9  -1   8   15.05    2.55   0
  -5  -3  14  156.44    5.35   0
  -5  -3  15   11.01    2.35   0
  -5  -3  18    2.00    2.89   0
  -4   0   2 2249.51   10.08   0
  -3  -3  12  105.99    3.94   0
  -3  -3  17    0.08    2.48   0
  -3  -3  18  103.71    4.78   0
  -3   9  -8    1.54    1.58   0
  -2   8  -8  242.86    4.72   0
  -2  10  -9   40.01    2.78   0
  -1  -3  16   70.43    3.62   0
  -1   9  -9  493.46    7.55   0
   0   8  -9    5.17    1.74   0
   0  10 -10  152.42    4.89   0
   1   9 -10  509.11    8.38   0
   3   5  -8    4.99    1.61   0
   5  -1   1   19.21    1.23   0
   6   4  -8  416.26    7.41   0
   7  -1   1  451.24    4.98   0
   7   3  -7  255.75    5.85   0
   7   7 -11  200.32    6.26   0
   9   1  -4   58.28    3.09   0
  10   2  -6  462.54    8.12   0
  11   1  -4 1219.86   12.57   0
  11   5 -10    8.59    2.97   0
  12   0  -1   -2.40    1.74   0
  12   2  -6  286.21    6.96   0
  12   4  -9    3.19    2.44   0
  12   6 -11  148.43    6.26   0
  13   5 -10  298.56    8.37   0
  14   0   0  311.54    6.51   0
  14   4  -9   14.89    3.36   0
  16   2  -5    2.40    2.58   0
  17   1  -1   83.63    4.52   0
 -28   6  17   22.68    6.02   0
 -28  10  13   13.27    4.56   0
 -27   5  17    0.85    4.94   0
 -26   6  14  131.49    8.03   0
 -26   8  12   -0.50    3.88   0
 -25   3  18   24.48    5.66   0
 -25   5  14   17.21    4.97   0
 -24   2  19   -1.68    4.98   0
 -24   4  14  173.39    8.56   0
 -24  10   8    9.01    3.72   0
 -23   1  20   12.55    5.19   0
 -23   1  21    4.80    5.33   0
 -22   0  25   -7.58    5.17   0
 -22   2  15  473.80   12.89   0
 -22   6   9   66.07    5.07   0
 -22   8   7   17.79    3.88   0
 -21   1  16   -0.38    4.31   0
 -20   0  18   84.10    6.87   0
 -20   8   5  120.42    5.42   0
 -19  -1  23   11.75    5.34   0
 -19  -1  24   86.90    7.76   0
 -19   1  13  760.37   14.73   0
 -18   0  15  -10.96    4.25   0
 -18   2  10   68.63    4.87   0
 -18   8   3   44.70    3.34   0
 -17  -1  17   -0.68    3.98   0
 -17  -1  27   19.47    5.64   0
 -16   0  12 1589.34   19.31   0
 -16   4   5   23.55    2.73   0
 -15  -1  14   34.24    4.24   0
 -14  -2  18  262.08    9.01   0
 -14  -2  19   55.30    5.35   0
 -14  -2  22   48.52    5.44   0
 -14  -2  23   30.15    5.22   0
 -14  -2  24   58.28    6.13   0
 -13  -1  29   26.33    5.67   0
 -12  -2  14   -2.27    2.59   0
 -12  -2  25   27.93    5.07   0
 -11   1   5   15.88    2.38   0
 -11   7  -2    1.24    0.95   0
 -10  -2  12   13.47    2.88   0
 -10   0   6 1078.89   11.73   0
  -8  -2  10 1080.29   12.63   0
  -8  -2  25   22.12    4.27   0
  -7  -3  15    5.43    2.37   0
  -7  -3  16   70.87    4.28   0
  -7  -3  17   48.42    3.83   0
  -7  -3  18   20.19    3.12   0
  -7  -3  19    9.38    3.49   0
  -7  -1   6    2.16    1.87   0
  -5  -3  13   38.99    2.98   0
  -5  -3  19    0.50    2.78   0
  -3  -3  19   60.51    4.11   0
  -1  -3  17  225.62    5.99   0
   1   3  -5  753.71    6.62   0
   4   6  -9  519.52    8.39   0
   7   5  -9  247.61    6.37   0
   7   9 -12  188.23    6.72   0
  10   8 -12  118.46    5.92   0
  11  -1   3  573.19    6.94   0
  14   0   1    1.54    1.99   0
  15   3  -7  715.02   12.09   0
  17   1   0   32.63    3.53   0
  18   2  -3    8.03    3.07   0
 -29   7  17   70.81    7.65   0
 -29   9  15   25.39    5.48   0
 -28   8  14   24.70    5.82   0
 -27   3  21   71.44    7.60   0
 -27   9  12   63.86    5.88   0
 -26   4  17   40.08    5.85   0
 -25   3  17    6.16    4.81   0
 -25   7  11   50.93    5.57   0
 -24   2  18   18.59    5.48   0
 -24   6  11   53.86    5.51   0
 -23   1  19   38.63    6.25   0
 -23   3  14   -0.29    3.80   0
 -23   5  11    4.09    3.67   0
 -22   0  21   -2.87    4.67   0
 -22   0  22   72.41    7.44   0
 -22   0  23   -0.55    5.07   0
 -22   0  24   39.88    6.16   0
 -22   4  11   -0.10    3.54   0
 -21   9   5   19.97    3.18   0
 -20   0  17   -3.25    4.19   0
 -20   2  12  152.75    7.10   0
 -19  -1  20   62.86    6.19   0
 -19  -1  21   26.44    5.56   0
 -19  -1  25   18.41    5.52   0
 -19  -1  26   44.95    6.54   0
 -19  -1  27   28.74    5.96   0
 -19   3   9  343.18    9.19   0
 -18   0  14 3475.92   30.71   0
 -17  -1  16  192.46    8.28   0
 -16  -2  21   -0.59    4.58   0
 -16  -2  22  110.58    7.21   0
 -16  -2  23   21.90    5.63   0
 -15  -1  13  770.92   13.65   0
 -15   3   5  269.68    6.80   0
 -14  -2  17   69.60    5.29   0
 -14  -2  25   30.34    5.53   0
 -13  -1  11   47.70    4.12   0
 -12   8  -2   64.03    1.93   0
 -11  -1   9  113.41    4.89   0
 -10  -2  26   98.35    6.75   0
  -9  -3  16   74.29    4.95   0
  -9  -3  17  196.50    6.93   0
  -9  -3  18  117.54    5.73   0
  -9  -3  19   32.46    3.93   0
  -8  -2  26   26.46    4.94   0
  -7  -3  14    0.96    2.12   0
  -7  -3  21    9.24    3.53   0
  -6  -2   8  211.07    5.15   0
  -5  -3  12  233.34    5.87   0
  -5  -3  20   19.48    3.21   0
  -3  -3  11  756.34    9.17   0
  -1  -3  18    1.17    2.31   0
   0  -2   5  739.14    5.35   0
   1   5  -7   46.04    2.25   0
   2   2  -4  505.74    5.36   0
   5   7 -10   45.73    3.22   0
   5  11 -12   98.89    5.57   0
   6   8 -11   97.77    4.78   0
   6  10 -12   38.64    3.93   0
   8  -2   8  385.98    3.31   0
   8   4  -8  419.03    8.01   0
   8   6 -10   13.61    2.65   0
   9   7 -11   36.68    3.63   0
  11   3  -7  618.77   10.10   0
  13   1  -3   91.02    4.07   0
  13   3  -7  741.72   11.63   0
  14   2  -5  173.51    5.88   0
  15   1  -2  219.63    6.18   0
  16   2  -4  221.36    6.74   0
  16   4  -8  517.92   11.03   0
  17   1   1  135.14    5.50   0
  18   2  -2   17.29    3.45   0
 -29   7  16   31.81    6.18   0
 -28   6  16   14.34    5.41   0
 -27   3  20   -1.30    4.97   0
 -27   5  16    5.79    4.99   0
 -26   2  21    6.95    5.44   0
 -26   4  16   43.42    6.18   0
 -26   6  13  124.61    7.66   0
 -26   8  11    5.93    4.40   0
 -25   1  23    6.19    5.59   0
 -25   5  13   -4.20    4.12   0
 -25   9   9   -1.62    3.54   0
 -24   2  17    7.99    4.94   0
 -24   4  13    3.46    4.02   0
 -23   1  18   29.06    5.93   0
 -22   0  20  464.10   14.12   0
 -22   2  14  194.92    8.92   0
 -21   1  15  132.45    7.60   0
 -21   3  11  238.19    8.51   0
 -20   0  16  643.24   14.76   0
 -19  -1  19  226.60    9.61   0
 -19   1  12  185.14    7.63   0
 -17  -1  15  322.08    9.90   0
 -17   1  10  330.01    8.94   0
 -16  -2  19   30.08    4.90   0
 -16  -2  20   -2.22    3.82   0
 -16  -2  24   44.76    6.07   0
 -16  -2  25   32.46    5.65   0
 -16   8   1   27.39    2.51   0
 -14  -2  15   40.97    4.39   0
 -14  -2  26  133.32    8.25   0
 -14  -2  27   17.75    5.40   0
 -14   0   9   -2.23    2.43   0
 -12  -2  27   24.78    5.20   0
 -11  -3  18   45.42    4.78   0
 -11  -3  19  106.49    6.10   0
 -11  -3  20   20.71    4.14   0
 -11  -3  21   25.80    4.78   0
 -10  -2  11  274.97    7.23   0
 -10  -2  27   54.34    6.12   0
 -10   6  -2   16.59    1.08   0
  -9  -3  15    5.28    2.58   0
  -9  -3  21    0.53    3.11   0
  -9  -1   7  856.82   10.60   0
  -8  -2   9  527.61    8.73   0
  -7  -3  13  716.20   10.92   0
  -7  -3  22   25.25    4.41   0
  -7   3  -1  222.70    2.92   0
  -5  -3  21    0.41    2.57   0
  -3  -3  20   -2.20    2.46   0
  -1  -3  19   21.32    2.90   0
  -1   5  -6  179.44    3.51   0
   1  -3  17  135.60    4.31   0
   3  -3  11   20.78    1.43   0
   5   9 -11  370.21    8.59   0
   6   2  -5    0.88    1.20   0
   9  -1   2   55.02    2.23   0
   9   5  -9  227.75    6.56   0
  10   0  -1    0.12    1.36   0
  10   6 -10    2.71    2.68   0
  11   7 -11    2.29    2.93   0
  12   0   0 1223.91   11.85   0
  12   2  -5   90.09    4.23   0
  14   0   2 1307.23   12.81   0
  14   4  -8  881.95   13.49   0
  15   5  -9  467.04   10.62   0
  17   1   2   13.98    2.90   0
  17   1   3   62.35    3.94   0
  17   3  -5  218.39    7.46   0
 -29   9  14   48.14    5.98   0
 -28   4  19    7.27    5.06   0
 -27   3  19   -0.99    4.92   0
 -27   7  13  128.48    7.92   0
 -26   2  20   -1.20    4.98   0
 -25   1  21   19.42    6.03   0
 -25   3  16   -0.07    4.10   0
 -24   0  24   13.07    5.66   0
 -24   2  16    3.18    4.30   0
 -23   5  10   12.19    4.41   0
 -23   7   8   34.77    4.56   0
 -22   0  19   -5.59    5.12   0
 -22   6   8   41.47    4.22   0
 -21  -1  23   -0.01    5.10   0
 -21  -1  25   -0.70    5.14   0
 -21  -1  26   65.48    7.61   0
 -21   1  14   37.80    5.27   0
 -21   5   8    3.70    2.80   0
 -20   2  11   10.81    3.49   0
 -19   5   6   -1.31    2.56   0
 -18  -2  22    6.42    5.20   0
 -18  -2  23    9.05    4.52   0
 -18  -2  24   77.39    7.42   0
 -18   0  13   -4.98    3.67   0
 -18   2   9   96.59    5.27   0
 -18   4   6  153.42    5.96   0
 -18   6   4   23.77    3.09   0
 -16  -2  17   15.90    4.35   0
 -16  -2  18   19.06    4.41   0
 -16  -2  26  128.22    8.32   0
 -16  -2  27   54.07    6.73   0
 -16   2   7   73.17    4.32   0
 -15  -1  12   11.15    3.41   0
 -14  -2  28   79.08    7.26   0
 -13   3   3  465.24    7.59   0
 -12  -2  28   16.13    5.35   0
 -12   0   7    0.42    2.36   0
 -11  -3  16  207.62    7.35   0
 -11  -3  17  152.99    6.61   0
 -11  -3  22    0.24    3.43   0
 -11  -3  23   39.70    5.49   0
  -9  -3  14   26.38    3.25   0
  -9  -3  23   56.88    5.16   0
  -7  -3  12   13.87    2.54   0
  -7  -3  23   50.31    5.06   0
  -5  -3  11  550.34    8.52   0
  -5  -3  22   28.55    3.82   0
  -3  -3  10    1.84    1.52   0
  -3  -3  21    3.55    2.78   0
   2   6  -8  269.07    5.53   0
   2  12 -11   94.03    4.86   0
   3   7  -9  181.06    5.18   0
   3  11 -11  366.44    8.73   0
   4   0  -1   -0.30    1.08   0
   4   8 -10  100.09    4.45   0
   4  10 -11    8.42    2.77   0
   5   1  -3 2863.45   14.09   0
   5   5  -8  369.91    7.05   0
   8  -2   9   76.66    1.62   0
   8  -2  10  145.51    2.09   0
   8   2  -5  162.60    4.63   0
   8   8 -11  142.96    5.91   0
  10   2  -5  151.84    4.85   0
  11  -1   4  122.70    3.34   0
  11   1  -3  154.59    4.74   0
  11   5  -9  149.23    5.76   0
  12   6 -10    6.88    3.07   0
  14   0   3   -2.46    1.77   0
  14   2  -4    2.29    2.69   0
  15   1  -1  139.28    5.01   0
  16   4  -7    1.10    2.97   0
  17   1   4   66.35    4.06   0
  17   1   5   41.10    3.40   0
  18   2  -1    1.28    2.48   0
 -29   5  18   10.16    5.66   0
 -29   7  15   86.93    7.49   0
 -28   4  18    2.81    5.17   0
 -28   6  15    8.05    4.92   0
 -28   8  13   33.14    5.23   0
 -27   3  18    1.31    4.75   0
 -27   9  11    7.22    3.88   0
 -26   2  19   45.23    6.70   0
 -26   4  15   81.22    7.09   0
 -25   3  15   35.11    5.66   0
 -25   5  12    4.72    4.80   0
 -25   7  10    2.36    4.11   0
 -24   0  22  104.39    8.55   0
 -24   0  23   -0.53    4.53   0
 -24   4  12   34.69    5.49   0
 -24   6  10    3.76    3.43   0
 -22   0  18  830.98   17.77   0
 -22   2  13   62.20    5.67   0
 -22   4  10   90.81    5.69   0
 -22   8   6   16.26    3.41   0
 -21  -1  20   40.00    6.21   0
 -21  -1  21   -0.90    4.35   0
 -21   3  10  201.26    8.03   0
 -20   0  15    4.87    4.40   0
 -19  -1  17   44.65    5.61   0
 -19   3   8   11.02    2.99   0
 -19   7   4    0.77    2.59   0
 -18  -2  20   24.86    4.99   0
 -18  -2  21    2.77    4.50   0
 -18  -2  25   13.80    5.54   0
 -18  -2  27   -1.63    4.66   0
 -17  -1  14    6.28    3.65   0
 -17   5   4    6.95    2.19   0
 -16  -2  16   88.35    5.91   0
 -16  -2  28  204.32   10.27   0
 -14  -2  14    7.46    3.26   0
 -14   2   5  175.05    5.39   0
 -13  -3  18   94.41    6.07   0
 -13  -3  19   13.72    3.66   0
 -13  -3  20    2.45    3.60   0
 -13  -3  21   81.58    6.04   0
 -13  -3  22    8.95    4.06   0
 -13  -3  23   23.07    4.89   0
 -13  -3  24    1.30    4.70   0
 -11  -3  15   41.02    4.00   0
 -11  -3  24   -0.44    3.90   0
 -10  -2  10 1611.33   16.35   0
  -9  -3  13  150.20    5.70   0
  -9  -3  24    1.43    3.59   0
  -7  -3  24   -0.50    3.53   0
  -3   5  -5   29.78    1.39   0
  -1  -3  20   12.10    2.75   0
   0  12 -10  418.89    8.64   0
   1  -3  18   -2.42    1.94   0
   3  -3  10   13.99    1.16   0
   3   9 -10  113.42    4.84   0
   6   6  -9  413.99    8.09   0
   7   7 -10   -2.82    2.01   0
   8   0  -1   -2.23    1.19   0
   9   1  -3    3.47    1.77   0
  10   8 -11  428.80   10.05   0
  11  -1   5  174.02    3.94   0
  11  -1  11   26.03    1.75   0
  13   1  -2  163.48    5.13   0
  14   0   4 1463.48   13.37   0
  15   1   0  266.69    6.85   0
  18   2   0    3.11    2.63   0
  18   2   1   39.59    3.97   0
 -30   8  15    6.60    5.13   0
 -29   5  17   -4.76    4.89   0
 -29   9  13   61.04    6.14   0
 -28   4  17   16.79    5.60   0
 -27   5  14   76.24    7.28   0
 -27   7  12   13.82    5.03   0
 -26   2  18    4.83    4.86   0
 -26   6  12    6.49    4.32   0
 -26   8  10   16.26    4.66   0
 -25   1  19  104.11    8.24   0
 -24   0  20  278.51   11.59   0
 -24   0  21    2.73    5.42   0
 -24   2  15   73.65    6.64   0
 -24   8   8    7.97    3.26   0
 -23  -1  24   59.88    7.27   0
 -23  -1  25   48.17    7.04   0
 -23   1  16  152.46    8.41   0
 -23   3  12   50.00    5.21   0
 -22   0  17    1.51    4.64   0
 -21   1  13  263.20    9.50   0
 -20  -2  23    3.95    4.55   0
 -20  -2  26    2.77    5.69   0
 -20   0  14  370.12   11.16   0
 -20   8   4    1.67    2.52   0
 -19  -1  16   37.27    5.33   0
 -19   1  11  130.18    6.47   0
 -18  -2  18    6.39    4.46   0
 -18  -2  19   89.23    6.77   0
 -18   0  12 1472.69   19.43   0
 -17   1   9   75.51    4.81   0
 -17   3   6    1.73    2.22   0
 -16   4   4  812.02   11.05   0
 -15  -3  20   15.48    4.33   0
 -15  -3  21  156.75    7.95   0
 -15  -3  22   -3.46    4.35   0
 -15  -3  23   75.52    6.67   0
 -15  -1  11  252.13    7.90   0
 -14  -2  13  321.39    8.99   0
 -13  -3  17    5.73    3.65   0
 -13  -3  25   55.73    5.92   0
 -11  -3  14   96.79    5.18   0
 -11  -3  25   80.88    6.34   0
 -11   1   4 1214.74   11.95   0
 -10   0   5    6.38    2.11   0
  -9  -3  25   47.10    5.38   0
  -8  -2   8  325.00    6.81   0
  -7  -3  11  176.51    5.44   0
  -6  -2   7  128.87    4.07   0
  -5  -3  10   44.75    2.90   0
  -3  -3  22   55.27    4.18   0
  -2  12  -9   -0.75    2.19   0
   0   6  -7  589.52    7.21   0
   1  11 -10    3.75    2.63   0
   2   4  -6   84.10    2.86   0
   2   8  -9  219.55    5.78   0
   2  10 -10   11.54    2.93   0
   6   0  -1   -1.61    1.17   0
   6   4  -7  337.00    6.65   0
   7   1  -3  697.54    7.95   0
   7   3  -6  608.23    8.61   0
   7   9 -11  271.28    7.82   0
   9   3  -6   11.71    2.36   0
   9   7 -10   28.57    3.54   0
  11   3  -6   24.54    2.83   0
  12   0   1   -0.57    1.67   0
  14   0   5    0.61    2.13   0
  14   4  -7   -0.38    2.47   0
  15   3  -5  282.44    7.74   0
  15   5  -8  107.55    5.73   0
  16   4  -6  196.24    7.36   0
  18   2   2    7.05    3.18   0
 -29   7  14    1.74    5.00   0
 -28   6  14   70.76    6.74   0
 -28   8  12   49.67    6.00   0
 -27   3  17    8.80    5.30   0
 -26   2  17   -1.85    4.70   0
 -25   1  18    7.55    5.31   0
 -25   3  14   18.76    5.13   0
 -25   9   8    3.50    3.69   0
 -24   0  19   -8.93    5.17   0
 -23  -1  22   59.49    7.16   0
 -23  -1  23   15.65    5.32   0
 -23   1  15   80.85    6.67   0
 -23   5   9  103.61    6.34   0
 -23   9   6   47.08    4.22   0
 -22   0  16  797.49   16.82   0
 -22   2  12   46.11    4.86   0
 -21  -1  18   -4.05    4.33   0
 -21   5   7  294.07    8.60   0
 -20  -2  21   10.25    5.21   0
 -20  -2  22   49.14    6.49   0
 -20   2  10  260.69    8.49   0
 -18  -2  17  359.34   11.17   0
 -18   2   8  451.36   10.01   0
 -16  -2  15   21.10    3.28   0
 -15  -3  18    7.88    4.02   0
 -15  -3  19    9.77    4.12   0
 -15  -3  25   41.57    5.86   0
 -15  -3  26    2.25    4.79   0
 -15   3   4   13.53    2.60   0
 -13  -3  16    7.29    3.24   0
 -13  -3  26    1.03    4.36   0
 -13  -1   9    0.32    2.62   0
 -12   2   3  514.55    7.83   0
 -11  -3  26    2.18    3.98   0
 -10  -2   9  587.23    9.86   0
  -9  -3  12    4.35    2.49   0
  -9  -3  26    2.94    4.54   0
  -9  -1   6   35.41    2.87   0
  -9   5  -2  379.62    3.50   0
  -6  12  -7   42.01    2.59   0
  -4  12  -8  162.40    4.72   0
  -3  -1   3   52.00    1.82   0
   1  -3  19    2.82    1.99   0
   1   7  -8  101.43    3.68   0
   5  11 -11  464.22   10.36   0
   6   8 -10    3.09    2.21   0
   6  10 -11  100.42    5.33   0
   7  -1   2  564.58    5.44   0
   7   5  -8  325.63    7.16   0
   8   4  -7  244.30    6.21   0
   8   6  -9  601.65   10.32   0
   9  -1   3  293.51    4.55   0
  10   0   0 1698.68   12.75   0
  10   4  -7    3.46    2.31   0
  10   6  -9  366.99    8.73   0
  11  -1   6    1.76    1.40   0
  11   1  -2  203.25    5.42   0
  11   7 -10  206.77    7.21   0
  12   2  -4   38.24    3.20   0
  12   4  -7    8.76    2.58   0
  12   6  -9  458.83   10.14   0
  13   1  -1  515.08    8.67   0
  13   5  -8   36.89    3.99   0
  14   0   6  298.07    6.09   0
  14   0   7    0.71    1.67   0
  14   2  -3   71.06    4.02   0
  15   1   1  321.27    7.34   0
  17   3  -3  251.41    7.59   0
  18   2   3   47.24    3.82   0
  18   2   4   70.69    4.45   0
 -30   6  16   34.79    6.78   0
 -30   8  14   50.47    6.54   0
 -29   3  19   27.53    6.52   0
 -29   5  16    1.50    4.95   0
 -28   2  20   21.83    6.03   0
 -28   4  16   13.28    5.38   0
 -27   1  21   32.17    6.45   0
 -27   3  16   -0.24    4.83   0
 -26   0  22   88.33    8.23   0
 -26   6  11   89.17    6.83   0
 -25   1  17   76.02    7.21   0
 -25   5  11   27.66    4.87   0
 -25   7   9   40.65    5.03   0
 -24   0  18  426.99   13.42   0
 -24   2  14  104.14    7.09   0
 -24   4  11   40.06    4.92   0
 -24   6   9  124.08    6.63   0
 -23  -1  21   -0.34    4.81   0
 -23   7   7   13.94    3.60   0
 -22  -2  24  158.54    9.80   0
 -22  -2  25    3.68    5.27   0
 -22   6   7   67.90    4.80   0
 -21  -1  17    7.26    4.55   0
 -21   1  12   92.80    6.33   0
 -20  -2  19   40.76    5.61   0
 -20  -2  20   17.94    5.18   0
 -20   0  13   -0.61    4.02   0
 -20   4   7   55.54    4.25   0
 -20   6   5  116.70    5.40   0
 -19   5   5  225.24    6.86   0
 -18  -2  16  173.91    8.25   0
 -18   0  11   -2.51    2.99   0
 -17  -3  20   18.10    4.70   0
 -17  -3  21   48.46    5.94   0
 -17  -3  22   10.07    4.85   0
 -17  -3  23  119.78    7.95   0
 -17  -3  24   11.97    5.13   0
 -17  -3  25   45.16    6.27   0
 -17  -3  26   -2.36    5.37   0
 -17  -1  12   11.30    3.55   0
 -16  -2  14    4.20    3.34   0
 -16   0   9   -0.08    2.68   0
 -16   2   6   99.08    4.68   0
 -15  -3  17    6.96    3.91   0
 -15  -3  27  165.73    9.20   0
 -14  -2  12    1.77    2.94   0
 -13  -3  15   -0.16    2.93   0
 -13  -3  27  146.07    8.26   0
 -12   0   6 2847.34   20.34   0
 -11  -3  27   35.96    5.05   0
 -11  -1   7  189.89    5.76   0
  -8  -4  17  104.64    5.46   0
  -8  -4  18    9.73    3.62   0
  -8  -4  19  187.39    7.23   0
  -8  -4  20   38.08    4.44   0
  -7  -3  10  430.28    7.99   0
  -6  -4  17   25.80    3.62   0
  -6  -4  19   10.07    3.23   0
  -5  -3   9  162.42    4.79   0
  -1  11  -9  275.82    6.55   0
   0  10  -9   20.10    2.73   0
   1   9  -9  266.10    6.23   0
   3  -3   9  504.56    4.25   0
   3   3  -5   18.15    1.81   0
   3   5  -7 1411.08   12.20   0
   4   2  -4 1410.73   10.26   0
   4   6  -8    2.45    2.20   0
   5   7  -9  231.35    6.24   0
   9   5  -8   65.15    4.00   0
  10   2  -4   22.49    2.60   0
  11  -1   7   -0.77    1.47   0
  11  -1   9   56.47    2.39   0
  11  -1  10   46.81    2.16   0
  11   5  -8   41.25    3.65   0
  13   3  -5   34.68    3.33   0
  15   1   2    2.37    2.36   0
  15   3  -4   16.72    3.12   0
  16   2  -1  143.49    5.55   0
 -28   2  19   23.31    5.92   0
 -28   6  13   11.00    5.27   0
 -27   1  20    5.80    5.47   0
 -27   5  13    2.14    4.32   0
 -27   7  11   42.70    5.62   0
 -26   0  21   -2.44    5.08   0
 -26   2  16   19.51    5.34   0
 -25  -1  23    5.22    5.57   0
 -25   3  13    4.43    4.52   0
 -23  -1  19   33.28    6.21   0
 -23   1  14  183.04    8.85   0
 -22  -2  22   24.92    6.06   0
 -22  -2  23    9.18    5.45   0
 -22   2  11   13.41    4.33   0
 -21  -1  16    2.09    4.34   0
 -21   7   5   46.13    4.07   0
 -20  -2  18    7.77    4.55   0
 -19  -3  23  381.21   13.16   0
 -19  -3  24   14.59    5.75   0
 -19  -3  25   44.29    6.84   0
 -19   3   7  151.64    6.07   0
 -18   4   5    0.24    2.82   0
 -17  -3  19    0.40    4.05   0
 -17  -3  27  127.14    8.62   0
 -17  -3  28   57.21    7.11   0
 -17   1   8  373.75    9.08   0
 -15  -3  16   38.78    4.52   0
 -15  -3  28   50.34    6.37   0
 -14   0   7    0.61    3.02   0
 -14   4   2   63.06    3.12   0
 -13  -3  28    5.17    4.29   0
 -12  -4  20  101.44    6.72   0
 -12  -4  21    2.19    4.12   0
 -12  -2  10  890.50   13.01   0
 -11  -3  12   12.30    2.94   0
 -10  -4  17  104.18    5.85   0
 -10  -4  18   -2.13    2.62   0
 -10  -4  19   32.86    3.94   0
 -10  -4  20   27.71    4.14   0
 -10  -4  21    3.31    3.44   0
 -10  -4  22   58.83    5.43   0
  -8  -4  16   34.55    3.51   0
  -8  -4  21   22.91    3.80   0
  -8  -4  22   30.61    4.44   0
  -6  -4  15   21.71    2.80   0
  -6  -4  20    7.53    3.27   0
  -4  -4  16    6.79    2.29   0
  -4  -4  17    2.59    2.35   0
  -4  -4  18   24.19    3.14   0
  -4  -4  19   12.32    3.01   0
  -3  11  -8   -0.71    1.93   0
   0   8  -8  111.50    3.94   0
   1  -3   8    0.52    1.03   0
   1  13 -10  168.66    6.31   0
   5   9 -10  521.47   10.00   0
   6   2  -4  516.64    7.07   0
   8   2  -4 1265.11   11.93   0
   8   8 -10   44.23    3.97   0
  10   8 -10   23.94    3.71   0
  11  -1   8   92.12    2.92   0
  14   2  -2    2.78    2.58   0
  14   4  -6  755.09   12.42   0
  15   1   3    6.43    2.55   0
  16   2   0    0.18    2.80   0
  16   4  -5   25.35    3.67   0
  17   3  -2  100.62    5.23   0
 -30   6  15  123.36    8.57   0
 -29   3  18    5.47    5.30   0
 -29   5  15   -1.62    4.61   0
 -29   7  13  135.11    8.01   0
 -28   2  18   -0.32    4.99   0
 -28   4  15   86.11    7.39   0
 -28   8  11    5.65    4.61   0
 -27   1  19  110.06    8.53   0
 -27   3  15    2.55    4.74   0
 -26   0  20  205.28   10.64   0
 -26   8   9   40.08    4.88   0
 -25  -1  22   23.36    6.41   0
 -25   1  16   28.67    5.78   0
 -24   0  17    1.03    5.12   0
 -24   8   7  129.83    6.18   0
 -23  -1  18   28.10    6.02   0
 -22  -2  20   50.07    6.39   0
 -22  -2  21   32.88    6.32   0
 -20  -2  17    6.50    4.54   0
 -20   0  12 1040.07   17.14   0
 -19  -3  21   29.05    5.64   0
 -19  -3  22   37.99    6.05   0
 -19  -3  26   14.96    5.70   0
 -19  -1  13  754.44   14.80   0
 -18  -2  15  239.28    9.21   0
 -18   0  10   28.80    3.91   0
 -18   2   7   15.67    3.48   0
 -17  -3  18   -2.06    3.99   0
 -17   3   5  218.79    6.58   0
 -16  -2  13   18.91    3.83   0
 -15  -3  15    2.45    3.25   0
 -15   1   6   64.52    3.97   0
 -14  -4  21   45.12    5.90   0
 -14  -4  22  108.61    7.41   0
 -14  -4  23    1.08    4.88   0
 -14  -2  11  165.80    6.57   0
 -14   2   4    0.87    1.89   0
 -13  -3  13   63.16    4.62   0
 -13  -1   8    7.93    2.77   0
 -12  -4  18   41.68    4.69   0
 -12  -4  19   -3.39    3.26   0
 -12  -4  22  115.15    6.75   0
 -12  -4  24  114.73    7.42   0
 -10  -4  16   -2.00    2.57   0
 -10  -4  23   13.82    4.03   0
 -10  -4  24   72.92    6.12   0
 -10  -2   8 1019.78   12.58   0
  -9  11  -5   95.93    2.54   0
  -8  -4  15    6.22    2.54   0
  -8  -4  23   10.13    4.13   0
  -8  -2   7    6.45    2.21   0
  -6  -4  21    4.67    2.77   0
  -6  -4  22   43.36    4.30   0
  -6  -2   6 1035.95   10.28   0
  -4  -4  13  137.41    4.73   0
  -4  -4  20   15.79    3.05   0
  -2  -4  14  196.63    5.18   0
  -2  -4  15   13.84    2.35   0
  -2  -4  16   23.40    2.65   0
  -2  -4  17   16.40    2.81   0
  -2  10  -8  159.53    4.72   0
  -1   9  -8  265.79    5.81   0
   0   4  -5   69.68    2.34   0
   2  12 -10  428.40    9.34   0
   3  11 -10   15.71    3.05   0
   4   4  -6  369.74    6.30   0
   4   8  -9   70.20    3.81   0
   4  10 -10   23.82    3.14   0
   7   7  -9   95.68    4.58   0
   7   9 -10  179.90    6.79   0
   8   0   0 3202.90   15.78   0
   9   1  -2  487.19    7.27   0
  11   3  -5   19.10    2.69   0
  12   2  -3  493.01    8.75   0
  12   4  -6  466.44    9.38   0
  13   1   0  696.76    9.85   0
  13   5  -7 1027.24   14.66   0
  15   1   4    2.29    2.37   0
  17   3  -1   99.66    5.44   0
 -30   4  17   10.62    5.45   0
 -29   3  17   73.67    7.47   0
 -27   1  18   19.51    5.76   0
 -27   5  12   10.15    4.58   0
 -26   0  19   -5.93    5.24   0
 -26   2  15   42.58    6.15   0
 -26   4  12   48.16    5.70   0
 -26   6  10   -1.03    4.14   0
 -25  -1  20    2.68    5.01   0
 -25   5  10    7.71    3.60   0
 -24  -2  23  105.14    8.56   0
 -24  -2  24   98.20    8.60   0
 -24   0  16  417.11   13.16   0
 -24   4  10   20.68    4.22   0
 -24   6   8    2.24    3.67   0
 -23   3  10   -1.47    3.92   0
 -23   5   8  106.19    6.19   0
 -22  -2  19   20.21    5.27   0
 -22   0  14  377.70   11.59   0
 -22   8   5   29.73    3.52   0
 -21  -3  23  137.99    8.73   0
 -21  -3  24   16.68    5.74   0
 -21  -3  25  187.48   10.25   0
 -21  -3  26    4.50    5.47   0
 -21  -1  15  138.88    7.87   0
 -21   1  11   15.26    3.80   0
 -19  -3  19   -1.84    4.14   0
 -19  -3  20    5.25    4.82   0
 -19   1   9    6.25    3.13   0
 -18  -2  14   34.04    4.62   0
 -18   6   3  162.00    5.24   0
 -17  -3  17   17.86    4.54   0
 -17  -1  11    9.47    3.49   0
 -17   5   3  504.30    8.65   0
 -16   0   8   32.61    3.67   0
 -14  -4  25    0.37    5.11   0
 -13   3   2   19.32    2.19   0
 -12  -4  16   14.60    4.35   0
 -12  -4  17  385.02   10.22   0
 -12  -4  25    3.24    3.99   0
 -12  -2   9   50.24    3.95   0
 -11  -3  11  186.88    6.43   0
 -11   5  -1    2.07    0.99   0
 -10  -4  15    5.49    2.76   0
 -10  -4  25    2.19    4.08   0
 -10   0   4 1459.54   12.90   0
  -9  -3  10  895.61   12.17   0
  -8  -4  14    3.58    2.37   0
  -7  -3   9  268.03    6.32   0
  -7  11  -6   -0.29    1.42   0
  -6  -4  13  299.44    7.07   0
  -4  -4  21    4.53    2.75   0
  -2  -4  13    7.01    1.90   0
  -2  -4  18    2.76    2.32   0
  -2   8  -7    7.85    1.83   0
  -1  13  -9    4.54    2.67   0
   3   7  -8   28.07    2.73   0
   5   3  -5  387.58    6.32   0
   5   5  -7 1038.37   11.53   0
   6   6  -8  286.70    6.81   0
   8   6  -8  103.22    5.07   0
   9  -1   4  583.49    6.28   0
   9   3  -5    1.54    2.00   0
   9   7  -9  180.52    6.45   0
  10   0   1    0.59    1.30   0
  10   6  -8    5.19    2.67   0
  11   1  -1  206.36    5.23   0
  11   5  -7  366.78    8.50   0
  11   7  -9   22.24    3.06   0
  12   0   3   -2.96    1.23   0
  12   6  -8  457.26   10.17   0
  13   3  -4  179.53    5.96   0
  14   4  -5   10.90    2.87   0
  15   1   5  250.10    6.46   0
  15   1   7    3.14    2.31   0
  15   3  -3  548.77   10.37   0
  16   4  -4  804.95   13.36   0
 -29   5  14   25.73    5.52   0
 -28   2  17    1.91    4.88   0
 -28   4  14    5.98    4.82   0
 -28   6  12    6.03    4.22   0
 -27   7  10   -1.33    3.94   0
 -26   0  18  331.31   12.70   0
 -25   1  15  210.45    9.82   0
 -25   3  12    4.44    4.12   0
 -25   7   8    5.18    3.54   0
 -24  -2  22  101.58    8.38   0
 -24   2  12   60.17    5.69   0
 -23  -1  17  118.46    7.90   0
 -22   2  10    2.78    3.44   0
 -22   6   6   17.57    3.73   0
 -21   3   8   20.17    3.48   0
 -21   5   6   63.15    4.68   0
 -20  -2  16    2.30    4.39   0
 -19  -3  18   10.87    4.59   0
 -17  -3  16   12.72    4.44   0
 -17   1   7   50.51    4.02   0
 -16  -4  20    4.35    3.96   0
 -16  -4  22  146.05    8.44   0
 -16  -4  23    1.87    4.43   0
 -16  -4  24   52.26    6.29   0
 -16  -4  25   16.27    5.19   0
 -16  -4  26  109.70    7.91   0
 -16   2   5    1.76    2.58   0
 -16   4   3   14.49    2.46   0
 -14  -4  17    0.76    3.28   0
 -14  -4  18    0.88    3.68   0
 -14  -4  26   65.62    6.44   0
 -14  -4  27    6.57    5.15   0
 -13  -3  12   11.67    3.20   0
 -12  -4  26  131.46    7.59   0
 -12   0   5    0.77    2.22   0
 -11  -1   6  505.91    8.76   0
 -11   1   3  143.72    4.32   0
 -10  -4  26  105.64    6.98   0
  -8  -4  13  140.65    5.44   0
  -8  -4  25    1.28    3.97   0
  -6  -4  12  322.34    7.29   0
  -6  -4  23    0.56    3.06   0
  -5  -3   8  103.28    3.73   0
  -4  -4  12   82.64    3.63   0
  -4  10  -7   10.80    2.07   0
  -3   9  -7   50.66    2.78   0
  -2  -4  19    4.49    2.36   0
  -1  -1   2   36.39    1.17   0
   1   5  -6  456.92    6.37   0
   2  10  -9  233.81    6.67   0
   3   1  -2   22.96    1.56   0
   3   9  -9  203.70    6.13   0
   5  11 -10   82.35    5.55   0
   6   4  -6 1211.69   12.22   0
   6   8  -9   14.30    2.68   0
   6  10 -10   64.37    4.50   0
   7   1  -2   -0.15    1.59   0
   7   3  -5  706.57    9.09   0
   7   5  -7  425.51    8.12   0
   8   4  -6 1166.54   12.90   0
   9   5  -7 2358.90   19.77   0
  10   2  -3  791.58   10.21   0
  10   4  -6  182.61    5.78   0
  12   0   4 2211.52   15.48   0
  13   1   1  193.63    5.32   0
  14   2  -1   19.46    2.68   0
  16   2   2   41.95    3.62   0
  16   2   3  127.81    5.46   0
  17   3   0  282.75    7.91   0
 -30   4  16    0.98    4.98   0
 -30   6  14   67.55    6.73   0
 -29   3  16   -0.94    4.87   0
 -29   7  12    3.54    3.97   0
 -28   0  20  107.18    8.45   0
 -28   2  16   15.83    5.90   0
 -27   1  17   71.25    7.00   0
 -26   2  14   66.62    6.69   0
 -25  -1  19  101.41    8.02   0
 -24  -2  20   37.31    6.15   0
 -24  -2  21   22.13    5.89   0
 -24   0  15    1.19    4.88   0
 -23  -3  24   -1.83    5.28   0
 -23  -1  16  167.72    8.85   0
 -23   1  12  144.32    7.63   0
 -23   7   6    4.03    3.17   0
 -22   0  13    0.28    4.03   0
 -21  -3  20    6.17    5.00   0
 -21   1  10    5.36    4.24   0
 -20  -2  15   74.48    6.31   0
 -20   0  11    4.62    3.89   0
 -20   2   8    9.80    3.07   0
 -19  -3  17   24.52    4.99   0
 -19  -1  12  185.44    7.87   0
 -19   3   6   60.27    4.14   0
 -18  -4  21   14.54    4.75   0
 -18  -4  22  179.46    9.31   0
 -18  -4  23    0.64    4.95   0
 -18  -4  24  206.37   10.16   0
 -18  -4  25   62.92    6.86   0
 -18  -4  26   62.53    6.92   0
 -18  -4  27    3.21    5.39   0
 -18   0   9   -4.14    2.76   0
 -17  -3  15   21.67    4.57   0
 -17  -1  10  320.79    9.09   0
 -16  -4  18   38.85    5.17   0
 -16  -4  19  142.49    7.67   0
 -16  -4  27   15.38    5.39   0
 -16  -4  28  164.49    9.48   0
 -15  -3  13   24.50    3.89   0
 -15   3   3  555.24    8.83   0
 -14  -4  28  180.83    9.52   0
 -14  -2  10  908.41   13.76   0
 -14   0   6    6.98    3.00   0
 -13   1   4  342.88    7.17   0
 -12  -4  27    1.88    4.04   0
 -10  -4  13   52.10    4.48   0
  -4  -4  22   31.55    3.55   0
  -3   7  -6    9.29    1.45   0
  -2  -4  20   14.86    2.73   0
   0  -4  14    1.55    1.73   0
   0  -4  16    8.09    2.08   0
   0  -2   4   74.99    1.76   0
   5   1  -2 1172.61    8.96   0
   8   8  -9  402.46    9.24   0
  10   8  -9  658.99   12.32   0
  11   3  -4  241.19    6.40   0
  12   2  -2  320.87    7.09   0
  13   5  -6  127.96    5.63   0
  15   3  -2  132.53    5.53   0
  15   5  -5   81.42    5.12   0
  16   2   4   15.47    3.15   0
  16   4  -3   10.39    3.15   0
  17   3   1    8.96    3.00   0
 -31   7  14    9.94    4.95   0
 -29   1  19    0.26    5.49   0
 -28   4  13    5.99    4.97   0
 -27  -1  21   53.40    7.26   0
 -27   1  16   45.76    6.39   0
 -27   3  13   18.44    5.35   0
 -27   5  11   52.38    6.07   0
 -26   0  17   -0.04    5.17   0
 -26   4  11    2.20    3.92   0
 -26   8   8    3.40    3.56   0
 -25  -1  18   10.22    5.60   0
 -25   1  14   49.68    5.83   0
 -25   3  11    0.15    3.79   0
 -25   5   9   19.82    4.59   0
 -24  -2  19    4.44    4.91   0
 -24   4   9   10.82    4.26   0
 -23  -3  22    0.61    5.32   0
 -23  -3  23   72.13    7.19   0
 -23   3   9   16.13    4.41   0
 -22  -2  17   38.43    5.77   0
 -21  -1  13  256.53    9.65   0
 -20  -4  23    8.71    5.65   0
 -20  -4  24  262.44   11.45   0
 -20  -4  25   15.84    5.86   0
 -20  -4  26   73.56    7.72   0
 -20   6   4   22.30    3.33   0
 -19   1   8  131.01    6.37   0
 -19   5   4  160.86    5.71   0
 -18  -4  20   62.09    6.49   0
 -18   2   6   25.82    3.61   0
 -18   4   4  116.44    5.06   0
 -16  -2  11  139.41    6.47   0
 -13  -3  11   23.40    3.54   0
 -12  -4  14   37.15    4.07   0
 -12  -2   8 1873.36   18.09   0
 -10  -2   7   71.62    3.95   0
  -9  -3   9   74.53    4.16   0
  -8  -4  12  543.90    9.82   0
  -8  -2   6  180.59    5.05   0
  -7  -3   8   10.69    2.36   0
  -6  -4  11   29.23    3.14   0
  -6  10  -6   31.72    2.19   0
  -4  -4  11   42.50    2.80   0
  -4   0   1   -0.91    1.05   0
  -2  -4  11    0.48    1.63   0
  -2  12  -8  352.06    7.75   0
   0  -4  17    9.93    2.14   0
   3  -3   8  208.81    2.42   0
   5   7  -8    7.06    2.35   0
   6   0   0 9999.99   24.30   0
   7  -1   3  965.15    7.03   0
  10   0   2  874.10    9.12   0
  11   1   0  389.49    7.07   0
  11   7  -8   -0.78    2.80   0
  12   0   5    2.07    1.72   0
  12   4  -5  379.56    8.48   0
  12   6  -7  494.33   10.52   0
  13   3  -3  463.55    9.11   0
  14   2   0  117.81    4.75   0
  14   4  -4  280.24    7.84   0
  16   2   5   86.82    4.43   0
  16   2   6   25.61    3.19   0
  17   3   3   33.14    4.14   0
 -31   5  15    8.30    5.27   0
 -30   4  15    9.54    5.02   0
 -30   6  13    7.56    5.17   0
 -29   1  18   80.30    8.03   0
 -29   3  15   12.15    5.18   0
 -29   5  13    6.52    4.52   0
 -28   0  19   -1.89    5.22   0
 -28   2  15   47.20    6.18   0
 -28   6  11   40.22    5.22   0
 -27  -1  20    5.88    5.53   0
 -26  -2  21    8.82    5.38   0
 -26  -2  22  143.96    9.53   0
 -26   0  16  243.15   10.89   0
 -26   2  13    4.76    4.80   0
 -26   6   9   45.20    4.96   0
 -24   0  14  401.77   12.41   0
 -24   8   6   15.24    3.18   0
 -23  -3  21   40.44    6.58   0
 -23  -1  15   83.85    7.02   0
 -23   5   7  143.15    6.70   0
 -22  -2  16   32.61    5.91   0
 -22   0  12  199.76    8.62   0
 -22   2   9    8.58    3.28   0
 -21   7   4    7.26    2.71   0
 -20  -4  21   19.77    5.61   0
 -20  -4  22  199.38    9.99   0
 -20  -2  14    7.86    4.35   0
 -20   0  10  319.20    9.74   0
 -19  -3  16    7.87    4.47   0
 -19  -1  11  130.18    6.66   0
 -18  -4  19   29.03    5.19   0
 -17  -3  14   -6.16    3.25   0
 -16  -4  16   59.56    5.61   0
 -16   0   7   -0.46    2.55   0
 -15  -3  12   50.91    4.62   0
 -15  -1   8  376.57    8.98   0
 -15   1   5   31.27    3.05   0
 -13  -5  20   91.44    6.66   0
 -13  -5  21   72.53    5.86   0
 -13  -5  22   48.88    5.35   0
 -12  -4  13    1.87    2.87   0
 -12   2   2  324.82    5.99   0
 -11  -5  21   75.95    5.69   0
 -11  -5  22    3.01    3.41   0
 -11  -5  23   83.92    6.47   0
 -10  -4  12  378.91    8.82   0
 -10   4  -1    9.31    1.23   0
  -9  -5  18  262.01    8.51   0
  -9  -5  19   15.89    3.50   0
  -9  -5  20    5.05    3.17   0
  -9  -5  21   10.45    3.78   0
  -8  10  -5    4.46    1.40   0
  -7  -5  18  283.88    8.16   0
  -7  -5  19   -1.66    3.04   0
  -5   9  -6  137.49    3.58   0
  -1  11  -8   12.44    2.75   0
   0  -4  18   22.80    2.50   0
   0  10  -8   14.85    2.62   0
   1   7  -7   76.70    3.41   0
   1   9  -8  276.51    6.59   0
   1  13  -9   45.78    4.00   0
   2  12  -9   34.54    4.18   0
   3  11  -9  410.50    9.40   0
   4   6  -7 1293.30   13.05   0
   4  10  -9  176.04    6.27   0
   7   7  -8  142.26    5.47   0
   7   9  -9  164.06    6.34   0
   8   2  -3 1001.97   10.57   0
   9  -1   5  204.50    3.83   0
   9   1  -1 1240.79   11.34   0
   9   7  -8   12.59    3.18   0
  10   6  -7 1976.60   19.39   0
  11   5  -6  307.38    7.81   0
  12   0   6  541.20    7.81   0
  16   4  -2  181.01    6.74   0
 -30   2  17    0.50    5.30   0
 -29   7  11   49.33    5.50   0
 -28   0  18  188.59   10.35   0
 -27  -1  19  115.29    8.71   0
 -27   1  15  188.54    9.78   0
 -27   7   9   66.13    5.67   0
 -26  -2  20   -2.25    4.71   0
 -25  -3  23   71.13    7.92   0
 -24  -2  18   19.62    5.50   0
 -24   6   7  127.66    6.12   0
 -23  -3  20    7.59    5.08   0
 -23  -1  14  184.34    8.94   0
 -23   1  11    2.42    3.76   0
 -22  -4  23   44.09    6.78   0
 -22  -4  24  238.54   11.45   0
 -22  -4  25   12.62    6.31   0
 -21   1   9  139.07    6.92   0
 -21   3   7  258.12    8.06   0
 -20  -4  20   16.14    5.35   0
 -19  -3  15   50.87    5.72   0
 -18  -4  18   25.36    4.93   0
 -17  -3  13   14.69    3.87   0
 -17   1   6  283.26    7.85   0
 -17   3   4    0.86    1.97   0
 -17   7   1  497.15    7.27   0
 -16  -2  10  219.39    7.68   0
 -15  -5  20   23.32    5.17   0
 -15  -5  21   38.82    5.24   0
 -15  -5  22  101.55    7.26   0
 -15  -5  23   65.15    6.36   0
 -15  -5  24   59.98    6.28   0
 -15  -5  25   55.26    6.73   0
 -14  -4  14   22.40    3.89   0
 -14   2   3   69.87    3.46   0
 -13  -5  19   40.97    4.92   0
 -13  -5  24   37.23    5.39   0
 -13  -5  25   81.21    6.92   0
 -11  -5  17   51.62    4.56   0
 -11  -5  24   70.57    5.88   0
 -10  10  -4   23.08    1.41   0
  -9  -5  16    6.10    3.31   0
  -9  -5  22   20.88    3.96   0
  -8  -4  11   91.85    4.50   0
  -8   4  -2    5.45    0.72   0
  -7  -5  20   39.55    3.95   0
  -7  -5  21   -0.17    3.38   0
  -4  -4  10 1350.46   12.59   0
  -2  -2   4  472.69    5.11   0
   3   5  -6 1242.16   11.52   0
   4   8  -8   42.81    3.25   0
   6   2  -3  654.67    7.84   0
   6   6  -7 1067.23   12.78   0
   6  10  -9  172.79    6.57   0
   8   0   1    0.69    1.19   0
   8   6  -7 2257.09   19.62   0
   9   3  -4  199.06    5.48   0
   9   5  -6  437.67    8.73   0
  10   2  -2   42.85    2.99   0
  10   4  -5    3.84    1.70   0
  12   0   7   -0.12    1.88   0
  12   0   9   -0.16    1.65   0
  12   0  10    3.53    1.75   0
  12   2  -1    2.58    1.98   0
  13   1   3  396.72    7.49   0
  13   3  -2   18.22    2.79   0
  13   5  -5  337.73    8.64   0
  14   2   1   93.99    4.42   0
  14   4  -3   78.66    4.75   0
  15   5  -4  201.39    7.26   0
  16   4  -1   -0.42    3.11   0
 -30   4  14   21.08    5.82   0
 -29   1  17  115.31    8.95   0
 -29   3  14   -0.36    4.49   0
 -29   5  12   -5.86    4.50   0
 -28   2  14   15.91    5.66   0
 -28   4  12   55.38    5.94   0
 -27  -1  18   26.91    6.18   0
 -27   3  12   10.92    4.69   0
 -27   5  10   86.30    6.53   0
 -26   0  15   -4.69    4.91   0
 -26   2  12    4.43    5.12   0
 -26   4  10   13.19    4.26   0
 -25  -3  21   58.20    6.99   0
 -25  -1  16   23.39    5.72   0
 -25   3  10    0.62    3.55   0
 -25   7   7    4.75    3.18   0
 -24  -2  17    5.46    5.23   0
 -24   0  13    3.82    4.22   0
 -23  -3  19   14.51    5.32   0
 -22  -4  21    0.37    4.79   0
 -22  -4  22  133.92    9.14   0
 -22  -2  15  493.72   13.58   0
 -22   0  11    0.98    3.91   0
 -22   6   5   49.20    4.12   0
 -21  -3  16  115.24    7.56   0
 -21  -1  12   92.83    6.52   0
 -21   5   5   89.93    4.96   0
 -20  -4  19   26.84    5.76   0
 -20  -2  13    6.89    4.35   0
 -20   2   7  134.56    6.01   0
 -20   4   5   23.59    3.61   0
 -19  -1  10   53.88    4.83   0
 -18  -4  17   70.93    6.29   0
 -18   0   8   69.90    4.79   0
 -17  -5  21   78.05    6.83   0
 -17  -5  22   73.05    6.87   0
 -17  -5  23  157.64    8.92   0
 -17  -5  24   58.10    6.63   0
 -17  -5  25  157.96    8.97   0
 -17  -5  27   42.01    6.50   0
 -16  -4  15   21.07    4.21   0
 -15  -5  19   78.65    6.37   0
 -15  -5  26   29.47    5.55   0
 -15  -5  27   60.61    6.89   0
 -15  -3  11  214.72    7.64   0
 -13  -5  17  130.44    6.69   0
 -13  -5  26  111.47    7.42   0
 -13  -3  10  148.37    6.12   0
 -13  -1   6  430.00    8.69   0
 -12   0   4  394.11    7.64   0
 -11  -5  16    6.04    3.05   0
 -11  -5  25   68.59    5.87   0
 -11  -5  26   28.86    5.16   0
 -11  -3   9 1331.10   15.36   0
 -11  -1   5   14.68    2.61   0
 -10  -4  11   27.32    3.38   0
 -10   0   3   -1.13    2.12   0
  -9  -5  24  131.61    7.01   0
  -9  -3   8  328.88    7.38   0
  -9  -1   4   64.62    3.27   0
  -7  -5  15   15.57    2.79   0
  -7  -5  22   15.97    3.64   0
  -6  -4  10 1016.23   11.95   0
  -5  -5  16    1.03    2.73   0
  -5  -5  17    3.12    2.76   0
  -5   7  -5  708.98    6.12   0
  -1  13  -8   23.97    3.34   0
   0  -4  19   -0.68    1.83   0
   0   6  -6   17.79    1.93   0
   4   0   0 5796.71   15.33   0
   4   2  -3 4390.37   17.70   0
   5   5  -6  512.38    8.20   0
   5  11  -9  234.26    7.70   0
   7   5  -6  293.84    6.85   0
   8   4  -5   56.46    3.46   0
   8   8  -8   67.63    4.52   0
  10   0   3   -0.57    1.46   0
  10   8  -8   43.44    4.17   0
  11   1   1  360.39    6.76   0
  11   7  -7   19.91    3.52   0
  12   4  -4  206.76    6.45   0
  12   6  -6   86.83    5.13   0
  13   1   4    1.53    2.06   0
  14   2   2   18.95    3.04   0
 -32   6  14   31.39    6.35   0
 -31   3  16   -2.94    5.18   0
 -31   5  14   30.59    5.59   0
 -30   2  16    1.37    5.30   0
 -30   6  12   34.15    5.66   0
 -29   1  16   66.09    7.66   0
 -28   0  17    7.31    4.90   0
 -28   6  10   18.77    4.74   0
 -27   1  14   11.83    5.39   0
 -25  -3  20    6.81    5.52   0
 -25   5   8  156.14    7.35   0
 -24  -4  23   37.47    6.69   0
 -24  -2  16    6.64    4.73   0
 -24   2  10    8.83    4.03   0
 -24   4   8   83.94    5.62   0
 -23   3   8   -0.19    3.16   0
 -23   7   5   10.27    3.16   0
 -22  -4  20   44.72    6.62   0
 -22  -2  14  193.21    9.09   0
 -20  -4  18    6.69    4.70   0
 -20   0   9    2.69    3.07   0
 -19  -5  22   86.11    7.44   0
 -19  -5  23  273.95   11.50   0
 -19  -5  24   30.61    6.25   0
 -19  -5  25   68.77    7.32   0
 -19  -5  26    2.09    5.32   0
 -19  -3  14    0.14    3.97   0
 -19   1   7    4.55    2.80   0
 -19   3   5  259.50    7.27   0
 -18  -4  16  196.30    8.80   0
 -18   8   1  131.39    3.90   0
 -17  -5  19    2.18    4.09   0
 -17  -5  20    4.44    4.57   0
 -17   5   2  254.85    5.97   0
 -15  -5  28   -0.80    4.43   0
 -14  -2   8  156.74    6.12   0
 -13  -5  16  167.88    7.46   0
 -13  -5  27  113.72    7.42   0
 -12  -2   7  261.90    7.08   0
 -11  -5  15   62.01    4.69   0
 -10  -2   6  514.35    8.79   0
  -9  -5  14  199.70    7.00   0
  -9  -5  25  146.97    7.45   0
  -8  -4  10  566.99    9.71   0
  -7  -5  14  168.75    5.88   0
  -7  -5  23  179.30    7.21   0
  -7  -3   7  251.71    5.93   0
  -7   9  -5   55.20    2.25   0
  -5  -5  15  314.20    7.32   0
  -5  -5  21    0.69    2.83   0
  -3  -1   2   22.83    1.59   0
  -2   4  -4  151.64    2.62   0
  -1   5  -5   10.25    1.42   0
   2  10  -8   11.29    2.97   0
   3   3  -4  931.60    8.53   0
   3   7  -7    5.32    1.94   0
   3   9  -8  412.30    8.51   0
   5   3  -4   57.59    2.86   0
   6   4  -5  432.22    7.43   0
   7   1  -1 2773.49   15.23   0
   9  -1   6   54.43    2.20   0
  11   5  -5   64.52    4.09   0
  12   2   0    1.74    2.32   0
  13   1   5  132.28    4.70   0
  14   2   3    2.31    2.54   0
  14   4  -2   60.88    4.61   0
  15   3   1    3.17    2.52   0
  15   5  -3  232.91    7.66   0
 -28   0  16  101.14    8.38   0
 -27  -1  17   72.62    7.50   0
 -26  -2  18   -1.23    5.22   0
 -26   0  14  422.75   13.31   0
 -26   6   8    3.22    3.71   0
 -25  -3  19    0.01    4.79   0
 -23  -3  17    4.23    5.02   0
 -22  -4  19   20.79    5.96   0
 -22   4   6  141.30    6.28   0
 -21  -5  23  195.05   10.29   0
 -21  -5  24  106.37    8.42   0
 -21  -5  25   75.13    7.87   0
 -21  -3  15    7.28    4.96   0
 -21  -1  11   18.33    4.47   0
 -20  -2  12  143.81    7.50   0
 -19  -5  20   81.39    7.24   0
 -19  -5  21    3.05    4.90   0
 -18  -4  15   29.28    5.03   0
 -18   2   5    1.19    2.30   0
 -17  -5  18   43.88    5.53   0
 -16  -2   9  886.78   14.32   0
 -16   0   6  840.48   12.72   0
 -16   4   2  183.10    5.14   0
 -15  -5  17   75.92    6.03   0
 -13  -5  15    8.86    3.45   0
 -11  -5  14  147.03    6.34   0
 -11   1   2  208.60    5.00   0
  -8  -2   5  165.73    4.81   0
  -6  -4   9  113.82    4.58   0
  -6  12  -6   52.96    3.13   0
  -5  -5  14    1.81    1.93   0
  -5  -5  22    2.44    2.65   0
  -4  -4   9  147.74    4.35   0
  -3  -5  16   53.90    3.46   0
  -3  -5  17   56.28    3.65   0
  -3  -5  18  109.92    4.74   0
  -1   9  -7   87.16    3.63   0
   1  11  -8   -2.63    2.39   0
   5   7  -7   29.81    2.98   0
   5   9  -8   72.04    4.38   0
   7   7  -7   65.67    4.08   0
   7   9  -8   15.01    3.21   0
   9   1   0  511.51    7.32   0
   9   7  -7   16.82    3.30   0
  10   6  -6   29.37    3.40   0
  13   1   6   43.32    3.23   0
  13   3  -1  119.32    4.95   0
  13   5  -4  104.11    5.31   0
  15   3   2  149.07    5.72   0
 -31   3  15   16.54    5.50   0
 -31   5  13   -1.87    4.71   0
 -30   2  15   27.22    5.88   0
 -30   4  13    5.85    4.60   0
 -29   1  15   91.11    8.08   0
 -29   3  13    3.87    4.59   0
 -29   5  11    7.80    4.68   0
 -28   2  13   -5.49    4.30   0
 -28   4  11   -1.15    3.93   0
 -27  -1  16   38.19    6.05   0
 -27   1  13   94.43    7.92   0
 -27   3  11    1.60    4.14   0
 -26  -2  17    0.85    5.18   0
 -26   2  11   22.00    4.91   0
 -26   4   9    4.57    4.18   0
 -25  -1  14   53.47    6.45   0
 -25   3   9   31.78    4.99   0
 -24  -4  21   -0.24    5.27   0
 -24  -2  15   79.54    7.31   0
 -24   6   6   28.71    3.88   0
 -23  -3  16   25.04    5.39   0
 -23   5   6   70.74    4.75   0
 -22  -4  18   -0.78    4.97   0
 -22  -2  13   57.17    5.99   0
 -21  -5  21  134.42    8.85   0
 -21  -5  22    1.63    5.05   0
 -21   3   6    4.52    2.63   0
 -20  -4  16   13.91    4.80   0
 -19  -1   9    2.06    3.21   0
 -19   5   3  169.75    5.47   0
 -18  -2  10   68.10    5.28   0
 -18   0   7    1.63    2.83   0
 -17  -5  17    9.90    4.30   0
 -16  -4  13    0.17    3.29   0
 -15  -5  16  299.73    9.95   0
 -15  -3  10   42.92    4.25   0
 -15   1   4   33.54    3.01   0
 -14  -4  12   43.61    3.86   0
 -13   3   1  124.59    3.80   0
 -11  -3   8  178.94    6.12   0
 -10  -4  10  667.56   11.22   0
  -9  -5  13   22.53    3.17   0
  -9  -3   7  308.00    7.03   0
  -5  -5  13   17.32    2.43   0
  -3  -5  14  161.18    4.96   0
  -3  -5  15   77.30    3.84   0
  -3  -5  19    1.15    2.34   0
  -3  13  -7    0.31    2.38   0
  -1   7  -6  101.97    3.41   0
   2   8  -7    1.25    2.10   0
   2  12  -8  573.35   11.23   0
   3  11  -8    5.93    3.17   0
   4  10  -8  113.24    5.27   0
   6  10  -8  131.97    6.16   0
   8   2  -2   17.44    2.22   0
   8   6  -6    0.05    2.46   0
   9  -1   7  242.11    4.22   0
   9   3  -3  754.46   10.15   0
  10   0   4  986.14    9.65   0
  10   2  -1    4.14    1.91   0
  11   1   2  244.56    5.64   0
  12   4  -3  378.54    8.41   0
  13   1   7  130.73    4.61   0
  13   1   8   72.53    3.75   0
  14   2   4    2.05    2.17   0
  14   4  -1   11.82    3.36   0
  15   3   3   49.41    4.23   0
  15   5  -2  296.34    8.49   0
 -30   6  11   11.54    4.61   0
 -29  -1  18   92.27    8.48   0
 -28  -2  19   32.62    6.47   0
 -28   0  15   -0.85    5.14   0
 -27  -3  20    0.49    5.43   0
 -27   5   9    1.90    4.00   0
 -26   0  13   -0.91    4.88   0
 -25  -3  18   24.79    6.08   0
 -25   1  11   69.82    6.24   0
 -24  -4  20   27.87    5.89   0
 -24   2   9   20.07    4.57   0
 -23  -5  23  227.40   11.34   0
 -23  -1  12  142.57    7.83   0
 -22  -4  17    1.74    4.54   0
 -21  -5  20   40.17    6.45   0
 -21  -3  14    7.31    4.51   0
 -20  -2  11   10.36    3.82   0
 -20   0   8   32.36    4.50   0
 -20   6   3  401.11    8.01   0
 -20   8   2   -0.06    1.94   0
 -19  -5  18   44.20    6.14   0
 -18  -6  24   46.18    6.62   0
 -18  -6  25    2.60    5.17   0
 -18  -4  14  221.62    8.96   0
 -17  -5  16   -1.18    4.06   0
 -17   1   5   23.05    3.04   0
 -16  -6  21  203.32    9.65   0
 -16  -6  22   18.81    5.22   0
 -16  -6  25  103.62    7.66   0
 -16  -6  26   -2.30    4.62   0
 -15  -5  15  191.56    8.03   0
 -14  -6  20    4.48    3.96   0
 -14  -6  21  179.25    8.59   0
 -14  -6  22    5.81    4.31   0
 -14  -6  23  136.68    7.81   0
 -14  -6  24   18.78    4.95   0
 -14  -6  25   82.79    6.63   0
 -13  -5  14   17.57    3.65   0
 -12  -6  19  164.39    7.52   0
 -12  -6  21  106.19    6.50   0
 -12  -6  23  219.42    8.91   0
 -12  -6  24   -4.57    4.22   0
 -11  -5  13   78.09    4.98   0
 -10  -6  19  174.17    7.49   0
 -10  -6  20   24.77    4.04   0
 -10  -6  22   -2.01    3.86   0
  -9   3  -1  452.77    4.75   0
  -8  -4   9  101.27    4.55   0
  -8  12  -5   66.30    3.06   0
  -7  -5  12  108.04    4.72   0
  -5  11  -6   13.07    2.29   0
  -3  -5  20   45.72    3.45   0
   4   6  -6   22.81    2.85   0
   6   6  -6  440.88    8.35   0
   7  -1   4  917.59    6.89   0
   8   0   2 1990.45   12.32   0
   8   8  -7   -0.26    2.71   0
   9   5  -5   73.77    3.77   0
  11   7  -6   21.06    3.58   0
  12   2   1   59.85    3.41   0
  13   5  -3  547.35   10.72   0
  14   2   6    5.31    2.66   0
  15   3   4   -0.16    2.47   0
 -31   3  14    7.29    5.55   0
 -30   0  17    1.28    5.00   0
 -30   2  14   14.70    5.97   0
 -29  -1  17  137.58    9.57   0
 -29   3  12   16.42    5.00   0
 -28  -2  18    3.25    5.27   0
 -28   2  12    7.34    4.84   0
 -28   6   9  103.66    6.57   0
 -27  -3  19    6.18    4.90   0
 -27  -1  15  175.39    9.62   0
 -26  -4  21    0.92    5.54   0
 -26  -2  16   15.21    5.54   0
 -25  -3  17    3.13    5.31   0
 -25   5   7   79.18    5.53   0
 -25   7   6   -4.37    3.00   0
 -24  -4  19   -0.19    4.88   0
 -24   0  11    1.49    3.89   0
 -24   4   7    4.60    3.28   0
 -23  -5  21   21.99    6.01   0
 -23  -5  22   35.43    6.21   0
 -23   1   9   80.01    5.90   0
 -23   3   7  178.36    7.13   0
 -21  -5  19   19.37    5.72   0
 -20  -6  24   21.82    5.61   0
 -20  -6  25   25.35    6.23   0
 -20  -4  15   49.14    5.80   0
 -20   4   4  401.34    8.70   0
 -19  -5  17    2.73    4.33   0
 -19  -3  12   50.64    5.40   0
 -19   1   6  307.44    8.36   0
 -18  -6  21  193.04    9.59   0
 -18  -6  22   -7.47    4.60   0
 -18  -6  26    2.99    5.03   0
 -18  -6  27   51.68    6.84   0
 -17   3   3  246.20    6.25   0
 -16  -6  19  203.62    9.31   0
 -16  -6  20   13.22    5.01   0
 -16  -6  27   24.71    5.32   0
 -16  -6  28   45.45    6.62   0
 -16  -4  12   10.28    3.55   0
 -16  -2   8  712.47   12.70   0
 -15  -5  14    1.87    3.39   0
 -14  -6  18  307.67   10.16   0
 -14  -6  27   47.16    6.15   0
 -14  -4  11   18.77    3.61   0
 -14  -2   7    6.01    2.77   0
 -13  -5  13   49.00    4.48   0
 -13  -1   5  292.80    7.15   0
 -12  -6  17   11.00    4.33   0
 -12  -6  18  136.46    6.98   0
 -12  -6  25  151.56    7.79   0
 -12  -6  26   22.88    5.01   0
 -12  -4  10  298.08    8.19   0
 -12  -2   6  290.11    7.27   0
 -11  -1   4 1231.68   12.88   0
 -10  -6  17  198.81    7.40   0
 -10  -6  24   15.35    4.32   0
 -10  -4   9  203.39    6.45   0
  -9  -5  12  117.29    5.28   0
  -8  -6  18  218.27    7.61   0
  -8  -6  19   55.25    4.72   0
  -8  -6  20   -4.88    3.27   0
  -8  -6  21  151.77    6.91   0
  -4  -4   8  518.45    7.65   0
  -4  10  -6   15.72    2.33   0
  -3  -5  13   31.14    2.46   0
  -2   8  -6  139.39    4.06   0
  -1  11  -7   64.34    4.04   0
   0  10  -7  440.50    8.43   0
   1   5  -5  162.87    4.03   0
   1   9  -7   53.75    3.28   0
   6   0   1   -0.63    1.23   0
   6   8  -7  154.01    5.67   0
   7   5  -5  422.54    8.02   0
   8   4  -4  663.22    9.71   0
  11   1   3  585.88    8.46   0
  12   4  -2   62.74    4.01   0
  14   4   0   -2.08    2.45   0
  15   3   5   52.96    4.01   0
  15   3   6    6.27    3.06   0
  15   3   7   23.87    3.69   0
 -32   4  14    9.56    4.94   0
 -31   5  12    0.42    4.58   0
 -30   0  16   88.41    8.42   0
 -30   4  12   11.21    4.56   0
 -29   1  14   18.53    5.51   0
 -28   0  14  314.66   12.06   0
 -28   4  10   13.53    4.70   0
 -27   1  12   45.46    6.00   0
 -27   3  10   24.96    4.77   0
 -26  -4  20   77.98    7.99   0
 -26   2  10   -0.84    3.92   0
 -26   6   7   81.39    5.41   0
 -24  -4  18    3.20    5.26   0
 -23  -5  20   31.47    6.38   0
 -23  -1  11    5.03    3.99   0
 -22  -4  16   42.53    6.18   0
 -22  -2  12   44.42    5.46   0
 -22   0   9    1.38    3.58   0
 -22   2   7   31.26    4.05   0
 -21  -5  18   45.20    6.35   0
 -21   5   4   37.44    3.64   0
 -20  -6  22   69.66    7.16   0
 -20  -6  23   19.22    5.75   0
 -20  -4  14   23.88    4.97   0
 -19  -5  16   67.09    6.29   0
 -19   3   4    7.99    2.98   0
 -18  -6  20   -3.21    4.50   0
 -17  -5  15   86.15    6.41   0
 -17  -3  10   -0.06    3.11   0
 -16   0   5   -0.07    2.85   0
 -16   2   3  328.77    7.25   0
 -15  -3   9  112.91    5.73   0
 -14  -6  17   67.08    5.75   0
 -14   0   4  182.43    5.64   0
 -14   2   2    0.86    1.54   0
 -12  -6  16   38.73    4.37   0
 -12   0   3    2.22    2.34   0
 -11  -5  12  391.38    9.41   0
 -10  -6  25   92.78    6.42   0
 -10  -2   5  147.03    4.97   0
  -8  -6  16   43.86    4.29   0
  -8  -6  17  142.18    6.12   0
  -8  -6  22   46.74    4.36   0
  -7  -5  11  417.55    8.41   0
  -6  -4   8  429.99    7.62   0
  -5  -5  11  349.86    7.25   0
  -3  -5  12  102.63    3.89   0
  -3   9  -6  546.71    7.74   0
  -1  13  -7    8.55    3.07   0
   1   7  -6   13.40    2.14   0
   5   5  -5  592.92    8.73   0
   6   2  -2 1343.50   10.98   0
   7   3  -3  518.52    7.82   0
   7   9  -7  167.61    6.39   0
  10   0   5    0.50    1.54   0
  10   4  -3  764.94   11.05   0
  10   6  -5  606.83   10.68   0
  10   8  -6    1.82    2.84   0
  11   3  -1  280.49    6.74   0
  12   2   2  151.27    4.94   0
  12   6  -4   20.62    3.43   0
  13   3   1    1.04    2.01   0
 -29  -1  16   58.07    7.11   0
 -29   5  10    7.35    3.88   0
 -28  -2  17    1.79    5.17   0
 -27  -3  18   -3.02    4.94   0
 -27  -1  14    8.32    5.30   0
 -26  -4  19    2.75    5.34   0
 -26  -2  15   43.69    6.27   0
 -25  -5  21   10.53    5.34   0
 -25  -3  16   -4.16    4.34   0
 -25   1  10   83.92    6.24   0
 -24  -4  17   10.74    5.42   0
 -24  -2  13   -0.06    4.14   0
 -23  -5  19   37.16    6.57   0
 -23  -3  14    0.37    4.34   0
 -22  -6  23   63.76    7.29   0
 -22  -4  15   30.87    5.52   0
 -21  -5  17    1.49    4.91   0
 -21   1   7   10.56    3.49   0
 -20  -6  20   -1.61    4.83   0
 -20  -6  21  129.85    8.55   0
 -19  -3  11   46.92    4.95   0
 -18   0   6   60.92    4.35   0
 -17  -5  14   49.73    5.56   0
 -16  -6  17   15.01    4.59   0
 -16  -4  11   23.28    3.92   0
 -15  -5  13   43.66    4.69   0
 -14  -6  16  101.36    6.24   0
 -13  -5  12   76.48    5.08   0
 -12  -4   9    4.59    2.88   0
 -10  -6  15  666.07   12.43   0
  -9  -5  11  736.18   11.79   0
  -9  -3   6   13.92    2.60   0
  -9  -1   3    3.14    1.86   0
  -8  -4   8  405.57    8.06   0
   2  10  -7   73.85    4.21   0
   3   5  -5   10.60    1.95   0
   5   9  -7  139.07    5.59   0
   6   4  -4  492.75    7.80   0
   7   1   0 1985.99   12.74   0
   7   7  -6   64.95    4.06   0
   9   3  -2   16.87    2.43   0
   9   5  -4 1106.85   13.40   0
  10   2   0   51.48    3.02   0
  13   5  -2  691.35   11.89   0
 -17 -11  -4   30.61    5.26   0
 -16 -10  -7   18.44    5.81   0
 -16 -10  -6    1.68    4.12   0
 -15  -9  -8   74.68    7.23   0
 -14  -8  -9   21.99    5.80   0
 -14  -6  -2   53.73    4.81   0
 -13  -7 -10    1.06    5.04   0
 -11  -5 -11  105.71    8.33   0
 -10  -4 -11   29.49    6.35   0
  -9  -3 -10   21.55    5.54   0
  -8 -10  11  191.16    6.02   0
  -8  -4 -15   44.82    7.12   0
  -8  -2  -9   77.00    5.95   0
  -6  -2 -14  105.95    8.29   0
  -5  -9  11  371.07    9.04   0
  -5  -1 -13   67.05    6.64   0
  -4  -2 -17   19.83    6.17   0
  -4   0 -10    0.62    3.19   0
  -4   0  -4 2827.58   19.22   0
  -3  -5   8    6.36    2.09   0
  -1  -5   8  177.45    5.85   0
  -1   1 -13  293.36    9.88   0
  -1   1 -12  188.11    7.81   0
   0  -6   9 1118.95   15.42   0
   0  -4   7  232.81    6.34   0
   1  -5   8  106.30    5.18   0
   1   1 -17  375.35   12.58   0
   2   0 -21    8.48    6.36   0
   2   2 -13  440.23   10.79   0
   4   0 -23    3.53    5.86   0
   4   2 -17    0.89    4.12   0
   5   1 -22  109.86    8.82   0
   6   2 -20    2.92    4.29   0
   7   3 -16   68.14    4.95   0
  10   2 -24  240.25   11.17   0
  11  -1   1  347.12    8.37   0
  11   3 -21   29.44    4.79   0
  12  -2   2  156.07    6.66   0
  12   0  -1   -1.72    1.96   0
  13   3 -23   21.88    5.23   0
  14   0  -2  653.39   10.86   0
  14   2 -27   17.29    6.63   0
  15   3 -24   12.73    4.45   0
  16   0  -3    2.92    2.72   0
  16   2 -28  203.01   10.53   0
  18   0  -4   62.82    4.57   0
  18   2 -29    0.65    5.53   0
  19   3 -26   13.13    4.77   0
  20   2 -10  253.21    5.47   0
  21   1  -8  212.50    6.43   0
 -17 -11  -6   -1.77    4.89   0
 -17 -11  -5   -0.16    3.92   0
 -16 -10  -8    2.94    5.57   0
 -16  -8  -2   93.35    6.08   0
 -16  -8  -1  124.50    6.32   0
 -15  -9  -9   14.33    5.53   0
 -15  -7  -4   45.54    5.46   0
 -15  -7  -3  285.72    9.23   0
 -15  -7  -2   88.72    5.61   0
 -15  -7  -1  245.02    7.89   0
 -15  -7   0   10.63    3.15   0
 -14  -8 -10   14.55    5.69   0
 -14  -6  -1  206.04    6.74   0
 -14  -6   0  160.13    5.92   0
 -13 -11   9  127.46    3.06   0
 -13  -7 -11   -1.92    5.22   0
 -13  -5  -5   70.99    6.14   0
 -13  -5  -4  367.70   10.03   0
 -13  -5  -3   43.47    4.10   0
 -13  -5  -2   14.62    2.93   0
 -13  -5  -1  260.27    7.33   0
 -12  -6 -11   94.06    8.27   0
 -11  -9   9    1.59    1.26   0
 -11  -5 -12   47.48    7.38   0
 -11  -5   4  235.61    3.52   0
  -9 -11  11  117.73    4.77   0
  -9  -9  10   32.51    2.55   0
  -9  -3 -11  124.25    8.04   0
  -8  -2 -10  145.54    7.97   0
  -7  -7   9   88.86    3.42   0
  -7  -1  -8   13.92    3.65   0
  -7  -1  -7   -1.05    3.00   0
  -7  -1  -5  689.61   11.74   0
  -6  -2 -15   73.06    7.86   0
  -5  -1 -14   50.65    6.42   0
  -4  -2 -18    0.99    5.71   0
  -4   0 -12  621.68   14.58   0
  -3  -9  11  464.88   10.60   0
  -3  -1 -17  167.09   10.16   0
  -2   0  -1    2.11    1.24   0
  -1  -1 -20   31.28    7.11   0
  -1   1 -14  116.26    7.38   0
   0  -2   4   82.92    3.19   0
   0   0 -19   13.78    6.58   0
   1   1 -18   16.33    5.58   0
   2   0 -22   55.83    7.42   0
   2   2 -15  275.37    9.66   0
   2   2 -14    0.65    3.45   0
   2   2  -7    7.78    2.03   0
   3   1 -20   86.85    7.82   0
   4  -2   4  161.61    5.22   0
   4   2 -18   27.02    5.20   0
   5  -5   7  750.39   13.68   0
   5  -3   5    6.67    2.59   0
   6  -4   6  410.63    9.98   0
   6   2 -21   47.39    6.51   0
   7  -1   2  536.70    9.02   0
   7   3 -17   47.27    4.74   0
   8   0   0 3128.13   19.08   0
   9  -3   4   43.91    4.20   0
   9   3 -20  133.10    7.56   0
  11   3 -22   -0.38    3.96   0
  12   2 -26  276.69   12.20   0
  13  -1   0  683.16   11.88   0
  15  -1  -1  140.00    6.01   0
  15   3 -25   36.67    6.01   0
  17   3 -26   -0.39    4.86   0
  19   3 -13  121.72    2.18   0
  22   0  -7   -3.53    3.28   0
  23   1 -10   72.77    4.32   0
 -16  -8  -4   80.25    6.58   0
 -16  -8   0  330.48    8.69   0
 -16  -8   1   25.23    3.71   0
 -15  -7  -6   -2.89    4.83   0
 -15  -7   1  508.26    9.41   0
 -14  -6  -7   94.45    7.78   0
 -14  -6  -6   -0.24    4.43   0
 -14  -6   1   53.87    3.67   0
 -13  -5  -7   45.17    6.03   0
 -13  -5  -6   22.50    4.55   0
 -13  -5   0   24.56    3.00   0
 -12 -12  10  104.59    3.68   0
 -12 -10   9  278.20    4.51   0
 -12  -6 -12  109.88    8.97   0
 -12  -4  -5  183.17    7.52   0
 -12  -4  -4    9.67    3.11   0
 -12  -4  -3   16.12    3.04   0
 -12  -4  -2   16.21    2.79   0
 -12  -4  -1    8.45    2.67   0
 -10 -12  11  206.23    5.87   0
 -10 -10  10   11.28    2.21   0
 -10  -4 -13   -1.82    5.80   0
  -9  -7   8   14.18    1.65   0
  -9  -3 -12   61.50    7.11   0
  -8  -2 -11   39.53    5.71   0
  -7  -3 -16    2.04    5.59   0
  -7  -1 -10   11.16    4.46   0
  -7  -1  -9    1.68    3.44   0
  -7  -1  -4  909.91   12.64   0
  -7  -1  -3  913.43   11.96   0
  -6 -10  11   90.94    5.17   0
  -6  -6   8  289.54    5.71   0
  -6  -2 -16   16.10    5.98   0
  -5  -1   0 3021.88   13.75   0
  -4   0 -13   -0.45    4.78   0
  -4   0  -3   -0.90    1.94   0
  -3  -3   5   17.22    1.79   0
  -3  -1 -18   61.07    8.06   0
  -2  -8  10  107.50    5.52   0
  -2   0 -17   31.12    7.13   0
  -1   1 -15   37.02    5.81   0
   0  -8  10  203.52    7.79   0
   0   0 -20  478.39   16.13   0
   2  -2   4 1394.40   12.77   0
   2   2 -16   11.48    4.55   0
   3   1 -21   18.50    6.22   0
   4  -6   8  162.08    7.10   0
   4   2 -19   44.09    5.96   0
   4   2  -5   34.37    1.68   0
   5   3 -15   10.11    3.33   0
   5   3 -14  155.27    6.47   0
   5   3 -13   40.65    3.85   0
   5   3 -12  236.60    6.93   0
  10   2 -25   36.91    6.81   0
  11  -3   3   26.68    4.00   0
  11   1  -3  151.19    4.21   0
  11   3 -23   34.38    6.29   0
  12   2 -27   28.22    7.42   0
  14   2 -28   81.60    8.21   0
  14   4 -18   -0.55    2.65   0
  14   4 -16  146.35    4.83   0
  16   2 -29    9.38    5.50   0
  16   4 -20    3.84    2.96   0
  16   4 -19  148.58    5.51   0
  16   4 -18   36.48    3.09   0
  18   4 -20   71.19    4.24   0
  18   4 -19   30.93    3.03   0
  19   1  -7    6.80    2.32   0
  19   3 -27   43.02    5.34   0
  21  -1  -5  196.08    7.77   0
  24   0  -9   -1.03    2.79   0
  25   1 -12  208.20    6.26   0
 -17  -9  -4    0.02    4.32   0
 -17  -9  -3   42.33    5.36   0
 -17  -9  -1   27.83    4.20   0
 -17  -9   0   21.83    3.90   0
 -16  -8  -6   84.28    7.43   0
 -16  -8  -5   42.83    5.67   0
 -15  -7  -7   99.80    7.53   0
 -15  -7   2   21.39    2.98   0
 -14  -6  -8    6.50    4.97   0
 -13  -5  -8   69.93    6.83   0
 -13  -5   1  104.28    4.24   0
 -12  -4  -7    3.06    3.89   0
 -11 -11  10    7.55    1.99   0
 -11  -5 -13   75.59    7.53   0
 -11  -3  -6   32.91    4.28   0
 -11  -3  -4    0.87    2.66   0
 -11  -3  -3   26.59    3.35   0
  -9  -3 -13  106.93    8.55   0
  -8  -2 -12   17.24    5.08   0
  -7 -11  11   82.88    4.79   0
  -7  -9  10  172.51    5.56   0
  -7  -1 -11    3.51    4.34   0
  -5  -7   9  232.94    6.03   0
  -5  -1 -16   78.21    8.38   0
  -4 -10  11   10.82    3.18   0
  -4   0 -14    0.84    4.69   0
  -3  -1 -19  179.79   11.15   0
  -3   1 -11    1.03    3.41   0
  -3   1 -10   38.13    4.44   0
  -3   1  -9  156.83    6.85   0
  -3   1  -8 1239.57   16.17   0
  -3   1  -7  474.61    9.71   0
  -1  -7   9   23.80    3.66   0
  -1   1 -16  194.09    9.69   0
   0   0 -21    8.82    6.47   0
   0   2 -12  101.81    5.95   0
   0   2 -11   51.12    4.57   0
   0   2 -10  297.40    8.31   0
   1  -7   9   13.29    3.44   0
   1   1 -19  232.31   11.08   0
   2  -6   8   38.62    4.11   0
   2   2 -17   47.08    5.96   0
   3  -5   7  435.63    9.86   0
   3  -3   5   23.12    2.86   0
   3   1 -22   23.77    6.43   0
   4  -4   6 1225.15   15.66   0
   5  -1   2  228.84    5.43   0
   5   3 -16   27.80    4.18   0
   5   3 -10   46.86    3.17   0
   6   2 -22  133.43    9.38   0
   7   3 -20   88.52    7.57   0
   7   3 -19   12.60    4.33   0
   8   2 -24   71.26    7.92   0
   9  -1   1  250.83    6.62   0
   9   3 -22    7.44    4.92   0
  10  -2   2  641.75   11.55   0
  10   2 -26  112.53    9.34   0
  11   3 -24   -6.13    5.40   0
  12   4 -18   44.41    4.43   0
  12   4 -16   17.24    2.97   0
  12   4 -15   10.47    2.29   0
  13   3 -25   57.96    6.64   0
  14   4 -20  321.41    9.09   0
  14   4 -19   51.28    4.06   0
  14   4 -15  102.14    3.80   0
  15   3 -26    2.14    4.59   0
  16   4 -21    4.02    3.29   0
  17   1  -6  276.09    6.51   0
  17   3 -27  124.92    8.00   0
  18   2  -9   94.62    3.41   0
  18   4 -22  172.74    6.64   0
  18   4 -21   16.60    3.22   0
  18   4 -18   27.87    2.57   0
  20   0  -6   17.68    3.34   0
  22   2 -12   48.64    2.82   0
  24   2 -14   99.81    3.58   0
  26   0 -11    1.49    3.18   0
 -18 -10  -2    2.69    3.92   0
 -17  -9  -6   11.02    5.36   0
 -17  -9  -5    1.52    4.06   0
 -17  -9   1   42.95    4.04   0
 -16  -8  -7  119.26    8.16   0
 -16  -8   2   43.03    3.46   0
 -15  -7  -8    6.98    5.13   0
 -14  -6  -9   98.02    8.00   0
 -14  -6   2   12.98    2.22   0
 -13  -5  -9   64.42    6.99   0
 -12  -6   5  340.63    3.50   0
 -12  -4  -9   -3.27    4.49   0
 -12  -4   0   32.08    2.78   0
 -11  -3  -2   77.12    4.29   0
 -10  -4 -14   89.34    8.49   0
 -10  -2  -7   69.98    6.04   0
 -10  -2  -6  560.80   12.33   0
 -10  -2  -5   88.85    5.79   0
  -9 -13  11    7.53    2.89   0
  -9  -3 -14   66.10    7.85   0
  -8 -12  11   51.55    4.12   0
  -8  -8   9  413.64    6.99   0
  -8  -2 -14  105.73    9.12   0
  -8  -2 -13   20.83    5.46   0
  -7  -1 -12   20.80    5.17   0
  -6  -2 -17   48.18    7.09   0
  -6   0 -10  456.47   12.10   0
  -6   0  -9   -4.69    3.12   0
  -6   0  -8   37.05    4.31   0
  -6   0  -7   -8.20    2.93   0
  -6   0  -6  754.54   12.64   0
  -5 -11  11  472.84   10.82   0
  -4  -4   6  381.39    5.69   0
  -3  -7   9  175.35    5.91   0
  -3   1 -13   64.63    6.21   0
  -3   1 -12   -0.64    3.54   0
  -3   1  -6 1300.41   14.69   0
  -2   0 -19   10.18    6.62   0
  -1  -3   5  742.08    8.69   0
   0  -6   8    0.65    2.48   0
   0   2 -14  158.48    7.99   0
   0   2  -8   21.25    3.05   0
   1  -3   5    0.09    1.99   0
   2   2 -18    0.06    4.53   0
   3  -1   2   22.21    2.33   0
   4   2 -21   97.92    8.35   0
   5   3 -18    2.16    4.17   0
   5   3 -17  237.94    9.06   0
   6   0   0 9972.43   29.53   0
   7  -3   4    0.97    2.42   0
   7   3 -21    2.99    5.33   0
   8   2 -25   21.99    6.70   0
   9   3 -23   60.91    7.31   0
   9   3  -8  340.34    3.54   0
  10   0  -1   -0.07    1.86   0
  10   4 -17  104.47    5.62   0
  10   4 -16   -4.26    2.56   0
  10   4 -15    3.80    2.51   0
  11  -1   0  380.19    8.55   0
  12  -2   1   62.28    4.47   0
  12   4 -20  106.79    6.40   0
  12   4 -19   -0.10    2.88   0
  13   1  -4  340.70    6.35   0
  13   3 -26    3.15    5.63   0
  14   4 -21   50.35    4.78   0
  15   1  -5   31.57    2.68   0
  15   3 -27  167.27    9.49   0
  16   4 -23   -0.07    3.81   0
  17   3 -28   56.64    7.08   0
  18   0  -5   -1.79    2.80   0
  18   4 -23    0.42    3.38   0
  19  -1  -4   94.04    5.37   0
  20   4 -23    8.84    3.24   0
  20   4 -21   17.79    2.78   0
  20   4 -20   23.47    2.59   0
  21   1  -9  138.44    5.11   0
 -18 -10  -5   -3.67    4.57   0
 -18 -10  -4    4.21    4.45   0
 -18 -10  -3   46.34    5.21   0
 -18 -10   1    8.27    3.21   0
 -17  -9  -7    1.90    5.15   0
 -16  -8  -8    4.18    5.00   0
 -15  -7 -10   22.15    6.74   0
 -15  -7  -9   -0.93    4.96   0
 -14  -6 -10   24.63    6.16   0
 -13  -5 -11   59.07    7.82   0
 -13  -5 -10    9.01    5.52   0
 -13  -5   2  671.21    8.94   0
 -12  -4 -11   26.60    6.64   0
 -12  -4 -10  140.62    8.97   0
 -11  -3 -10   -4.97    4.67   0
 -11  -3  -1    4.40    2.12   0
 -10  -2  -9  175.30    8.77   0
 -10  -2  -8  113.95    7.16   0
 -10  -2  -4  384.62    9.36   0
 -10  -2  -3  138.76    5.65   0
  -8 -10  10    5.03    2.30   0
  -8  -2 -15   -1.65    5.88   0
  -7  -1 -14   83.32    7.66   0
  -7  -1 -13    3.51    4.78   0
  -6 -12  11  131.10    6.35   0
  -6   0 -12  749.51   16.67   0
  -6   0 -11   -3.76    4.33   0
  -6   0  -5    0.69    2.68   0
  -5  -9  10  513.60   10.03   0
  -4   0 -16  326.71   13.14   0
  -3  -9  10  119.98    5.82   0
  -3  -5   7 1448.01   13.47   0
  -3   1 -14    6.36    4.78   0
  -3   1  -5  614.62    9.58   0
  -2  -6   8  282.86    7.09   0
  -1  -5   7   48.11    3.65   0
  -1   1 -18   78.80    8.23   0
   0  -4   6  918.11   11.45   0
   0   2 -15   15.77    4.89   0
   0   2  -7  118.20    4.65   0
   1  -1   2  107.20    2.85   0
   1   1 -21   79.46    8.33   0
   3  -7   8   62.08    5.04   0
   3   3 -14   51.08    4.79   0
   3   3 -13   41.53    4.24   0
   3   3 -12   98.53    5.32   0
   3   3 -11  760.32   12.20   0
   5   1  -2 1241.06    6.23   0
   5   3 -19   -3.20    4.07   0
   6  -4   5    9.24    3.06   0
   6   2 -24   26.24    7.01   0
  10   4 -19   35.21    4.94   0
  10   4 -14   31.53    3.04   0
  11   3 -25   88.56    7.83   0
  12   0  -2  876.55   11.28   0
  12   4 -21   -1.42    3.47   0
  13  -1  -1  540.63   10.25   0
  13   3 -27  155.02   10.19   0
  14   0  -3   -1.75    2.27   0
  14   4 -23    2.39    4.43   0
  15  -1  -2  220.56    7.02   0
  15   3 -28   48.86    7.11   0
  16   0  -4  266.75    7.09   0
  16   4 -24   57.05    5.71   0
  17  -1  -3   12.13    3.16   0
  17   3 -29   11.13    6.00   0
  18   4 -24  207.68    8.06   0
  22   0  -8  109.35    5.44   0
 -18 -10  -6    8.47    5.31   0
 -17  -9  -8  105.39    8.23   0
 -16  -8  -9   -0.72    5.04   0
 -15  -9   6  522.57    4.13   0
 -14  -8   6   11.44    0.82   0
 -14  -6 -11   32.02    6.78   0
 -13  -5 -12   59.48    7.37   0
 -12  -4   1    0.01    1.52   0
 -11  -3 -11   57.48    6.90   0
 -11  -3   0  460.69    8.17   0
 -10  -2 -10  289.76   11.13   0
 -10  -2  -2  630.88   10.58   0
  -9  -1  -8   16.02    4.14   0
  -9  -1  -7  260.09    8.92   0
  -9  -1  -6   53.47    4.73   0
  -7 -13  11   27.09    3.88   0
  -6  -8   9   10.86    2.26   0
  -5  -1 -18   11.44    6.14   0
  -4   0 -17   -0.01    6.23   0
  -3   1 -16   68.18    7.30   0
  -3   1 -15   69.49    7.04   0
  -1   1 -19  273.08   12.74   0
   0  -8   9    7.33    3.20   0
   0   2 -17   -1.36    4.71   0
   2   2 -20   13.12    5.80   0
   3   3 -17   -2.71    4.21   0
   3   3 -10    5.14    2.52   0
   4  -6   7  116.65    6.04   0
   4  -2   3  677.51    9.47   0
   4   0   0 5727.46   18.46   0
   4   2 -23   31.06    7.30   0
   5  -5   6  371.03    9.51   0
   5  -3   4   64.16    3.95   0
   5   3 -20   19.11    5.41   0
   7  -1   1  460.30    7.91   0
   7   3 -22   24.77    5.92   0
   8  -2   2  236.53    6.74   0
   8   4 -18   13.47    4.26   0
   8   4 -17  104.61    5.85   0
   8   4 -14    3.90    2.70   0
   9   3 -24   -1.34    5.12   0
  10   4 -21    9.76    4.80   0
  10   4 -20   23.62    4.43   0
  10   4 -13   52.31    3.14   0
  11   3 -26   -0.28    5.44   0
  12   4 -22  122.20    7.29   0
  14   2  -7    8.01    1.41   0
  14   4 -24  122.13    8.10   0
  16   4 -25    9.35    4.95   0
  18   4 -25   61.36    5.69   0
  20   4 -25    9.94    3.54   0
  21  -1  -6  130.41    6.25   0
  23   1 -11   -0.78    2.12   0
  24   0 -10   43.47    4.13   0
  25   1 -13   80.37    4.15   0
  26   0 -12  275.56    8.01   0
 -18 -10  -7   81.53    7.46   0
 -16  -6  -4  131.93    7.61   0
 -15  -5  -5  115.93    7.44   0
 -15  -5  -4   59.34    5.88   0
 -15  -5  -3   46.52    5.15   0
 -12  -4 -13    8.12    6.53   0
 -11  -3 -13  150.53    9.59   0
 -11  -3 -12    8.49    4.99   0
 -10  -8   8   42.08    2.10   0
 -10  -2 -12   25.87    6.13   0
  -9 -11  10   28.49    2.96   0
  -9  -9   9   50.15    2.95   0
  -9  -1 -11   20.05    5.28   0
  -9  -1 -10   44.55    6.09   0
  -9  -1  -9    5.45    4.32   0
  -9  -1  -5  201.40    7.27   0
  -9  -1  -4  585.79   11.09   0
  -8  -2 -16   60.47    7.58   0
  -6 -10  10   62.91    4.03   0
  -6   0 -14  110.06    8.49   0
  -6   0  -3   -3.80    2.08   0
  -5   1 -11   48.08    5.34   0
  -5   1 -10  119.85    6.79   0
  -5   1  -9  208.97    8.02   0
  -5   1  -7   16.73    3.47   0
  -4 -10  10   20.80    3.36   0
  -4  -8   9   61.23    4.14   0
  -4   0 -18  122.12    9.69   0
  -3   1  -4  612.65    8.86   0
  -2  -8   9  210.05    6.93   0
  -2   2 -14  510.84   13.82   0
  -2   2 -13  303.74   10.37   0
  -2   2 -11   17.64    3.89   0
  -2   2  -8  338.78    8.57   0
  -1   1 -20   16.13    6.54   0
   0   2 -18   96.00    8.18   0
   0   2  -6   14.55    1.90   0
   1  -7   8   24.04    3.43   0
   2   2 -21   24.63    6.37   0
   3   3 -18   99.53    7.64   0
   3   3  -9  592.33    9.48   0
   4  -4   5   30.73    3.28   0
   5   3 -21    1.82    5.00   0
   7  -5   5   97.58    5.65   0
   7   3 -23   52.71    7.15   0
   8  -4   4   37.11    3.91   0
   8   4 -19  195.64    8.56   0
   8   4 -13  148.38    5.18   0
   9   1  -3    1.63    1.38   0
   9   3 -25   46.09    7.14   0
  10   4 -22   61.04    6.60   0
  11   3 -27   41.73    7.85   0
  12   4 -23   11.75    4.66   0
  13  -3   1    0.94    3.11   0
  13   3 -28   15.38    6.09   0
  14   4 -25    3.07    5.23   0
  15   3 -29    1.78    5.36   0
  16   4 -26  106.48    7.58   0
  18   4 -26   67.18    6.12   0
  18   4 -16  193.49    3.53   0
  19   1  -8  130.36    4.69   0
  20   0  -7    0.65    2.61   0
 -17  -7  -6   -0.54    4.74   0
 -17  -7  -5   58.61    6.19   0
 -17  -7  -4   56.38    5.85   0
 -17  -7  -3  288.83    9.88   0
 -17  -7  -2    4.67    3.25   0
 -17  -7  -1   93.37    5.68   0
 -16  -6  -7  154.34    8.88   0
 -16  -6  -2  280.53    8.86   0
 -16  -6  -1  328.35    9.10   0
 -15  -5  -8   57.33    7.01   0
 -15  -5  -2   44.71    4.11   0
 -14  -4  -8  125.25    8.09   0
 -14  -4  -7   51.70    6.08   0
 -14  -4  -5    1.38    3.82   0
 -14  -4  -4    9.64    3.56   0
 -14  -4  -3   50.20    4.45   0
 -13  -3  -7    6.00    4.74   0
 -13  -3  -6   36.55    4.91   0
 -13  -3  -5   -0.83    4.02   0
 -10  -2 -13   34.24    6.84   0
  -9  -1 -12   33.26    6.25   0
  -9  -1  -3  298.21    7.68   0
  -8   0  -9   -4.21    3.52   0
  -8   0  -8  269.77    9.28   0
  -7 -11  10   57.01    4.14   0
  -6   0 -16 1091.16   23.01   0
  -6   0 -15   -3.90    5.29   0
  -5   1 -13   62.44    6.59   0
  -5   1 -12   59.78    5.65   0
  -5   1  -6   94.98    5.09   0
  -2   2 -15  215.50   10.27   0
  -2   2  -7  132.13    5.42   0
  -1  -7   8   95.92    4.87   0
   0   2 -19   58.35    7.43   0
   1   3 -16   74.54    6.69   0
   1   3 -15   89.48    6.71   0
   1   3 -14   45.19    5.29   0
   1   3 -13    2.34    3.29   0
   1   3 -12    5.63    3.25   0
   1   3 -11  107.65    5.65   0
   1   3 -10  497.26   10.22   0
   2  -6   7  543.60   10.86   0
   2   2 -22   20.82    6.58   0
   3  -5   6   23.35    3.33   0
   3   3  -8   77.00    3.83   0
   5   3 -22   27.61    6.32   0
   6  -6   6  102.84    5.98   0
   6   4 -18    7.29    4.57   0
   6   4 -17   18.76    3.98   0
   6   4 -16  117.92    6.30   0
   6   4 -14   13.58    3.08   0
   6   4 -13  297.45    8.00   0
   7   3 -24    0.02    5.61   0
   8   0  -1   -0.27    1.55   0
   8   4 -21   22.82    5.77   0
   8   4 -20   34.81    5.39   0
   9  -1   0  487.36    8.69   0
  10  -4   3   20.08    3.80   0
  10   4 -23   12.61    5.10   0
  12  -4   2   12.91    3.63   0
  12  -2   0   -1.19    2.46   0
  12   4 -24  116.67    7.99   0
  14  -2  -1   22.07    3.79   0
  14   4 -26   82.74    7.51   0
  16  -2  -2   65.97    4.83   0
  16   4 -27   13.56    5.43   0
  17   1  -7   54.47    3.16   0
  19  -1  -5    3.72    2.84   0
  23  -1  -8   36.87    4.10   0
 -18  -8  -6   12.58    5.52   0
 -18  -8  -5    3.92    4.28   0
 -18  -8  -4   78.94    6.47   0
 -18  -8  -3   10.24    4.16   0
 -18  -8  -2   90.06    6.06   0
 -18  -8  -1   63.96    5.43   0
 -17  -9   4  134.35    4.19   0
 -17  -7  -8    2.88    5.28   0
 -17  -7  -7   51.06    6.51   0
 -17  -7   0   13.15    3.44   0
 -16  -6  -9   50.73    6.99   0
 -16  -6  -8    7.55    5.07   0
 -16  -6   0  209.71    7.01   0
 -15  -5 -10    5.25    5.90   0
 -15  -5  -9  119.75    8.70   0
 -14  -4 -10  218.80   11.21   0
 -14  -4  -9   -5.09    4.67   0
 -14  -4  -1   52.19    4.19   0
 -13  -3  -9  261.92   11.02   0
 -13  -3  -8   21.10    4.84   0
 -13  -3  -4    9.00    3.23   0
 -13  -3  -3   -1.45    2.52   0
 -12  -2  -7  232.32    9.39   0
 -12  -2  -6   48.15    5.26   0
 -11  -3   1  284.33    6.00   0
 -10 -10   9  120.05    4.04   0
  -9  -1 -14   46.76    6.87   0
  -9  -1 -13   13.37    5.75   0
  -8 -12  10  117.28    5.15   0
  -8   0 -12   17.96    5.19   0
  -8   0 -11   -7.57    4.62   0
  -8   0 -10  822.78   16.94   0
  -8   0  -7   -0.91    3.22   0
  -8   0  -6  657.98   12.73   0
  -7  -9   9  155.66    5.10   0
  -6   0 -17   -7.67    6.43   0
  -5 -11  10   91.54    5.19   0
  -5  -7   8    9.58    2.23   0
  -5   1 -14   60.21    6.79   0
  -5   1  -5  453.34    9.17   0
  -3  -7   8   22.24    2.75   0
  -3   1 -19  192.42   11.41   0
  -2   2 -16   27.33    5.88   0
  -1  -9   9  284.06    8.51   0
   0  -6   7  582.48   10.38   0
   1   1  -2   38.25    1.25   0
   1   3  -9 2084.71   19.22   0
   2  -8   8  238.72    8.27   0
   2  -2   3  379.13    6.37   0
   3  -3   4  393.57    7.65   0
   3   3 -21    9.90    6.07   0
   3   3 -20   -4.87    4.40   0
   5   3 -23  102.98    8.82   0
   6   4 -19   11.42    4.53   0
   6   4 -12  323.35    7.73   0
   7   3 -25   11.34    6.47   0
   8   4 -22   28.13    5.89   0
  12   4 -25    7.52    5.12   0
  14   4 -13   14.22    1.39   0
  17  -1  -4  276.42    7.73   0
  18   0  -6   65.34    3.84   0
  22   2 -13   61.23    2.88   0
  24   2 -15   81.73    3.19   0
 -19  -9  -5   -1.35    4.79   0
 -19  -9  -4   11.25    4.97   0
 -19  -9  -3   46.31    5.63   0
 -19  -9  -2   67.68    6.09   0
 -19  -9  -1    4.27    3.65   0
 -18  -8  -8   26.51    6.22   0
 -18  -8  -7   15.41    5.26   0
 -18  -8   0  155.40    6.68   0
 -17  -7  -9    0.25    5.14   0
 -17  -7   1  514.34   10.01   0
 -16  -6 -10   -1.49    5.74   0
 -16  -6   1   62.60    4.15   0
 -15  -5   0   23.42    3.21   0
 -14  -4 -11   25.57    6.64   0
 -13  -3 -11  190.72   10.53   0
 -13  -3 -10   10.10    5.62   0
 -12 -12   9   69.66    3.12   0
 -12  -2 -10  155.92    9.27   0
 -12  -2  -9   86.24    7.09   0
 -12  -2  -8  114.17    7.50   0
 -12  -2  -5    0.54    3.04   0
 -12  -2  -4   11.76    3.29   0
 -10  -2   0   56.60    3.41   0
  -9 -13  10  250.74    6.92   0
  -9  -1 -15   84.65    8.58   0
  -9  -1  -2   52.58    3.63   0
  -8   0 -13   -4.87    4.96   0
  -6 -12  10  456.02   10.17   0
  -6   0  -2 1246.42   12.38   0
  -5  -9   9  120.40    5.05   0
  -5  -1   1   33.66    1.72   0
  -5   1 -16   69.11    8.17   0
  -4   2 -13   49.75    5.97   0
  -4   2 -12   50.52    5.86   0
  -4   2 -11   47.46    5.20   0
  -4   2 -10  449.26   11.50   0
  -3  -9   9  202.18    6.86   0
  -2   2 -18    9.22    6.02   0
  -2   2  -6   58.24    3.77   0
  -1   3 -13  156.47    7.65   0
  -1   3 -12   -1.13    3.23   0
   0  -8   8  124.09    5.82   0
   0  -2   3 2482.59   13.32   0
   0   2 -21   -1.98    5.67   0
   1  -5   6  171.44    5.76   0
   2  -4   5 1016.34   12.57   0
   3  -7   7  309.50    8.96   0
   3   3 -22   49.57    7.22   0
   4  -6   6    4.33    3.07   0
   4   4 -17   -2.35    3.91   0
   4   4 -15   20.43    3.88   0
   4   4 -14   21.20    3.69   0
   4   4 -13  143.09    6.17   0
   5  -5   5   19.38    3.20   0
   5  -1   1   18.96    2.29   0
   5   3 -24    2.64    6.05   0
   6  -4   4    3.67    2.43   0
   6  -2   2   66.75    3.63   0
   6   4 -21    7.19    5.17   0
   6   4 -20    6.98    4.52   0
   8   4 -23   12.83    5.52   0
   8   4 -11   88.96    3.64   0
   9  -3   2  226.43    7.08   0
  10   0  -2   14.74    2.11   0
  10   4 -25   -0.52    5.33   0
  11  -1  -1  203.77    5.97   0
  13  -1  -2  168.70    5.76   0
  13   1  -5  288.80    5.55   0
  15  -3  -1   38.35    4.65   0
  15  -1  -3   30.84    3.24   0
  15   1  -6   70.70    3.25   0
  16   0  -5   -0.50    1.74   0
  16   4 -28  183.41    9.73   0
  16   4 -14   14.96    1.23   0
  20  -2  -5   79.59    5.48   0
  21  -1  -7   10.81    3.33   0
  24   0 -11    1.04    2.77   0
  26   0 -13   -2.99    2.86   0
 -19  -9  -6   73.87    7.03   0
 -19  -9   0   76.22    5.36   0
 -18 -10   4   48.53    2.98   0
 -15  -5   1    5.15    2.60   0
 -14 -12   8   81.88    2.52   0
 -14  -4   0   -1.38    1.94   0
 -13  -3 -12   -2.58    5.32   0
 -13  -3  -1    2.68    2.20   0
 -12  -2 -12   31.35    6.39   0
 -12  -2 -11    5.27    5.38   0
 -12  -2  -3  165.03    6.52   0
 -11  -9   8  113.47    3.07   0
 -11  -1 -10   48.13    6.43   0
 -11  -1  -9   60.05    6.19   0
 -11  -1  -7   -1.70    3.74   0
 -11  -1  -5  160.44    7.41   0
  -8   0 -15   -9.56    5.54   0
  -8   0 -14    9.85    5.49   0
  -8   0  -4 1835.51   18.83   0
  -7   1 -12   17.81    5.13   0
  -7   1 -11    8.72    4.64   0
  -7   1 -10   15.94    4.70   0
  -7   1  -9    5.35    3.71   0
  -7   1  -8   11.22    3.69   0
  -7   1  -7    0.31    3.13   0
  -5   1  -4   95.33    4.42   0
  -4  -6   7 1328.36   12.75   0
  -4   2 -15    9.35    5.73   0
  -4   2  -8  299.89    8.78   0
  -2  -6   7 1089.42   12.84   0
  -2  -2   3  130.04    2.65   0
  -1  -5   6  438.15    8.06   0
  -1   3 -16    6.81    4.90   0
  -1   3 -15  248.98   10.28   0
  -1   3 -14    3.59    4.49   0
  -1   3 -11   35.50    4.26   0
  -1   3 -10    0.52    3.04   0
   1  -3   4  639.20    8.60   0
   1   3 -20    6.43    5.73   0
   1   3  -8  321.84    7.38   0
   4   4 -19    9.83    4.62   0
   4   4 -18   28.37    5.18   0
   4   4 -12   85.82    4.78   0
   5  -7   6    7.05    3.50   0
   6   4 -22   39.63    6.48   0
   6   4 -11   33.11    2.90   0
   8  -4   3    0.10    2.50   0
   8   4 -24  209.07   11.04   0
  11   5 -20   54.89    5.39   0
  11   5 -19   60.27    5.24   0
  12   0  -3   -0.28    1.61   0
  12   4 -27    8.34    5.46   0
  13  -3   0   55.11    4.59   0
  13   5 -22   44.39    5.45   0
  13   5 -21   69.19    5.47   0
  13   5 -20   93.13    5.66   0
  13   5 -19   45.24    4.31   0
  14   0  -4  187.90    5.39   0
  14   4 -28  150.97    9.56   0
  15   5 -21   33.78    4.36   0
  15   5 -20   22.98    3.55   0
  18  -2  -4  198.98    7.32   0
  18   2 -10   73.77    2.84   0
  20   0  -8   36.30    3.48   0
  23   1 -12  142.24    4.92   0
  25   1 -14   47.43    3.41   0
 -19  -9   1   31.75    3.91   0
 -17  -7   2   73.17    4.03   0
 -16  -6   2  158.97    5.41   0
 -12  -2 -13    9.01    5.89   0
 -12  -2  -2  159.65    6.05   0
 -11  -1 -12   32.95    6.41   0
 -11  -1 -11   30.89    5.75   0
 -11  -1  -4  126.39    6.14   0
 -10  -4   4   62.23    1.66   0
 -10   0  -9   -7.87    4.13   0
 -10   0  -8  439.49   12.30   0
  -9  -1  -1  247.22    6.17   0
  -8 -10   9    2.25    2.13   0
  -8  -8   8   68.28    2.99   0
  -8   0 -16  669.39   19.13   0
  -8   0  -3   -2.13    2.45   0
  -7   1 -13    3.43    4.81   0
  -7   1  -6  268.26    8.24   0
  -6 -10   9  170.18    5.91   0
  -4 -10   9  175.36    6.42   0
  -4   2 -17   18.00    6.06   0
  -4   2 -16  162.03   10.05   0
  -2  -8   8  159.32    5.89   0
  -1   1  -2  110.06    2.87   0
  -1   3 -17  146.45    9.25   0
   0  -4   5   69.60    3.45   0
   1  -7   7  376.48    9.07   0
   1   3 -21   10.55    5.89   0
   2   2  -4  500.68    5.49   0
   2   4 -16   21.79    4.80   0
   2   4 -15   15.54    4.14   0
   2   4 -14  197.20    8.04   0
   2   4 -13    6.69    3.33   0
   4   4 -21    6.69    5.33   0
   4   4 -20   12.42    5.50   0
   4   4 -11   43.63    3.58   0
   5  -3   3  374.29    7.81   0
   6  -6   5  407.37   10.14   0
   6   4 -23    5.31    5.58   0
   7  -5   4   23.76    3.79   0
   8  -2   1  202.78    5.97   0
   8   4 -25    0.98    5.77   0
   9   5 -20    1.49    4.37   0
   9   5 -19   10.66    4.41   0
   9   5 -17  171.28    7.10   0
  10  -4   2    2.78    2.96   0
  11   5 -22    4.87    4.53   0
  11   5 -21   76.83    6.08   0
  11   5 -18  164.87    6.61   0
  11   5 -17   55.92    4.48   0
  12  -4   1    9.01    3.33   0
  13   5 -23  215.78    9.04   0
  13   5 -18   34.83    3.58   0
  13   5 -17  138.28    5.32   0
  15   5 -24   56.12    5.78   0
  15   5 -23   71.04    5.47   0
  15   5 -19   72.83    4.39   0
  16  -2  -3  328.51    8.65   0
  17   5 -24   65.71    5.48   0
  17   5 -23  150.73    6.72   0
  19  -1  -6  317.45    8.35   0
  19   1  -9    2.63    1.93   0
  23  -1  -9   81.84    5.05   0
  25  -1 -11   53.60    4.71   0
 -18  -8   2   43.42    3.70   0
 -18  -6  -7   27.76    6.56   0
 -18  -6  -6   48.88    6.76   0
 -18  -6  -5  153.03    8.58   0
 -18  -6  -4   42.00    5.96   0
 -18  -6  -3   45.33    5.72   0
 -17  -5  -8    1.79    5.30   0
 -17  -5  -7    4.95    4.80   0
 -17  -5  -6  101.90    7.59   0
 -17  -5  -5    5.20    4.55   0
 -17  -5  -4   31.79    4.79   0
 -17  -5  -3   24.08    4.79   0
 -16  -4  -8   86.16    7.66   0
 -16  -4  -7    7.18    4.91   0
 -16  -4  -6   20.59    5.23   0
 -16  -4  -5    1.85    4.12   0
 -15  -3  -8    1.97    5.27   0
 -15  -3  -6    7.37    4.29   0
 -15  -3  -5   64.93    6.18   0
 -14  -4   1   11.11    2.49   0
 -13 -11   8   19.08    1.74   0
 -13  -3   0   53.96    3.51   0
 -12 -10   8   23.28    1.83   0
 -11 -13   9   65.27    3.59   0
 -11  -1 -14   30.77    6.86   0
 -11  -1  -3  590.51   11.34   0
 -10 -12   9   77.81    3.84   0
 -10  -6   6   30.05    1.06   0
 -10   0 -12   34.41    6.31   0
 -10   0 -11    3.83    5.01   0
 -10   0 -10   32.55    5.54   0
 -10   0  -7    0.72    3.48   0
 -10   0  -6    6.19    3.49   0
  -9 -11   9  236.95    6.06   0
  -7   1 -16   42.53    7.70   0
  -7   1 -15   17.14    5.98   0
  -7   1  -5  713.32   12.26   0
  -6  -8   8   37.36    2.83   0
  -6   2 -12  409.93   12.82   0
  -6   2 -11  161.42    8.46   0
  -6   2 -10  144.83    7.46   0
  -5  -5   6  522.40    6.58   0
  -4  -8   8   40.91    3.20   0
  -4   2 -18    0.97    5.63   0
  -4   2  -6  131.52    5.58   0
  -3   3 -14   39.35    5.97   0
  -3   3 -13   71.80    6.48   0
  -2  -4   5  108.88    3.65   0
  -1  -9   8  266.99    8.01   0
  -1  -3   4  716.64    7.82   0
  -1   3 -19   -0.18    5.53   0
   1   3  -7  218.71    5.77   0
   2  -8   7    8.54    3.47   0
   2  -6   6  237.76    7.12   0
   2   4 -18    6.09    5.07   0
   2   4 -12  440.62   10.41   0
   3  -5   5   27.49    3.29   0
   4  -4   4  305.37    7.39   0
   4  -2   2   49.69    2.99   0
   6   0  -1    1.17    1.42   0
   6   4 -24   90.60    8.76   0
   6   4 -10 1026.31   11.38   0
   7  -1   0 1948.71   14.87   0
   7   5 -19   -0.86    4.49   0
   7   5 -17   -2.52    3.54   0
   8  -6   4   68.25    5.16   0
   9  -5   3   20.04    3.75   0
   9   5 -22   16.10    5.60   0
   9   5 -21   10.48    4.36   0
   9   5 -16    5.64    2.59   0
  11  -5   2   41.52    4.52   0
  11   5 -24   73.02    7.12   0
  11   5 -23   80.10    6.83   0
  12  -2  -1    4.70    2.45   0
  13   5 -25   79.55    7.24   0
  14  -2  -2    0.37    2.43   0
  15   5 -26   32.88    5.94   0
  15   5 -25   62.96    5.92   0
  15   5 -18  244.38    6.36   0
  17  -1  -5   23.68    3.37   0
  17   5 -26   13.98    4.91   0
  17   5 -20    3.30    2.48   0
  22   0 -10  272.65    7.36   0
 -19  -7  -7   13.69    5.83   0
 -19  -7  -6   14.13    5.07   0
 -19  -7  -5   65.88    6.57   0
 -19  -7  -4    0.30    4.16   0
 -19  -7  -3  297.86   10.61   0
 -19  -7  -2   32.84    5.08   0
 -18  -6  -8   12.08    5.58   0
 -18  -6  -2   50.12    5.07   0
 -17  -5  -9  188.01   10.58   0
 -17  -5  -2   22.73    3.89   0
 -16  -4 -10  191.57   10.97   0
 -16  -4  -9   39.78    6.52   0
 -15  -5   2  302.84    6.71   0
 -15  -3 -10   11.84    5.88   0
 -15  -3  -9   78.05    7.68   0
 -15  -3  -4   -0.16    3.39   0
 -14  -2  -9    4.95    5.13   0
 -14  -2  -8   60.12    6.66   0
 -14  -2  -7   63.41    6.43   0
 -14  -2  -5    4.36    4.27   0
 -12  -2  -1   60.38    3.90   0
 -10  -2   1    2.47    1.63   0
 -10   0 -14  159.85   10.33   0
 -10   0 -13   -3.10    5.50   0
 -10   0  -5    3.82    3.22   0
  -9  -7   7   15.35    1.44   0
  -9   1 -11   16.68    5.14   0
  -9   1 -10   47.04    5.86   0
  -9   1  -9    7.36    4.44   0
  -8  -2   2   16.85    1.58   0
  -8   0  -2 1954.77   17.23   0
  -7 -11   9  395.19    8.50   0
  -6   2 -15   77.20    8.08   0
  -6   2 -14  106.43    8.40   0
  -6   2 -13   71.75    7.14   0
  -6   2  -9    6.48    3.72   0
  -6   2  -8  237.02    8.39   0
  -5 -11   9  234.97    7.30   0
  -5   1  -3 1205.70   12.74   0
  -4  -4   5  111.56    2.99   0
  -3  -3   4  935.50    7.22   0
  -3   3 -16   18.21    5.87   0
  -3   3 -10    7.92    3.66   0
  -1  -7   7   76.00    4.21   0
  -1   3 -20    7.82    5.73   0
   0   4 -16   10.20    4.72   0
   0   4 -15   66.19    6.30   0
   0   4 -14    5.99    4.17   0
   0   4 -13   14.58    3.95   0
   2   4 -21   16.15    6.39   0
   2   4 -20    9.77    5.63   0
   2   4 -11    2.29    2.80   0
   3  -7   6    8.17    3.18   0
   3  -1   1  343.84    5.18   0
   4   2  -4 1357.74    5.97   0
   4   4 -23    5.02    6.13   0
   4   4 -10 1369.31   14.61   0
   7  -3   2  825.44   11.84   0
   7   5 -21    1.73    4.80   0
   7   5 -20   39.90    5.45   0
   7   5 -16  205.23    7.51   0
   7   5 -15   13.88    3.60   0
   9   5 -23   14.39    5.33   0
   9   5 -15    1.73    2.17   0
  11   5 -15   64.62    3.76   0
  13   5 -26  118.15    8.13   0
  13   5 -16  173.57    5.27   0
  15   5 -27   58.20    6.63   0
  15   5 -17   69.51    3.59   0
  17  -3  -3  250.86    8.29   0
  18   0  -7    0.77    1.98   0
  19   5 -22   85.48    4.44   0
  20  -2  -6   50.59    4.39   0
  20   2 -12  151.97    3.95   0
  21  -1  -8  214.00    7.30   0
  21   1 -11   20.97    2.75   0
  24   0 -12   26.28    3.26   0
 -20  -8  -6   -0.62    5.15   0
 -20  -8  -5   42.02    5.96   0
 -20  -8  -4   43.45    5.61   0
 -20  -8  -3   55.67    6.06   0
 -20  -8  -2  191.46    8.62   0
 -19  -7  -1   67.97    5.59   0
 -18  -6  -1  179.10    7.32   0
 -17  -5  -1   -0.84    2.80   0
 -16  -4  -1   -0.67    3.01   0
 -15  -3 -11  146.11    9.89   0
 -15  -3  -2  163.29    6.86   0
 -14  -2 -11   48.12    7.05   0
 -14  -2 -10  127.98    8.78   0
 -13  -3   1  121.09    4.61   0
 -13  -1 -10   43.88    6.40   0
 -13  -1  -8   82.72    6.85   0
 -13  -1  -6   49.11    5.40   0
 -11  -1  -2  238.54    7.06   0
 -10   0  -4 1039.38   15.30   0
  -9 -13   9   14.90    2.78   0
  -9  -9   8   59.48    2.95   0
  -9  -1   0  468.03    7.71   0
  -9   1 -14   57.79    7.20   0
  -9   1 -13    5.72    5.60   0
  -9   1 -12   36.95    6.46   0
  -9   1  -8   17.04    4.28   0
  -9   1  -7  256.45    8.98   0
  -8 -14   9    8.05    3.11   0
  -8 -12   9    2.40    2.58   0
  -7 -13   9    0.20    2.65   0
  -7   1  -4  918.84   13.12   0
  -6 -12   9    8.61    3.18   0
  -6   2 -17   53.65    7.24   0
  -6   2 -16   22.37    6.59   0
  -6   2  -7   46.92    4.45   0
  -3  -7   7    5.84    2.35   0
   0  -8   7  342.64    8.59   0
   0  -6   6   19.68    2.78   0
   0   4 -18   25.90    5.98   0
   0   4 -17   14.84    5.54   0
   0   4 -12   98.89    5.91   0
   0   4 -11   -3.79    2.80   0
   2   4 -22   27.87    6.77   0
   3  -3   3  264.92    5.98   0
   4  -6   5  503.57   10.42   0
   5  -5   4  151.23    5.84   0
   5   5 -20   43.07    6.20   0
   5   5 -19   27.11    5.59   0
   5   5 -18  154.99    8.19   0
   5   5 -17    1.78    3.83   0
   5   5 -15  318.27    9.38   0
   6  -4   3   80.72    4.40   0
   7   1  -3  762.33    5.82   0
   7   5 -23  171.38   10.28   0
   7   5 -22   14.94    5.53   0
   7   5 -14  177.89    6.48   0
   9  -1  -1 1307.76   12.87   0
   9   5 -25  154.60    9.93   0
   9   5 -24  128.52    8.89   0
   9   5 -14  204.43    6.15   0
  11  -1  -2  214.41    5.90   0
  11   5 -26   28.71    5.95   0
  13  -3  -1  126.11    5.68   0
  13  -1  -3   94.70    4.27   0
  13   5 -27  131.85    8.80   0
  15  -3  -2  132.40    6.16   0
  15  -1  -4   38.71    3.27   0
  15   5 -28   -0.27    4.54   0
  16   0  -6  810.94   10.87   0
  17   3 -12    9.85    0.92   0
  18  -2  -5    3.81    3.26   0
  19   5 -21    4.46    2.33   0
  26   0 -14  369.89    8.50   0
 -20  -8  -1   71.86    5.72   0
 -19  -7   0    6.18    3.71   0
 -18  -6   0   54.61    4.26   0
 -17  -5   0   11.64    3.36   0
 -14  -4   2   60.40    3.33   0
 -13  -1 -12   38.38    6.70   0
 -13  -1 -11   11.06    5.45   0
 -13  -1  -5  135.17    6.97   0
 -12  -2   0    0.43    1.93   0
 -12   0 -10   -1.67    4.40   0
 -12   0  -9   -0.36    4.37   0
 -12   0  -8  148.65    8.20   0
  -9   1 -15   78.48    8.27   0
  -9   1  -6   51.52    4.77   0
  -7  -9   8   11.72    2.24   0
  -7  -7   7   63.74    2.87   0
  -6   2  -6   58.09    4.53   0
  -5  -9   8   69.04    3.87   0
  -5  -7   7   31.25    2.58   0
  -5   3 -15   32.44    6.18   0
  -5   3 -14    5.70    5.32   0
  -5   3 -13   90.33    7.26   0
  -5   3 -12   54.21    6.10   0
  -5   3 -11   63.10    6.03   0
  -3   3  -8  213.75    7.36   0
  -2 -10   8    5.38    2.90   0
   0   4 -20    8.93    5.65   0
   0   4 -19   -4.30    4.57   0
   0   4 -10  901.68   14.14   0
   1  -9   7   83.15    5.35   0
   1  -5   5   12.75    2.48   0
   1   3  -6    5.65    1.94   0
   2  -4   4  149.07    4.90   0
   3   5 -17   58.34    6.10   0
   4   4  -9  147.39    4.79   0
   5  -7   5  694.77   12.92   0
   5   5 -22    6.33    5.37   0
   5   5 -14    4.34    2.92   0
   6  -6   4  265.22    8.04   0
   6  -2   1  101.27    3.96   0
   7   5 -24   38.88    6.75   0
   8  -4   2    3.19    2.45   0
   8   0  -2  508.08    6.62   0
   9   5 -26    9.92    6.03   0
  11   5 -27  138.32    9.44   0
  11   5 -14  142.57    4.70   0
  13   5 -28    3.40    5.36   0
  13   5 -15    8.61    2.11   0
  14  -4  -1   10.07    3.42   0
  19   5 -20   87.95    3.67   0
  20   0  -9    0.86    2.33   0
  22  -2  -8    9.69    3.37   0
  22   2 -14  189.50    4.39   0
  23  -1 -10   76.31    4.79   0
  23   1 -13   67.05    3.55   0
  24   2 -16    0.64    1.61   0
  25  -1 -12  209.04    7.29   0
  25   1 -15  204.14    5.63   0
 -20  -8   0   58.13    5.06   0
 -18  -6   1   75.43    4.63   0
 -16  -4   0   40.22    3.60   0
 -15  -5   3  240.28    5.48   0
 -15  -3  -1    0.99    2.37   0
 -12   0 -13    2.10    5.43   0
 -12   0 -12   98.35    8.40   0
 -12   0 -11   -3.80    4.41   0
 -12   0  -6  545.29   13.02   0
 -11  -1  -1  354.45    7.93   0
 -10 -10   8  133.07    4.04   0
  -8   2 -15    1.71    5.52   0
  -8   2 -14   99.45    8.55   0
  -8   2 -13   13.18    5.89   0
  -8   2 -10  139.36    8.01   0
  -5   3 -17    5.19    5.61   0
  -5   3 -16    5.91    5.84   0
  -5   3  -9  533.31   12.34   0
  -4 -10   8  112.94    5.31   0
  -2  -8   7    4.78    2.62   0
  -2  -6   6   67.74    3.49   0
  -2   4 -18    3.68    5.14   0
  -2   4 -17    6.96    5.44   0
  -2   4 -16    4.63    5.01   0
  -2   4 -15   -0.20    4.62   0
  -2   4 -14  309.09   11.01   0
  -2   4 -13    1.95    4.24   0
  -2   4 -12  192.57    8.21   0
  -2   4 -11   19.98    3.87   0
   1  -7   6  101.17    4.91   0
   2   4  -9   24.04    3.02   0
   3   5 -19   -0.28    4.79   0
   3   5 -15   74.40    5.66   0
   3   5 -14  156.05    7.03   0
   5   5 -23   37.33    6.76   0
   5   5 -13   13.99    2.96   0
   7  -7   4  137.95    6.59   0
   7  -5   3    6.60    2.06   0
   7   5 -13   37.34    3.25   0
   8  -6   3  550.11   11.57   0
  10  -4   1   11.40    2.84   0
  10   0  -3   -0.89    1.70   0
  12  -4   0   30.22    3.87   0
  12   0  -4  390.10    6.83   0
  12   4 -11   70.52    1.92   0
  14   0  -5    1.57    1.60   0
  15   1  -7    3.81    1.56   0
  16  -2  -4  222.54    6.98   0
 -20  -8   1  192.16    7.14   0
 -20  -6  -6   31.90    6.26   0
 -20  -6  -5   55.28    6.76   0
 -19  -7   1  152.40    6.18   0
 -19  -5  -7   12.15    5.27   0
 -19  -5  -6   37.78    5.94   0
 -19  -5  -5   14.32    5.01   0
 -19  -5  -4  120.17    7.89   0
 -18  -4  -8  151.56    9.52   0
 -18  -4  -7   19.86    5.44   0
 -18  -4  -6   -0.21    4.39   0
 -18  -4  -5   -1.36    4.22   0
 -18  -4  -4    6.42    4.28   0
 -17  -5   1    3.80    2.82   0
 -17  -3  -9  159.44   10.00   0
 -17  -3  -8   -6.17    4.68   0
 -17  -3  -7   27.86    5.67   0
 -17  -3  -6    3.77    4.58   0
 -17  -3  -5    3.43    4.37   0
 -16  -2  -9   11.11    5.80   0
 -16  -2  -8   21.28    5.61   0
 -16  -2  -7    4.67    4.63   0
 -15  -3   0    5.80    2.77   0
 -13  -1  -3  385.06    9.84   0
 -11 -11   8   18.87    2.13   0
 -11   1 -13   36.45    6.28   0
 -11   1 -12   29.14    6.33   0
 -11   1 -11   30.30    6.11   0
 -11   1  -8   88.62    6.80   0
 -10   0  -2  858.70   12.45   0
  -9   1  -4  581.36   11.29   0
  -8 -10   8  361.82    7.04   0
  -6   2  -5   65.56    4.44   0
  -5   3  -8  121.72    6.27   0
  -3 -11   8    7.29    2.89   0
  -2   4 -19    4.78    5.53   0
  -1  -9   7   54.63    4.04   0
   0   4  -9   12.92    3.08   0
   1   5 -18   17.61    5.66   0
   1   5 -17   -4.85    4.26   0
   1   5 -16  169.13    8.91   0
   1   5 -15   49.97    5.63   0
   1   5 -14   53.53    6.00   0
   2  -8   6  138.12    6.04   0
   2  -6   5   29.74    3.28   0
   3   5 -22    9.52    5.83   0
   3   5 -21   37.25    6.29   0
   3   5 -13   28.36    3.84   0
   5  -3   2  137.13    4.69   0
   5   3  -6  179.70    3.26   0
   5   5 -12  178.06    6.27   0
   8  -2   0  321.01    6.87   0
   9   1  -4   65.49    2.19   0
  10  -2  -1    2.33    2.60   0
  10   2  -6  508.12    3.97   0
  10   4 -10  667.16    6.18   0
  10   6 -23  160.30    9.04   0
  10   6 -21  157.97    8.04   0
  10   6 -20   23.25    4.71   0
  11  -5   1    1.83    2.40   0
  12  -2  -2  324.46    7.74   0
  12   2  -7  273.30    3.58   0
  12   6 -23  219.42    9.40   0
  12   6 -22   15.76    4.12   0
  12   6 -21  106.97    6.53   0
  12   6 -20   -2.69    3.23   0
  13   1  -6  440.24    6.24   0
  14  -2  -3   69.63    4.21   0
  14   6 -24   19.92    4.73   0
  14   6 -23  134.93    7.31   0
  14   6 -22    6.61    3.64   0
  17  -3  -4   -0.82    2.99   0
  17  -1  -6  270.11    7.19   0
  19   1 -10   58.97    3.23   0
  20  -2  -7  143.07    6.24   0
  21  -1  -9  129.80    5.65   0
  22   0 -11    1.56    2.68   0
 -21  -7  -6   19.86    5.96   0
 -21  -7  -5  100.45    8.02   0
 -21  -7  -4   -4.12    4.65   0
 -20  -6  -7   75.97    7.50   0
 -20  -6  -4   31.43    5.36   0
 -20  -6  -3   44.80    5.44   0
 -19  -5  -3    1.39    3.86   0
 -19  -5  -2    2.57    4.09   0
 -18  -8   4   38.99    2.67   0
 -18  -4  -3    2.43    3.51   0
 -18  -4  -2   13.94    4.14   0
 -17  -7   4    2.24    1.74   0
 -17  -3  -4    8.24    3.98   0
 -17  -3  -3   31.27    5.04   0
 -16  -4   1    1.43    2.65   0
 -16  -2 -10   28.42    6.25   0
 -16  -2  -5   93.90    6.83   0
 -15  -1  -9    1.09    4.93   0
 -15  -1  -8    0.93    4.73   0
 -15  -1  -7    4.51    4.55   0
 -15  -1  -6   30.53    5.57   0
 -13  -3   2   16.36    2.22   0
 -12  -2   1    4.81    2.18   0
 -12   0  -4 2142.43   23.08   0
 -11   1  -7    1.33    3.96   0
  -8   2  -6  675.64   13.05   0
  -7   3 -15   23.48    6.38   0
  -7   3 -14   51.13    7.15   0
  -7   3 -13   12.77    5.53   0
  -7   3 -12   -0.74    4.44   0
  -7   3 -11   64.83    6.32   0
  -5 -11   8    6.40    2.56   0
  -5   3  -7  387.11    9.69   0
  -4 -12   8  245.32    7.68   0
  -4  -8   7  416.60    7.95   0
  -4  -6   6   22.47    2.28   0
  -4   4 -17   13.85    5.41   0
  -4   4 -16   12.79    5.82   0
  -4   4 -15   36.82    6.27   0
  -4   4 -14  118.32    7.99   0
  -4   4 -13    9.61    4.65   0
  -4   4 -12   62.45    6.01   0
  -2   4  -9   21.86    3.66   0
  -1  -7   6   10.77    2.82   0
  -1  -5   5  160.56    4.67   0
   0  -4   4 1074.81   10.79   0
   1  -3   3   48.69    2.71   0
   1   5 -21   -6.17    5.69   0
   1   5 -20   63.59    7.51   0
   1   5 -19   -1.98    4.57   0
   1   5 -13  215.58    8.20   0
   3  -5   4  497.80    9.12   0
   3   5 -12  104.89    5.36   0
   4  -4   3   46.60    3.30   0
   5  -1   0 3466.03   16.87   0
   6   6 -20   74.14    7.32   0
   6   6 -19  263.47   10.36   0
   7   5 -12  110.16    4.41   0
   8   6 -23  324.81   12.38   0
   8   6 -22   44.91    6.10   0
   8   6 -21  150.93    8.34   0
   8   6 -20   -1.05    3.69   0
   8   6 -19   56.47    5.42   0
   8   6 -18  219.79    8.37   0
  10   6 -25   98.72    8.09   0
  10   6 -24   13.39    5.18   0
  10   6 -18  326.49    9.31   0
  11   1  -5   15.61    1.63   0
  12   6 -26   24.93    5.91   0
  12   6 -25  157.61    8.69   0
  14   6 -27   49.48    6.51   0
  14   6 -26    5.96    4.19   0
  14   6 -21  179.77    6.92   0
  14   6 -20    5.75    3.13   0
  15  -3  -3  575.56   11.17   0
  16   6 -25   96.99    6.46   0
  16   6 -24    8.94    3.74   0
  16   6 -23  106.52    5.93   0
  18   0  -8   68.46    3.73   0
  18   2 -11  223.87    4.30   0
  24   0 -13   -2.00    2.45   0
  26   0 -15    1.76    2.48   0
 -21  -7  -3  175.76    8.56   0
 -21  -7  -2   62.86    6.00   0
 -20  -6  -2   18.47    4.24   0
 -20  -6  -1   95.93    6.27   0
 -19  -9   4   50.69    2.85   0
 -19  -7   2   48.70    3.86   0
 -19  -5  -1   65.09    5.31   0
 -18  -6   2   10.24    2.67   0
 -17  -5   2  248.84    6.57   0
 -17  -3  -2   58.28    5.25   0
 -15  -1  -5  246.15    9.40   0
 -14  -4   3   76.83    3.20   0
 -14   0 -11    0.21    5.05   0
 -14   0 -10    0.64    4.84   0
 -14   0  -9    1.82    4.76   0
 -14   0  -8  199.50    9.68   0
 -14   0  -7   -0.07    3.95   0
 -12   0  -3   -3.54    2.86   0
 -11  -1   0  385.27    7.66   0
 -11   1  -5  160.71    7.21   0
 -10 -12   8  209.96    5.53   0
 -10  -8   7    7.41    1.24   0
 -10   2 -14   70.60    7.91   0
 -10   2 -13   42.01    7.01   0
 -10   2 -12   23.21    6.25   0
 -10   2 -11   20.52    5.96   0
 -10   2 -10  271.60   10.76   0
 -10   2  -9  169.74    8.90   0
 -10   2  -8  127.73    7.48   0
  -9 -11   8   55.06    3.28   0
  -9   1  -3  303.44    7.94   0
  -7 -11   8  179.75    5.78   0
  -7   1  -2  550.01    8.98   0
  -7   3 -16   -4.96    4.60   0
  -7   3  -9  252.40    9.28   0
  -6 -12   8   89.73    5.00   0
  -6   2  -4  175.49    5.98   0
  -4   4 -18   12.01    5.91   0
  -4   4 -11    0.60    3.53   0
  -4   4 -10  399.94   10.97   0
  -3  -9   7  101.83    4.80   0
  -1   5 -18   83.07    7.70   0
  -1   5 -17    7.42    5.31   0
  -1   5 -16   22.95    5.66   0
  -1   5 -15   75.49    6.62   0
  -1   5 -14   46.01    5.64   0
   0  -8   6    0.93    2.76   0
   0   4  -8  512.02    9.63   0
   1   5 -12   19.54    3.69   0
   3   5 -11  239.66    7.31   0
   4  -6   4  855.04   12.74   0
   4   4  -8  508.77    7.65   0
   6  -4   2    9.95    2.48   0
   6   6 -23   83.29    8.03   0
   6   6 -22   44.20    6.39   0
   6   6 -21   42.21    5.99   0
   6   6 -18   38.00    5.02   0
   6   6 -17  341.86   10.34   0
   7  -3   1  223.13    6.04   0
   8   6 -25   72.63    7.81   0
   8   6 -24   55.37    7.00   0
   8   6 -17  135.10    6.48   0
   9  -3   0   48.23    3.54   0
   9   5 -12  115.69    4.01   0
  10   6 -26   29.05    6.02   0
  11  -3  -1  289.14    7.46   0
  11   5 -13   73.49    3.10   0
  12   6 -27   42.96    6.39   0
  12   6 -18  141.58    5.90   0
  13  -3  -2   17.99    2.97   0
  14   6 -19  109.42    5.28   0
  15  -1  -5   32.52    2.90   0
  16  -4  -3   12.94    3.49   0
  16   6 -22   17.28    3.45   0
  16   6 -21  189.55    6.51   0
  18  -2  -6   24.76    3.31   0
  21   1 -12   94.40    3.92   0
  22  -2  -9    8.75    3.13   0
  23  -1 -11    0.34    2.73   0
  25  -1 -13   75.32    4.73   0
 -21  -7  -1   31.74    4.94   0
 -18  -4  -1    6.16    3.04   0
 -17  -3  -1    8.13    3.45   0
 -16  -2  -2   45.82    4.66   0
 -15  -3   1   40.32    3.15   0
 -14  -2   0  120.42    5.03   0
 -14   0  -6  296.77   10.40   0
 -13  -1  -1  196.59    6.53   0
 -13   1 -11   15.00    5.37   0
 -13   1 -10   45.14    6.48   0
 -13   1  -9   90.29    7.18   0
 -10   0  -1    1.00    2.26   0
 -10   2  -7   70.62    5.73   0
  -9 -13   8  101.37    4.52   0
  -8 -14   8   10.86    2.79   0
  -8 -12   8  149.71    5.31   0
  -8  -8   7    3.05    1.43   0
  -8  -6   6    1.74    1.02   0
  -8   2  -5  416.31    9.92   0
  -7   3  -8   24.75    4.32   0
  -6  -6   6  440.22    5.94   0
  -6   4 -15   19.52    5.76   0
  -6   4 -14  140.30    9.11   0
  -6   4 -13   33.96    6.18   0
  -5   3  -6    5.15    2.92   0
  -4   4  -9   32.96    4.27   0
  -2   4  -8  859.12   13.39   0
  -1   5 -20   84.80    8.41   0
  -1   5 -19    5.50    5.00   0
  -1   5 -13  109.26    6.70   0
  -1   5 -12   60.88    5.26   0
   0  -6   5  384.43    7.61   0
   1  -9   6  290.87    8.22   0
   1   5 -11  482.66   10.70   0
   4   6 -22   -0.83    5.53   0
   4   6 -21   44.30    6.60   0
   4   6 -20   63.01    7.03   0
   4   6 -19  199.01    9.69   0
   4   6 -18   41.40    5.72   0
   4   6 -17  403.19   11.80   0
   4   6 -16   -1.94    3.51   0
   5  -7   4   33.72    3.72   0
   5  -5   3   22.22    2.91   0
   6  -6   3  469.90    9.91   0
   6   6 -24   68.05    7.91   0
   6   6 -16  191.08    7.47   0
   6   6 -15  496.76   11.11   0
   7  -1  -1 2738.86   16.00   0
   8  -4   1    1.42    2.25   0
   8   6 -16   40.18    3.93   0
  10   6 -16  256.14    7.36   0
  12  -4  -1    0.18    2.52   0
  12   6 -17   14.08    2.91   0
  13  -1  -4  345.43    7.14   0
  14  -4  -2   61.75    4.67   0
  18   6 -23  158.22    6.04   0
  19  -3  -6   57.52    4.54   0
  19  -1  -8  137.96    5.49   0
  24  -2 -11   36.59    4.07   0
  25   1 -16   20.09    2.49   0
 -21  -7   0    2.99    3.39   0
 -20  -6   0   19.75    3.57   0
 -20  -4  -7   -0.83    4.98   0
 -20  -4  -6    8.73    5.07   0
 -19  -5   0   18.41    3.46   0
 -19  -3  -8    6.43    4.84   0
 -19  -3  -7    8.79    4.81   0
 -19  -3  -6   -3.54    4.49   0
 -18  -4   0   11.83    3.37   0
 -18  -2  -8    1.64    5.31   0
 -16  -4   2  183.22    5.64   0
 -15  -1  -3    5.31    3.22   0
 -14   0  -5   -0.31    3.89   0
 -14   0  -4 1482.67   20.27   0
 -13   1 -12   38.78    6.33   0
 -12   0  -2  999.48   14.37   0
 -11   1  -4  120.41    6.09   0
 -10   2  -6  569.15   12.70   0
  -9   3 -15   32.03    6.86   0
  -9   3 -14   66.49    7.86   0
  -9   3 -12   63.42    7.17   0
  -9   3 -11  117.78    8.23   0
  -9   3 -10   27.47    5.65   0
  -7   3  -7  596.67   12.54   0
  -6   4 -12  160.27    8.62   0
  -6   4 -11   -0.49    4.09   0
  -6   4 -10  321.82   10.52   0
  -3  -7   6   21.75    2.33   0
  -3   3  -5   18.89    2.89   0
  -3   5 -18   15.27    5.76   0
  -3   5 -17   -0.01    5.16   0
  -3   5 -16    7.94    5.23   0
  -3   5 -15   69.37    7.03   0
  -3   5 -14   39.38    5.72   0
  -3   5 -13   87.53    6.70   0
  -1   5 -11  270.22    8.78   0
   1  -7   5  861.71   12.25   0
   2   6 -21   55.32    7.50   0
   2   6 -20   -0.22    5.08   0
   2   6 -19   65.27    7.16   0
   2   6 -18  319.30   11.95   0
   2   6 -17  530.71   14.20   0
   2   6 -16  173.45    8.43   0
   3   5 -10  750.79   11.48   0
   4  -2   1 2137.20   14.07   0
   4   6 -15   54.76    4.80   0
   7  -7   3 1366.80   17.43   0
   7  -5   2  402.98    8.84   0
   7   5 -11  427.14    7.44   0
   8  -6   2  599.78   11.57   0
   8   6 -15  171.44    6.17   0
   9  -5   1   10.98    2.81   0
   9  -1  -2  466.28    7.19   0
  10  -6   1  164.63    6.72   0
  10  -4   0   26.76    3.20   0
  11  -5   0   26.51    3.44   0
  11  -1  -3  153.92    4.63   0
  13  -5  -1  121.82    6.01   0
  14   6 -18  293.73    6.94   0
  16  -2  -5    3.42    2.28   0
  16   0  -7    2.62    1.55   0
  16   6 -20   20.45    2.93   0
  17  -3  -5  220.63    7.41   0
  17   1  -9   77.11    3.18   0
  20  -2  -8    9.32    3.18   0
  20   0 -10  302.45    6.87   0
  23   1 -14  177.33    4.98   0
 -21  -5  -6   10.32    5.04   0
 -21  -5  -5    1.23    4.45   0
 -20  -4  -5   12.51    4.76   0
 -20  -4  -4    3.98    4.21   0
 -19  -3  -5    0.66    4.19   0
 -19  -3  -4   -0.94    3.92   0
 -18  -2  -7   19.53    5.05   0
 -18  -2  -6   18.02    5.06   0
 -18  -2  -5   30.85    5.24   0
 -17  -1  -9    8.53    5.54   0
 -17  -1  -8   47.66    6.38   0
 -17  -1  -7   81.90    7.19   0
 -16  -2  -1  173.43    6.62   0
 -15  -1  -2    1.38    2.82   0
 -13   1  -6   50.34    5.52   0
 -12   2 -12   39.95    6.52   0
 -12   2 -11    4.25    5.41   0
 -12   2  -9   85.17    7.37   0
 -12   2  -8  111.42    7.41   0
 -11   1  -3  592.12   11.51   0
 -10   2  -5   84.76    5.46   0
  -9   3  -8   78.12    6.26   0
  -7   3  -6    4.31    3.05   0
  -6   4  -9   34.70    4.66   0
  -4 -10   7   10.77    2.60   0
  -4   4  -8  247.55    7.75   0
  -3 -11   7   69.97    4.39   0
  -3   5 -12  115.23    7.10   0
  -2   4  -7    2.88    2.68   0
  -1   5 -10  596.12   11.95   0
   0 -10   6   13.78    3.03   0
   0   4  -7  220.44    6.11   0
   0   6 -18  160.80    9.12   0
   0   6 -17  204.41    9.73   0
   1  -5   4    3.65    1.97   0
   1   5 -10  265.56    7.69   0
   2  -8   5  345.81    8.54   0
   2  -4   3   -4.74    1.58   0
   2   4  -7   41.63    2.87   0
   2   6 -15  266.71    9.54   0
   2   6 -14   92.33    5.84   0
   3  -9   5    5.66    2.98   0
   3  -3   2  467.08    7.13   0
   4   6 -14  163.83    6.83   0
   6   6 -14   49.98    3.97   0
  14  -2  -4    2.64    2.15   0
 -18  -8  16   60.91    3.92   0
 -14  -6  10    9.53    2.60   0
 -11  -1  24    7.41    3.19   0
 -10  -6   4   19.45    2.95   0
 -10   0  19   -2.25    2.12   0
 -10   0  20  507.87    9.52   0
  -9  -3   6   10.92    1.68   0
  -7   1  22   26.05    4.42   0
  -6  -4   1   90.47    3.95   0
  -6   0  26    6.62    5.07   0
  -5  -5  -1  110.28    4.90   0
  -5  -3   1  493.65    7.20   0
  -5   1  24   54.02    6.24   0
  -4   0  27   -2.36    5.48   0
  -4   2  21   96.89    6.90   0
  -3  -5  -3   13.00    2.88   0
  -3   1  25   -3.04    4.96   0
  -1   1   3   -0.26    1.02   0
  -1   3  19   20.33    5.04   0
   0   2  23    5.11    6.61   0
   1   3  20    1.58    5.35   0
   2   2   2  494.35    6.86   0
   2   4  14  309.75   11.11   0
   2   4  15   -1.08    4.51   0
   3   3  21    4.85    6.14   0
   4   4   7    7.98    3.43   0
   4   4  16   12.63    5.77   0
   4   4  17    7.90    5.78   0
   5  -3  -8  103.00    3.64   0
   6   4  17   16.95    6.44   0
   8   4  17   34.28    7.32   0
   9   5   9  131.46    8.62   0
   9   5  10  146.78    9.28   0
  10   4   1   10.65    3.31   0
  11   5   8   10.61    6.03   0
  11   5   9  304.10   12.59   0
  11   5  10   62.27    8.13   0
  13  -3 -13   67.67    2.65   0
  13   3  -4  182.87    6.00   0
  13   5   6   22.76    6.36   0
  13   5   8   73.31    8.28   0
  13   5   9   54.28    8.06   0
  13   5  10   13.61    6.20   0
  15  -3 -14   58.98    2.37   0
  15   5   6   56.34    7.75   0
  15   5   7   68.77    8.32   0
  15   5   8   48.98    7.63   0
  18   4  -2    1.48    4.48   0
  20   4  -2    3.33    4.41   0
  21   3  -6    0.38    3.68   0
  22   4  -2    4.04    5.00   0
  22   4  -1   -1.45    5.33   0
  23   1 -11    2.40    2.64   0
  23   3  -6   -9.79    3.57   0
  24   2  -9   21.52    3.92   0
  24   4   0   18.06    6.22   0
  24   4   1    4.86    6.12   0
  24   4   2    0.22    6.03   0
  25   1 -11   67.53    4.95   0
  25   3  -5   88.76    7.69   0
  27   1 -11   56.96    5.13   0
  27   3  -4   -6.85    4.99   0
  27   3  -3   31.87    6.66   0
  28   2  -8   85.30    7.00   0
  29   1 -10    6.88    4.47   0
  30   2  -6   18.11    5.83   0
  30   2  -5   27.54    6.61   0
  31   1  -9    0.01    4.90   0
 -16  -8  11   12.65    3.34   0
 -14  -4  13   14.29    1.48   0
 -13  -7   7   17.27    3.08   0
 -13  -3  13   65.67    1.62   0
 -12  -4   9    9.33    1.83   0
 -12  -2  25   24.58    3.66   0
 -11  -1  23    6.30    3.00   0
  -9  -1  26   30.12    5.15   0
  -8   0  24   89.06    6.41   0
  -7  -5   1  333.87    7.64   0
  -7   1  20   13.38    3.94   0
  -7   1  21   -1.30    3.26   0
  -6  -6  -1  372.58    8.92   0
  -5   1  23   21.37    5.60   0
  -4  -6  -3 1164.58   15.41   0
  -4   2  20   18.85    4.54   0
  -3   1  24   14.41    6.14   0
  -2  -6  -5   31.66    3.56   0
  -2  -2  -1  849.64    8.09   0
  -2   2  22   28.89    6.02   0
  -1   1  25   53.86    7.51   0
  -1   3  11  112.63    5.44   0
  -1   3  18   -2.26    4.12   0
   0   2  22    6.45    6.26   0
   1  -3  -5  732.56    9.10   0
   1   3   7  834.88   12.01   0
   1   3  19    6.01    5.32   0
   2   2  23   21.95    6.86   0
   3   1  -1 2666.97   10.21   0
   3   3  20    5.33    6.06   0
   4   4  14  125.15    8.19   0
   4   4  15   33.35    5.96   0
   5   3  20    4.98    6.04   0
   6   4   5    6.96    3.39   0
   6   4  16   -2.51    5.51   0
   8   2  -3  978.03    9.74   0
   8   4   3    0.46    2.95   0
   8   4  15   42.19    6.87   0
   8   4  16   54.88    7.86   0
  10   4  15   -7.52    5.61   0
  11  -7 -15  486.30   10.72   0
  11  -3 -12   13.52    1.64   0
  12   4   0   34.53    4.14   0
  12   4  14   43.52    8.06   0
  13  -7 -16   -1.19    3.29   0
  15  -7 -17  737.45   12.49   0
  16   4  -1    1.34    3.71   0
  17   3  -5  216.44    7.32   0
  18   4  -1   25.71    5.32   0
  20   0 -12  991.54    9.86   0
  20   4  -1    1.74    4.52   0
  21  -5 -18   49.79    2.66   0
  22   4   0    5.94    5.72   0
  22   4   1   -2.23    5.32   0
  22   4   2   -0.99    5.46   0
  22   4   3    1.36    5.54   0
  22   4   4   -7.00    5.47   0
  23   3  -5  222.21    9.76   0
  25   3  -4   -0.17    4.87   0
  26   2  -8  122.71    7.27   0
  27   3  -2    8.91    5.52   0
  27   3  -1    3.01    5.86   0
  28   2  -7   33.25    5.65   0
  30   2  -4   27.63    6.55   0
  31   1  -8   -4.85    5.16   0
 -18  -8  15  179.88    6.11   0
 -18  -6  20   -0.44    1.08   0
 -17  -7  14   57.78    3.74   0
 -15  -7  10    2.19    2.66   0
 -13  -5   9  865.80   10.49   0
 -11  -5   6  318.28    6.91   0
 -11  -1  22   46.37    3.95   0
  -8  -6   1  453.14    9.54   0
  -8   0  23   -6.02    4.05   0
  -7  -1  27    4.54    4.33   0
  -7   1  18   35.72    4.20   0
  -7   1  19  195.90    7.28   0
  -6   0  25   -0.90    4.23   0
  -5   1   9   35.09    2.05   0
  -5   1  22  128.83    7.76   0
  -4  -2   1 2579.82   13.48   0
  -4   0  26   25.45    5.77   0
  -4   2  12   86.73    4.23   0
  -4   2  18   22.45    4.38   0
  -4   2  19   40.62    4.91   0
  -2   0  26   -0.25    5.90   0
  -2   2  21   22.09    5.46   0
  -1   1  24   89.23    8.89   0
  -1   3  13   -3.02    2.81   0
  -1   3  14   44.03    4.56   0
  -1   3  15   82.39    5.80   0
  -1   3  16   79.33    6.27   0
   0  -6  -7  592.77   11.29   0
   1  -5  -7   41.40    3.52   0
   1   3  18    0.71    4.80   0
   2  -4  -7   38.00    3.41   0
   2   2  22   -0.19    5.87   0
   3   3  19   15.14    5.97   0
   4   4  11    1.02    3.85   0
   4   4  12   63.20    6.05   0
   4   4  13   13.26    4.93   0
   5  -5 -10   34.57    3.22   0
   5   3  19    8.72    5.78   0
   6   4  13   32.78    6.12   0
   6   4  14  141.21    9.42   0
   8   4   4   36.88    4.28   0
   8   4  14  170.81   10.50   0
  10  -6 -14  310.64    8.09   0
  10   4  14   91.20    9.05   0
  11   3  -2   71.97    4.53   0
  12  -6 -15  652.79   11.11   0
  12   4   1   10.16    3.61   0
  14   4  12  101.85    9.45   0
  15   3  -4   14.64    2.98   0
  16  -6 -17   12.86    2.92   0
  16   4   0   40.86    5.11   0
  16   4  10  182.34   11.58   0
  17  -7 -18   -1.49    2.79   0
  18   4   0   16.66    4.93   0
  18   4   8  164.05   11.38   0
  19   3  -5  258.62    8.54   0
  20   4   0   71.11    6.98   0
  20   4   1   36.92    6.48   0
  20   4   2   12.19    5.83   0
  20   4   3    7.31    5.96   0
  20   4   4   -1.51    5.46   0
  20   4   5    8.00    6.22   0
  20   4   6   15.20    6.23   0
  21   3  -5  237.63    8.85   0
  22   2  -8   10.56    3.75   0
  23  -1 -14  181.37    4.50   0
  23   3  -4   76.08    7.18   0
  24   2  -8  107.48    6.42   0
  25   3  -3   26.12    6.10   0
  25   3  -2   13.86    6.02   0
  25   3  -1    2.88    6.25   0
  25   3   1   16.11    6.71   0
  26   2  -7    9.61    4.80   0
  27   1 -10   14.63    4.50   0
  28   0 -12   57.74    4.80   0
  28   2  -6  141.11    8.91   0
  28   2  -5   25.09    6.20   0
  29   1  -9   18.75    5.16   0
  31   1  -7    8.74    5.07   0
  31   1  -6   29.36    6.68   0
 -12  -2  24   57.77    4.09   0
 -11  -1  21   71.93    4.13   0
  -9  -5   3  173.64    5.56   0
  -9  -1  25    9.67    4.15   0
  -8   0  22  282.02    9.00   0
  -7  -3   3  512.14    7.10   0
  -7   1  16  272.01    6.94   0
  -7   1  17  776.85   12.04   0
  -6   0  24  110.77    7.63   0
  -5  -1  27    6.06    5.51   0
  -4   0  25   -0.36    5.28   0
  -4   2  13  204.98    6.35   0
  -4   2  14   22.92    3.14   0
  -4   2  15   95.50    5.44   0
  -4   2  17   -0.72    2.80   0
  -3   1   6  408.20    5.17   0
  -3   1  23   11.60    5.19   0
  -2   2  20   12.40    4.84   0
   0   2  21   -1.49    5.12   0
   1   1  24   28.82    7.09   0
   1   3   8    0.95    2.67   0
   1   3  16    4.96    4.47   0
   1   3  17  145.20    8.39   0
   2   2  21    6.67    5.80   0
   3   3   5   23.37    3.19   0
   3   3  17   31.37    6.50   0
   3   3  18   -5.27    5.00   0
   4   2  21   26.40    6.69   0
   5   3   3  381.73    8.18   0
   5   3  18   11.35    6.01   0
   6  -4 -10 1054.25   12.06   0
   6  -2  -8  218.94    4.17   0
   6   4   9   38.82    5.26   0
   6   4  10  312.86   10.77   0
   6   4  11   -1.63    4.55   0
   6   4  12  166.22    9.10   0
   7   3  18   18.86    5.98   0
   8   4   5   11.82    3.73   0
   8   4  12  233.64   10.98   0
   8   4  13   -3.09    5.52   0
   9   3  17    2.07    5.95   0
  10   2  -4   22.54    2.22   0
  10   4   3   18.43    3.88   0
  10   4  12  234.80   11.81   0
  10   4  13    0.16    5.21   0
  11  -5 -14  139.55    5.15   0
  12   4   2   16.38    3.98   0
  12   4  11   26.41    6.81   0
  12   4  12  141.91   10.28   0
  13  -5 -15    8.67    2.35   0
  13   3  -3  460.62    9.50   0
  14   4   1   50.60    5.23   0
  14   4  10  231.89   12.22   0
  14   4  11   37.00    6.81   0
  15  -5 -16  292.21    6.67   0
  16   4   1    1.04    3.89   0
  16   4   8   85.07    8.60   0
  16   4   9   26.94    7.13   0
  17  -3 -15   18.12    1.45   0
  17   3  -4    0.66    3.48   0
  18   4   1    6.62    4.71   0
  18   4   2   10.53    5.10   0
  18   4   3    0.72    5.38   0
  18   4   4   11.46    5.97   0
  18   4   5   -5.42    5.48   0
  18   4   6   -3.10    5.48   0
  18   4   7   18.71    6.05   0
  20  -4 -17   65.16    2.37   0
  21   1 -10   10.57    2.74   0
  21   3  -4   33.49    4.98   0
  23   3  -3   31.35    5.97   0
  25   3   0   13.95    6.11   0
  26   2  -6   61.12    6.75   0
  27  -1 -14   12.98    2.97   0
  28   2  -4   74.53    7.79   0
  28   2  -3   21.80    6.39   0
  28   2  -2   -0.54    5.69   0
  29   1  -8   -1.06    4.76   0
  30   0 -11   -1.76    4.11   0
  31   1  -5   -1.41    5.10   0
 -16  -8  10    3.53    3.44   0
 -14  -6   9  477.37    8.76   0
 -13  -7   6    1.62    2.75   0
 -12  -2  23    5.84    2.80   0
 -10  -6   3   36.12    3.42   0
  -9  -1  24    2.91    3.61   0
  -8   0  12   70.68    2.51   0
  -8   0  21   -7.36    3.08   0
  -7  -1  26    1.59    3.95   0
  -5   1  21   49.19    5.28   0
  -3  -1  27    0.35    5.24   0
  -3   1  22   22.66    5.91   0
  -2   0  25    3.66    5.26   0
  -2   2  19  153.09    8.09   0
  -1   1  23    1.62    5.15   0
   0   2  20   -0.96    5.22   0
   1   1  23   37.06    6.99   0
   1   3   9  905.26   13.68   0
   1   3  14    7.54    3.88   0
   1   3  15  251.95    9.60   0
   2  -6  -9  434.17    9.76   0
   2  -2  -5 1674.26   11.54   0
   2   2  20   12.15    6.31   0
   3  -3  -7 1507.02   12.99   0
   3   3   6  756.78   11.89   0
   3   3  16   11.86    5.06   0
   4   2  20    7.00    5.46   0
   5  -1  -6    6.14    0.99   0
   7   1  -4   53.28    1.92   0
   7   3  17   -1.52    4.99   0
   8  -6 -13  259.25    7.46   0
   8   4   6  294.54    9.69   0
   8   4   7    4.77    3.95   0
   8   4  10  276.70   11.09   0
   8   4  11    0.94    5.03   0
   9  -5 -13   21.65    2.96   0
   9   3   0   49.70    3.83   0
   9   3  16   48.18    7.60   0
  10   4   4    0.57    3.37   0
  10   4   5    0.06    3.64   0
  10   4   6  209.98    8.99   0
  10   4   9   12.56    5.46   0
  10   4  10  292.87   11.98   0
  10   4  11   31.59    6.82   0
  11   3  15    2.68    6.16   0
  12   4   3   12.85    4.01   0
  12   4   4    6.49    4.08   0
  12   4   9    1.26    5.78   0
  12   4  10  147.15    9.96   0
  14   4   2   19.21    4.79   0
  14   4   4    6.44    4.74   0
  14   4   7   50.19    7.25   0
  14   4   8  130.44    9.63   0
  14   4   9   -2.08    5.15   0
  15   3  -3  561.84   11.38   0
  16   4   4   15.90    5.71   0
  16   4   5    1.18    5.43   0
  16   4   6    9.34    5.89   0
  16   4   7   12.43    5.62   0
  18  -6 -18  378.34    7.78   0
  19   3  -4    6.68    3.29   0
  21   3  -3   20.75    4.75   0
  22   2  -7   33.20    4.57   0
  23   3  -2   13.00    5.63   0
  23   3  -1   -3.92    5.25   0
  23   3   0    9.66    5.80   0
  23   3   1    0.65    5.60   0
  23   3   2   10.89    6.00   0
  23   3   3    2.53    5.63   0
  23   3   4    7.99    5.70   0
  24   0 -12   27.85    3.52   0
  24   2  -7    8.09    3.84   0
  26   0 -12  295.22    8.31   0
  26   2  -5    8.67    4.98   0
  27   1  -9   16.86    4.23   0
  29   1  -7    2.78    5.23   0
  30   0 -10  195.25    9.12   0
  32   0  -7    4.04    5.90   0
 -19  -9  15  127.59    5.92   0
 -18  -8  14  344.21    8.26   0
 -17  -7  13  372.71    7.94   0
 -13  -3  25   37.04    3.63   0
 -10  -2   9  601.40    4.44   0
  -8   0  20  303.29    8.54   0
  -7  -1  25   10.66    4.80   0
  -6  -6  -2    2.20    2.90   0
  -6  -2   3  584.38    6.36   0
  -6   0  23   -0.39    3.87   0
  -5  -5  -2  450.71    9.10   0
  -5  -1  26   37.08    5.79   0
  -5   1  10  631.06    7.89   0
  -5   1  20   23.56    4.35   0
  -4  -4  -2  635.50    9.69   0
  -4   0  24   -0.52    4.53   0
  -3  -5  -4  507.08    9.69   0
  -3   1  21   12.14    5.23   0
  -2  -4  -4  136.77    4.94   0
  -2   2  17   50.33    5.43   0
  -2   2  18   -0.65    3.66   0
  -1   1  22   30.62    6.08   0
   1   1  22   35.53    7.02   0
   1   3  11   33.56    4.04   0
   1   3  12    0.73    3.10   0
   1   3  13  150.16    7.23   0
   2   2  19   34.17    6.62   0
   3  -5  -9  309.50    7.63   0
   3   1  22   68.37    8.65   0
   3   3  15    4.61    4.64   0
   4   2   1 2027.87   14.18   0
   5   3   4   61.97    4.20   0
   5   3  15   26.43    6.45   0
   5   3  16    1.11    5.31   0
   6  -6 -12   -2.14    2.44   0
   6   2  19   -0.11    5.83   0
   7  -3 -10  439.84    6.96   0
   7   3   2  810.55   12.11   0
   7   3  15   18.76    5.76   0
   7   3  16   -1.56    4.89   0
   9   3  15   28.55    6.78   0
  10   4   7  163.23    8.60   0
  10   4   8   87.99    7.22   0
  11   3  14    9.12    6.12   0
  12   4   5  178.66    8.91   0
  12   4   6   57.04    6.41   0
  12   4   7    3.37    4.87   0
  13   3  -2   20.88    3.25   0
  13   3  13   79.49    9.08   0
  14   4   5    3.04    3.83   0
  17  -5 -17   10.13    2.27   0
  17   3  -3  248.18    8.45   0
  18   0 -11   -0.87    1.35   0
  19   3  -3  100.20    6.26   0
  19   3   8    2.18    6.56   0
  21   3  -2   10.74    4.60   0
  21   3  -1    2.16    4.42   0
  21   3   4   -0.55    5.69   0
  21   3   5    1.14    5.76   0
  22  -2 -15  471.32    5.15   0
  24   2  -6  149.19    7.84   0
  25   1  -9    1.78    3.60   0
  26   2  -4  134.97    8.83   0
  26   2  -3    3.18    5.22   0
  26   2  -2   19.39    6.94   0
  26   2  -1    9.08    6.42   0
  26   2   0   -3.98    5.57   0
  27   1  -8   17.55    5.31   0
  28   0 -11   -1.43    3.45   0
  29  -1 -13   10.94    3.68   0
  29   1  -6   10.14    5.24   0
  29   1  -5  114.97    9.12   0
  32   0  -6   47.82    6.94   0
 -14  -4  12   38.75    2.10   0
 -13  -5   8   32.13    2.94   0
 -12  -4   8 1214.49   11.24   0
 -12  -2  22   -0.64    2.21   0
 -11  -5   5   67.32    3.69   0
 -10  -4   5    4.67    1.83   0
 -10  -2  25   41.60    4.79   0
  -9  -1  23   -1.80    3.31   0
  -8  -6   0  368.73    8.96   0
  -8   0  13   -0.06    1.53   0
  -8   0  19   -3.82    2.85   0
  -7  -5   0    6.96    2.58   0
  -6  -2  27   -2.93    4.96   0
  -6   0   8 6010.51   14.72   0
  -6   0  22  140.60    7.58   0
  -5   1  19   26.04    4.07   0
  -4   0  23    0.87    5.33   0
  -3  -3  -2  483.95    7.59   0
  -3  -1  26   47.24    6.71   0
  -2  -6  -6  233.42    7.48   0
  -2   0  24    6.29    5.29   0
  -1   1  21   70.92    7.74   0
   0  -4  -6  882.53   11.62   0
   0   0  24  244.84   12.06   0
   0   2  18   72.87    6.80   0
   3   3   7 1434.01   16.94   0
   3   3   8  211.96    7.37   0
   3   3  13   79.24    6.16   0
   3   3  14   44.23    5.74   0
   4  -4  -9  144.90    4.95   0
   4   2  19    6.38    5.31   0
   5   3  14    7.85    5.00   0
   6   2  18    6.25    5.17   0
   7  -5 -12  103.79    4.64   0
   7   3  14   57.07    7.31   0
   8   2  18   -2.65    5.54   0
   9   3   1  458.28    9.64   0
   9   3  14   72.99    8.05   0
  11   3  13  148.31   10.22   0
  12  -4 -14   40.43    2.74   0
  13   3  -1  124.64    6.23   0
  13   3  12   -5.93    5.75   0
  14  -4 -15  113.30    3.90   0
  15   3  -2  132.27    6.29   0
  15   3  10    9.97    5.73   0
  15   3  11  163.54   10.68   0
  16   2  -6   93.86    4.43   0
  17   3  -2  103.86    6.25   0
  17   3   8   10.29    5.57   0
  17   3   9  166.49   11.27   0
  19   1  -9    6.29    2.38   0
  19   3  -2   61.08    5.86   0
  19   3  -1    8.04    4.58   0
  19   3   5   -4.07    4.70   0
  19   3   6    3.33    5.85   0
  19   3   7    3.68    5.35   0
  21   3   0    5.56    5.10   0
  21   3   1    0.62    5.27   0
  21   3   2   17.35    5.91   0
  21   3   3    4.03    5.13   0
  22   2  -6  270.29    9.27   0
  23   1  -9   85.42    5.38   0
  24   2  -5   30.07    5.26   0
  24   2  -4  146.63    8.87   0
  27   1  -7   11.94    5.38   0
  29   1  -4   24.83    6.32   0
  29   1  -3    6.69    5.74   0
  30   0  -9   -2.11    4.11   0
  30   0  -8   61.41    6.91   0
 -18  -8  13  142.62    5.94   0
 -16  -6  12   57.66    3.55   0
 -14  -6   8  273.41    7.15   0
 -13  -3  24    1.29    2.26   0
 -12  -6   5  337.89    8.08   0
 -12  -2  21    1.91    2.41   0
  -9  -5   2   30.12    3.08   0
  -9  -3   5    2.62    1.70   0
  -9  -1  22    9.06    3.50   0
  -8  -2  26   21.20    4.88   0
  -8   0  18  619.95   10.69   0
  -7  -1  24    0.74    4.31   0
  -5  -1  25    1.25    4.49   0
  -5   1  17 1042.25   15.58   0
  -5   1  18    5.36    3.15   0
  -4  -2  27    5.92    5.25   0
  -3  -1  25   -3.98    5.33   0
  -3   1  20   85.15    6.64   0
  -2   0  23    2.24    5.35   0
  -2   2  11  226.59    6.64   0
  -2   2  13  431.47    9.84   0
  -2   2  14    1.33    2.97   0
  -2   2  15  274.06    8.76   0
  -1  -3  -4  598.68    8.55   0
  -1  -1  -1 2693.23   10.94   0
   1  -5  -8  183.34    6.19   0
   1   1  21    5.65    5.52   0
   2   0  23   -5.64    5.88   0
   2   2  18   10.90    5.40   0
   3   1  21   11.46    6.25   0
   3   3   9  531.61   11.51   0
   3   3  10   16.99    3.85   0
   3   3  11   20.31    4.05   0
   3   3  12   26.44    4.49   0
   4  -6 -11  231.15    7.33   0
   4   2  18    0.96    5.30   0
   5   3   6    3.92    3.02   0
   5   3  12   50.86    5.96   0
   5   3  13   90.98    7.29   0
   7   3   3   20.84    3.44   0
   8   2  17    0.12    5.72   0
   9   1  -5  265.04    4.20   0
   9   3  12   55.12    6.97   0
   9   3  13  102.86    8.90   0
  10  -4 -13   49.97    3.11   0
  10   2  16   35.30    7.23   0
  11   3   0  462.23   10.06   0
  11   3  12   14.24    6.29   0
  13  -7 -17  318.34    8.87   0
  13   3  10   18.83    6.10   0
  13   3  11  189.48   11.21   0
  15  -7 -18    3.07    3.05   0
  15   3  -1   39.56    4.50   0
  15   3   9   87.10    8.59   0
  17   3  -1  104.41    6.54   0
  17   3   6    4.55    5.39   0
  17   3   7   12.11    6.10   0
  18   2  -6   18.68    3.07   0
  19   3   0    4.14    4.43   0
  19   3   1    4.54    5.15   0
  19   3   2   -1.30    5.08   0
  19   3   3   54.22    7.29   0
  19   3   4    4.92    5.72   0
  20   2  -6   49.53    4.36   0
  21   1  -9  129.01    5.60   0
  22   2  -5   11.79    4.25   0
  24  -2 -15   77.78    3.21   0
  24   2  -3   93.76    7.86   0
  24   2  -2  132.78    9.03   0
  24   2  -1   48.61    7.55   0
  24   2   0    1.36    5.86   0
  24   2   1   70.81    8.24   0
  24   2   2   -3.25    5.65   0
  25   1  -8    8.74    3.77   0
  26   0 -11   -0.57    2.88   0
  27  -1 -13   97.57    5.15   0
  27   1  -6    0.28    4.48   0
  28   0 -10  117.98    6.86   0
  29  -1 -12   39.68    4.58   0
  30   0  -7    4.29    5.39   0
 -19  -7  18    8.62    1.96   0
 -17  -7  12   47.84    3.88   0
 -17  -5  18   45.84    1.46   0
 -15  -7   8   12.31    3.31   0
 -13  -3  23   19.83    2.89   0
 -10  -6   2   77.59    4.53   0
  -8  -4   2  386.67    7.50   0
  -8   0  17   -2.26    2.29   0
  -6  -2  26   88.39    7.56   0
  -6   0  21   -3.53    3.31   0
  -5   1  14  279.23    7.22   0
  -5   1  15    4.18    2.87   0
  -5   1  16  293.65    8.09   0
  -4   0  22  229.63    9.86   0
  -3   1   7   18.62    1.72   0
  -1  -1  25   54.58    7.36   0
  -1   1   4  977.10    7.76   0
  -1   1  20   35.93    6.20   0
   0   0  23   -1.20    5.27   0
   0   2  15   11.27    4.60   0
   0   2  16    0.40    3.53   0
   1  -3  -6    3.10    2.39   0
   1   1  20   17.86    6.09   0
   2   2  17  166.79    9.13   0
   3   1  20   54.53    7.73   0
   4   2  17   14.62    5.85   0
   5  -5 -11  352.15    8.18   0
   5  -3  -9  170.13    4.69   0
   5   1  20   75.78    8.41   0
   5   3   7  388.66    9.92   0
   5   3   8  118.04    6.37   0
   5   3   9  546.57   12.66   0
   5   3  10   29.23    4.78   0
   5   3  11   65.53    5.89   0
   6   2  17   49.09    6.90   0
   7   1  19   56.93    8.25   0
   7   3   4    1.11    2.93   0
   8  -4 -12  535.86    8.73   0
   8   2  16   56.19    7.69   0
   9   3   2  227.24    7.42   0
   9   3  11  112.48    8.29   0
  10  -6 -15  662.72   11.72   0
  10   2  15   15.21    6.50   0
  11   1  -6  506.41    6.35   0
  11   3  10   -2.53    5.77   0
  11   3  11   53.91    7.17   0
  12  -6 -16   36.00    4.02   0
  12   2  14    0.86    6.17   0
  13   1  -7    0.79    1.50   0
  13   3   0   57.03    4.70   0
  13   3   9  259.38   12.15   0
  14  -6 -17   70.13    4.30   0
  14   2  13   13.93    6.13   0
  15   3   7   26.90    6.59   0
  15   3   8   -3.54    5.08   0
  16  -4 -16   64.59    2.99   0
  16   2  -5    2.12    2.86   0
  16   2  11    2.29    5.14   0
  17   3   0  306.72   10.70   0
  17   3   2   61.93    6.52   0
  17   3   4   13.89    5.29   0
  17   3   5    5.59    5.63   0
  18   2  -5    2.75    3.26   0
  18   2   9   18.25    7.37   0
  19  -5 -18   45.49    2.77   0
  20   2  -5   80.46    5.47   0
  20   2   7    1.61    6.10   0
  22   0 -11    0.38    2.70   0
  22   2  -4  192.68    8.82   0
  22   2   3    5.12    6.04   0
  22   2   4   20.40    6.59   0
  22   2   5    6.40    5.56   0
  23   1  -8   30.63    4.54   0
  24   0 -11   -1.22    2.72   0
  25  -1 -13   75.37    4.40   0
  25   1  -7   -0.62    4.24   0
  27   1  -5   16.77    5.35   0
  27   1  -4   -3.62    5.01   0
  27   1  -3   17.78    5.94   0
  27   1  -2   18.10    6.35   0
  27   1  -1   59.16    7.95   0
  27   1   0    2.90    5.89   0
  28   0  -9    0.55    4.48   0
  30   0  -6    5.80    5.23   0
  30   0  -5   11.05    5.47   0
  30   0  -4    2.26    5.47   0
  31  -1 -10    1.16    4.13   0
 -18  -8  12   11.99    3.33   0
 -18  -6  17    2.05    1.60   0
 -15  -5  11   42.71    2.85   0
 -12  -2  15    0.26    0.77   0
  -9  -1  21    4.74    3.17   0
  -8  -2  25   16.94    4.33   0
  -7  -1  23    0.70    3.56   0
  -6  -6  -3  456.93   10.25   0
  -6   0  20  594.29   12.75   0
  -5  -5  -3   23.13    3.22   0
  -4  -6  -5  488.54   10.69   0
  -4  -2  26   35.83    6.30   0
  -4   0  21    4.96    4.96   0
  -3  -1   1 2768.12   10.72   0
  -3  -1  24    8.75    5.84   0
  -3   1  18    2.57    3.40   0
  -2  -2  26   14.38    5.78   0
  -2   0  22   46.68    6.51   0
  -1  -1  24   75.23    8.04   0
  -1   1  19  219.61    9.76   0
   0   0  22   32.28    6.41   0
   0   2   8   20.44    2.88   0
   1  -1  -3   -0.29    1.23   0
   1   1  19  258.49   11.53   0
   2  -6 -10  175.66    6.80   0
   2  -4  -8  414.38    8.24   0
   2   0  22   35.53    7.08   0
   2   2  15  206.57    9.85   0
   2   2  16   23.16    5.28   0
   4   2  16  148.72    9.12   0
   5   1  19   95.55    8.85   0
   6   2  16   10.80    6.03   0
   7   3   6    2.59    3.37   0
   7   3   7  600.32   13.18   0
   7   3   9  266.22    9.85   0
   7   3  10    1.46    4.52   0
   8  -6 -14    7.99    2.87   0
   8   2  15   -0.17    5.58   0
   9   3   3  229.96    7.79   0
   9   3   9  204.79    9.68   0
   9   3  10   25.18    5.80   0
  10   2  14   65.10    8.11   0
  11   3   2   74.36    5.23   0
  11   3   3   30.18    4.31   0
  11   3   9  210.97   10.48   0
  12  -2 -12   19.34    1.41   0
  12   2  13   14.20    6.43   0
  13   3   2   29.65    4.45   0
  13   3   6   33.09    5.86   0
  13   3   7    6.78    5.06   0
  14   2  -4    1.22    2.68   0
  14   2  12   23.48    6.64   0
  15   3   1    4.19    3.75   0
  15   3   4    1.60    4.55   0
  15   3   6    4.48    5.05   0
  16   0 -10    7.26    1.45   0
  16   2  10   30.40    7.01   0
  17  -7 -19  270.19    7.66   0
  18   2   8    1.60    5.96   0
  20   2  -4  312.52    9.98   0
  20   2   5   15.25    5.81   0
  20   2   6   21.47    6.70   0
  21   1  -8  214.26    7.36   0
  22   2  -3   61.33    6.07   0
  22   2  -2   -2.52    4.60   0
  22   2  -1   -2.30    4.78   0
  22   2   0   -6.48    4.90   0
  22   2   1    4.74    5.56   0
  22   2   2   22.46    6.32   0
  25   1  -6    3.74    4.04   0
  25   1   2   14.32    6.71   0
  26   0 -10  120.16    6.35   0
  28   0  -8   43.93    6.15   0
  29  -1 -11   47.41    5.47   0
  31  -1  -9   -2.51    4.08   0
  31  -1  -8    1.06    5.71   0
 -19  -7  17  234.43    5.45   0
 -17  -7  11   74.91    4.57   0
 -16  -6  11  139.91    4.98   0
 -14  -6   7  448.11    9.30   0
 -13  -5   7 1022.41   12.40   0
 -13  -3  12   10.58    1.01   0
 -13  -3  22    7.24    2.41   0
 -12  -6   4   18.51    2.91   0
 -12  -2  16    5.49    1.17   0
 -12  -2  18  223.02    4.76   0
 -10  -2  23   24.17    3.86   0
  -9  -3  26    4.78    4.40   0
  -9  -1  20  100.56    5.15   0
  -8  -6  -1 1114.47   15.62   0
  -7  -5  -1  687.56   11.48   0
  -7  -1  22   21.35    4.35   0
  -6  -2  25   -1.89    5.15   0
  -5  -3  27   70.94    7.72   0
  -4  -4  -3   47.55    3.58   0
  -4  -2   0 2149.73   13.50   0
  -4   0   5    1.20    0.69   0
  -3   1  17  332.56    9.86   0
  -1   1  18   12.17    4.57   0
   0   2   9    1.49    2.48   0
   0   2  10  295.23    7.95   0
   0   2  13    2.89    3.16   0
   2   0  21    6.80    6.31   0
   2   2  14  501.40   13.05   0
   3  -5 -10  730.50   11.92   0
   4   0  21    4.35    6.06   0
   4   2  15   12.73    5.20   0
   5   1  -2 1091.96    7.58   0
   5   1  18   10.82    5.53   0
   6  -6 -13  433.87    9.99   0
   6  -4 -11   31.47    2.85   0
   6   2  15   83.25    8.20   0
   7   1  18   10.43    6.17   0
   8   2  14   95.82    8.57   0
   9   1  17    2.25    5.94   0
   9   3   5    2.38    3.44   0
   9   3   6   -1.39    3.61   0
   9   3   7  394.12   11.68   0
   9   3   8   62.06    5.78   0
  10   2  13   43.66    7.33   0
  11  -5 -15   58.12    3.94   0
  11   3   5    5.94    3.92   0
  11   3   7   12.78    5.06   0
  12   2  -3  512.53    9.23   0
  12   2  12   36.73    7.15   0
  13   3   3   -1.23    2.55   0
  13   3   4    9.83    4.25   0
  13   3   5    1.21    4.50   0
  14   2  11   42.61    7.55   0
  16  -6 -18  204.61    6.24   0
  16   2  -4  226.43    7.29   0
  16   2   9    6.49    6.14   0
  18   2  -4  209.53    7.74   0
  18   2   7   20.82    6.47   0
  19   1  -8  132.92    5.21   0
  20   2  -3   39.87    4.91   0
  20   2  -2   27.55    5.72   0
  20   2   3   30.28    6.73   0
  20   2   4   17.39    6.24   0
  23   1  -7   -0.85    3.25   0
  23   1   4   16.25    6.94   0
  24   0 -10   53.31    4.58   0
  25   1  -5    7.48    4.76   0
  25   1  -4    1.82    4.84   0
  25   1  -3    4.52    5.99   0
  25   1  -2   14.70    6.39   0
  25   1  -1   10.90    6.06   0
  25   1   0   71.91    8.34   0
  25   1   1   27.66    6.98   0
  26   0  -9    0.38    4.21   0
  27  -1 -12   44.56    4.56   0
  28  -2 -14   11.16    3.28   0
  28   0  -7   -1.32    4.37   0
  28   0  -6   35.85    6.60   0
  28   0  -5   -6.25    5.47   0
  28   0  -2   49.43    7.90   0
  31  -1  -7    5.05    5.09   0
  31  -1  -6   22.67    5.99   0
  31  -1  -5    7.96    5.52   0
 -17  -5  17    9.18    1.22   0
 -15  -7   7   41.57    3.96   0
 -12  -4   7    9.42    2.08   0
 -12  -2  17   47.27    2.28   0
 -10  -6   1  189.58    6.78   0
  -9  -5   1  137.52    5.47   0
  -9  -1  19   24.51    3.26   0
  -8  -2   5  161.30    3.39   0
  -8  -2  24   64.24    5.61   0
  -6   0  18 1560.56   18.89   0
  -4  -2  25   29.95    5.83   0
  -4   0  20  531.86   13.22   0
  -3   1  16  158.91    6.89   0
  -2  -4  -5  972.64   12.58   0
  -2  -2  25   20.12    5.99   0
  -1  -5  -7 1214.04   15.53   0
  -1  -1  23    6.92    5.57   0
   0  -2  -4   76.98    3.18   0
   0   0  21   12.69    5.88   0
   1  -1  23   31.29    6.92   0
   1   1   2  104.72    2.80   0
   2   2  13  300.20   10.02   0
   3  -3  -8   74.23    3.58   0
   3   1  18   66.99    7.38   0
   4   0  20   73.46    8.83   0
   4   2  14   92.38    7.27   0
   6   0  20   97.12    9.38   0
   6   2  14  106.75    8.07   0
   7   1  17  114.17    9.33   0
   8   2  13   13.95    5.98   0
   9   1  16   50.55    7.83   0
  10   2  12   23.30    6.57   0
  11   1  15   50.65    7.91   0
  12   2  11    9.02    6.23   0
  13   1  14   38.13    7.86   0
  14   2  -3   64.50    4.61   0
  14   2  10  143.78   10.22   0
  16   2  -3  328.14    9.37   0
  16   2   8   20.36    6.41   0
  18   2  -3    8.61    3.44   0
  18   2   5   33.57    7.05   0
  18   2   6   21.45    5.96   0
  20   2  -1   54.47    6.28   0
  20   2   0   36.61    5.92   0
  20   2   1   43.31    6.27   0
  20   2   2    0.67    5.51   0
  21   1  -7   11.85    3.88   0
  21   1   6   16.39    6.75   0
  23   1  -6   42.98    5.19   0
  23   1   3  136.45   10.30   0
  26   0  -8   74.28    6.30   0
  28   0  -4    9.50    5.66   0
  28   0  -3    6.19    5.76   0
  29  -1 -10    2.24    3.80   0
 -19  -7  16    6.29    2.31   0
 -18  -6  16    2.67    1.71   0
 -16  -6  10   15.64    2.83   0
 -11  -3  24   -0.29    3.09   0
 -10  -2  22   63.23    4.44   0
  -9  -3  25   41.36    5.19   0
  -9  -1  11  266.60    2.97   0
  -8  -4   1   23.63    2.89   0
  -7  -3  26    7.71    4.36   0
  -7  -1  21   -1.30    3.00   0
  -6  -2  24   18.52    5.36   0
  -6   0   9   -0.01    1.00   0
  -6   0  17   -9.24    3.09   0
  -5  -3  26   17.67    6.06   0
  -5  -1  22  112.33    7.12   0
  -4   0  19    9.89    4.80   0
  -3  -3  -3  252.29    6.03   0
  -3  -3  26   21.26    6.59   0
  -3   1  15   23.52    3.61   0
  -2   0  20 1055.37   19.90   0
  -1   1  16    2.43    4.27   0
   0  -4  -7  228.38    6.58   0
   0   0  20  458.18   14.53   0
   1  -5  -9  814.10   13.01   0
   1   1  17  415.09   12.95   0
   2   0  20  217.57   11.45   0
   2   2   7  126.87    5.36   0
   2   2  11   15.14    3.79   0
   2   2  12   89.43    5.95   0
   3  -1  22   76.30    8.74   0
   3   1   0    9.09    1.45   0
   3   1  17  169.77    9.74   0
   4  -4 -10 1311.57   14.64   0
   4   2  13   46.39    5.51   0
   5   1  17  275.24   12.52   0
   6   0  19    6.55    6.08   0
   7  -5 -13   41.72    3.52   0
   7   1  16   42.60    7.57   0
   8   0  18   -2.94    6.01   0
   8   2  12   17.07    5.45   0
   9  -3 -12    4.04    1.71   0
   9   1  15   76.33    8.12   0
  10   2  11   17.08    5.94   0
  11  -3 -13    1.79    1.38   0
  11   1  14   36.61    6.82   0
  12   2  -2  318.95    7.89   0
  12   2  10  149.85    9.99   0
  13  -3 -14   51.22    2.51   0
  13   1  13   42.86    7.84   0
  14   2   8   54.56    7.55   0
  14   2   9   21.77    6.23   0
  15  -5 -17   74.50    3.93   0
  15   1  12   62.03    7.67   0
  16   2  -2   68.20    5.56   0
  16   2   6   29.12    6.68   0
  16   2   7    0.40    5.38   0
  17  -1 -12    7.21    1.14   0
  17   1  -7   51.79    3.77   0
  17   1  10   81.87    9.00   0
  18  -6 -19  422.19    8.29   0
  18  -4 -17   73.68    2.78   0
  18   2  -2   14.25    3.95   0
  18   2  -1    1.41    4.02   0
  18   2   0    1.86    4.41   0
  18   2   1   39.87    5.93   0
  18   2   2   11.45    5.21   0
  18   2   3   50.41    6.61   0
  18   2   4   74.46    7.95   0
  19   1  -7    2.83    2.93   0
  19   1   8   33.52    7.67   0
  21   1   5  105.23    9.64   0
  22   0 -10  281.12    7.65   0
  23   1  -5  138.20    7.79   0
  23   1  -4  117.33    7.67   0
  23   1  -3   20.09    5.87   0
  23   1   0    8.13    5.43   0
  23   1   1   34.98    6.83   0
  23   1   2   33.96    6.79   0
  24   0  -9    3.80    3.53   0
  25  -1 -12  210.10    6.99   0
  26  -2 -14   58.54    4.02   0
  26   0  -7   -3.84    4.37   0
  26   0   0   15.67    7.06   0
  26   0   1    5.43    6.26   0
  27  -1 -11   58.64    5.22   0
  29  -1  -9    7.45    4.38   0
  29  -1  -8    4.13    5.12   0
  30  -2 -12    2.59    3.89   0
  32  -2  -8    1.20    5.01   0
  32  -2  -7   -1.09    4.98   0
 -17  -7  10    1.13    2.96   0
 -17  -5  16   -0.32    1.26   0
 -15  -5  10   58.88    3.37   0
 -14  -6   6    3.19    2.77   0
 -14  -4  23    6.43    2.36   0
 -13  -5   6  123.44    5.08   0
 -12  -6   3  593.15   11.44   0
 -12  -4  25    4.99    3.32   0
 -11  -5   3  262.98    7.19   0
 -11  -3   7  635.89    7.60   0
 -10  -2  21   39.86    3.86   0
  -9  -1  18  138.99    5.07   0
  -8  -2  23   12.96    3.79   0
  -7  -1  20    8.51    3.85   0
  -6  -2   2 1309.75   10.42   0
  -6   0  16  655.24   11.33   0
  -4  -2  24   87.30    7.54   0
  -3  -1  22   17.97    5.21   0
  -3   1  12  552.70   10.05   0
  -3   1  13   40.38    3.71   0
  -2  -2  24    8.49    5.59   0
  -2   0  19    0.94    5.09   0
  -1  -3  -5   -0.24    2.07   0
  -1   1  15   -5.32    3.78   0
   0  -2  24    3.87    5.54   0
   1  -1  22   45.89    7.16   0
   1   1  16  194.46    9.22   0
   2   2   8  341.86    8.54   0
   2   2   9  445.71   10.10   0
   2   2  10  224.70    7.83   0
   3  -1  -5   20.00    1.49   0
   3   1  16   59.28    6.76   0
   4   0  19   -3.12    5.83   0
   4   2  11   43.82    5.22   0
   5  -5 -12  171.54    6.20   0
   5   1  16   74.23    8.05   0
   6   2  11  164.38    8.45   0
   7  -3 -11  180.24    5.03   0
   7   1  -3  696.21    6.97   0
   8   2  11   36.73    6.16   0
  10   2  -1    3.72    2.56   0
  12   2   9   78.17    7.71   0
  13   1  12   37.80    7.42   0
  14   0  -9    1.34    1.17   0
  14   2  -2    4.33    2.87   0
  14   2   7   61.63    7.50   0
  15  -7 -19  232.19    7.69   0
  15   1  11    9.88    5.71   0
  16   2  -1  152.98    7.31   0
  16   2   3  128.78    8.36   0
  16   2   4   12.59    5.33   0
  19   1   6   -3.21    5.17   0
  19   1   7   34.80    7.37   0
  21   1  -6  104.07    5.93   0
  21   1  -5  195.11    8.35   0
  21   1   3   88.87    8.85   0
  21   1   4   50.47    7.80   0
  23   1  -2    7.65    5.41   0
  23   1  -1    6.23    5.45   0
  24   0   3   -1.40    5.71   0
  25  -3 -16   -0.23    1.77   0
  26   0  -6  134.22    8.36   0
  26   0  -5    2.69    4.84   0
  26   0  -4   32.42    6.86   0
  26   0  -3    1.12    5.38   0
  26   0  -2   75.00    8.21   0
  26   0  -1   -4.15    5.70   0
  27  -1 -10   18.44    4.67   0
  28  -2 -13   -2.23    3.01   0
  29  -1  -7   -2.66    4.55   0
  29  -1  -6   11.90    5.43   0
  29  -1  -5   91.30    8.31   0
  29  -1  -4   32.16    6.72   0
  29  -1  -3    6.71    6.04   0
  30  -2 -11   22.74    4.95   0
 -20  -8  15  200.59    6.58   0
 -18  -6  15  261.87    5.58   0
 -11  -3  23   38.89    4.08   0
 -10  -4   3  769.70   11.03   0
  -7  -5  -2  402.83    9.39   0
  -7  -3  25    7.38    4.86   0
  -6  -2  23   81.34    7.02   0
  -5  -3  25   73.26    7.49   0
  -4  -4  27    5.76    5.42   0
  -4   0  18  739.27   14.37   0
  -3  -5  -6   23.27    3.47   0
  -3  -1  21   18.34    5.59   0
  -1  -3  25   20.66    6.27   0
  -1   1  14    7.89    3.99   0
   0   0  19    7.60    5.05   0
   1  -1  21    6.48    6.22   0
   1   1  15   33.74    4.97   0
   2  -4  -9   20.44    2.97   0
   2  -2  23   15.69    6.65   0
   2   0  19   15.66    6.23   0
   3  -1  21   22.93    6.64   0
   4   0  18  115.03    9.43   0
   4   2   5   15.31    3.09   0
   4   2   6  134.75    5.81   0
   4   2   7  706.60   12.55   0
   4   2   8  308.29    9.04   0
   4   2  10  449.43   11.59   0
   5  -1  20   65.12    8.63   0
   5   1  15    0.91    4.99   0
   6  -2  -9  739.33    8.15   0
   6   0  18  195.09   11.36   0
   6   2   3   68.50    4.30   0
   6   2  10  147.64    7.80   0
   8  -4 -13  148.19    5.32   0
   8   0  17   -7.91    5.84   0
   8   2   1  197.91    6.23   0
   8   2   9   77.83    6.59   0
   9   1  -4   59.51    2.70   0
  10  -6 -16  256.73    7.93   0
  10  -4 -14   31.30    3.02   0
  10   0  16   47.70    7.82   0
  11   1  13   37.26    6.65   0
  12  -6 -17   10.81    3.63   0
  12  -4 -15   11.87    2.38   0
  12   2  -1    0.73    2.66   0
  12   2   7  235.63   10.61   0
  12   2   8  110.85    7.70   0
  13   1  11    8.03    6.25   0
  14   2   0  125.56    6.52   0
  14   2   4    0.51    4.62   0
  14   2   5    9.29    4.99   0
  14   2   6    8.98    5.31   0
  15   1  10   56.15    8.00   0
  16   2   0    3.80    3.74   0
  16   2   1  175.18    8.64   0
  16   2   2   48.54    6.15   0
  17   1   8   54.98    7.95   0
  19   1   5  114.82    9.47   0
  21   1  -4    4.90    3.99   0
  21   1  -3   28.71    5.68   0
  21   1   0    4.95    5.89   0
  21   1   1   47.15    7.09   0
  21   1   2   43.94    7.22   0
  22   0  -9    0.36    3.06   0
  22   0   5   -4.32    5.39   0
  24   0  -8   46.40    4.75   0
  24   0   2  159.47   10.91   0
  25  -1 -11   54.84    4.78   0
  27  -1  -9   10.88    4.77   0
  30  -2 -10   19.99    5.23   0
 -19  -7  14   90.41    4.52   0
 -17  -7   9   43.71    4.47   0
 -17  -5  15   87.95    2.94   0
 -16  -6   9    2.12    2.68   0
 -13  -3  11   25.95    1.55   0
 -12  -4   6  459.22    7.96   0
 -10  -2   8  972.77    6.62   0
 -10  -2  20   36.26    3.65   0
  -9  -5   0  251.50    7.49   0
  -9  -1  12  171.74    3.13   0
  -8  -4  26  150.25    8.77   0
  -8  -2  22   31.22    4.23   0
  -7  -1  19  208.92    7.58   0
  -6  -4  -2   12.49    2.93   0
  -6   0  11   -0.51    1.60   0
  -5  -1   3 2897.32   10.70   0
  -5  -1  20   22.37    4.84   0
  -4  -2  23   31.84    5.84   0
  -4   0  17    4.99    3.74   0
  -3  -3  25   51.63    7.02   0
  -2  -4  -6   51.45    3.92   0
  -2  -2  23    5.27    5.38   0
  -2   0  18  299.67   10.45   0
  -1  -1  21   71.28    7.40   0
  -1   1   6  653.20    8.07   0
  -1   1  13   41.47    4.30   0
   0  -2  23    3.32    5.61   0
   0   0  18  470.94   13.75   0
   1  -3  -7  216.87    5.90   0
   1   1  14  112.03    7.27   0
   2   0  18  638.69   16.95   0
   3  -5 -11  230.41    7.36   0
   3  -1  20   61.51    8.37   0
   5  -3 -10   47.71    3.13   0
   5   1  14   53.35    6.55   0
   6  -4 -12  305.88    7.63   0
   6   0  17   -4.47    6.36   0
   6   2   4  169.71    6.29   0
   6   2   6   56.47    4.77   0
   6   2   7   46.18    4.77   0
   6   2   8  232.32    8.62   0
   7  -1  19   55.13    8.31   0
   8   0  16  629.14   18.87   0
   8   2   2  228.84    7.05   0
   8   2   8  393.22   11.71   0
  10   0  15   -2.58    6.11   0
  10   2   1   14.05    3.25   0
  10   2   6  561.04   13.76   0
  10   2   7   66.91    6.38   0
  12   0  14   44.05    7.75   0
  12   2   0    0.74    2.88   0
  12   2   1   59.35    4.91   0
  12   2   2  158.94    7.27   0
  12   2   4   11.95    4.24   0
  12   2   5    1.06    4.00   0
  12   2   6   53.35    6.36   0
  13   1  10   37.55    7.29   0
  14   0  13   -0.97    5.55   0
  14   2   1   89.16    6.09   0
  14   2   3    1.10    3.90   0
  15  -3 -15   -1.10    1.28   0
  15   1   9    4.14    5.57   0
  16   0  11   -0.77    5.29   0
  17   1   6   29.85    6.53   0
  17   1   7   82.38    8.10   0
  18   0   9    3.17    6.54   0
  19  -1 -12  191.14    4.38   0
  19   1  -5    0.52    2.83   0
  19   1   3   45.62    6.85   0
  19   1   4   13.68    6.19   0
  20   0  -9    0.87    2.66   0
  20   0   7    3.48    6.15   0
  21   1  -2    3.76    4.56   0
  21   1  -1  159.35    8.98   0
  22   0   4  198.23   12.12   0
  23  -3 -16   16.63    1.67   0
  24   0  -7   -0.78    3.60   0
  24   0  -6   69.19    6.60   0
  24   0  -1   -3.27    5.98   0
  24   0   0  221.44   11.87   0
  24   0   1   -6.01    5.50   0
  27  -1  -8   10.91    5.32   0
  27  -1  -2   23.29    6.98   0
  27  -1  -1   51.73    8.06   0
  28  -2 -12    4.16    3.50   0
  30  -2  -9    3.48    4.36   0
  30  -2  -8   17.34    5.36   0
  30  -2  -7   15.94    6.14   0
  30  -2  -6   26.01    6.81   0
  30  -2  -5   30.21    6.71   0
  30  -2  -4   16.80    6.49   0
 -20  -8  14  254.01    7.47   0
 -14  -6   5  232.93    7.34   0
 -13  -3  19    8.71    1.99   0
 -11  -3  22   -0.02    2.74   0
 -10  -4  25    4.31    3.82   0
  -9  -1  14   68.31    2.87   0
  -8  -4   0  711.28   11.23   0
  -7  -3  24    2.35    4.60   0
  -7  -1   6    3.66    0.66   0
  -6  -4  26  128.76    8.44   0
  -6  -2  22  125.58    7.61   0
  -4  -4  26   56.88    7.05   0
  -4   0  16 1889.08   21.15   0
  -3  -1  20   96.19    7.57   0
  -2  -2  -3  374.25    6.58   0
  -2   0  17   14.33    4.35   0
  -1  -3  24   -0.02    6.23   0
  -1  -1  20   32.80    6.72   0
  -1   1  12  311.29    8.57   0
   0  -2  22    4.19    6.30   0
   1  -1  20   24.66    6.44   0
   1   1   3  880.72    8.33   0
   1   1  13  291.28    9.91   0
   2  -2  22   -0.79    5.71   0
   3   1  14    7.30    4.23   0
   4  -2  21   24.05    7.21   0
   4   0  17   -0.86    5.80   0
   5  -1  19  100.37    9.30   0
   5   1  -1   34.55    2.20   0
   7  -1  18   26.58    7.17   0
   7   1  13    0.21    4.96   0
   8   2   3   85.99    5.10   0
   8   2   4    7.77    3.39   0
   8   2   5  399.87   10.48   0
   8   2   6  646.15   13.65   0
   9  -5 -15    1.37    2.92   0
   9  -1  17   -3.96    6.46   0
   9   1  12   29.90    6.31   0
  10   2   2  604.59   12.02   0
  10   2   3  142.35    6.74   0
  11  -5 -16    4.26    2.97   0
  12   0  -8  580.27    5.58   0
  12   0  13    3.06    5.65   0
  13   1   9   82.92    8.59   0
  14  -4 -16  150.03    4.66   0
  14   0  12   62.28    8.68   0
  15   1   7    7.17    5.50   0
  15   1   8    6.63    5.68   0
  16   0  -9   -0.15    1.52   0
  16   0  10   11.39    6.44   0
  17   1  -5   21.52    3.27   0
  18   0   8   19.42    6.93   0
  19   1  -4   89.88    5.78   0
  19   1  -3   35.38    4.61   0
  19   1   0   46.24    6.94   0
  19   1   1   66.31    7.12   0
  19   1   2   41.19    6.52   0
  20   0   6   96.95    9.50   0
  22   0  -8  113.82    5.90   0
  22   0   3   -0.64    5.79   0
  24   0  -5    4.69    4.37   0
  24   0  -4  119.61    8.06   0
  24   0  -3   -2.48    5.20   0
  24   0  -2  185.32   10.47   0
  25  -1 -10   83.81    5.86   0
  25  -1   2   10.60    6.71   0
  26  -2 -13   -0.84    2.76   0
  27  -3 -15    4.19    2.63   0
  27  -1  -7   12.89    5.08   0
  27  -1  -6   -2.09    4.72   0
  27  -1  -5    9.88    5.46   0
  27  -1  -4    2.49    5.51   0
  27  -1  -3   16.28    6.17   0
  28  -2 -11    6.38    4.23   0
 -19  -7  13  338.75    7.99   0
 -16  -6   8   19.81    3.43   0
 -13  -5   5  327.73    7.92   0
 -11  -5   2   72.40    4.50   0
 -10  -2  19  247.31    6.70   0
  -9  -3   3  766.89    9.88   0
  -9  -3  23   52.55    5.19   0
  -8  -2  21    0.53    2.80   0
  -7  -5  -3    5.36    2.82   0
  -7  -1  18   33.69    3.75   0
  -5  -5  -5   18.06    3.37   0
  -5  -3  24    5.23    4.79   0
  -5  -1  19   29.85    4.79   0
  -4  -2  -1 2029.53   14.52   0
  -4  -2  22   17.49    5.22   0
  -4   0  15    0.90    3.22   0
  -3  -3  -4  422.04    8.23   0
  -3  -3  24   -0.16    5.04   0
  -2  -2  22   25.64    5.93   0
  -1   1  11  108.44    5.25   0
   0  -4  -8  511.55   10.08   0
   0  -2  -5  756.73    9.30   0
   0   0  17    5.37    4.81   0
   1  -5 -10  262.38    8.15   0
   1  -3  23   40.70    7.59   0
   1   1  12  193.22    7.69   0
   2   0  17   24.44    6.20   0
   3  -3  -9  590.60    9.65   0
   3  -1  19  176.30   10.64   0
   3   1   1  327.87    5.21   0
   3   1  13   65.16    5.91   0
   4  -4 -11   43.15    3.54   0
   4  -2  -8    6.73    1.71   0
   4   0  16  310.98   12.76   0
   5   1  13   67.28    6.83   0
   6   0  16 1016.54   22.23   0
   7  -5 -14  169.47    6.44   0
   7   1  12   19.94    5.54   0
   8   0  15   -4.65    6.14   0
   9   1  11   19.29    5.70   0
  10   0  14  157.85   10.62   0
  11   1  10   43.99    6.67   0
  13  -5 -17  134.18    5.47   0
  13   1   8   81.84    7.82   0
  14   0  11    1.26    5.94   0
  15   1  -5   32.94    3.19   0
  15   1   6   36.18    6.44   0
  16  -6 -19  195.77    6.36   0
  16   0   9   -0.76    6.12   0
  17   1  -4  275.09    8.45   0
  17   1   3   74.08    7.28   0
  17   1   4   75.88    7.63   0
  18   0   7   -7.46    5.70   0
  19   1  -2    8.16    3.93   0
  19   1  -1  309.11   11.16   0
  20  -2 -14    5.58    1.39   0
  20   0   5   -4.49    5.85   0
  22   0  -7   -2.61    3.01   0
  22   0   1    0.56    5.72   0
  22   0   2   77.15    8.19   0
  23  -1 -11    1.81    2.92   0
  23  -1   4   18.91    6.84   0
  25  -1  -9    3.52    3.88   0
  25  -1   0   65.69    8.40   0
  25  -1   1   30.72    7.32   0
  28  -2 -10   19.59    5.12   0
  28  -2  -2    1.11    6.13   0
  29  -3 -13   -1.04    3.27   0
  31  -3 -10    8.64    4.90   0
  31  -3  -9   24.85    5.70   0
  31  -3  -8    9.54    6.00   0
  31  -3  -7    0.82    5.20   0
  31  -3  -6    3.88    5.61   0
 -20  -8  13   11.95    3.03   0
 -15  -5   8  106.40    4.84   0
 -14  -4   9   17.95    2.11   0
 -12  -4   5  364.83    7.60   0
 -10  -4   2  189.79    6.07   0
  -9  -5  -1    8.67    3.33   0
  -8  -2   4 1238.25   10.02   0
  -7  -3   0  240.05    6.26   0
  -7  -1  17  794.76   12.58   0
  -6  -4  25   -5.97    5.33   0
  -6  -2  21   60.49    5.85   0
  -4  -4  25    1.25    5.74   0
  -3  -5  -7  441.17   10.53   0
  -3  -1  19  191.46    8.78   0
  -2  -4  25   26.48    6.47   0
  -2   0  16 1682.63   21.73   0
  -1  -3  -6   14.00    2.70   0
  -1  -3  23  127.06    9.63   0
  -1  -1  19  233.68   10.23   0
   0   0  16  478.29   13.11   0
   1  -1  19  274.89   11.87   0
   1   1  11   64.40    4.89   0
   2  -2  21    9.32    6.04   0
   2   0  16 1361.51   22.74   0
   3  -3  22   10.93    6.90   0
   4  -2  20    9.88    6.14   0
   5  -5 -13   15.82    3.03   0
   5  -1  18   10.62    6.34   0
   6   0  15    0.93    5.81   0
   7  -1  17  118.83    9.77   0
   7   1  -2   -0.13    1.47   0
   8   0  14   19.59    6.50   0
   9  -1  16   50.42    7.93   0
  10   0  13    0.63    5.93   0
  11  -1  15   40.80    7.91   0
  11   1   9   51.23    6.84   0
  12   0  12  112.61    9.30   0
  14   0  10    5.26    6.36   0
  15  -1  12   63.75    8.29   0
  16   0   8   29.26    6.57   0
  17  -1  10   84.04    8.81   0
  17   1  -3   13.50    3.51   0
  17   1  -2   53.22    5.01   0
  17   1  -1   99.46    7.03   0
  17   1   0   31.59    5.43   0
  17   1   1  150.22    8.61   0
  17   1   2   19.66    5.50   0
  18   0   6  251.86   12.75   0
  19  -1   8   36.25    7.89   0
  20   0  -8   35.66    3.49   0
  20   0   3    3.09    6.20   0
  20   0   4  493.71   16.56   0
  21  -1   6   24.34    7.29   0
  22   0  -6   11.09    3.48   0
  22   0  -5   -0.46    3.30   0
  22   0  -4   35.50    5.58   0
  22   0  -3   -4.57    5.15   0
  22   0  -2  319.49   12.06   0
  22   0  -1    0.69    5.26   0
  22   0   0  112.20    8.98   0
  23  -1   3  157.48   11.01   0
  25  -1  -8    9.68    4.61   0
  25  -1  -2   16.08    6.24   0
  25  -1  -1   10.94    6.36   0
  26  -2 -12    4.39    3.46   0
  28  -2  -9   10.45    4.43   0
  28  -2  -8   73.01    7.00   0
  28  -2  -7   37.31    6.57   0
  28  -2  -6  143.92    9.69   0
  28  -2  -5   17.83    6.23   0
  28  -2  -4   88.36    8.48   0
  28  -2  -3   30.02    6.98   0
 -19  -7  12   46.97    4.15   0
 -18  -6  12    9.33    2.78   0
 -13  -5   4   94.91    5.17   0
 -13  -3  10  146.13    3.38   0
 -13  -3  18   92.32    3.13   0
 -12  -4  23    9.01    3.13   0
  -9  -5  26   10.95    4.93   0
  -9  -3  22    6.07    3.86   0
  -8  -2  20   30.82    3.91   0
  -7  -5  26   42.92    6.65   0
  -6  -4  -3   79.98    4.71   0
  -6  -2   1  873.87    9.49   0
  -5  -5  26   59.69    7.65   0
  -5  -3  23   93.90    7.35   0
  -5  -1  18    1.34    3.30   0
  -4  -4  -5   24.52    3.43   0
  -4  -2  21   95.99    7.34   0
  -4   0  14   30.17    3.31   0
  -3  -5  26   -3.83    5.11   0
  -3  -3  23   46.00    6.57   0
  -2  -4  -7    5.11    2.95   0
  -2  -2  21   25.15    5.95   0
  -2   0  15   -0.43    3.39   0
   0  -4  24   29.34    7.01   0
   1   1   4 2810.76   16.33   0
   2  -4 -10 2210.25   20.83   0
   2  -2  20   15.85    6.64   0
   2   0  15   -2.57    5.51   0
   3  -5 -12  106.29    5.70   0
   3  -1  18   63.94    7.55   0
   3   1  11    0.08    3.38   0
   4   0  15    4.30    4.93   0
   5  -1  -7   -1.69    1.06   0
   5  -1  17  272.81   12.52   0
   6  -2  19   -0.31    5.98   0
   6   0  14   99.34    8.06   0
   7   1  10    9.16    4.40   0
   8  -2  18    5.35    6.18   0
   8   0  13   -2.47    6.05   0
   9   1   9    4.68    4.87   0
  10  -6 -17  213.03    7.95   0
  10   0  -7    0.60    0.77   0
  10   0  12   30.23    6.85   0
  11  -1  14   34.33    7.51   0
  12   0  11    6.59    6.25   0
  13  -1  13   32.55    7.59   0
  14   0   9   -0.92    6.11   0
  15  -1  11    2.72    5.69   0
  15   1  -3   25.05    3.55   0
  15   1   3    7.89    5.01   0
  15   1   4    2.62    4.95   0
  16  -4 -17   69.02    3.15   0
  16   0   7    2.69    5.67   0
  18   0  -8   66.51    4.05   0
  18   0   5   -3.02    6.08   0
  19  -5 -19   12.20    2.06   0
  19  -1   7   29.90    6.89   0
  20   0  -7   -3.38    2.39   0
  20   0   2  314.37   13.12   0
  21  -1   5  114.11    9.91   0
  23  -1 -10   82.93    4.93   0
  23  -1   2   24.89    6.82   0
  25  -1  -7    6.65    4.17   0
  25  -1  -6    5.32    4.73   0
  25  -1  -5   10.07    5.18   0
  25  -1  -4    1.10    5.17   0
  25  -1  -3    9.09    5.68   0
  26  -2   0   -0.16    5.88   0
  27  -3 -14   17.94    3.55   0
  29  -3 -12    9.16    4.17   0
  29  -3  -3   20.83    6.98   0
  32  -4  -7   35.65    7.00   0
 -16  -6   7  595.19   11.33   0
 -14  -4   8  840.64   10.57   0
 -11  -5   1   27.22    3.72   0
 -11  -5  25   75.07    5.75   0
  -8  -4  -1    2.23    2.58   0
  -8  -4  24  197.02    9.28   0
  -7  -1  16  283.31    7.43   0
  -4  -4  24  116.72    8.93   0
  -4   0   6 2026.82    8.87   0
  -4   0  13   -2.26    2.10   0
  -3  -1  18    3.45    3.40   0
  -2  -4  24   95.00    8.53   0
  -2   0  14  629.20   12.63   0
  -1  -3  22   26.40    6.96   0
   0  -2  20    4.08    5.78   0
   0   0  15    4.03    3.90   0
   1  -3  22   10.79    6.06   0
   1  -1  -4 1014.19    8.31   0
   1  -1  18   77.69    7.34   0
   1   1   9   14.34    3.20   0
   3  -3  21    7.96    5.92   0
   3   1   2   20.49    2.47   0
   3   1  10   33.54    4.44   0
   5   1   0 3242.93   17.15   0
   5   1  10  118.90    6.95   0
   6  -2  18    7.95    6.30   0
   7  -3 -12   15.28    2.61   0
   7  -1  16   38.24    7.50   0
   7   1   9    3.00    4.01   0
   8  -4 -14    2.55    2.76   0
   8   0  -6  449.13    3.26   0
   9  -3 -13  154.21    4.71   0
   9  -1  15   76.81    8.27   0
   9   1   8   21.21    4.93   0
  10  -4 -15    2.44    2.44   0
  10  -2  16   12.80    6.33   0
  11  -3 -14   94.15    3.64   0
  11   1   6   -1.10    4.12   0
  11   1   7   -4.13    4.66   0
  13  -1  12   37.79    7.66   0
  13   1  -3   91.40    4.64   0
  14   0  -8  452.62    6.50   0
  14   0   8  182.39   10.58   0
  15   1  -1  135.50    6.73   0
  15   1   0  280.61    9.57   0
  15   1   1  348.20   10.96   0
  15   1   2    2.87    4.15   0
  16   0   6  200.59   11.02   0
  17  -1   9   12.00    6.27   0
  18   0   4  586.95   17.28   0
  20   0  -6   19.92    3.56   0
  20   0  -5   -2.53    3.63   0
  20   0  -1    0.87    5.86   0
  20   0   0  939.61   19.85   0
  20   0   1    4.63    5.24   0
  21  -1   4   52.72    8.07   0
  23  -1  -9   75.20    5.48   0
  23  -1   0    5.02    6.05   0
  23  -1   1   45.24    6.97   0
  24  -2   3    2.57    6.44   0
  26  -2  -2   25.27    6.98   0
  26  -2  -1    5.15    6.23   0
  29  -3 -11   -1.15    3.64   0
  29  -3 -10    3.56    5.02   0
  29  -3  -5   91.46    9.23   0
  29  -3  -4    9.96    6.21   0
 -19  -7  11    4.62    2.80   0
 -18  -6  11   46.44    3.90   0
 -15  -5   7  505.79    9.62   0
 -12  -4   4  213.75    6.28   0
 -11  -3   5   20.44    2.59   0
 -11  -3  20   17.86    2.93   0
 -10  -4   1  185.60    6.31   0
 -10  -4  23    9.07    3.72   0
  -8  -2  19  347.85    8.91   0
  -7  -3  22   23.95    4.44   0
  -6  -4  24   88.90    7.25   0
  -5  -3  -3  372.28    8.18   0
  -5  -1  17 1076.20   16.09   0
  -4  -2  20   11.47    4.45   0
  -3  -5  25   22.74    6.72   0
  -3  -3  22   54.85    6.71   0
  -2  -2  20   14.80    5.22   0
   0  -4  -9    9.72    3.00   0
   0  -4  23   11.77    6.23   0
   0   0  14  735.90   14.65   0
   1  -1  17  418.29   13.25   0
   2   0  14  570.90   14.06   0
   5  -3 -11  570.89    9.51   0
   5  -3  20    7.12    6.12   0
   5  -1  16   71.46    8.03   0
   6  -4 -13  308.21    7.89   0
   6   0  13   -5.76    5.06   0
   7  -1  15    8.07    6.30   0
   7   1  -1 2544.03   16.51   0
   7   1   8   11.68    4.06   0
   8  -2 -11    3.23    1.51   0
   8  -2  17   -1.20    5.40   0
   8   0  12   16.01    5.60   0
   9  -1  14   56.47    7.87   0
   9   1   7  252.29    9.70   0
  10   0  11   -0.98    5.10   0
  11  -1  13   35.32    7.22   0
  12  -4 -16   15.77    2.94   0
  12  -2  14    6.50    6.80   0
  12   0   9    0.44    5.26   0
  13   1  -1  524.16   11.09   0
  13   1   1  185.96    7.77   0
  13   1   2   61.75    5.61   0
  13   1   3  396.37   11.71   0
  14  -6 -19  114.76    5.74   0
  14  -2  13   22.16    7.10   0
  15  -1  10   55.03    8.21   0
  16  -2  11    2.79    5.63   0
  16   0   5    1.15    5.42   0
  17  -1 -11   13.87    1.77   0
  17  -1   8   60.20    8.32   0
  18  -2   9    3.33    7.12   0
  18   0   2   31.25    6.19   0
  18   0   3    0.29    5.24   0
  19  -1   6   -4.06    5.24   0
  20  -2   7    3.02    6.68   0
  20   0  -4    8.21    3.64   0
  20   0  -3   -1.12    3.65   0
  20   0  -2 1521.71   23.30   0
  21  -1 -10    8.42    2.80   0
  21  -1   3   95.14    9.20   0
  22  -2   5   -0.50    6.17   0
  23  -1  -8   34.06    4.37   0
  23  -1  -2   11.68    5.61   0
  23  -1  -1    6.46    5.67   0
  24  -2 -12   59.86    4.51   0
  24  -2   2    0.15    6.13   0
  26  -2 -10   -0.66    3.32   0
  26  -2  -9   39.38    5.83   0
  26  -2  -4  129.90    9.41   0
  26  -2  -3   -3.79    5.49   0
  27  -3 -13   24.00    3.93   0
  27  -3  -1    3.26    6.58   0
  29  -3  -9    9.47    4.77   0
  29  -3  -8    0.05    4.72   0
  29  -3  -7   10.04    5.35   0
  29  -3  -6    8.31    5.68   0
 -16  -6   6    3.61    3.02   0
 -13  -5   3  544.34   11.04   0
 -12  -4  22  112.56    5.26   0
  -9  -3  21    2.78    3.03   0
  -8  -2   3 1004.78   10.01   0
  -7  -5  25  188.27    9.66   0
  -6  -2  19   26.74    4.39   0
  -5  -5  25   16.19    5.48   0
  -5  -1  16  299.95    8.62   0
  -4  -6  26   -0.88    6.01   0
  -4  -2  -2   52.11    3.15   0
  -4   0   7    0.81    1.19   0
  -3  -3  -5   19.94    2.51   0
  -3  -1  17  320.55    9.97   0
  -2  -4  23    6.38    5.63   0
  -2  -2  -4 1395.95   13.31   0
  -2   0  13   -0.95    2.66   0
  -1  -3  -7  809.68   12.10   0
  -1  -1  17  384.46   11.87   0
   0  -2  19   63.03    7.63   0
   0   0  13  -10.02    3.80   0
   1  -3  21   11.60    6.00   0
   2  -4  22   36.73    7.29   0
   2   0  13   -0.98    3.84   0
   3  -3 -10    1.14    2.77   0
   3  -3  20   11.04    6.37   0
   3  -1  16   65.28    6.85   0
   3   1   3 2940.53   18.11   0
   3   1   6 1269.76   14.93   0
   3   1   7  478.41   10.00   0
   4  -4 -12   84.64    4.71   0
   4  -2  18    1.48    5.73   0
   4   0  13    1.97    4.85   0
   5  -5 -14    3.70    3.04   0
   5   1   7   16.11    3.68   0
   6  -2  17   45.93    7.40   0
   6   0  12  738.01   17.07   0
   7  -5 -15   12.18    3.31   0
   7   1   6  269.95    8.90   0
   7   1   7    2.06    3.58   0
   8  -2  16   62.59    8.19   0
   8   0  11   -5.47    5.14   0
   9  -5 -16    5.35    2.77   0
   9   1   5  203.08    8.20   0
   9   1   6   54.72    5.44   0
  10  -2 -12    9.96    1.54   0
  10  -2  15   16.54    6.67   0
  10   0  10   35.33    6.31   0
  11  -5 -17   57.07    4.66   0
  11  -1  12   26.08    7.11   0
  11   1  -1  209.00    6.62   0
  11   1   4  126.39    7.11   0
  12   0   8  151.02    9.30   0
  13  -1  11   15.92    6.15   0
  14  -2  12   30.41    7.28   0
  14   0   7    0.18    5.28   0
  15  -1   9   -1.66    6.14   0
  16   0   4  429.58   14.07   0
  18   0  -6   63.70    4.37   0
  18   0   1   -4.57    4.72   0
  19  -1   5  105.51    9.00   0
  20  -2   6   29.05    7.59   0
  21  -1   1   53.36    7.02   0
  21  -1   2   38.81    7.29   0
  22  -2   4   13.64    6.48   0
  23  -1  -7    0.90    3.59   0
  23  -1  -6   45.68    5.36   0
  23  -1  -5  147.95    8.21   0
  23  -1  -4  107.90    7.84   0
  23  -1  -3   32.12    5.75   0
  24  -2   0    7.89    5.91   0
  24  -2   1   58.96    7.79   0
  26  -2  -8  113.42    7.20   0
  26  -2  -7   15.19    5.02   0
  26  -2  -6   55.42    6.64   0
  26  -2  -5    4.55    5.14   0
  27  -3  -2   -2.99    5.61   0
  30  -4 -11    0.83    4.60   0
  30  -4  -7    3.64    6.01   0
  30  -4  -6   40.80    7.60   0
  30  -4  -5    5.25    5.88   0
 -18  -6  10   -1.91    2.76   0
 -17  -5  11  124.41    4.51   0
 -15  -5   6   96.90    4.98   0
 -14  -4   7   -0.03    1.80   0
  -8  -6  26    4.11    4.85   0
  -8  -4  -2    4.50    2.92   0
  -8  -4  23   13.19    4.17   0
  -8  -2  18   38.50    3.84   0
  -7  -3  21    5.04    3.88   0
  -6  -6  26    4.24    4.86   0
  -6  -4  23    2.34    5.03   0
  -6  -2   0 2122.16   15.84   0
  -5  -3  21    1.49    4.48   0
  -5  -1   2 1154.22    8.20   0
  -4  -4  23    6.27    4.98   0
  -4  -2  19   47.00    5.17   0
  -4   0   8   25.88    2.00   0
  -4   0   9    1.39    1.76   0
  -3  -3  21    2.35    5.43   0
  -3  -1  16  156.88    7.37   0
  -2  -4  -8  886.30   14.24   0
  -2  -2  19  149.75    8.46   0
  -2   0  12  188.85    6.46   0
  -1  -5  24    4.85    5.80   0
  -1  -3  21   16.75    5.73   0
   0  -4  22   51.24    7.77   0
   0  -2  -6   18.96    2.53   0
   1  -5  23   30.94    7.92   0
   2  -4 -11    1.60    2.57   0
   2  -2  18    4.55    5.37   0
   4  -4  21   -2.61    5.77   0
   4  -2  -9   18.52    2.53   0
   4   0  12  602.30   14.34   0
   5  -3  19    7.57    6.08   0
   5  -1  15   -3.85    4.76   0
   5   1   5  445.13    9.56   0
   5   1   6   90.71    5.28   0
   7  -3  18   22.60    6.75   0
   7  -1  14   92.36    8.49   0
   7   1   5  700.34   13.02   0
   8   0  10  816.71   17.84   0
   9  -3  17   -1.54    5.85   0
   9  -1  13   14.49    6.25   0
   9   1   1  252.26    7.29   0
   9   1   3  306.13    8.86   0
  10   0   9   -9.50    4.83   0
  11   1   0  382.23    9.15   0
  11   1   1  353.58    9.34   0
  11   1   2  251.00    8.46   0
  12  -2  13   12.59    6.54   0
  13  -1  10   47.25    7.77   0
  15  -1   8   -5.45    5.82   0
  16  -2  10   27.92    7.03   0
  16   0   3  -10.78    4.57   0
  17  -1   6   34.83    7.20   0
  18  -2   8    6.30    6.45   0
  18   0  -5    0.94    2.67   0
  18   0  -4   61.04    4.93   0
  18   0  -3   -0.13    3.18   0
  18   0  -2  366.46   11.02   0
  18   0  -1    0.76    3.87   0
  18   0   0 1028.55   19.33   0
  19  -1   4   16.52    6.11   0
  21  -1  -9  138.31    6.02   0
  21  -1   0    9.91    5.73   0
  22  -2   3   10.21    6.27   0
  24  -2  -1   59.72    7.80   0
  25  -3   1    9.99    6.62   0
  27  -3 -12    8.40    3.68   0
  27  -3  -4   -1.26    5.71   0
  27  -3  -3   27.69    6.83   0
  30  -4 -10    4.95    4.39   0
  30  -4  -9    4.05    4.65   0
  30  -4  -8   36.19    6.23   0
 -12  -4   3  367.78    8.46   0
 -10  -4   0   27.20    3.38   0
  -9  -3   1   26.88    3.04   0
  -3  -5  24   25.02    6.15   0
  -2  -6  25   19.30    6.70   0
  -1  -1  16    7.35    3.78   0
   0  -2  18   83.73    6.98   0
   0   0  12  324.08    9.14   0
   1  -3  -9 2006.51   18.96   0
   1  -3  20    0.53    5.44   0
   2  -4  21   14.89    6.58   0
   2   0  12  883.25   15.92   0
   3  -3  19   17.42    6.34   0
   3  -1  15   73.85    6.90   0
   4  -2  17    9.08    5.83   0
   5  -1  14   53.91    6.64   0
   5   1   4   94.74    4.37   0
   6  -2  16   17.51    6.52   0
   6   0  11   -2.29    3.65   0
   7  -1  13   -0.10    5.00   0
   7   1   3  908.94   13.27   0
   7   1   4  931.42   13.96   0
   8  -2  15    3.03    6.21   0
   9  -1  12   32.03    6.43   0
  10  -2  14   62.75    8.20   0
  10   0   8  426.71   13.26   0
  11  -3  15   -1.71    6.02   0
  11  -1  11   30.47    7.08   0
  12   0   7   -3.93    5.08   0
  13  -1   9   87.61    8.71   0
  14  -2  11   37.81    7.72   0
  16  -2   9    6.64    6.17   0
  16   0   1    1.38    4.73   0
  16   0   2  922.51   18.46   0
  17  -1   5   49.25    7.36   0
  18  -2   7   23.88    6.94   0
  19  -1   3   45.47    6.82   0
  20  -2   5   16.12    6.71   0
  21  -3   6    0.98    6.51   0
  21  -1  -2   10.38    4.71   0
  21  -1  -1  170.83    9.38   0
  22  -2   2   12.29    6.48   0
  24  -2  -2  143.81    9.72   0
  25  -3   0    4.11    6.40   0
  27  -3 -11    1.11    3.32   0
  27  -3  -5  123.43    9.06   0
  28  -4  -2   56.92    8.51   0
  31  -5  -7   31.46    6.50   0
 -24  -2  11   31.29    2.75   0
 -22  -2   9    8.37    1.87   0
 -18 -10  -1   19.16    4.28   0
 -18  -4   3   -0.68    1.13   0
 -17 -11  -2    9.50    4.52   0
 -17   1  10  330.53    7.53   0
 -16 -12  -3  141.04    8.79   0
 -15 -15  -4   -0.18    6.40   0
 -14   2  10  911.75   12.69   0
 -13 -13  -5    3.17    6.14   0
 -13   1   7    1.76    1.73   0
 -11 -13  -6  191.79   10.96   0
  -9 -13  -7   44.95    7.41   0
  -7 -13  -8  150.17   10.49   0
  -7   3  10  429.21    9.50   0
  -5 -15  -9   -1.59    6.59   0
  -5 -13  -9    0.65    6.88   0
  -4 -12  -9   10.09    6.24   0
  -3 -15 -10    5.28    7.51   0
  -2 -14 -10   -2.23    5.62   0
  -1  -9  -9  498.44   13.87   0
  -1   3  11  109.21    5.61   0
   0 -16 -11    8.88    7.78   0
   1 -15 -11   25.83    7.89   0
   1 -13 -11    1.57    6.69   0
   2 -12 -11  107.77    9.21   0
   2   2   6   58.48    3.44   0
   3 -11 -11  405.74   14.93   0
   3  -9 -10  116.00    7.78   0
   4   2   9  177.05    6.20   0
   4   2  11   43.80    4.59   0
   5 -15 -12    1.80    7.20   0
   5  -7  -9  229.14    8.99   0
   6 -16 -12    8.32    6.82   0
   6 -14 -12   67.29    9.11   0
   7 -13 -12  203.15   12.32   0
   7   1   6  264.27    6.12   0
   8 -10 -11  200.04   10.38   0
   8  -8 -10   44.54    5.56   0
   9 -13 -12  234.30   12.98   0
  10 -12 -12   84.94    8.45   0
  10 -10 -11   14.81    5.56   0
  10  -8 -10   29.86    5.14   0
  10   0   6   17.09    2.25   0
  10   0   7    0.31    1.99   0
  10   0   8  435.81    8.71   0
  11 -13 -12  224.63   12.69   0
  11  -7  -9   22.26    4.25   0
  11  -5  -7  364.16    8.96   0
  11  -3  -4  235.81    5.08   0
  12 -14 -12   56.76    8.59   0
  12 -10 -11    5.52    5.14   0
  13 -15 -12   12.47    7.00   0
  13 -13 -12  136.49   10.15   0
  13 -11 -11   29.85    6.17   0
  13  -9 -10  201.06    9.58   0
  14 -16 -12   13.06    7.30   0
  14 -14 -12   87.34    9.02   0
  14  -8  -9  472.02   12.53   0
  14  -6  -7  449.79   10.11   0
  14  -2   5    6.20    1.77   0
  14  -2   6    6.86    1.95   0
  14  -2   7   63.95    3.35   0
  16  -8  -8   56.57    5.03   0
  17 -15 -11   16.86    7.39   0
  17 -11 -10    6.70    6.00   0
  18 -12 -10  129.53   10.00   0
  19 -15 -10   17.74    7.44   0
  19  -9  -7   95.40    6.58   0
  19  -7  -4    2.18    2.83   0
  20 -16  -9    9.51    7.69   0
  20 -14  -9    3.72    6.34   0
  20 -10  -7    3.80    4.51   0
  21 -13  -8  205.65   11.66   0
  21  -9  -4   14.18    3.69   0
  22 -12  -6   57.98    6.99   0
 -25  -1  14   41.06    3.86   0
 -21   1  14   38.79    4.11   0
 -19  -9   0   68.43    4.93   0
 -19   1  12  183.23    6.46   0
 -16   2  12   29.19    3.31   0
 -15 -13  -4  149.37    9.34   0
 -13  -9  -4    6.91    4.07   0
 -12 -16  -6   -0.94    6.26   0
 -12 -14  -6   29.23    7.56   0
 -12 -10  -5   35.19    5.60   0
 -12  -8  -4  141.00    6.98   0
 -12   2   9   53.27    3.59   0
 -11  -9  -5    6.55    3.69   0
 -11  -7  -4   26.29    4.01   0
 -11   3  12   15.82    3.18   0
 -10 -16  -7    1.74    6.86   0
 -10 -14  -7    1.57    5.97   0
 -10 -10  -6   25.10    4.95   0
 -10  -8  -5   10.37    3.32   0
  -9  -9  -6  122.57    7.17   0
  -9  -7  -5  199.28    7.59   0
  -9   3  11  355.59    9.02   0
  -8 -16  -8   14.68    7.81   0
  -8 -14  -8    7.04    6.64   0
  -8 -10  -7   85.99    6.93   0
  -8  -8  -6    3.81    3.29   0
  -7  -9  -7   -0.57    3.83   0
  -6 -16  -9   -4.31    6.52   0
  -6 -14  -9   -0.39    6.36   0
  -6 -10  -8   52.29    6.84   0
  -6  -8  -7  509.97   12.93   0
  -3 -13 -10  204.48   11.90   0
  -3   3  10    3.78    2.87   0
  -2 -12 -10  387.22   14.81   0
  -2  -6  -7  558.22   11.91   0
  -1 -15 -11    1.80    5.97   0
  -1 -11 -10    2.71    5.34   0
  -1  -7  -8   25.51    4.30   0
   0 -14 -11   65.79    8.78   0
   0 -10 -10  165.75    9.53   0
   0  -8  -9    7.16    4.10   0
   1  -1  -2   34.43    1.75   0
   2  -6  -8  282.87    9.09   0
   3 -15 -12   25.94    7.82   0
   3  -7  -9  176.91    8.03   0
   4 -14 -12   36.40    8.02   0
   4  -8 -10  103.32    7.06   0
   5 -13 -12  127.48   10.67   0
   5  -1  -2 1083.57    6.45   0
   5   1   4   96.46    3.36   0
   6 -12 -12  103.83    9.59   0
   6  -8 -10    3.27    4.13   0
   7   1   7    2.24    1.82   0
   7   1   8   12.55    2.90   0
   7   1   9    3.62    2.83   0
   7   1  10   15.15    3.37   0
   7   1  11    5.03    3.11   0
   8 -12 -12  233.22   12.00   0
   9 -11 -12   44.53    7.07   0
   9  -9 -11    7.75    4.62   0
  12 -12 -12   26.38    7.03   0
  12  -8 -10   48.87    5.52   0
  12  -6  -8  452.07   10.69   0
  15 -15 -12   -1.97    6.72   0
  15 -13 -12   33.93    6.88   0
  15 -11 -11   58.22    6.94   0
  15  -9 -10    1.49    4.82   0
  15  -7  -8    9.70    3.26   0
  16 -16 -12    7.82    7.11   0
  16 -12 -11   81.22    8.29   0
  16 -10 -10   43.35    6.04   0
  17 -13 -11    0.21    6.25   0
  17  -9  -9  109.74    7.49   0
  18 -16 -11   23.71    8.42   0
  18 -14 -11    1.49    6.55   0
  18 -10  -9   27.51    5.39   0
  18  -8  -7   42.05    4.52   0
  19 -13 -10   19.89    6.62   0
  19 -11  -9   61.69    7.04   0
  20 -12  -9   -2.66    5.54   0
  21 -15  -9   11.74    7.69   0
  21 -11  -7   43.90    6.12   0
 -22   0  13   -2.34    2.94   0
 -19  -1   8  134.27    3.82   0
 -18   0   9    1.04    1.75   0
 -17 -13  -3    7.62    5.71   0
 -14 -14  -5    1.41    5.37   0
 -14 -10  -4   58.38    6.29   0
 -14  -8  -3  398.25   10.23   0
 -13 -11  -5   48.45    6.64   0
 -13  -7  -3  463.22   10.29   0
 -11 -15  -7   20.86    7.60   0
 -11 -11  -6   12.88    5.36   0
 -10 -12  -7   47.62    7.49   0
  -9 -15  -8   30.04    7.94   0
  -9 -11  -7   59.71    6.71   0
  -9   3  12    3.60    3.17   0
  -8 -12  -8  154.85   10.22   0
  -8   2   7    5.80    2.17   0
  -7 -15  -9    4.64    7.14   0
  -7 -11  -8   45.66    6.55   0
  -7  -7  -6   33.18    4.05   0
  -7   3  11  177.95    6.67   0
  -5 -11  -9   79.95    7.44   0
  -5  -9  -8   50.58    5.57   0
  -5  -7  -7   42.72    5.04   0
  -5   3  11  558.07   11.34   0
  -4 -14 -10    0.71    6.76   0
  -4 -10  -9   62.43    6.70   0
  -4  -8  -8    8.94    3.82   0
  -4   2   6 1005.96   11.20   0
  -2  -2  -3  379.31    5.92   0
  -1 -13 -11   10.20    6.96   0
   0 -12 -11   62.99    8.16   0
   1 -15 -12    0.31    7.37   0
   1 -11 -11  211.28   11.11   0
   1  -9 -10  542.78   14.70   0
   2 -14 -12   29.67    7.77   0
   2   2   7  128.85    4.86   0
   3 -13 -12  138.55   10.84   0
   3   1   3 3306.41   15.44   0
   4 -12 -12  135.36   10.30   0
   5  -9 -11  376.55   12.70   0
   7 -15 -13   76.36    9.65   0
   7 -11 -12   78.74    8.15   0
   7  -9 -11  278.24   11.13   0
   8 -14 -13   44.92    8.56   0
   8  -6  -9  601.97   12.92   0
   9 -15 -13   15.76    7.37   0
   9 -13 -13    2.51    6.17   0
   9  -3  -5    4.77    1.95   0
  10 -14 -13   -1.85    6.44   0
  11 -15 -13   -4.08    5.94   0
  11 -13 -13   19.82    6.72   0
  11 -11 -12   19.20    5.95   0
  11  -9 -11   47.17    6.00   0
  12 -14 -13   55.34    8.59   0
  13 -15 -13  167.25   12.10   0
  13 -11 -12   52.65    7.03   0
  13  -7  -9    6.37    3.48   0
  13  -3  -3  464.23    6.10   0
  14 -12 -12   24.04    6.81   0
  14 -10 -11   60.73    6.83   0
  16 -14 -12    7.74    6.25   0
  16  -8  -9   68.25    6.00   0
  17 -15 -12   20.40    7.17   0
  17  -7  -7  137.81    6.16   0
  19 -15 -11   -0.51    6.83   0
  19  -9  -8   60.67    5.98   0
  19  -7  -5   15.33    3.12   0
  20 -14 -10    0.67    6.20   0
  20 -10  -8   14.13    5.22   0
  20  -8  -5  129.62    6.10   0
  21 -13  -9   28.29    6.67   0
  21  -9  -5   18.89    3.92   0
  22 -14  -8    9.33    5.85   0
  22 -12  -7   25.04    6.00   0
  22 -10  -5   25.22    4.39   0
 -21  -1  10    9.25    2.31   0
 -20  -8   1  172.89    5.98   0
 -20   0  11    2.16    2.57   0
 -16 -14  -4   65.74    7.53   0
 -15 -11  -4   -4.62    4.47   0
 -15  -9  -3  152.30    7.09   0
 -14 -12  -5   64.21    7.33   0
 -14  -4   0   -1.74    1.49   0
 -14   0   6    4.93    1.50   0
 -14   2  11  167.05    6.01   0
 -13 -15  -6    8.16    6.08   0
 -12 -12  -6   24.83    6.04   0
 -11 -13  -7   11.96    6.79   0
 -10  -6  -4  185.61    6.44   0
  -9 -13  -8  120.72    9.75   0
  -8  -6  -5  143.41    6.02   0
  -7   3  12   11.72    3.21   0
  -6 -12  -9   74.45    8.24   0
  -6  -6  -6   99.58    5.42   0
  -5 -15 -10   12.71    7.00   0
  -4 -12 -10  412.11   15.15   0
  -3 -15 -11    9.88    7.68   0
  -3 -11 -10   75.26    7.84   0
  -3  -9  -9  288.41   10.94   0
  -3  -7  -8   56.76    5.74   0
  -2 -14 -11   -1.82    6.08   0
  -2 -10 -10  226.06   10.70   0
  -2  -8  -9  204.70    9.33   0
  -2   2   6  281.06    6.24   0
  -1  -5  -7 1259.41   16.76   0
   1 -13 -12  368.16   15.26   0
   2 -10 -11   -0.20    5.16   0
   2   2   8  336.74    7.81   0
   2   2   9  431.60    9.37   0
   4  -6  -9  540.96   12.46   0
   4  -2  -4 1414.19   11.46   0
   5 -15 -13   25.35    8.32   0
   5 -11 -12  108.63    8.99   0
   5  -5  -8  372.32    9.65   0
   6 -14 -13   53.85    8.23   0
   6 -10 -12   36.23    6.56   0
   6   0   1   -0.41    0.83   0
   7 -13 -13   98.52   10.05   0
   7  -7 -10    2.08    3.75   0
   7  -5  -8  341.53    8.90   0
   8 -12 -13  111.42    9.41   0
   8 -10 -12  186.94   10.34   0
   9  -7 -10   29.80    4.71   0
   9  -5  -8   61.44    4.69   0
  10 -12 -13  103.18    9.56   0
  10 -10 -12   -0.38    5.24   0
  10  -6  -9  355.33   10.03   0
  11  -1  10   43.04    4.08   0
  12 -12 -13   13.20    6.09   0
  12 -10 -12    2.05    4.99   0
  13 -13 -13   30.57    7.66   0
  13  -9 -11   36.05    5.88   0
  13  -5  -7 1023.15   14.07   0
  14 -14 -13    1.69    6.35   0
  14  -8 -10  117.20    7.16   0
  15 -15 -13   39.14    8.10   0
  15 -11 -12  116.19    8.83   0
  16 -12 -12   27.50    6.63   0
  16 -10 -11   32.67    5.69   0
  17 -13 -12   49.56    8.07   0
  17 -11 -11  121.28    8.66   0
  18 -14 -12   65.62    8.96   0
  18 -12 -11   96.90    8.81   0
  18 -10 -10  118.06    7.96   0
  18  -8  -8   11.01    4.14   0
  19 -13 -11   -5.24    5.82   0
  19 -11 -10   -0.68    4.71   0
  20 -14 -11   -6.88    6.42   0
  20 -12 -10  120.16    8.96   0
  21 -15 -10   21.71    7.80   0
  21 -11  -8   16.34    5.11   0
  21  -9  -6   51.70    5.05   0
  22 -14  -9   -0.84    6.33   0
  22 -12  -8  133.07    9.11   0
 -19   1  13  730.45   12.52   0
 -17  -5   1    1.78    1.80   0
 -17   1  11   11.63    2.83   0
 -16 -10  -3   18.02    3.95   0
 -13 -13  -6  203.44   11.12   0
 -12   2  10  901.71   12.70   0
 -10 -14  -8   28.14    7.67   0
 -10  -2   0   54.93    1.83   0
  -8 -14  -9    5.88    6.78   0
  -5 -13 -10  131.99   10.34   0
  -4  -6  -7  126.34    6.18   0
  -3 -13 -11   54.95    8.53   0
  -3   1   3   53.89    2.30   0
  -2 -12 -11  177.56   11.14   0
  -1 -15 -12   19.71    7.50   0
  -1 -11 -11  382.43   14.08   0
  -1  -9 -10  101.03    7.64   0
   0 -14 -12   66.78    8.98   0
   0 -10 -11  109.17    8.87   0
   2   2  10  231.25    7.24   0
   2   2  11   17.00    3.35   0
   3 -15 -13   59.77    9.12   0
   3 -11 -12   -2.51    5.33   0
   3  -9 -11  469.91   14.01   0
   4 -14 -13   -0.86    6.13   0
   4 -10 -12   32.31    6.43   0
   4  -4  -7    7.39    3.04   0
   5 -13 -13   49.46    7.87   0
   5  -7 -10   40.18    5.21   0
   5   1   5  455.27    7.27   0
   6 -12 -13   67.18    8.73   0
   6  -8 -11   89.09    6.99   0
   8  -8 -11  145.66    8.23   0
   8   0   3   -0.28    1.25   0
   9 -15 -14   -1.44    6.66   0
   9 -11 -13    6.19    5.70   0
  10 -14 -14  141.12   11.26   0
  10  -8 -11  424.44   12.79   0
  11 -15 -14   13.90    7.83   0
  11 -11 -13   22.80    6.29   0
  11  -7 -10  215.88    8.78   0
  12 -14 -14   44.45    7.72   0
  12  -8 -11  447.64   12.97   0
  12  -6  -9  468.18   11.18   0
  13 -15 -14   25.00    7.70   0
  14 -12 -13  258.53   12.80   0
  14 -10 -12   26.67    5.89   0
  15 -13 -13   54.14    8.29   0
  15  -9 -11    2.97    4.53   0
  15  -7  -9   24.37    3.97   0
  16 -14 -13   26.89    7.57   0
  16  -6  -7  600.38   11.27   0
  17 -15 -13   82.50    9.48   0
  17  -9 -10    7.82    4.38   0
  17  -7  -8    0.69    3.24   0
  19 -15 -12   -7.89    6.52   0
  20 -10  -9  206.65    9.63   0
  20  -8  -6   20.53    3.92   0
  21 -15 -11   -0.35    6.82   0
  21 -13 -10   25.24    6.52   0
  21 -11  -9   74.07    7.45   0
  22 -10  -6   14.32    4.12   0
 -22  -6   4   38.25    1.97   0
 -22   0  14  336.05    8.90   0
 -17 -11  -3    4.74    4.29   0
 -17  -9  -2   12.92    3.65   0
 -16 -12  -4   10.89    4.70   0
 -15 -13  -5   -0.92    5.57   0
 -15  -1   5   33.35    1.62   0
 -14  -6  -2   49.59    3.65   0
 -14   2  12    4.83    2.56   0
 -12 -14  -7    2.00    5.67   0
 -10 -10  -7   44.22    6.10   0
 -10   2   9  582.31    9.88   0
  -9  -9  -7    8.03    4.85   0
  -9  -5  -4  152.46    5.46   0
  -8 -10  -8   -6.66    4.98   0
  -8   2   8  332.17    7.31   0
  -7  -9  -8  169.07    8.64   0
  -7  -5  -5   90.82    4.66   0
  -6 -14 -10   -6.10    6.26   0
  -6 -10  -9  163.85    9.51   0
  -4 -14 -11   38.93    8.05   0
  -4   2   7   67.07    3.61   0
  -2  -6  -8   37.17    4.89   0
  -2   2   7    8.42    2.34   0
  -1 -13 -12  188.16   11.98   0
  -1  -7  -9   14.17    4.05   0
   0 -12 -12    9.10    6.43   0
   0  -8 -10  222.47    9.46   0
   1 -15 -13   40.75    8.31   0
   1 -11 -12   -5.77    5.09   0
   1  -9 -11  156.15    8.72   0
   1   1   3  960.92    8.28   0
   2 -14 -13   -2.65    6.55   0
   2  -6  -9  430.34   11.23   0
   3 -13 -13   33.93    7.75   0
   3  -7 -10   22.07    4.59   0
   4 -12 -13    8.81    6.68   0
   4  -8 -11  104.60    7.30   0
   5 -15 -14   35.48    8.00   0
   5   1  11   52.90    4.65   0
   6 -14 -14  177.93   12.24   0
   7 -15 -14    1.52    5.87   0
   7 -11 -13    5.06    5.77   0
   7  -9 -12  187.99    9.97   0
   8 -14 -14  197.19   12.23   0
   8   0  11   -8.20    3.20   0
   9 -13 -14  168.02   11.59   0
   9  -9 -12  102.39    8.09   0
  11 -13 -14   63.59    8.66   0
  11  -9 -12    0.81    4.48   0
  11  -1   8   87.58    4.46   0
  13 -13 -14  352.89   15.26   0
  13 -11 -13   23.95    6.30   0
  13  -9 -12    1.30    4.26   0
  13  -7 -10    2.91    3.53   0
  14 -14 -14  236.97   13.36   0
  15 -15 -14   12.37    6.97   0
  16 -12 -13   -0.49    5.74   0
  16  -8 -10    0.67    3.36   0
  16  -4  -3   12.31    1.83   0
  17 -13 -13    2.40    6.48   0
  17 -11 -12  113.32    8.91   0
  18 -14 -13    1.10    6.64   0
  18 -12 -12   20.85    6.72   0
  18 -10 -11   59.83    7.19   0
  18  -8  -9   80.13    6.16   0
  19 -15 -13   74.89    9.87   0
  19 -13 -12  181.91   11.45   0
  19 -11 -11   23.90    5.76   0
  19  -9  -9   43.10    5.14   0
  19  -7  -6   -5.72    2.88   0
  20 -14 -12   46.38    8.19   0
  20 -12 -11   30.58    6.73   0
  21 -13 -11   -1.19    6.45   0
  22 -14 -10   34.87    7.17   0
  22 -12  -9   82.41    7.60   0
  22 -10  -7    6.99    4.07   0
 -24  -2  12   47.97    3.47   0
 -23  -3   9   15.78    1.89   0
 -23  -1  13   67.20    4.23   0
 -18 -10  -2    5.34    3.51   0
 -16   0   8   37.56    2.70   0
 -14 -14  -6   22.15    6.13   0
 -13 -15  -7   13.30    7.06   0
 -13  -9  -5    8.46    4.02   0
 -12 -10  -6   23.44    4.72   0
 -12  -8  -5   79.19    5.80   0
 -12   2  11  221.79    6.90   0
 -11 -15  -8   10.12    6.32   0
 -11 -11  -7  109.13    7.96   0
 -11  -9  -6    5.89    3.95   0
 -10 -12  -8   22.90    6.74   0
 -10  -8  -6   32.32    4.13   0
  -9 -15  -9    6.03    6.62   0
  -9 -11  -8   25.21    5.90   0
  -8 -12  -9   21.69    6.26   0
  -8  -8  -7   29.69    4.19   0
  -7 -15 -10   -1.89    6.64   0
  -7 -11  -9   25.37    6.20   0
  -7  -3  -3   21.76    2.38   0
  -6 -12 -10  174.67   10.75   0
  -6  -8  -8    0.21    3.29   0
  -6  -2  -2   66.74    2.46   0
  -5 -15 -11   -2.71    6.37   0
  -5 -11 -10   49.25    7.07   0
  -5  -9  -9   52.61    5.92   0
  -5  -5  -6  361.17    8.87   0
  -4 -10 -10   88.53    7.54   0
  -4  -8  -9   21.54    5.05   0
  -3 -15 -12   22.01    8.06   0
  -3  -9 -10   36.42    6.41   0
  -2 -14 -12   26.24    7.50   0
  -1  -1  -2  106.91    2.55   0
  -1   1   3   -0.60    1.45   0
   0  -2  -4   78.61    3.38   0
   0   2   9    4.30    2.52   0
   0   2  11   52.20    4.65   0
   1 -13 -13   26.46    6.76   0
   1  -5  -8  174.94    7.05   0
   2 -12 -13   31.74    7.78   0
   2 -10 -12   20.46    5.97   0
   4 -14 -14  110.58   10.09   0
   5 -13 -14  101.39    9.43   0
   5 -11 -13   -0.77    5.49   0
   5  -9 -12    0.07    5.09   0
   5   1   7   13.55    2.65   0
   5   1   9  216.83    6.87   0
   7 -13 -14  102.13    9.56   0
   7  -7 -11  233.86    9.50   0
   8 -12 -14  111.00   10.04   0
   8 -10 -13   26.18    6.39   0
   8  -6 -10    7.02    3.83   0
   8  -2  -4 1209.97   10.03   0
   9 -15 -15  132.13   11.64   0
   9  -7 -11   41.68    5.21   0
  10 -12 -14   83.31    9.20   0
  10 -10 -13  174.98   10.21   0
  11 -15 -15   79.60   10.26   0
  11  -3  -5   20.82    2.44   0
  11  -1   7   -1.43    2.34   0
  12 -12 -14   42.72    7.96   0
  12 -10 -13   21.09    6.08   0
  13 -15 -15   14.87    6.86   0
  14 -12 -14   15.63    6.39   0
  14  -8 -11  557.85   14.12   0
  14  -6  -9  491.53   11.41   0
  15 -13 -14  294.60   14.21   0
  15 -11 -13    4.36    5.47   0
  15  -3  -1   37.84    1.28   0
  15  -3   6    6.51    1.93   0
  16 -14 -14  152.46   11.28   0
  16 -10 -12   13.73    5.23   0
  17 -15 -14    2.39    6.83   0
  17  -9 -11   48.47    5.81   0
  18  -6  -6   38.29    3.73   0
  20 -10 -10   -4.05    4.75   0
  20  -8  -7   -0.48    3.42   0
  21 -15 -12    3.64    6.85   0
  21 -11 -10   -4.75    5.23   0
  22 -14 -11   15.16    7.26   0
  23 -13  -9   -0.70    5.00   0
 -21  -3   7  251.74    3.82   0
 -18   0  10   25.09    2.83   0
 -17   1  12    8.61    2.76   0
 -15   1  10  120.81    4.76   0
 -14 -10  -5   33.37    5.29   0
 -13 -11  -6   27.20    5.33   0
 -12 -12  -7   53.37    6.79   0
 -12   0   5    0.81    1.33   0
 -11 -13  -8   48.47    7.78   0
 -11  -7  -5   45.67    4.59   0
 -11   1   7  188.39    5.01   0
 -10   2  10 1610.01   16.99   0
  -9 -13  -9   10.62    6.19   0
  -9  -7  -6    2.97    3.12   0
  -8   2   9  527.17    9.55   0
  -7 -13 -10  222.14   12.25   0
  -7  -7  -7   28.82    4.05   0
  -6   2   8  218.75    6.12   0
  -5 -13 -11   40.40    7.69   0
  -5  -7  -8   54.19    5.07   0
  -4 -12 -11   58.00    8.13   0
  -3 -11 -11  265.89   12.22   0
  -3  -5  -7  449.03   10.17   0
  -2 -12 -12   29.78    7.44   0
  -2 -10 -11    6.95    5.12   0
  -2  -8 -10   64.30    6.55   0
  -2   2   8    5.82    2.45   0
  -1 -15 -13   16.62    7.79   0
  -1 -11 -12   16.75    6.67   0
   0 -14 -13   37.15    7.84   0
   0  -6  -9 1182.94   18.12   0
   1  -7 -10   39.97    5.16   0
   2  -8 -11   38.52    5.47   0
   3 -15 -14   27.40    7.69   0
   3 -11 -13    6.61    5.71   0
   3  -9 -12   62.03    7.33   0
   3   1   4  656.03    7.71   0
   4  -6 -10   95.52    6.25   0
   5  -7 -11    8.19    4.14   0
   5  -5  -9 1217.91   17.34   0
   5   1   8  117.28    4.79   0
   6 -12 -14   21.34    7.38   0
   6 -10 -13    1.86    5.51   0
   6  -8 -12    4.32    4.48   0
   6  -6 -10   -1.93    2.38   0
   7 -15 -15   51.60    8.58   0
   7  -5  -9  240.25    8.12   0
   8 -14 -15    3.76    6.87   0
   8  -8 -12    3.49    4.41   0
   8   0   4 1812.43   12.58   0
   8   0   9   -1.91    2.59   0
   9 -11 -14    2.76    5.97   0
   9  -5  -9  234.96    7.93   0
  10 -14 -15   22.49    7.84   0
  10  -8 -12  127.79    8.06   0
  10  -6 -10    2.86    3.55   0
  11 -13 -15   30.96    7.35   0
  11 -11 -14    8.18    6.44   0
  11  -7 -11    1.31    3.86   0
  11  -1   4  124.40    3.51   0
  11  -1   5  178.11    4.52   0
  11  -1   6    2.79    2.10   0
  12 -14 -15   14.49    7.43   0
  12  -8 -12   10.93    4.53   0
  13 -11 -14  106.54    9.03   0
  13  -5  -8   32.11    3.56   0
  13  -3  -4  182.74    4.29   0
  14 -14 -15   39.79    8.04   0
  14 -10 -13   11.94    5.53   0
  15 -15 -15   29.50    8.01   0
  15  -9 -12   17.02    5.26   0
  15  -7 -10    0.49    3.19   0
  15  -5  -7  525.81   10.02   0
  15  -3   5   59.22    2.83   0
  16 -12 -14    0.22    5.45   0
  16  -6  -8   17.22    3.19   0
  17 -13 -14  180.58   11.92   0
  17 -11 -13   -3.57    5.34   0
  17  -7  -9   45.50    4.82   0
  18 -14 -14   97.85   10.11   0
  18 -12 -13   20.26    6.76   0
  19 -15 -14    9.69    7.39   0
  19 -13 -13   29.12    7.36   0
  19 -11 -12    6.19    5.60   0
  19  -9 -10  145.41    7.86   0
  19  -7  -7   65.96    4.90   0
  20 -14 -13    7.74    6.94   0
  20 -12 -12   66.48    8.01   0
  20  -6  -1   71.89    2.72   0
  21 -13 -12  114.14   10.14   0
  21  -9  -8   76.99    6.24   0
  22 -12 -10  110.47    8.46   0
  22 -10  -8    0.15    4.24   0
  23 -15 -11    0.41    6.67   0
  23 -13 -10    4.33    6.05   0
  23 -11  -8   20.01    5.16   0
 -20  -6   2   15.07    2.07   0
 -17   1  13  330.97    8.86   0
 -16  -4   1    1.40    1.35   0
 -15 -11  -5   -2.21    4.41   0
 -15  -9  -4   20.66    4.43   0
 -14 -12  -6    6.51    4.72   0
 -14  -8  -4  109.85    6.17   0
 -13 -13  -7    5.42    5.81   0
 -13  -7  -4   17.69    3.62   0
 -12  -2   1    1.44    0.68   0
 -12   2  13   40.66    4.00   0
 -10 -14  -9    6.65    6.05   0
 -10   2  11  271.19    7.65   0
  -8 -14 -10    4.44    6.36   0
  -8  -6  -6    3.07    3.21   0
  -8   2  10 1084.79   14.15   0
  -6 -14 -11    5.16    6.66   0
  -6  -6  -7  188.12    7.47   0
  -6   2   9  721.86   11.20   0
  -5   1   4   22.47    2.08   0
  -4 -14 -12   34.22    8.06   0
  -4  -2  -3  663.76    7.69   0
  -4   2   9   20.28    3.01   0
  -3 -13 -12   43.00    8.23   0
  -3  -7  -9    2.50    3.48   0
  -2   2   9   30.83    3.34   0
  -2   2  10 1747.76   18.48   0
  -2   2  11  221.39    7.44   0
  -2   2  12    9.87    3.34   0
  -1 -13 -13   10.00    6.90   0
  -1  -9 -11  160.34    8.98   0
  -1  -5  -8  114.25    5.89   0
   0 -12 -13   38.69    7.45   0
   0 -10 -12   99.60    8.51   0
   1 -15 -14   11.87    7.34   0
   2 -14 -14  110.58   10.38   0
   3 -13 -14  192.06   12.23   0
   3  -5  -9  323.00    9.38   0
   4 -12 -14  164.94   11.32   0
   4 -10 -13  155.35    9.81   0
   6 -14 -15   -2.14    7.19   0
   6  -4  -8  428.96    9.56   0
   7 -13 -15   86.03    9.64   0
   7 -11 -14   12.28    6.16   0
   7  -9 -13    5.38    5.56   0
   7  -1  -2    0.07    0.77   0
   8  -4  -8  420.15    9.33   0
   8   0   5    0.10    1.51   0
   8   0   6  674.36    9.29   0
   8   0   7   -1.14    2.07   0
   8   0   8  284.49    7.05   0
   9 -13 -15   93.18    9.26   0
   9  -9 -13  137.93    9.12   0
  10 -12 -15   20.42    6.79   0
  10 -10 -14   21.35    6.37   0
  11  -9 -13   10.56    5.56   0
  12 -12 -15   38.54    7.34   0
  12  -6 -10    5.17    3.42   0
  12  -2   9   75.19    4.53   0
  13 -13 -15   11.90    6.43   0
  13  -9 -13    3.30    5.21   0
  13  -7 -11   86.71    6.34   0
  14  -8 -12   33.39    5.56   0
  15 -13 -15   35.56    7.71   0
  15 -11 -14    1.43    5.94   0
  16 -14 -15   -8.59    6.30   0
  16 -10 -13   34.40    6.50   0
  16  -8 -11   12.04    4.08   0
  17 -15 -15  112.43   10.80   0
  18 -10 -12    0.15    4.37   0
  18  -8 -10    5.87    3.40   0
  20 -10 -11   -2.77    4.78   0
  20  -8  -8   16.83    3.81   0
  20  -6  -2   17.82    2.12   0
  21 -15 -13  126.67   11.14   0
  21 -11 -11   70.39    7.09   0
  22 -14 -12   11.06    6.61   0
  22 -12 -11    9.35    6.18   0
 -22  -2  10    3.94    1.94   0
 -20   0  13   -1.75    2.61   0
 -19  -1   9    4.23    2.01   0
 -17  -1   7   54.80    2.50   0
 -16 -12  -5   52.74    6.88   0
 -16 -10  -4   -0.62    3.65   0
 -15 -13  -6   96.02    8.37   0
 -15   1  11  230.84    6.70   0
 -14 -14  -7   -5.91    5.70   0
 -13   1   9    1.70    1.90   0
 -12 -14  -8   28.96    6.65   0
 -11 -15  -9   -0.18    6.44   0
 -10  -6  -5  492.30   10.36   0
 -10   2  12    9.99    3.17   0
  -9 -15 -10    3.30    6.40   0
  -9 -11  -9  123.52    9.06   0
  -9   1   6   34.22    2.38   0
  -8 -10  -9   93.41    7.84   0
  -8   2  11    3.54    2.74   0
  -7 -15 -11    3.77    6.79   0
  -7 -11 -10   -0.09    5.81   0
  -7  -9  -9    4.99    4.90   0
  -7   1   5   38.41    2.35   0
  -6 -10 -10  137.48    9.15   0
  -6   2  10  566.26   10.48   0
  -5 -15 -12   16.18    7.23   0
  -4  -6  -8  161.99    7.06   0
  -4   2  10  450.28    9.57   0
  -2 -14 -13   18.65    7.41   0
  -1  -7 -10   12.50    4.15   0
   0  -8 -11  198.12    9.24   0
   1 -13 -14   81.02    8.79   0
   1 -11 -13   16.98    6.54   0
   1  -9 -12   21.38    5.55   0
   2 -10 -13  237.46   11.54   0
   2  -6 -10  196.76    8.28   0
   3  -7 -11   18.38    4.54   0
   3   1   5  627.23    8.26   0
   3   1  11    1.54    3.18   0
   4 -14 -15   -8.40    6.50   0
   4  -8 -12    3.10    4.44   0
   5 -13 -15   22.37    7.54   0
   5 -11 -14   68.84    8.10   0
   5  -9 -13   65.95    7.42   0
   8 -12 -15    3.14    6.57   0
   8 -10 -14  114.15    9.09   0
   9  -1  11   17.86    3.93   0
  10 -14 -16  214.08   13.22   0
  10  -4  -8 1065.36   14.19   0
  12 -14 -16  181.20   12.55   0
  12 -10 -14    9.08    5.83   0
  14 -14 -16   75.92    9.05   0
  14 -12 -15   17.59    7.24   0
  14 -10 -14   -0.20    5.23   0
  14  -6 -10    8.77    4.07   0
  15  -9 -13   47.87    6.40   0
  15  -3   4    0.64    1.51   0
  17 -13 -15    5.40    6.91   0
  17 -11 -14   -3.62    4.99   0
  17  -9 -12   34.78    5.54   0
  18 -14 -15   -0.41    6.56   0
  18 -12 -14    3.30    6.48   0
  19 -13 -14   82.88    9.31   0
  19 -11 -13    5.77    5.79   0
  19  -9 -11  122.81    7.74   0
  19  -7  -8   18.65    3.88   0
  20 -14 -14  161.53   11.67   0
  20 -12 -13   67.10    8.30   0
  21 -15 -14   -4.34    6.98   0
  21 -13 -13   70.37    8.73   0
  21  -9  -9   29.32    4.77   0
  22 -14 -13    5.20    6.70   0
  22 -10  -9  116.27    7.25   0
  22  -8  -5   32.80    3.77   0
  23 -15 -12   -2.31    6.53   0
  23 -13 -11    4.86    5.49   0
  23 -11  -9   26.86    5.63   0
 -24  -2  13    0.50    2.67   0
 -20   0  14  353.40    9.32   0
 -18  -2   6   25.88    1.69   0
 -18   0  11    0.29    2.56   0
 -17  -9  -3   42.79    4.48   0
 -16  -8  -3   42.23    4.32   0
 -15  -7  -3  262.45    7.78   0
 -14   0   7    3.21    1.81   0
 -12 -10  -7   37.94    5.88   0
 -12  -6  -4   92.12    4.96   0
 -11 -11  -8   28.16    5.78   0
 -11  -9  -7    3.85    4.26   0
 -10 -12  -9   48.37    6.98   0
 -10 -10  -8   42.10    5.61   0
  -9 -13 -10  197.51   11.82   0
  -9  -9  -8   86.28    6.52   0
  -8 -12 -10   76.84    8.05   0
  -8  -8  -8    2.23    4.22   0
  -8   2  12    8.32    2.86   0
  -7 -13 -11    3.93    6.45   0
  -6  -8  -9  144.73    7.76   0
  -6   2  11   21.48    3.28   0
  -6   2  12  449.19   10.33   0
  -5 -13 -12   49.11    8.27   0
  -5 -11 -11  147.60    9.79   0
  -5  -9 -10  124.38    7.87   0
  -4 -12 -12   48.47    7.77   0
  -4 -10 -11   79.44    7.36   0
  -4   2  11   13.13    2.50   0
  -4   2  12   91.57    5.42   0
  -3 -11 -12   13.00    5.97   0
  -3  -9 -11   72.22    6.92   0
  -2 -10 -12    3.24    5.03   0
  -2  -6  -9  290.90    9.43   0
  -2  -2  -4 1368.05   11.83   0
   0 -14 -14   18.48    6.58   0
   1  -7 -11   52.41    5.62   0
   2 -12 -14   18.24    6.54   0
   2  -8 -12  100.95    7.75   0
   2  -4  -8  433.86    9.78   0
   3 -11 -14   23.79    6.91   0
   3  -9 -13   14.49    5.65   0
   3   1   6 1239.72   12.45   0
   3   1  10   36.04    3.46   0
   6 -12 -15   14.52    6.96   0
   6 -10 -14    3.75    5.73   0
   6  -6 -11  435.67   11.93   0
   6   0  11   -4.23    3.10   0
   7 -11 -15    1.30    5.72   0
   7  -7 -12   10.60    4.55   0
   8 -14 -16   86.12    9.83   0
   8  -8 -13   46.90    6.19   0
   8  -6 -11  126.60    7.07   0
   9 -13 -16   53.13    8.20   0
   9 -11 -15   90.52    9.34   0
   9  -9 -14  186.35   10.39   0
   9  -7 -12   52.04    5.89   0
  10  -8 -13   46.07    6.59   0
  10  -6 -11   65.48    5.59   0
  11 -13 -16   25.16    7.52   0
  11 -11 -15    3.10    5.77   0
  11  -9 -14  300.68   12.50   0
  11  -7 -12   85.36    6.62   0
  12  -8 -13   -0.17    4.31   0
  12  -2   8  107.29    4.77   0
  13 -13 -16   63.97    8.98   0
  13 -11 -15   21.13    7.06   0
  13  -5  -9  877.21   14.00   0
  15 -13 -16   13.01    6.38   0
  15 -11 -15   16.13    6.15   0
  15  -7 -11  125.90    7.01   0
  15  -5  -8  102.76    5.25   0
  16 -14 -16   15.35    7.25   0
  16 -12 -15   80.61    8.97   0
  16 -10 -14    5.79    5.24   0
  16  -8 -12  123.07    7.47   0
  16  -6  -9    1.24    2.70   0
  17  -7 -10   -1.40    2.96   0
  18 -10 -13   12.18    5.25   0
  18  -8 -11   78.51    5.91   0
  20 -10 -12    8.78    5.48   0
  20  -8  -9  257.31    9.00   0
  21 -11 -12   22.37    5.93   0
  21  -7  -5   35.86    3.56   0
  22 -12 -12   46.04    7.13   0
  22 -10 -10   10.45    5.34   0
  23 -13 -12   18.28    6.35   0
  23 -11 -10    3.66    5.01   0
 -21  -1  12   93.63    4.72   0
 -16   0   9   -1.44    1.81   0
 -15   1  12   12.19    2.72   0
 -13 -11  -7   27.90    5.90   0
 -13  -9  -6   33.34    4.96   0
 -13  -3   0   51.33    2.05   0
 -12 -12  -8    3.61    4.92   0
 -11 -13  -9    1.01    5.42   0
 -11   1   8    6.34    2.06   0
 -10 -14 -10   -0.68    6.68   0
 -10  -8  -7  133.19    6.97   0
  -9  -5  -5    6.42    2.71   0
  -8 -14 -11   60.80    8.35   0
  -7  -7  -8    1.05    3.68   0
  -7  -5  -6  203.81    6.77   0
  -6 -14 -12   37.22    7.89   0
  -5  -7  -9   28.97    4.97   0
  -5  -5  -7  746.53   12.89   0
  -4 -14 -13   -1.25    5.78   0
  -4  -8 -10    7.95    3.92   0
  -3 -13 -13   13.40    6.98   0
  -2 -12 -13    7.51    6.35   0
  -2  -8 -11   16.32    4.87   0
  -2  -4  -7    3.29    2.80   0
  -1 -13 -14  190.89   12.43   0
  -1 -11 -13   -4.34    5.69   0
  -1  -9 -12   81.59    7.40   0
  -1   1   4 1020.16    9.22   0
   0 -12 -14   43.00    8.07   0
   0 -10 -13   71.53    7.49   0
   0  -6 -10  437.50   11.72   0
   2 -14 -15    6.49    6.00   0
   2  -2  -5 1584.53   13.30   0
   3 -13 -15   55.95    7.98   0
   3   1   8 1239.75   14.20   0
   3   1   9  150.50    5.63   0
   4 -12 -15   27.10    7.08   0
   4 -10 -14    6.02    5.76   0
   4  -6 -11  245.32    9.33   0
   5 -11 -15   30.68    6.95   0
   5  -7 -12  218.66    9.60   0
   6 -14 -16   83.47    9.73   0
   6  -8 -13  649.97   16.44   0
   7 -13 -16  106.44   10.34   0
   7  -9 -14  329.53   13.15   0
   7  -5 -10  102.66    5.59   0
   8 -12 -16   12.26    6.36   0
   9  -5 -10  126.58    6.42   0
   9  -1  10   48.34    3.98   0
  10 -12 -16   19.59    7.18   0
  10 -10 -15   11.42    5.91   0
  12 -14 -17    9.92    7.18   0
  12 -12 -16    8.64    6.72   0
  12 -10 -15   15.42    6.24   0
  12  -6 -11  149.91    7.34   0
  12  -4  -8 1198.86   14.85   0
  13  -9 -14   70.04    7.43   0
  13  -7 -12   13.68    4.33   0
  14 -12 -16   -1.52    6.16   0
  14  -8 -13   19.47    4.82   0
  15  -3   3   52.00    2.15   0
  17 -13 -16  180.37   11.95   0
  17  -9 -13  109.29    7.94   0
  18 -14 -16  176.20   12.34   0
  18 -12 -15   20.32    7.10   0
  18  -6  -8    0.12    3.01   0
  19 -13 -15   97.13    9.97   0
  19 -11 -14    5.86    6.12   0
  19  -9 -12   59.43    6.35   0
  19  -7  -9  127.50    6.58   0
  20 -14 -15    0.10    6.68   0
  20 -12 -14   26.25    6.86   0
  21 -13 -14  190.12   11.78   0
  21  -9 -10  150.47    7.76   0
  22 -14 -14  178.78   12.03   0
  24 -14 -12    8.37    6.87   0
 -24  -4   9   13.36    1.82   0
 -18   0  12 1450.42   16.46   0
 -15 -11  -6   -1.43    4.36   0
 -14 -12  -7    7.71    4.90   0
 -14 -10  -6    6.95    4.05   0
 -14  -6  -3  257.78    6.94   0
 -13 -13  -8   45.27    6.70   0
 -12 -14  -9   -1.70    5.98   0
 -12  -8  -6   14.28    3.59   0
 -11  -7  -6   68.37    5.33   0
 -11  -5  -4  338.60    7.81   0
  -9  -7  -7  122.97    6.40   0
  -9   1   7  864.07   10.20   0
  -4   0   1   -0.60    0.58   0
  -3  -7 -10   41.65    5.02   0
  -3  -5  -8    8.47    3.17   0
  -2 -14 -14   32.43    7.85   0
   0 -14 -15   13.20    7.72   0
   0  -8 -12  211.24    9.97   0
   1 -13 -15   34.04    7.58   0
   1 -11 -14   72.64    8.37   0
   1  -9 -13   12.86    5.36   0
   2 -12 -15   62.22    8.78   0
   2 -10 -14   26.07    6.38   0
   3  -7 -12   36.24    5.48   0
   3  -5 -10  765.48   14.44   0
   3  -1  -3   52.02    2.24   0
   4 -14 -16   74.28    9.52   0
   4  -8 -13   10.94    5.21   0
   5 -13 -16   81.63    9.73   0
   5  -9 -14  448.09   14.98   0
   6 -12 -16    1.09    5.73   0
   6 -10 -15  126.73    9.55   0
   6  -4  -9  110.01    5.68   0
   6   0   2 1294.41    8.03   0
   6   0  10  469.93    9.93   0
   8 -14 -17   -2.66    6.10   0
   8 -10 -15  132.35    9.87   0
   8  -4  -9  101.34    5.42   0
   9 -11 -16   63.25    8.29   0
   9  -1   9    2.30    2.98   0
  10 -14 -17   -3.93    5.61   0
  11 -13 -17  110.06   10.63   0
  11 -11 -16   32.05    7.65   0
  13 -13 -17  164.97   12.05   0
  13 -11 -16   59.54    8.43   0
  13  -3  -5   33.37    2.44   0
  14 -14 -17    4.26    6.25   0
  14 -10 -15  240.01   11.87   0
  14  -6 -11  393.97   10.81   0
  15  -9 -14   30.66    6.08   0
  15  -7 -12    5.66    3.85   0
  16 -14 -17   32.13    7.99   0
  16 -12 -16   -2.00    6.21   0
  16  -8 -13  130.53    8.58   0
  16  -6 -10   17.62    3.52   0
  17 -11 -15    4.09    5.34   0
  17  -7 -11   76.75    5.64   0
  17  -5  -7   30.54    3.22   0
  18 -10 -14   64.28    7.36   0
  18  -8 -12   12.75    5.20   0
  20 -14 -16   42.13    8.66   0
  20 -10 -13   68.63    7.06   0
  20  -8 -10   18.34    4.12   0
  21 -13 -15   71.84    9.52   0
  21 -11 -13    1.65    5.23   0
  21  -9 -11    1.23    4.57   0
  21  -7  -6   49.91    3.98   0
  22 -12 -13   23.39    6.46   0
  22 -10 -11    2.65    4.39   0
  22  -8  -7   16.60    3.63   0
  23 -13 -13   61.93    8.00   0
  23 -11 -11   42.25    6.10   0
  23  -9  -7   18.26    3.93   0
  24 -14 -13   -1.02    6.53   0
  24 -12 -11   -0.91    5.31   0
 -22  -2  11   12.14    2.68   0
 -19  -1  10   56.85    3.66   0
 -15  -9  -5    3.45    3.83   0
 -14  -8  -5   27.75    4.43   0
 -13   1  11   45.54    3.63   0
 -11   1   9  115.09    4.58   0
  -9 -11 -10   -1.13    5.64   0
  -8 -12 -11   60.59    7.92   0
  -8 -10 -10   89.79    7.32   0
  -8  -6  -7  415.83   10.35   0
  -7 -11 -11  129.13    9.27   0
  -7  -9 -10   33.43    6.10   0
  -7   1   6    1.19    1.70   0
  -6 -12 -12   10.55    6.16   0
  -6 -10 -11    8.16    5.01   0
  -6  -6  -8   54.33    4.65   0
  -5 -11 -12    2.17    5.66   0
  -5  -9 -11   72.50    7.27   0
  -5   1   5  694.67    8.11   0
  -4 -12 -13   12.33    7.13   0
  -4 -10 -12    3.40    4.66   0
  -4  -6  -9  220.15    8.60   0
  -3 -11 -13   68.27    8.53   0
  -3  -1  -2   22.12    1.67   0
  -1  -7 -11   38.03    5.10   0
   0  -4  -8  481.79   10.32   0
   0  -2  -5  739.84    9.31   0
   1   1   6  529.56    8.22   0
   1   1  10  164.74    6.06   0
   1   1  11   60.60    4.28   0
   2 -14 -16   56.58    8.64   0
   2  -6 -11  467.42   12.43   0
   3 -13 -16   79.43    8.95   0
   3 -11 -15   59.31    8.29   0
   3  -9 -14   50.92    7.64   0
   4  -4  -9  142.39    6.34   0
   6 -14 -17   -4.37    7.20   0
   7 -13 -17   97.48   10.87   0
   7 -11 -16   46.29    8.07   0
   7  -7 -13  414.97   12.91   0
   8  -8 -14   40.47    6.63   0
   8  -6 -12    8.49    4.20   0
   9 -13 -17   74.69    9.37   0
   9  -9 -15    4.69    5.72   0
   9  -7 -13  530.15   14.37   0
  10 -12 -17   59.49    9.04   0
  10  -8 -14   -1.80    5.16   0
  10  -6 -12   15.35    4.33   0
  10  -4  -9  195.14    6.82   0
  11  -9 -15  123.62    9.12   0
  11  -7 -13 1044.21   19.52   0
  12 -12 -17   56.00    8.58   0
  12  -8 -14  190.23    9.99   0
  13  -9 -15   -0.78    5.27   0
  13  -7 -13  461.19   13.09   0
  13  -5 -10  304.55    8.89   0
  14 -12 -17  116.06    9.90   0
  15 -13 -17  148.26   11.14   0
  15 -11 -16   72.99    8.77   0
  15  -5  -9  471.64   10.20   0
  15  -3   2  173.05    2.95   0
  16 -10 -15   19.55    6.06   0
  17 -13 -17   43.09    8.26   0
  17  -9 -14   71.94    7.28   0
  18 -14 -17   18.26    7.59   0
  18 -12 -16    0.29    6.15   0
  19 -13 -16  120.38   10.48   0
  19 -11 -15   17.57    6.51   0
  19  -9 -13   29.41    5.47   0
  19  -5  -2  147.07    3.25   0
  20 -12 -15   -0.73    6.16   0
  21 -11 -14   -7.76    5.97   0
  21  -7  -7    8.36    3.32   0
  22 -14 -15    1.44    6.70   0
  22 -12 -14   17.41    7.13   0
  23 -13 -14  101.53   10.02   0
  23 -11 -12   -3.97    5.23   0
  23  -9  -8    4.75    3.67   0
  24 -12 -12   62.03    7.53   0
 -25  -3  13    8.33    2.69   0
 -23  -3  10   -0.30    1.82   0
 -18   0  13   -5.89    3.06   0
 -16   0  10    8.41    2.11   0
 -13  -7  -5   -2.26    2.97   0
 -13   1  12  232.97    7.20   0
 -13   1  13  133.25    6.27   0
 -11 -11  -9   16.71    5.31   0
 -10 -12 -10  102.69    8.56   0
 -10 -10  -9    0.45    4.15   0
 -10  -6  -6   16.37    3.68   0
  -9 -13 -11    4.79    5.98   0
  -9  -9  -9   27.20    5.43   0
  -8 -14 -12    3.99    6.54   0
  -8  -8  -9  160.51    8.17   0
  -8   0   3   -0.38    0.93   0
  -7 -13 -12   84.60    9.03   0
  -6 -14 -13   -3.38    7.21   0
  -6  -8 -10    3.05    4.31   0
  -6  -4  -6  422.01    8.98   0
  -5 -13 -13   -6.31    6.08   0
  -4 -14 -14   -5.09    6.60   0
  -4  -8 -11    0.47    4.87   0
  -3 -13 -14  203.60   12.70   0
  -3  -9 -12   37.52    5.91   0
  -3   1   5   20.61    2.32   0
  -2 -12 -14   10.26    6.76   0
  -2 -10 -13   51.36    7.05   0
  -2  -6 -10   79.18    5.89   0
  -1 -13 -15   10.09    7.40   0
  -1 -11 -14   -6.48    5.63   0
  -1  -9 -13    7.77    5.92   0
  -1   1   5   40.37    2.74   0
   0 -12 -15   31.48    7.58   0
   0 -10 -14   15.34    6.52   0
   1  -7 -12   28.69    5.66   0
   1  -5 -10  267.84    9.01   0
   1   1   7   99.86    4.20   0
   1   1   8  510.12    9.13   0
   1   1   9   12.57    2.72   0
   2  -8 -13   76.73    7.33   0
   4 -12 -16   -0.33    6.37   0
   4 -10 -15   88.44    8.81   0
   5 -11 -16    9.24    6.76   0
   5  -7 -13  660.94   16.01   0
   6  -8 -14   66.25    7.42   0
   6  -6 -12    2.14    3.94   0
   6   0   7   -5.18    2.12   0
   6   0   8   37.23    3.08   0
   7  -9 -15    8.51    5.79   0
   7  -5 -11  433.54   11.30   0
   8 -12 -17    4.18    6.77   0
   8 -10 -16  481.18   16.42   0
   9  -1   8   18.10    2.99   0
  10 -10 -16  124.25   10.12   0
  12 -10 -16  328.36   14.23   0
  12  -6 -12  167.75    7.97   0
  12  -2   6   52.57    3.21   0
  14 -10 -16  138.15   10.32   0
  14  -8 -14   66.16    6.95   0
  15  -9 -15    1.29    5.11   0
  16 -12 -17   21.50    7.09   0
  17 -11 -16   48.64    7.74   0
  17  -7 -12   57.08    5.83   0
  18 -10 -15   14.04    6.04   0
  18  -6  -9  267.29    8.12   0
  19 -13 -17   54.36    9.16   0
  19  -5  -3  165.82    3.97   0
  20 -14 -17   10.53    7.29   0
  20 -10 -14  103.52    8.49   0
  20  -8 -11   37.42    4.87   0
  20  -6  -6   15.18    3.06   0
  21 -13 -16   11.77    7.86   0
  21  -9 -12   84.78    7.13   0
  22 -14 -16   58.25    9.30   0
  22 -10 -12   15.95    5.02   0
  22  -8  -8   34.01    4.27   0
  23  -9  -9   25.16    4.70   0
  24 -14 -14  111.65    9.99   0
  24 -10  -9    6.67    4.32   0
 -21  -1  14   38.65    4.26   0
 -17  -5   0   13.53    1.97   0
 -17  -1   8  367.48    6.47   0
 -14   0   8  455.05    7.47   0
 -13 -11  -8   24.22    5.65   0
 -12 -12  -9    4.14    4.91   0
 -12 -10  -8   23.02    5.07   0
 -12  -6  -5  449.04    9.72   0
 -11 -13 -10  113.61    9.18   0
 -11  -9  -8   33.71    4.87   0
 -11   1  10   60.03    3.82   0
 -10 -14 -11   -1.98    5.56   0
 -10  -8  -8    0.18    3.96   0
  -9  -3  -3  222.00    5.12   0
  -9   1   8   18.52    2.52   0
  -7   1   7   27.37    2.66   0
  -6  -2  -3   67.80    2.85   0
  -5   1   6    6.53    2.04   0
  -4  -4  -7   11.21    2.88   0
  -2  -8 -12   28.52    5.07   0
   0  -6 -11  134.22    7.32   0
   1 -13 -16   90.23    9.72   0
   1 -11 -15    4.21    6.06   0
   1  -9 -14  142.67    9.34   0
   2 -12 -16   10.56    6.00   0
   2 -10 -15    5.73    6.49   0
   4  -8 -14   50.17    6.81   0
   4  -6 -12   11.50    4.41   0
   4   0  11    2.17    2.40   0
   5 -13 -17   29.94    7.40   0
   5  -9 -15    8.05    5.83   0
   5  -5 -11  348.10   10.36   0
   6 -12 -17   30.03    7.67   0
   6 -10 -16   80.35    8.95   0
   6   0   3   -0.51    1.17   0
   6   0   6  751.54    9.79   0
   7  -1  11    8.97    3.51   0
   9 -13 -18  104.94   10.35   0
   9 -11 -17   -1.72    6.49   0
   9  -1   7  234.91    6.15   0
  10  -8 -15   55.28    7.01   0
  10  -2  10  261.00    7.82   0
  11 -13 -18   84.72    9.58   0
  11 -11 -17   17.87    7.18   0
  11  -5 -11   94.71    5.91   0
  13 -13 -18  157.43   11.73   0
  13 -11 -17   20.74    7.08   0
  13  -3   8   21.86    2.92   0
  14  -6 -12  125.11    6.96   0
  15 -13 -18   99.14   10.32   0
  15 -11 -17   19.41    7.23   0
  15  -7 -13  304.07   10.92   0
  15  -3  -3  533.23    5.62   0
  15  -3   1    3.71    0.92   0
  16 -10 -16   37.51    7.31   0
  16  -8 -14   67.72    6.76   0
  16  -6 -11  148.17    6.96   0
  17 -13 -18   92.59    9.51   0
  17  -9 -15    4.28    5.03   0
  17  -5  -8  102.74    4.81   0
  18 -12 -17  132.49   10.76   0
  18  -8 -13  157.57    8.50   0
  19 -11 -16   45.53    7.83   0
  19  -9 -14   83.92    7.37   0
  19  -7 -11    4.10    4.03   0
  19  -5  -4  160.82    4.38   0
  20 -12 -16   -2.70    6.11   0
  20  -8 -12   -0.43    4.55   0
  21 -11 -15   19.79    7.24   0
  21  -7  -8    6.38    3.45   0
  22 -12 -15   18.28    6.67   0
  22 -10 -13   36.23    6.55   0
  22  -8  -9   25.51    4.47   0
  23 -13 -15   90.76    9.28   0
  23 -11 -13    7.25    5.23   0
  24 -14 -15    9.51    6.84   0
  24 -12 -13   16.63    5.69   0
  24 -10 -10   -2.84    3.99   0
  25 -13 -13   10.70    6.13   0
 -25  -3  14   14.04    3.08   0
 -22  -2  12   43.25    3.66   0
 -20  -2   9   -0.65    1.89   0
 -19  -1  11  123.88    5.03   0
 -17  -9  -4    1.17    3.15   0
 -16   0  11    1.23    2.06   0
 -15  -7  -4   46.17    4.29   0
 -15  -1   6   69.16    2.58   0
 -14 -12  -8    5.59    5.42   0
 -14 -10  -7   19.94    5.20   0
 -13 -13  -9    0.84    5.25   0
 -13  -9  -7   15.24    4.53   0
 -12  -8  -7   51.59    5.38   0
 -11   1  12  264.68    7.70   0
 -11   1  13   28.57    3.66   0
  -9  -7  -8    4.67    3.88   0
  -9   1   9  275.98    6.80   0
  -7  -7  -9    2.46    3.09   0
  -6   0   2 1151.11    5.67   0
  -5 -11 -13  207.67   11.60   0
  -5  -7 -10   83.47    6.08   0
  -5  -5  -8   52.04    4.37   0
  -4  -2  -4  164.08    4.35   0
  -3  -7 -11   57.29    5.62   0
  -3  -5  -9  319.00    9.34   0
  -3   1   6  441.66    7.22   0
  -3   1  12  555.41   11.38   0
  -2  -4  -8  862.82   13.61   0
  -1   1   6  636.23    8.63   0
  -1   1   7  440.40    7.88   0
  -1   1   8  194.34    5.81   0
  -1   1   9   15.13    2.84   0
   0  -8 -13  173.72    9.41   0
   2  -6 -12  116.97    7.74   0
   3 -13 -17   74.43    9.46   0
   3 -11 -16   11.21    6.66   0
   3  -7 -13  739.79   16.91   0
   3  -5 -11  232.15    8.79   0
   4 -12 -17   14.17    7.28   0
   4   0  10    1.12    2.69   0
   6  -4 -10 1026.29   15.63   0
   6   0   4  577.07    7.11   0
   6   0   5   -0.41    1.32   0
   7 -13 -18  141.22   11.80   0
   7 -11 -17   -3.04    6.12   0
   7  -7 -14  147.37    8.72   0
   8  -8 -15    5.57    5.60   0
   8  -6 -13  268.88   10.22   0
   8  -4 -10  571.77   11.70   0
   9  -9 -16   75.48    8.72   0
   9  -7 -14    6.59    4.77   0
  10 -12 -18    3.63    6.40   0
  10 -10 -17   51.01    7.77   0
  10  -6 -13  519.26   13.54   0
  10  -4 -10  656.43   12.27   0
  10  -2  -5  142.04    3.95   0
  11  -9 -16  139.23    9.88   0
  11  -7 -14   11.57    5.08   0
  12 -12 -18   19.12    7.35   0
  12 -10 -17   64.95    8.72   0
  12  -8 -15   12.67    5.65   0
  12  -6 -13  494.98   13.05   0
  12  -2   5   -1.02    1.82   0
  13  -9 -16   99.65    8.75   0
  13  -7 -14   12.76    4.65   0
  13  -5 -11  146.09    6.77   0
  14 -12 -18   10.24    6.96   0
  14 -10 -17   14.73    6.50   0
  14  -8 -15   69.58    7.30   0
  15  -9 -16   76.30    8.00   0
  15  -5 -10   61.66    4.57   0
  16 -12 -18    9.25    6.92   0
  17 -11 -17    6.94    6.54   0
  18 -10 -16    6.90    5.83   0
  18  -6 -10    0.90    2.60   0
  19 -13 -18  111.76   10.98   0
  20 -12 -17  108.79   10.40   0
  20 -10 -15   35.85    6.76   0
  20  -6  -7   49.41    3.79   0
  21 -13 -17   37.47    8.03   0
  21  -9 -13   16.12    4.88   0
  21  -7  -9   25.67    4.12   0
  22  -8 -10   17.64    4.39   0
  23 -11 -14   -0.83    5.88   0
  24 -12 -14   -6.55    5.82   0
 -22  -4   7    0.92    1.37   0
 -15 -11  -7   18.79    5.27   0
 -14   0   9   -0.45    2.12   0
 -11  -7  -7   82.92    5.66   0
 -10 -12 -11   48.77    7.54   0
  -9 -13 -12   52.33    8.27   0
  -9 -11 -11  156.39    9.62   0
  -9  -5  -6   96.04    4.82   0
  -9   1  11  272.84    7.54   0
  -9   1  12  169.73    6.55   0
  -9   1  13  150.50    6.53   0
  -8 -12 -12   34.84    6.87   0
  -8 -10 -11    7.95    5.03   0
  -7 -13 -13   52.13    7.96   0
  -7 -11 -12   51.74    7.14   0
  -7  -9 -11   72.84    7.21   0
  -7   1   8  295.98    6.73   0
  -6 -12 -13   12.28    6.18   0
  -6 -10 -12   92.06    8.04   0
  -5 -13 -14  106.12    9.99   0
  -5  -9 -12   -2.68    4.44   0
  -5   1   7   -1.26    1.94   0
  -5   1  12  583.70   11.47   0
  -4 -12 -14   82.76    8.87   0
  -4 -10 -13    2.95    5.64   0
  -3 -13 -15   20.25    7.61   0
  -3 -11 -14    3.44    6.02   0
  -3  -9 -13    2.57    5.68   0
  -3   1   7   18.95    2.46   0
  -3   1  10  220.19    6.76   0
  -3   1  11   -1.89    2.59   0
  -2 -12 -15  129.11   10.62   0
  -2 -10 -14   17.07    5.94   0
  -2  -2  -5   33.55    2.69   0
  -1 -13 -16   99.13   10.45   0
  -1 -11 -15    5.38    6.31   0
  -1  -7 -12    2.58    3.92   0
  -1  -5 -10  596.99   12.94   0
  -1  -1  -3  866.93    7.54   0
   0 -12 -16    0.10    6.79   0
   0  -4  -9    6.61    3.28   0
   2  -8 -14   10.53    5.31   0
   3  -9 -15   -0.59    5.24   0
   4 -10 -16  129.94   10.05   0
   4  -4 -10 1289.31   17.63   0
   4   0   9   -0.27    2.68   0
   5 -13 -18  130.13   11.40   0
   5 -11 -17    5.83    6.35   0
   5  -7 -14   -0.81    5.07   0
   6  -8 -15  156.66    9.73   0
   6  -6 -13  423.50   12.54   0
   7  -9 -16  150.98   10.03   0
   7  -5 -12  106.86    6.61   0
   7  -1  10   10.92    3.04   0
   8 -12 -18   -1.48    6.54   0
   8 -10 -17  142.12   10.75   0
   9  -5 -12  117.31    6.72   0
   9  -1   6   56.42    3.21   0
  10  -2   9  170.60    6.30   0
  11 -13 -19   33.98    7.60   0
  11 -11 -18   -6.61    6.20   0
  11  -5 -12  404.04   11.06   0
  13 -13 -19   22.40    8.06   0
  13 -11 -18   15.32    7.02   0
  13  -3   7    2.98    2.51   0
  15 -13 -19   29.28    8.04   0
  15 -11 -18   19.27    7.27   0
  15  -7 -14   39.71    5.76   0
  16 -10 -17   24.79    7.04   0
  16  -8 -15   10.68    5.22   0
  16  -6 -12   64.66    5.43   0
  17 -13 -19   35.92    8.68   0
  17  -7 -13  388.83   11.76   0
  17  -5  -9  329.18    8.39   0
  18 -12 -18   12.92    6.72   0
  18  -8 -14  372.87   12.49   0
  19 -11 -17    2.68    6.56   0
  19  -9 -15  149.14    9.20   0
  19  -7 -12   56.14    5.61   0
  20  -8 -13   13.69    5.31   0
  20  -6  -8   -0.06    2.64   0
  21 -11 -16   93.00    8.88   0
  22 -12 -16   -3.02    5.76   0
  22 -10 -14   31.98    6.07   0
  23 -13 -16   19.28    7.05   0
  23  -9 -11   37.69    5.46   0
  24 -14 -16   44.40    8.25   0
  25 -13 -14   40.46    7.03   0
 -23  -3  11  134.38    4.91   0
 -22  -2  13   57.54    4.39   0
 -21  -3   8   23.92    2.14   0
 -16 -10  -6    5.55    4.03   0
 -16   0  13   -1.20    2.38   0
 -15  -9  -6   15.78    4.22   0
 -14  -8  -6   18.15    3.95   0
 -14  -6  -4   -2.02    2.37   0
 -12 -12 -10  153.42    9.77   0
 -12   0   7    1.44    1.78   0
 -11 -13 -11   49.06    7.81   0
 -11 -11 -10    2.67    4.82   0
 -11  -5  -5   23.72    3.26   0
 -10 -10 -10  111.83    7.97   0
  -9  -9 -10   -6.10    4.10   0
  -8  -6  -8   19.30    3.76   0
  -7   1   9    5.43    2.44   0
  -7   1  10  926.32   12.90   0
  -7   1  11    0.13    2.56   0
  -7   1  12  451.04   10.12   0
  -6  -8 -11  295.10   10.90   0
  -6  -6  -9  400.97   10.75   0
  -5   1   8  290.25    6.72   0
  -5   1  10  648.54   11.00   0
  -5   1  11    5.13    2.85   0
  -4  -8 -12   -3.43    4.07   0
  -4  -6 -10   25.40    4.32   0
  -3   1   8  422.11    8.11   0
  -2  -8 -13  280.03   11.69   0
  -2  -6 -11  662.09   14.62   0
  -1  -9 -14  102.63    8.15   0
   0 -10 -15   10.19    6.04   0
   1 -13 -17    9.48    7.18   0
   1 -11 -16   14.83    6.62   0
   1  -7 -13  377.53   12.40   0
   1  -5 -11  495.86   12.27   0
   1  -3  -8  332.09    8.20   0
   2 -12 -17   61.32    8.61   0
   2 -10 -16    1.97    6.58   0
   4  -8 -15    8.43    5.57   0
   4  -6 -13  168.63    8.60   0
   4   0   1    0.33    0.88   0
   5  -9 -16   68.71    8.21   0
   5  -5 -12  177.28    8.04   0
   6 -12 -18    0.51    6.49   0
   6 -10 -17   13.31    6.88   0
   7  -1   9    5.82    2.85   0
   9 -11 -18    2.58    6.63   0
   9  -7 -15   24.51    6.00   0
  10 -12 -19    4.53    6.15   0
  10  -8 -16  221.49   11.30   0
  11  -9 -17    0.24    5.77   0
  11  -7 -15  507.45   14.92   0
  11  -3  10   -0.44    2.93   0
  12 -12 -19   47.37    8.73   0
  12  -8 -16   61.80    7.65   0
  12  -4 -10  288.12    8.28   0
  12  -2   4   13.38    1.80   0
  13  -9 -17   97.98    9.05   0
  14 -12 -19   94.16   10.11   0
  14  -8 -16  191.98   10.41   0
  14  -6 -13  516.98   13.17   0
  14  -4  -9   18.38    2.95   0
  15  -3  -4   14.29    1.58   0
  16 -12 -19   14.15    7.04   0
  17 -11 -18   10.71    6.58   0
  17  -9 -16   25.69    6.14   0
  18 -10 -17   60.19    7.85   0
  18  -6 -11   52.59    4.64   0
  19 -13 -19   28.44    7.72   0
  20 -12 -18   -3.15    6.10   0
  20 -10 -16   27.90    6.57   0
  21 -13 -18  160.56   11.94   0
  21  -9 -14   12.64    5.37   0
  21  -7 -10    7.59    3.69   0
  22 -12 -17   36.92    7.99   0
  22  -8 -11   35.42    5.16   0
  23 -13 -17    6.24    6.72   0
  23 -11 -15   30.26    6.51   0
  23  -9 -12   29.01    5.46   0
  24 -12 -15    6.78    5.69   0
  24 -10 -12   28.66    5.27   0
  25 -13 -15   64.18    7.99   0
  25 -11 -12    1.33    4.37   0
 -24  -4  10   21.05    2.37   0
 -18  -2   7   16.31    1.92   0
 -17  -1   9   76.29    3.61   0
 -15  -3   1   37.24    1.29   0
 -14   0  10   21.95    2.67   0
 -13 -11  -9   59.70    7.09   0
 -13  -7  -6    4.87    3.69   0
 -12 -10  -9   12.81    4.67   0
 -11  -9  -9   26.03    4.93   0
 -10  -8  -9  147.57    7.87   0
 -10  -6  -7  308.29    8.96   0
 -10  -2  -1   15.38    1.36   0
  -8  -8 -10    6.79    4.14   0
  -5  -7 -11   55.22    6.22   0
   0  -8 -14   11.56    5.32   0
   0  -6 -12   75.14    6.16   0
   1  -9 -15   12.26    5.71   0
   2  -4 -10 2064.30   22.22   0
   2   0  11   -0.97    2.71   0
   3 -11 -17    4.55    6.30   0
   3  -7 -14    8.02    4.68   0
   3  -1  -4  165.62    3.91   0
   4 -12 -18    3.15    6.31   0
   4   0   8  555.57    9.53   0
   5  -3  -9  163.97    6.28   0
   6  -4 -11   34.01    4.40   0
   7 -11 -18   -2.72    5.60   0
   7  -7 -15  552.38   15.69   0
   7  -3  -9  264.00    7.56   0
   8 -12 -19   74.36    9.67   0
   8  -8 -16  221.63   11.35   0
   8  -6 -14    2.62    4.34   0
   9  -9 -17   64.49    8.08   0
   9  -3  -9   68.71    4.45   0
  10 -10 -18   38.15    7.96   0
  10  -6 -14  314.70   11.19   0
  10  -4 -11   22.35    3.79   0
  12 -10 -18  271.03   13.73   0
  12  -6 -14  131.02    8.09   0
  12  -2  -4   41.20    2.05   0
  13 -11 -19    3.77    6.69   0
  13  -7 -15  172.04    9.23   0
  13  -5 -12   77.62    5.60   0
  14 -10 -18  219.83   12.69   0
  15 -11 -19   -4.39    6.87   0
  15  -9 -17  127.71    9.65   0
  15  -7 -15  111.98    8.52   0
  16 -10 -18  174.97   11.46   0
  16  -8 -16  122.96    8.78   0
  16  -6 -13  631.37   14.20   0
  17  -7 -14   68.31    6.47   0
  17  -5 -10    1.23    2.52   0
  18 -12 -19    4.72    6.56   0
  18  -8 -15  173.94    9.40   0
  19 -11 -18   18.13    7.06   0
  19  -9 -16    7.93    5.22   0
  19  -7 -13  320.65   10.91   0
  20  -8 -14  291.10   11.07   0
  20  -6  -9  110.05    5.64   0
  21 -11 -17   27.98    7.03   0
  22 -10 -15   21.09    5.89   0
  22  -8 -12   23.27    4.83   0
  24 -12 -16    1.03    5.93   0
  24 -10 -13   20.68    5.79   0
  25 -13 -16   39.46    8.23   0
  25 -11 -13    4.76    4.64   0
 -20  -6   1   68.75    2.58   0
 -20  -2  10  255.52    6.27   0
 -14   0  12 3097.12   24.55   0
 -13  -9  -8   26.48    4.92   0
  -8 -12 -13    2.78    6.36   0
  -8  -4  -6  285.40    7.42   0
  -7 -13 -14   73.33    9.29   0
  -7 -11 -13   89.15    8.45   0
  -7  -7 -10   10.27    3.99   0
  -6 -12 -14   81.27    8.75   0
  -6 -10 -13   35.13    6.47   0
  -6  -4  -7   28.49    3.25   0
  -5 -13 -15   13.48    6.77   0
  -5 -11 -14   54.93    7.76   0
  -5  -5  -9  915.05   15.19   0
  -4 -12 -15   47.10    7.91   0
  -4 -10 -14   49.43    7.33   0
  -4  -4  -8  252.65    7.64   0
  -3 -13 -16   99.50    9.89   0
  -3 -11 -15    2.60    6.08   0
  -3  -7 -12    9.62    4.52   0
  -3  -5 -10  351.34   10.11   0
  -2 -12 -16    1.87    6.66   0
  -2 -10 -15   12.52    6.46   0
  -1 -11 -16   73.15    8.73   0
  -1  -7 -13  100.54    7.46   0
   0 -12 -17    6.98    6.04   0
   0   0  12  315.67    8.85   0
   2  -8 -15  223.20   11.35   0
   2  -6 -13  174.91    8.70   0
   2   0  10  299.46    7.89   0
   3  -9 -16   11.77    5.98   0
   3  -5 -12  106.95    6.73   0
   3  -3  -9  573.95   10.99   0
   4 -10 -17    3.30    5.78   0
   4  -4 -11   44.98    4.70   0
   4   0   7   -2.97    1.74   0
   5 -11 -18    6.91    6.45   0
   5  -7 -15  569.95   15.97   0
   5  -1  11   43.09    4.02   0
   6 -12 -19  141.34   10.98   0
   6  -8 -16  337.11   13.38   0
   6  -6 -14   50.27    6.01   0
   7  -9 -17   -1.79    5.69   0
   7  -5 -13   40.54    5.16   0
   7  -1   8   10.20    2.74   0
   8 -10 -18   34.91    7.85   0
   9 -11 -19    2.90    6.58   0
   9  -5 -13   20.27    4.44   0
  11 -11 -19    0.32    6.05   0
  11  -5 -13   82.91    6.11   0
  12 -12 -20   25.60    7.24   0
  12  -4 -11   68.62    4.89   0
  12  -2   3  169.41    3.72   0
  13  -3   6   36.24    3.02   0
  14 -12 -20   44.95    8.81   0
  14  -6 -14  140.20    7.84   0
  14  -4 -10  419.72    9.62   0
  15  -5 -12  479.91   11.87   0
  16 -12 -20  131.92   11.02   0
  17 -11 -19   14.77    6.82   0
  17  -9 -17   38.74    7.21   0
  18 -10 -18   40.44    7.53   0
  18  -6 -12   12.78    3.60   0
  20 -12 -19    1.47    6.66   0
  20 -10 -17   42.73    7.34   0
  20  -6 -10   32.82    4.29   0
  21 -13 -19    1.51    7.03   0
  21  -9 -15  148.46    8.99   0
  21  -7 -11   13.41    3.65   0
  22 -12 -18    6.18    6.52   0
  22 -10 -16   -0.18    6.27   0
  23 -13 -18  143.91   11.38   0
  23 -11 -16   27.01    6.68   0
  23  -9 -13   11.75    4.74   0
  24 -10 -14   39.95    6.64   0
  25 -11 -14   12.27    5.77   0
 -16  -4   0   36.72    1.92   0
 -15  -1   7    4.19    1.69   0
 -14 -10  -8    0.44    3.69   0
 -14   0  13   -3.79    2.66   0
 -12  -8  -8    0.02    3.82   0
 -12  -6  -6   -3.18    2.86   0
 -12   0   8  567.08    8.53   0
 -10 -12 -12  114.51    9.06   0
 -10 -10 -11   79.60    7.66   0
  -9 -13 -13   19.27    6.50   0
  -9 -11 -12   33.54    6.40   0
  -9  -7  -9   13.15    3.83   0
  -8 -10 -12   15.25    5.62   0
  -7  -9 -12    1.32    4.71   0
  -7  -5  -8   37.99    3.87   0
  -5  -9 -13   47.49    6.76   0
  -4  -6 -11  328.41   10.81   0
  -3  -9 -14   16.21    5.93   0
  -1  -9 -15   18.95    6.01   0
  -1  -5 -11  266.43    9.29   0
  -1  -3  -8    1.33    2.64   0
   0 -10 -16   15.36    6.60   0
   0  -4 -10  878.91   14.85   0
   1 -11 -17    5.23    6.21   0
   1  -7 -14   46.88    6.30   0
   2 -12 -18   -6.05    6.20   0
   2 -10 -17   45.52    7.40   0
   2   0   9    3.28    2.71   0
   3 -11 -18    5.90    6.82   0
   4  -8 -16  100.71    8.58   0
   4  -6 -14  171.14    8.90   0
   4   0   6   48.28    2.90   0
   5  -9 -17    6.25    6.33   0
   5  -5 -13   12.80    4.24   0
   6 -10 -18   -0.21    5.91   0
   7 -11 -19   27.16    7.50   0
   8  -8 -17   28.56    6.82   0
   9  -9 -18   11.52    6.89   0
   9  -7 -16   18.11    6.13   0
   9  -1   3  298.57    4.74   0
  10 -12 -20   28.40    7.32   0
  10 -10 -19   10.68    6.47   0
  10  -8 -17  123.29    9.50   0
  11  -9 -18  152.85   10.97   0
  11  -7 -16   30.66    6.56   0
  11  -3  -9 1324.44   15.49   0
  11  -3   9  219.32    7.06   0
  12 -10 -19   60.50    8.79   0
  12  -8 -17  131.43    9.59   0
  13  -9 -18  191.52   11.73   0
  13  -7 -16    1.09    5.59   0
  13  -5 -13   47.40    5.04   0
  14 -10 -19  137.65   10.90   0
  14  -8 -17  263.06   12.15   0
  15  -9 -18  104.89    9.57   0
  16 -10 -19   16.95    6.50   0
  16  -6 -14  181.35    8.92   0
  16  -4  -9  153.01    5.86   0
  17  -7 -15   44.26    6.04   0
  18 -12 -20   41.15    8.43   0
  18  -8 -16   66.36    6.98   0
  19 -11 -19   10.33    6.48   0
  19  -9 -17   -2.95    5.40   0
  19  -7 -14  100.68    6.86   0
  19  -5  -8   80.71    4.40   0
  20  -8 -15  236.57   10.46   0
  21 -11 -18   -0.87    6.38   0
  21  -9 -16   15.68    6.68   0
  21  -7 -12    1.24    4.09   0
  22  -8 -13   10.52    4.29   0
  23 -11 -17   -0.63    5.74   0
  23  -9 -14   13.19    5.44   0
  24 -12 -17    6.04    6.24   0
  25 -13 -17   24.45    7.18   0
  25 -11 -15   56.64    7.54   0
  26 -12 -15   59.67    7.96   0
 -24  -4  11   36.55    3.18   0
 -23  -3  13    6.89    3.10   0
 -20  -2  11   10.67    2.77   0
 -17  -1  11    9.17    2.89   0
 -15  -7  -5   90.57    5.14   0
 -12   0   9    0.19    1.92   0
 -11 -11 -11   73.15    7.21   0
 -11  -7  -8   29.50    4.43   0
 -10   0   6 1082.86   10.06   0
  -9  -9 -11   25.19    5.40   0
  -9  -5  -7   62.42    4.26   0
  -8  -8 -11   33.63    5.62   0
  -8  -6  -9   75.12    5.72   0
  -8   0   4 3926.48   15.36   0
  -6  -8 -12    7.03    4.49   0
  -6  -6 -10   -1.36    3.00   0
  -4  -8 -13   39.55    5.83   0
  -3  -1  -3 2982.60   14.07   0
  -2  -8 -14   -0.36    4.64   0
  -2  -6 -12   84.81    6.39   0
   0  -8 -15  180.13   10.09   0
   0  -6 -13  134.50    7.82   0
   0   0  11    0.04    2.55   0
   1  -9 -16    4.62    5.85   0
   1  -5 -12   14.20    4.12   0
   1  -3  -9 2027.63   20.31   0
   3  -9 -17   34.48    6.76   0
   3  -7 -15  285.76   11.91   0
   4 -12 -19    5.47    6.80   0
   4 -10 -18   49.73    7.87   0
   4   0   2 5147.30   15.53   0
   5 -11 -19   -1.13    6.60   0
   5  -3 -10   44.37    4.23   0
   5  -1  10  120.51    5.46   0
   6  -8 -17  248.89   12.10   0
   6  -4 -12  305.22    9.66   0
   7  -9 -18   40.69    7.90   0
   7  -7 -16    2.95    5.58   0
   7  -3 -10  434.33    9.88   0
   7  -1   7    3.49    2.24   0
   8 -12 -20   -3.74    7.21   0
   8 -10 -19   -1.52    6.14   0
   8  -6 -15  167.70    9.06   0
   8  -4 -12  529.66   12.24   0
   9  -3 -10  869.13   13.53   0
   9  -1  -2  418.82    3.18   0
   9  -1   2   54.39    2.00   0
  10  -4 -12  374.19   10.28   0
  10  -2   7   71.55    3.97   0
  11 -11 -20   -5.88    6.07   0
  12  -6 -15  671.87   16.09   0
  12  -2  -5   88.94    3.17   0
  13 -11 -20   13.27    6.57   0
  14 -12 -21   -0.63    6.61   0
  14  -6 -15  367.72   12.06   0
  14  -4 -11   19.64    3.94   0
  15 -11 -20   26.17    7.71   0
  15  -7 -16    4.97    5.23   0
  15  -3  -6   23.91    2.27   0
  15  -3   0    6.81    0.85   0
  16  -8 -17  417.46   14.56   0
  16  -4   3    5.29    1.56   0
  17 -11 -20   -0.13    6.52   0
  17  -9 -18   12.24    6.64   0
  18 -10 -19   10.82    6.55   0
  18  -6 -13 1009.86   17.57   0
  18  -4  -4  112.76    3.15   0
  18  -4  -3    0.89    1.22   0
  19  -5  -9  156.91    6.07   0
  20 -12 -20   30.71    7.94   0
  20 -10 -18    0.76    6.20   0
  20  -6 -11  248.10    8.56   0
  21 -11 -19    9.93    7.32   0
  22 -12 -19   47.37    8.49   0
  22 -10 -17   25.61    6.69   0
  22  -8 -14  240.91   10.26   0
  23  -7  -7    8.80    2.79   0
  24 -12 -18    4.80    6.55   0
  24 -10 -15   42.45    6.46   0
  24  -8  -9   14.63    3.57   0
  25 -13 -18   56.63    9.41   0
  25  -9 -11    9.46    4.44   0
 -21  -3   9   82.90    3.61   0
 -17  -1  12    6.21    2.38   0
 -17  -1  13  334.84    8.74   0
 -15  -9  -7   -3.30    3.30   0
 -14  -8  -7   27.30    4.49   0
 -14  -4  -2   18.02    2.05   0
 -13 -11 -10    0.92    4.97   0
 -13  -3  -1    0.82    1.02   0
 -12 -10 -10   15.82    4.80   0
 -12   0  10  861.25   11.89   0
 -12   0  11   -2.02    2.22   0
 -12   0  13    0.65    2.58   0
 -11  -9 -10   20.29    4.86   0
 -11  -5  -6  201.88    6.61   0
 -10  -8 -10    1.62    4.46   0
  -7 -11 -14   11.26    6.13   0
  -6 -12 -15   44.48    7.66   0
  -6 -10 -14   44.71    7.51   0
  -6  -2  -4  167.34    4.34   0
  -5 -11 -15    2.24    5.90   0
  -5  -7 -12    8.20    4.22   0
  -4 -12 -16    3.40    6.38   0
  -4 -10 -15   66.29    7.93   0
  -3 -11 -16   69.43    8.62   0
  -3  -7 -13    7.39    4.52   0
  -2 -12 -17   26.68    7.75   0
  -2 -10 -16   19.68    6.61   0
  -1 -11 -17   -8.07    6.02   0
  -1  -7 -14   68.17    6.82   0
   0 -12 -18   -0.30    6.54   0
   0   0  10  514.39   10.06   0
   2  -8 -16   91.01    8.17   0
   2  -6 -14   98.43    7.26   0
   2   0   8    1.15    2.07   0
   4   0   3   -1.23    1.15   0
   5  -7 -16   11.14    5.74   0
   6 -10 -19   10.93    6.22   0
   6  -6 -15  497.46   14.33   0
   7  -5 -14  180.47    8.69   0
   9 -11 -20    6.02    6.52   0
   9  -5 -14  197.14    8.85   0
  10  -8 -18  226.64   12.14   0
  11  -9 -19   21.68    7.52   0
  11  -7 -17 1080.01   22.34   0
  11  -5 -14  144.28    7.78   0
  11  -3 -10   57.92    4.74   0
  12 -10 -20   23.17    6.98   0
  12  -8 -18   73.44    8.28   0
  12  -4 -12   98.65    5.83   0
  13  -9 -19   27.78    7.76   0
  13  -7 -17  348.68   13.28   0
  13  -5 -14    7.64    4.04   0
  13  -3  -9  288.58    7.55   0
  13  -3   5    3.82    1.95   0
  14 -10 -20   73.20    9.18   0
  14  -8 -18   61.72    7.64   0
  15  -9 -19    9.12    6.77   0
  15  -5 -13   40.08    4.75   0
  16  -4 -10  336.80    8.65   0
  17  -7 -16   29.59    5.42   0
  17  -5 -12  216.51    8.03   0
  18 -12 -21    3.25    7.15   0
  18  -8 -17  175.52   10.12   0
  18  -4  -5    0.60    1.57   0
  19 -11 -20    4.13    6.60   0
  19  -9 -18   26.90    6.71   0
  19  -7 -15  136.71    8.19   0
  20 -10 -19   39.93    8.19   0
  20  -8 -16  103.47    7.89   0
  20  -6 -12   14.89    4.25   0
  21  -9 -17   24.28    6.30   0
  21  -7 -13  275.67    9.85   0
  22 -12 -20    7.47    7.21   0
  23 -11 -18   -1.70    5.80   0
  23  -9 -15   55.06    6.56   0
  23  -7  -9   37.23    4.21   0
  23  -7  -8   34.13    3.65   0
  24 -10 -16   32.57    6.99   0
  24  -8 -11    5.83    3.71   0
  24  -8 -10    8.00    3.48   0
  25 -11 -16    5.16    5.59   0
  25  -9 -12   51.19    5.71   0
  26 -12 -16   -1.00    5.45   0
 -18  -2   8  454.17    7.12   0
 -17  -5  -1    0.88    1.57   0
 -16  -2   5    3.45    1.15   0
 -15  -1   8  372.88    6.76   0
 -14  -6  -5  134.66    5.67   0
 -13  -7  -7   43.96    4.72   0
 -13  -1   5  295.73    4.54   0
 -10 -12 -13   55.54    7.94   0
 -10  -6  -8   -2.01    2.84   0
 -10   0   7    1.92    1.63   0
 -10   0  12  766.57   12.62   0
 -10   0  13   -1.71    2.96   0
  -9 -11 -13   70.05    7.62   0
  -8 -12 -14   58.15    7.81   0
  -8 -10 -13  126.23    8.93   0
  -8   0  13   -0.54    2.76   0
  -7  -9 -13   57.37    7.28   0
  -7  -7 -11    4.04    4.05   0
  -6  -4  -8  580.77   11.32   0
  -5  -9 -14   43.70    6.69   0
  -5  -5 -10   92.47    5.77   0
  -4  -4  -9   30.31    3.82   0
  -4   0  12  130.42    6.02   0
  -3  -9 -15   41.50    7.09   0
  -3  -5 -11    6.33    3.44   0
  -3  -3  -8  207.26    6.89   0
  -2  -4 -10  679.49   13.17   0
  -2   0  11    3.68    2.61   0
  -1  -9 -16   34.23    6.87   0
  -1  -5 -12   58.80    5.47   0
  -1  -1  -4 2791.39   15.05   0
   0 -10 -17   74.01    8.60   0
   0  -4 -11   -0.11    3.16   0
   0   0   9    3.33    2.33   0
   1 -11 -18   39.22    7.42   0
   1  -7 -15  114.39    8.33   0
   2 -10 -18   13.15    6.48   0
   2   0   7    0.17    1.97   0
   3 -11 -19    3.48    6.34   0
   3  -3 -10    2.58    3.18   0
   3  -1  11    3.44    2.72   0
   4  -8 -17  107.19    8.89   0
   4  -6 -15   50.63    6.25   0
   4  -4 -12   81.91    5.82   0
   5  -9 -18    1.39    5.76   0
   5  -5 -14    2.30    4.13   0
   5  -1  -5  703.20    8.04   0
   5  -1   9  213.68    6.59   0
   7 -11 -20    7.49    6.94   0
   8  -8 -18   58.98    7.85   0
   8  -2   9   77.54    4.79   0
   9  -9 -19   17.78    7.11   0
   9  -7 -17  929.28   20.97   0
  10 -10 -20    1.16    6.56   0
  10  -6 -16  245.44   11.04   0
  10  -2   6  566.03    8.76   0
  11 -11 -21   30.80    7.74   0
  11  -3   8  273.11    7.34   0
  12  -4   9    0.17    3.09   0
  13 -11 -21   33.42    8.00   0
  15 -11 -21   50.64    8.85   0
  15  -7 -17  780.42   18.70   0
  16 -10 -20   12.60    6.47   0
  16  -8 -18  324.30   13.41   0
  16  -6 -15  344.39   11.52   0
  17 -11 -21   72.60    9.51   0
  17  -9 -19   24.62    7.14   0
  18 -10 -20   -2.23    6.06   0
  18  -6 -14  370.17   11.35   0
  19  -5 -10  228.11    7.26   0
  21 -11 -20    6.50    6.69   0
  21  -7 -14   23.20    5.60   0
  22 -10 -18   17.20    6.43   0
  22  -8 -15   23.03    5.28   0
  23 -11 -19    5.30    6.71   0
  23  -9 -16   10.66    5.42   0
  23  -7 -10    1.46    3.39   0
  24 -12 -19   28.48    7.46   0
  24  -8 -12   10.67    4.18   0
  25 -11 -17   -2.42    5.36   0
  25  -9 -13    1.53    4.51   0
  26 -12 -17    1.90    5.56   0
 -22  -4   8  193.69    4.64   0
 -19  -5   1   30.36    1.47   0
 -14 -10  -9   42.61    5.32   0
 -13  -9  -9   11.81    4.05   0
 -12  -8  -9   25.77    4.99   0
 -11 -11 -12    5.77    5.67   0
 -10 -10 -12   23.78    6.08   0
 -10   0   8    8.30    2.15   0
 -10   0   9   -0.78    2.04   0
 -10   0  10  849.50   11.99   0
 -10   0  11    0.46    2.45   0
  -9  -9 -12   54.64    6.96   0
  -9  -7 -10   13.44    3.96   0
  -8   0  12   73.37    4.58   0
  -7  -5  -9  547.21   11.79   0
  -6  -8 -13   46.47    6.53   0
  -6  -6 -11  177.22    8.39   0
  -6   0  12 2208.75   21.61   0
  -4  -8 -14    4.97    5.21   0
  -4  -6 -12    9.73    4.33   0
  -4   0  11   -0.35    2.63   0
  -2  -8 -15  159.29    9.72   0
  -2  -6 -13  320.46   11.23   0
  -2   0  10  207.36    6.58   0
  -1  -3  -9  906.25   13.82   0
   0  -8 -16  106.00    8.41   0
   0  -6 -14   -2.35    3.88   0
   1  -9 -17   55.79    7.34   0
   1  -5 -13  209.02    8.98   0
   2  -4 -12  444.42   11.57   0
   2   0   6   65.22    3.25   0
   3  -9 -18   51.58    8.00   0
   3  -7 -16   22.63    6.13   0
   4 -10 -19   73.69    8.97   0
   5 -11 -20  130.11   11.06   0
   6  -8 -18   35.92    7.44   0
   6  -4 -13  312.82   10.20   0
   7  -9 -19   27.56    7.39   0
   7  -7 -17  375.28   13.56   0
   7  -3 -11  184.02    7.13   0
   8 -10 -20   15.66    7.12   0
   8  -6 -16   44.41    6.74   0
   8  -4 -13  139.79    7.22   0
   9 -11 -21   -1.30    6.92   0
   9  -5 -15    0.85    4.11   0
   9  -3 -11  350.45    9.28   0
  12  -8 -19   10.70    6.93   0
  12  -4 -13    3.91    3.39   0
  13  -9 -20   56.21    8.66   0
  14 -10 -21    9.45    6.43   0
  14  -8 -19   38.13    7.56   0
  14  -6 -16   98.56    7.39   0
  14  -4 -12   42.81    4.36   0
  14  -4   6  123.63    4.73   0
  15  -9 -20  102.34    9.87   0
  15  -5 -14    0.47    3.66   0
  16  -4 -11   25.53    3.93   0
  17  -7 -17  723.22   17.70   0
  17  -5 -13  184.02    7.76   0
  18  -8 -18  280.74   12.73   0
  18  -6 -15  272.72   10.58   0
  19 -11 -21   83.54    9.71   0
  19  -9 -19   -2.68    5.82   0
  19  -7 -16   14.51    5.07   0
  19  -5 -11  429.35   10.35   0
  20 -10 -20   -4.00    6.41   0
  20  -8 -17   90.30    7.82   0
  20  -6 -13  184.21    8.01   0
  21  -9 -18    3.59    5.91   0
  22 -10 -19   -5.76    5.94   0
  22  -8 -16   57.60    7.13   0
  22  -6  -8   40.05    3.76   0
  23  -7 -11   73.26    5.66   0
  24 -12 -20   16.58    7.85   0
  24 -10 -17   13.63    5.88   0
  24  -8 -13    1.90    4.39   0
  25 -11 -18   15.58    7.06   0
  26 -12 -18   -1.04    6.53   0
  26 -10 -14  123.34    8.36   0
 -24  -4  13    1.36    2.82   0
 -21  -3  10  203.38    5.69   0
 -18  -2   9   88.58    3.84   0
 -16  -8  -6   51.37    4.57   0
 -15  -1   9    3.81    1.83   0
 -15  -1  10  112.91    4.75   0
 -13  -5  -5   67.79    4.24   0
 -12  -6  -7   60.07    4.76   0
 -11  -7  -9   10.13    4.32   0
  -9  -5  -8   -0.57    3.09   0
  -8  -8 -12    8.02    4.32   0
  -8  -6 -10  133.51    7.24   0
  -8   0  11   -1.24    2.60   0
  -6 -12 -16    0.49    5.86   0
  -6   0   3    0.50    1.23   0
  -6   0  11   -0.09    2.54   0
  -5 -11 -16    0.27    5.73   0
  -4 -12 -17   32.07    7.70   0
  -4 -10 -16   60.00    8.08   0
  -3 -11 -17   24.77    7.36   0
  -3  -7 -14   30.88    6.17   0
  -2 -10 -17   13.28    6.67   0
  -1 -11 -18    7.02    6.57   0
  -1  -7 -15  155.04    9.61   0
   0 -10 -18   12.91    7.29   0
   0   0   8  141.16    5.07   0
   1 -11 -19    7.77    6.64   0
   1  -3 -10  472.97   10.60   0
   1  -1  -5   40.72    2.76   0
   2  -8 -17   16.11    6.54   0
   2  -6 -15  274.42   11.29   0
   3  -5 -14  158.08    8.32   0
   3  -1  10   31.05    3.70   0
   5  -9 -19   73.04    8.79   0
   5  -7 -17  178.32   10.36   0
   5  -3 -11  547.35   11.44   0
   5  -1   8  125.04    4.86   0
   6 -10 -20   10.54    6.94   0
   6  -6 -16  217.67   10.66   0
   7 -11 -21   -2.87    6.94   0
   7  -5 -15   13.17    4.70   0
   7  -1  -5   41.60    2.58   0
   8  -8 -19   27.33    6.88   0
   8  -2   8  376.43    8.34   0
   9  -9 -20   11.39    6.77   0
   9  -7 -18   14.87    6.42   0
   9  -1  -3    2.21    0.90   0
  10 -10 -21   19.50    7.49   0
  10  -8 -19  110.52    9.96   0
  10  -6 -17  201.60   10.63   0
  11  -9 -20   15.94    6.72   0
  11  -7 -18   55.69    7.68   0
  11  -3 -11  188.39    6.98   0
  12 -10 -21   26.97    7.60   0
  12  -6 -17    6.70    5.62   0
  13 -11 -22   42.96    8.11   0
  13  -7 -18   -1.10    5.42   0
  13  -5 -15    6.83    4.25   0
  13  -3 -10  144.26    5.78   0
  15 -11 -22   55.48    9.56   0
  15  -7 -18   -6.77    5.33   0
  16 -10 -21   24.73    7.18   0
  16  -8 -19    9.90    6.60   0
  16  -6 -16    9.34    4.52   0
  17 -11 -22   -3.10    6.81   0
  17  -9 -20   72.33    8.96   0
  18 -10 -21   34.02    7.81   0
  20  -8 -18  101.34    8.66   0
  21 -11 -21   26.49    7.64   0
  21  -9 -19    5.74    6.56   0
  21  -7 -15  457.27   13.23   0
  22  -6  -9   65.83    4.54   0
  22  -6  -5   46.58    2.74   0
  23 -11 -20   20.10    7.34   0
  23  -9 -17    2.47    5.32   0
  23  -7 -12   11.71    4.23   0
  24 -10 -18   30.01    6.91   0
  24  -8 -14  149.19    8.47   0
  25  -9 -15  120.15    8.46   0
  26 -12 -19   14.35    7.87   0
  26 -10 -15   52.95    6.45   0
 -20  -4   5   23.41    1.63   0
 -15  -7  -6   -2.45    2.81   0
 -15  -1  12    6.91    2.52   0
 -14  -8  -8    6.12    3.70   0
 -12 -10 -11   19.50    4.98   0
 -11  -9 -11   20.71    4.98   0
 -10  -8 -11   38.04    5.75   0
  -9 -11 -14   23.38    6.77   0
  -8 -12 -15    5.46    5.62   0
  -8 -10 -14    7.03    5.85   0
  -8   0   6  461.26    6.82   0
  -8   0   9   -0.00    2.25   0
  -8   0  10   16.76    2.98   0
  -7 -11 -15   -1.44    5.47   0
  -7  -7 -12   -2.58    4.61   0
  -6 -10 -15   49.97    7.20   0
  -6   0  10   33.07    3.33   0
  -5  -9 -15    1.85    6.09   0
  -5  -7 -13   13.50    4.89   0
  -4   0  10  348.60    8.21   0
  -3  -5 -12  105.60    7.00   0
  -2  -4 -11   20.83    4.47   0
  -2   0   9    2.90    3.19   0
  -1  -9 -17   11.92    6.43   0
   0   0   7    4.83    2.19   0
   1  -9 -18   22.01    6.24   0
   1  -7 -16   61.08    7.07   0
   2 -10 -19   47.93    7.87   0
   3 -11 -20   26.96    7.74   0
   3  -3 -11  782.40   13.91   0
   4  -8 -18  171.11   10.98   0
   4  -6 -16    6.36    5.30   0
   4  -4 -13  132.37    7.16   0
   4  -2  -9   19.32    3.27   0
   6  -2  10  141.84    6.09   0
   7  -9 -20   10.11    6.72   0
   7  -7 -18   18.67    6.31   0
   7  -1   5  696.63    8.79   0
   8 -10 -21   71.86    9.33   0
   8  -4 -14    3.60    3.89   0
  10  -2   5   83.39    3.61   0
  11  -3   7   15.72    2.85   0
  13  -9 -21   11.96    6.47   0
  13  -3   4    7.62    1.93   0
  14  -8 -20   -0.28    5.79   0
  14  -4 -13   15.83    3.80   0
  15  -9 -21   76.33    8.83   0
  15  -5 -15  178.72    8.52   0
  16  -4 -12   15.31    3.34   0
  16  -4   2   19.77    1.82   0
  17  -7 -18  -11.06    5.01   0
  17  -5 -14   54.26    5.29   0
  18  -8 -19    2.83    6.28   0
  18  -6 -16    4.76    4.52   0
  18  -4  -9    1.20    2.38   0
  19 -11 -22    8.08    7.20   0
  19  -9 -20   16.42    6.81   0
  19  -7 -17  288.87   11.74   0
  19  -5 -12   36.13    4.33   0
  20 -10 -21    7.45    6.60   0
  20  -6 -14  281.35    9.86   0
  21  -7 -16   -0.63    5.34   0
  22 -10 -20   25.10    7.32   0
  22  -8 -17  210.93   10.69   0
  22  -6 -11  266.42    8.43   0
  23  -9 -18   12.99    5.86   0
  24 -10 -19   -3.69    6.57   0
  25 -11 -19   12.64    6.56   0
  26 -10 -16   78.85    7.44   0
 -21  -3  12   35.56    3.84   0
 -18  -2  10   63.99    3.81   0
 -13  -7  -8   17.05    3.90   0
 -13  -1   6  428.85    6.17   0
 -12  -2   0    2.26    0.68   0
 -11  -5  -7   52.43    4.30   0
 -10  -6  -9  141.33    6.65   0
  -9  -7 -11   30.96    5.23   0
  -8   0   7   -1.52    1.75   0
  -8   0   8 3467.23   21.40   0
  -7  -9 -14   76.12    7.50   0
  -6  -4  -9   36.38    4.28   0
  -5  -5 -11   40.97    4.55   0
  -4  -8 -15   77.77    7.74   0
  -4  -6 -13  412.46   12.78   0
  -4  -4 -10  385.19   10.07   0
  -4   0   9   -2.21    2.06   0
  -3  -3  -9  538.54   10.94   0
  -3  -1  -4  608.59    7.30   0
  -2  -8 -16  246.18   11.87   0
  -2  -6 -14   -1.47    3.68   0
  -2   0   8 4008.06   24.10   0
  -1  -5 -13  103.16    6.81   0
  -1  -3 -10   -1.02    2.79   0
  -1  -1  12  289.74    8.71   0
   0  -8 -17   21.77    6.34   0
   0  -6 -15  159.36    9.48   0
   0  -4 -12   97.50    6.20   0
   0   0   6 2031.49   15.22   0
   1  -5 -14   48.82    5.67   0
   1  -1  11   67.39    4.55   0
   2  -4 -13    4.50    3.78   0
   2   0   4 3675.18   17.18   0
   3  -9 -19   40.78    7.62   0
   3  -7 -17   93.68    8.35   0
   3  -1  -6  415.72    7.10   0
   3  -1   9  149.26    5.85   0
   4 -10 -20   11.19    6.69   0
   5  -7 -18    8.19    5.68   0
   5  -3 -12  236.92    8.35   0
   5  -1  -6    5.67    2.12   0
   5  -1   7   11.68    2.57   0
   6  -8 -19  157.18   10.93   0
   6  -6 -17  341.63   13.14   0
   6  -4 -14   14.12    4.28   0
   7  -3 -12   13.24    3.74   0
   9  -5 -16    2.55    4.53   0
   9  -3 -12    4.44    3.31   0
   9  -3   9  194.01    6.78   0
  10  -8 -20   16.20    7.32   0
  11  -9 -21    6.05    7.00   0
  11  -7 -19  537.02   17.30   0
  11  -5 -16    4.56    4.92   0
  12 -10 -22    8.43    6.91   0
  12  -8 -20   27.26    7.28   0
  12  -4 -14   37.04    4.83   0
  12  -4   8  153.40    5.98   0
  12  -2   1   61.06    1.82   0
  13  -7 -19  199.11   11.26   0
  13  -5 -16  165.84    8.66   0
  13  -3 -11   23.35    3.45   0
  14 -10 -22    4.48    6.73   0
  15  -7 -19  241.46   11.89   0
  16 -10 -22   37.50    8.35   0
  16  -8 -20    6.58    6.48   0
  17  -9 -21   98.28    9.82   0
  18 -10 -22   16.17    7.39   0
  18  -4 -10  282.43    7.76   0
  19  -7 -18   16.97    5.59   0
  19  -5 -13    4.14    3.23   0
  20  -8 -19    1.63    5.59   0
  20  -6 -15  130.12    7.65   0
  21 -11 -22   13.37    7.49   0
  21  -9 -20   33.82    7.49   0
  22  -8 -18  123.73    9.59   0
  22  -6 -12    6.87    3.75   0
  23 -11 -21   16.60    7.31   0
  23  -7 -14    6.84    4.53   0
  24  -8 -15   11.76    4.76   0
  25 -11 -20    0.95    6.30   0
  25  -9 -16   39.10    6.27   0
  26 -10 -17   33.35    6.17   0
  27 -11 -17    9.35    5.71   0
 -22  -4   9   32.49    2.74   0
 -21  -3  13   81.80    4.74   0
 -19  -3   7  153.16    4.09   0
 -18  -2  12   12.13    2.73   0
 -18  -2  13   19.18    3.19   0
 -16  -2   6   99.04    3.12   0
 -14  -6  -6    1.41    2.79   0
 -13  -9 -10   82.13    6.27   0
 -13  -1  13  131.03    5.92   0
 -12  -8 -10    4.29    4.39   0
 -10 -10 -13   12.66    5.09   0
  -9  -9 -13   67.59    6.87   0
  -7  -5 -10  100.31    5.82   0
  -6  -8 -14    0.30    4.92   0
  -6  -6 -12   37.69    5.18   0
  -6   0   4 9492.65   24.66   0
  -6   0   8 5883.91   28.29   0
  -5 -11 -17   41.71    7.63   0
  -5  -3  -8  118.16    5.20   0
  -4 -10 -17    4.43    6.27   0
  -4   0   8   43.62    3.15   0
  -3 -11 -18    7.53    6.56   0
  -3  -7 -15  145.97    9.49   0
  -2 -10 -18   24.75    7.04   0
  -1 -11 -19   13.44    6.71   0
  -1  -7 -16   -0.47    5.54   0
  -1  -1  -5  243.32    5.18   0
   0 -10 -19    4.85    6.52   0
   1  -3 -11  104.36    5.86   0
   2  -8 -18  248.10   12.46   0
   2  -6 -16  148.91    9.31   0
   2  -2  -9   26.46    3.50   0
   2   0   1   -1.75    0.72   0
   2   0   2   53.38    1.99   0
   2   0   3   -0.77    1.39   0
   3  -5 -15   79.41    6.74   0
   4  -8 -19   35.68    7.58   0
   4  -4 -14   19.26    4.48   0
   4  -2  11   39.01    4.40   0
   5  -9 -20   44.31    8.04   0
   6 -10 -21  127.84   10.70   0
   6  -2 -10  537.83   10.59   0
   7  -5 -16  203.85    9.75   0
   7  -1  -6    3.28    1.81   0
   7  -1   4  896.50    9.07   0
   8  -8 -20   19.33    7.29   0
   8  -2 -10 1087.84   14.56   0
   8  -2   7   80.83    4.20   0
   9  -9 -21    3.06    6.00   0
   9  -7 -19  299.95   13.36   0
  10 -10 -22    3.65    6.66   0
  10  -6 -18  335.25   13.20   0
  14  -6 -18  311.55   12.58   0
  14  -4 -14   28.98    4.52   0
  14  -4   5    1.58    1.96   0
  15  -9 -22   55.69    9.26   0
  16  -4 -13    4.98    3.23   0
  17  -7 -19  306.37   12.93   0
  17  -5 -15   86.12    6.36   0
  18  -8 -20   -0.73    5.51   0
  18  -6 -17    1.69    4.72   0
  18  -4 -11   92.97    5.34   0
  19  -9 -21   19.51    7.04   0
  19  -5 -14   40.35    5.17   0
  20 -10 -22    0.21    6.49   0
  21  -7 -17   84.95    7.44   0
  21  -5  -9   50.54    4.15   0
  22 -10 -21    3.14    6.16   0
  22  -6 -13  156.89    7.64   0
  23 -11 -22   13.22    7.10   0
  23  -9 -19    0.58    5.68   0
  23  -7 -15  376.41   12.20   0
  24 -10 -20   16.23    6.77   0
  24  -8 -16   84.74    7.39   0
  25  -9 -17   -4.91    4.87   0
  26 -10 -18   -3.97    5.88   0
  27 -11 -18    2.43    5.79   0
 -14  -4  -3   41.69    2.71   0
 -13  -1   7    1.62    1.64   0
 -13  -1  11   46.13    3.55   0
 -13  -1  12  238.69    7.17   0
 -12  -6  -8    0.47    3.50   0
 -11  -9 -12   27.47    5.69   0
 -11  -7 -10   10.27    4.47   0
 -11  -1  13   30.83    3.94   0
  -9  -5  -9  140.02    6.60   0
  -8  -8 -13    3.85    4.61   0
  -8  -6 -11  129.33    7.36   0
  -8  -4  -8  309.66    8.19   0
  -7 -11 -16    3.92    5.49   0
  -6 -10 -16   60.89    7.73   0
  -6   0   5   -2.56    1.58   0
  -6   0   6 4456.53   21.15   0
  -6   0   7    0.28    1.43   0
  -5  -9 -16   25.62    6.52   0
  -5  -7 -14    0.52    4.95   0
  -5  -1  -3 1229.33    9.18   0
  -4   0   7   -2.72    1.98   0
  -3  -9 -17   59.00    7.73   0
  -2   0   6 3181.30   18.58   0
  -1  -9 -18    7.58    6.29   0
  -1  -1  11  105.47    5.54   0
   0   0   5   -1.12    1.87   0
   1  -9 -19    8.78    6.78   0
   1  -7 -17  243.41   11.61   0
   1  -1  10  168.18    6.07   0
   2 -10 -20    0.66    6.14   0
   3  -7 -18    8.16    6.30   0
   3  -3 -12  114.38    6.26   0
   4 -10 -21    4.75    6.59   0
   4  -6 -17  382.42   13.77   0
   4  -2 -10  445.33    9.80   0
   5  -5 -16    3.41    5.05   0
   6  -8 -20  153.37   11.03   0
   6  -2   9    5.84    2.60   0
   7  -9 -21   43.79    8.26   0
   7  -7 -19  105.17    9.17   0
   7  -3 -13  773.88   14.81   0
   8 -10 -22   -8.81    6.01   0
   8  -4 -15    4.49    4.17   0
   9  -5 -17  164.79    9.50   0
   9  -3 -13  152.88    7.14   0
  10  -8 -21   48.49    7.74   0
  10  -4 -15    4.80    4.07   0
  10  -2 -10 1575.89   17.20   0
  11  -9 -22  120.05   11.02   0
  11  -7 -20    5.89    6.76   0
  11  -5 -17   50.34    6.65   0
  11  -3 -13    2.50    3.29   0
  12 -10 -23    6.92    6.44   0
  12  -8 -21  130.30   10.89   0
  13  -9 -22  122.04   10.49   0
  13  -7 -20   14.41    6.92   0
  13  -5 -17  130.94    8.61   0
  13  -3 -12   11.14    3.25   0
  14 -10 -23    1.03    6.41   0
  14  -8 -21   50.89    7.82   0
  15  -7 -20    4.86    6.51   0
  15  -3 -11  219.24    7.39   0
  16 -10 -23   11.40    7.80   0
  16  -8 -21   -3.02    6.13   0
  16  -6 -18  200.72   10.43   0
  17  -9 -22  143.21   11.34   0
  18 -10 -23    9.42    7.15   0
  18  -8 -21    5.31    5.99   0
  19  -9 -22  174.93   11.50   0
  19  -7 -19  151.39    9.67   0
  20  -8 -20   -2.17    5.77   0
  20  -6 -16    9.53    4.74   0
  21  -9 -21   -1.52    6.45   0
  21  -7 -18    9.93    5.31   0
  21  -5 -11   38.56    4.23   0
  21  -5 -10  382.91    9.04   0
  21  -5  -6   63.02    3.13   0
  22 -10 -22   13.60    7.09   0
  22  -8 -19   14.85    6.28   0
  22  -6 -14  426.07   11.90   0
  23  -9 -20   32.71    7.14   0
  23  -7 -16    3.89    5.10   0
  24 -10 -21   19.69    7.22   0
  24  -8 -17  171.72    9.65   0
  25 -11 -21   46.22    8.19   0
  25  -9 -18   32.65    6.56   0
  26 -10 -19    2.10    5.89   0
  27 -11 -19   18.70    6.47   0
 -23  -5   8   87.63    3.52   0
 -22  -4  10   76.64    3.92   0
 -16  -4  -1    0.48    1.34   0
 -13  -3  -2   28.64    1.88   0
 -13  -1   8    8.18    1.91   0
 -13  -1   9    3.81    1.93   0
 -13  -1  10   49.50    3.42   0
 -11  -1  12  270.61    7.73   0
 -10  -8 -12    3.67    4.81   0
  -9 -11 -15   15.03    5.63   0
  -9  -1  13  160.93    6.54   0
  -8 -10 -15   -2.50    4.92   0
  -8  -2  -4    8.22    1.78   0
  -7  -9 -15    5.44    5.26   0
  -7  -7 -13   19.95    4.75   0
  -5  -5 -12  183.75    8.51   0
  -4  -8 -16  102.87    8.54   0
  -4   0   6 2097.38   14.86   0
  -3  -5 -13   77.46    6.03   0
  -3  -1  12  553.86   11.29   0
  -2  -8 -17   31.20    6.99   0
  -2  -6 -15   68.41    6.70   0
  -2  -4 -12  192.31    8.01   0
  -2  -2  -8  328.34    7.81   0
  -1  -5 -14   41.69    5.33   0
   0  -8 -18  126.32   10.00   0
   0  -6 -16   19.32    5.54   0
   0  -4 -13   12.45    4.08   0
   0  -2  -9    7.47    2.85   0
   0   0   4 2291.19   13.26   0
   1  -5 -15   51.93    5.91   0
   2  -8 -19   87.89    8.94   0
   3  -9 -20   27.37    6.98   0
   3  -5 -16   52.77    7.19   0
   3  -1   8 1275.37   14.22   0
   5  -9 -21   12.73    6.94   0
   5  -7 -19  195.24   11.47   0
   5  -1   6   90.61    3.68   0
   6 -10 -22   15.46    7.21   0
   6  -6 -18   35.94    6.70   0
   6  -4 -15   17.16    4.67   0
   7  -5 -17   -1.30    5.15   0
   7  -3  10    1.13    3.26   0
   8  -8 -21  156.43   11.35   0
   9  -9 -22   77.33    9.62   0
   9  -7 -20   10.19    6.60   0
   9  -1  -5  253.78    4.62   0
  10  -6 -19  174.90   10.52   0
  10  -2   4  382.88    6.23   0
  11  -3   6   33.54    3.07   0
  12  -6 -19  175.14   10.45   0
  14  -6 -19  117.94    8.98   0
  15  -5 -17   73.91    6.78   0
  16  -6 -19  209.31   10.83   0
  16  -4 -14   15.46    3.82   0
  17  -7 -20   19.55    6.76   0
  18  -6 -18  374.97   13.22   0
  19  -5 -15    2.58    3.58   0
  20 -10 -23   75.31    9.57   0
  20  -8 -21   15.87    7.10   0
  20  -6 -17   45.76    6.02   0
  21  -9 -22  124.99   10.83   0
  22  -8 -20    8.66    6.76   0
  22  -6 -15   37.14    5.75   0
  24  -8 -18   46.31    7.34   0
  25  -9 -19   -4.27    6.16   0
  26  -8 -13   58.21    5.69   0
  27 -11 -20    1.85    5.98   0
  27  -9 -15   75.15    7.03   0
 -22  -4  11   -1.84    2.32   0
 -22  -4  12  156.68    6.03   0
 -19  -3   8   11.34    2.04   0
 -16  -2   7   73.74    3.07   0
 -16  -2  13   17.73    3.20   0
 -13  -5  -6   18.70    3.02   0
 -10 -10 -14    1.10    5.35   0
 -10  -6 -10   -0.12    3.04   0
 -10  -4  -7  166.01    6.03   0
  -9  -9 -14   49.21    7.00   0
  -9  -7 -12   15.59    5.09   0
  -9  -1  12  172.04    6.57   0
  -7  -5 -11  129.35    7.08   0
  -6  -8 -15   36.73    6.35   0
  -6  -6 -13  290.02   10.89   0
  -6  -4 -10  306.42    8.98   0
  -5 -11 -18   -3.02    5.93   0
  -5  -1  12  578.12   11.36   0
  -4 -10 -18   82.69    8.98   0
  -4  -6 -14    8.83    4.66   0
  -4   0   3    0.27    1.21   0
  -4   0   4 6610.09   21.21   0
  -3  -3 -10    9.00    3.06   0
  -3  -1  11   -4.33    2.45   0
  -2 -10 -19   24.76    7.32   0
  -2   0   5   -3.45    2.00   0
  -1  -7 -17  340.77   13.34   0
  -1  -3 -11   31.36    4.02   0
   0 -10 -20   45.81    7.92   0
   0   0   3   -4.04    1.63   0
   1  -7 -18    6.47    6.37   0
   1  -3 -12    6.26    3.46   0
   1  -1   9   15.66    2.72   0
   2 -10 -21    1.07    6.65   0
   2  -6 -17  535.81   15.93   0
   2  -2 -10 1760.24   19.03   0
   4  -8 -20   77.98    8.94   0
   4  -6 -18   42.82    6.92   0
   4  -4 -15   21.25    4.79   0
   5  -5 -17    5.14    5.16   0
   6  -2 -11   25.66    3.82   0
   7  -9 -22   85.73    9.85   0
   7  -7 -20   32.78    7.53   0
   8  -6 -19   56.77    7.50   0
   8  -4 -16   35.70    5.54   0
   9  -3 -14   21.69    4.33   0
   9  -3   8   69.87    4.26   0
   9  -1  -6   34.76    2.63   0
  10  -2 -11  274.19    7.98   0
  11  -9 -23    1.15    6.92   0
  11  -7 -21   30.73    7.24   0
  11  -5 -18  158.58    9.59   0
  11  -3 -14   96.50    6.21   0
  12  -8 -22    1.18    6.68   0
  12  -4 -16   17.27    4.71   0
  12  -4   7    5.44    2.58   0
  12  -2 -10  851.28   12.57   0
  13  -9 -23   53.20    8.85   0
  13  -7 -21   87.56    9.44   0
  13  -5 -18   31.29    6.18   0
  13  -3   3    0.12    1.41   0
  14  -8 -22   -3.93    5.85   0
  14  -2  -6   29.13    2.32   0
  14  -2  -5  174.10    3.76   0
  15  -9 -23   60.37    8.98   0
  15  -7 -21  130.08   10.37   0
  15  -3 -12   50.79    4.36   0
  16  -8 -22   40.04    8.20   0
  16  -4 -15   21.40    4.29   0
  17  -9 -23  151.25   11.69   0
  17  -5 -17   13.44    4.41   0
  18  -8 -22   42.23    7.91   0
  18  -6 -19  435.04   14.91   0
  18  -4 -13  281.49    8.90   0
  19  -9 -23   93.03   10.13   0
  19  -7 -20    7.19    6.01   0
  19  -5 -16   82.18    7.11   0
  21  -7 -19   83.77    8.00   0
  21  -5 -13   17.24    4.20   0
  21  -5  -5   87.66    2.89   0
  22 -10 -23   35.81    8.31   0
  23  -9 -21   15.93    6.85   0
  23  -7 -17  114.71    7.97   0
  24 -10 -22   10.78    7.23   0
  24  -8 -19   -1.45    6.13   0
  25  -9 -20    0.65    6.56   0
  25  -7 -13  189.23    8.02   0
  25  -7 -12   14.25    3.97   0
  25  -7 -11   48.57    4.50   0
  25  -7 -10    3.26    3.00   0
  26 -10 -20   78.19    8.54   0
  26  -8 -15   86.77    7.36   0
  27 -11 -21   13.72    7.58   0
  27  -9 -16   90.05    7.67   0
 -23  -5   9   80.27    3.81   0
 -19  -3   9  349.32    7.13   0
 -16  -2   8  722.01    9.38   0
 -14  -2   3   74.81    1.75   0
 -13  -7  -9   13.50    3.82   0
 -12  -8 -11   27.87    5.09   0
 -11  -1  10   61.73    4.11   0
 -11  -1  11  146.60    5.63   0
  -8  -8 -14   -0.21    4.61   0
  -8  -4  -9    8.61    3.50   0
  -7 -11 -17    8.38    5.97   0
  -6 -10 -17   13.51    6.04   0
  -5  -9 -17   76.32    8.71   0
  -5  -7 -15  207.03   10.30   0
  -5  -3  -9  541.60   10.80   0
  -3  -9 -18   21.86    6.73   0
  -3  -7 -16    3.03    5.52   0
  -3  -1  -5  613.97    8.03   0
  -2   0   4 1845.85   11.60   0
  -1  -9 -19   -1.71    6.17   0
  -1  -1  10  312.92    7.91   0
   1  -9 -20   -1.00    6.28   0
   2  -2  11   18.40    3.27   0
   3  -9 -21    6.76    6.60   0
   3  -7 -19  477.79   16.46   0
   3  -3 -13   43.57    4.89   0
   3  -1   7  479.85    8.47   0
   6  -8 -21  135.61   10.89   0
   6  -6 -19  252.79   12.20   0
   6  -4 -16  126.19    7.87   0
   7  -5 -18  289.06   12.18   0
   7  -3 -14    1.76    3.62   0
   7  -1   3  948.77    8.31   0
   9  -9 -23   10.86    7.33   0
   9  -7 -21   66.97    8.84   0
   9  -5 -18  251.84   11.46   0
  10  -8 -22    2.69    6.17   0
  12  -6 -20   -2.04    5.56   0
  13  -3 -14   51.27    5.00   0
  14  -6 -20    8.62    5.89   0
  14  -2  -4    1.57    0.98   0
  15  -5 -18  257.65   11.15   0
  15  -3 -13   20.46    4.34   0
  17  -7 -21   57.80    7.87   0
  17  -3 -10   -1.43    2.47   0
  17  -3  -5  210.49    4.01   0
  18  -4 -14  220.09    8.35   0
  19  -7 -21   35.64    7.74   0
  20  -8 -22   18.24    6.84   0
  20  -6 -18  122.47    8.36   0
  21  -9 -23   34.23    8.05   0
  21  -7 -20   21.95    6.34   0
  21  -5 -14    1.91    3.90   0
  22  -8 -21  122.70   10.08   0
  22  -6 -16  100.21    7.09   0
  23  -9 -22   12.64    7.06   0
  23  -7 -18    2.51    5.36   0
  24 -10 -23    9.24    7.24   0
  26 -10 -21   30.39    7.38   0
  26  -8 -16   81.34    7.32   0
  27  -9 -17   -4.77    4.54   0
 -20  -4   6  511.80    6.55   0
 -19  -3  10   25.02    2.85   0
 -19  -3  12   49.28    3.96   0
 -17  -3   4    0.37    1.09   0
 -16  -6  -5   50.44    3.55   0
 -16  -2  10  207.28    6.02   0
 -12  -6  -9  123.42    6.36   0
 -11  -9 -13   43.52    6.35   0
 -11  -7 -11   23.91    4.89   0
 -11  -1   4 1293.51    8.46   0
 -11  -1   9  116.00    4.76   0
 -10  -8 -13    7.23    4.97   0
  -9  -5 -10  137.20    6.88   0
  -9  -1  11  263.49    7.38   0
  -8 -10 -16   64.61    7.55   0
  -8  -6 -12   42.37    5.14   0
  -7  -9 -16   66.31    7.64   0
  -7  -7 -14    7.80    4.76   0
  -7  -3  -8   26.68    3.48   0
  -7  -1  11    0.46    2.56   0
  -5  -1  11    4.45    2.78   0
  -4  -8 -17   28.33    7.14   0
  -4  -4 -12   59.11    5.61   0
  -3  -5 -14   48.30    5.39   0
  -2  -8 -18  111.16    9.35   0
  -2  -6 -16   51.46    6.34   0
  -2  -4 -13    0.58    3.48   0
  -2  -2  -9  440.74    9.42   0
  -2   0   3    1.65    1.29   0
  -1  -5 -15   61.12    6.41   0
   0  -8 -19   31.11    7.39   0
   0  -6 -17  205.93   10.59   0
   0  -4 -14   -2.58    3.59   0
   0  -2 -10  296.46    8.24   0
   1  -5 -16  163.74    9.15   0
   2  -8 -20   33.64    7.58   0
   2  -6 -18  335.39   13.25   0
   2  -4 -15   11.85    4.45   0
   4  -8 -21   96.12    9.05   0
   5  -9 -22    1.55    6.32   0
   5  -7 -20   -1.31    5.74   0
   5  -1   5  445.30    6.98   0
   6  -2 -12  462.97   10.90   0
   7  -7 -21  211.77   12.21   0
   8  -8 -22   94.65   10.01   0
   8  -4 -17   99.63    7.79   0
   8  -2 -12   10.66    3.48   0
   9  -3 -15    8.30    4.03   0
  10  -2 -12    9.18    3.26   0
  11  -5 -19   62.80    7.40   0
  11  -3 -15   35.38    4.90   0
  12  -8 -23    5.97    6.88   0
  12  -4 -17  405.76   12.86   0
  12  -2 -11  221.82    7.14   0
  13  -9 -24    2.75    6.68   0
  13  -7 -22   50.19    8.48   0
  14  -8 -23   -3.57    6.61   0
  14  -4 -17    0.73    4.14   0
  14  -4   4    8.99    2.07   0
  15  -9 -24    4.21    6.29   0
  15  -7 -22    6.84    6.71   0
  15  -5 -19   80.63    7.68   0
  16  -8 -23   21.92    7.54   0
  16  -4 -16   61.28    5.79   0
  17  -9 -24   -4.27    6.37   0
  17  -7 -22   13.16    6.30   0
  17  -5 -18   43.22    6.28   0
  17  -3 -11   19.18    3.40   0
  18  -8 -23   17.23    7.19   0
  18  -4 -15   31.32    5.05   0
  19  -9 -24   22.11    7.59   0
  19  -5 -17   -0.93    3.74   0
  20  -6 -19  228.44   10.99   0
  20  -4 -11    2.97    2.96   0
  20  -4 -10  186.89    6.24   0
  21  -5 -15    6.05    3.78   0
  22  -6 -17  124.05    7.99   0
  23  -7 -19   36.65    6.61   0
  24  -8 -20   -6.88    5.39   0
  24  -6 -12   25.25    4.12   0
  24  -6 -11   50.44    4.29   0
  24  -6 -10    7.75    3.08   0
  25  -9 -21    2.42    6.07   0
  25  -7 -16   -0.91    4.81   0
  25  -7 -15  363.81   11.40   0
  26 -10 -22    0.54    6.34   0
  26  -8 -17  132.06    8.42   0
  27  -9 -19   -0.96    5.71   0
  27  -9 -18   -1.10    4.80   0
  28 -10 -19    0.86    5.17   0
 -23  -5  10   10.20    2.43   0
 -23  -5  11    5.97    2.80   0
 -15  -3   0    6.93    0.78   0
 -14  -2  13  292.50    8.32   0
 -12  -4  -6   54.71    3.90   0
 -11  -1   5   17.60    1.84   0
 -11  -1   8    6.30    2.00   0
 -10  -6 -11   89.19    6.41   0
  -9  -7 -13   19.44    5.28   0
  -9  -1  10   66.66    4.07   0
  -6  -8 -16   25.19    5.98   0
  -6  -4 -11    2.15    3.49   0
  -5  -5 -13  182.45    8.47   0
  -4 -10 -19   70.33    8.69   0
  -4  -6 -15   22.32    5.27   0
  -4  -2  -8  302.76    7.49   0
  -3  -7 -17  286.53   12.52   0
  -3  -3 -11   22.47    3.68   0
  -3  -1  10  203.05    6.48   0
  -2 -10 -20   34.41    7.87   0
  -1  -9 -20   97.48    9.88   0
  -1  -7 -18    6.24    6.16   0
  -1  -3 -12   -3.45    2.98   0
  -1  -1   9   13.96    2.65   0
   1  -9 -21   27.80    7.73   0
   1  -7 -19  104.64    9.29   0
   1  -3 -13   -0.71    3.39   0
   1  -1   8  499.04    8.93   0
   3  -7 -20    4.91    6.67   0
   4  -6 -19  199.47   11.42   0
   4  -4 -16    6.69    5.00   0
   4  -2 -12   86.64    5.54   0
   4  -2   9  169.26    5.92   0
   5  -5 -18  168.17    9.89   0
   6  -8 -22   29.77    7.80   0
   7  -9 -23   20.82    7.01   0
   7  -3 -15    3.82    3.93   0
   7  -3   9  278.28    7.76   0
   9  -7 -22   12.07    7.26   0
   9  -3   7  410.88    8.43   0
  10  -8 -23   34.85    8.07   0
  10  -2   3  136.13    3.58   0
  11  -7 -22    0.85    5.78   0
  11  -3   5    3.67    1.81   0
  12  -2 -12   18.00    4.03   0
  13  -5   7   42.27    3.70   0
  13  -3 -15    0.16    3.60   0
  14  -2 -10  888.40   12.70   0
  15  -3 -14   53.13    4.97   0
  16  -6 -21  218.28   12.03   0
  16  -4 -17   67.52    6.25   0
  17  -5 -19    1.68    5.02   0
  17  -3 -12   10.15    2.92   0
  19  -7 -22   -0.29    6.00   0
  19  -5 -18   41.40    5.91   0
  20  -8 -23   68.78    8.87   0
  20  -4 -12   44.35    4.49   0
  21  -9 -24   10.07    7.36   0
  21  -7 -21   21.35    6.59   0
  21  -5 -16  169.71    8.11   0
  22  -8 -22    2.14    5.94   0
  22  -6 -18   37.30    6.05   0
  23  -9 -23  112.26    9.95   0
  23  -7 -20   16.47    6.70   0
  24  -8 -21   61.87    8.11   0
  24  -6 -13  205.18    7.90   0
  24  -6  -9  111.71    4.82   0
  25  -9 -22   14.00    6.61   0
  25  -7 -17   93.94    7.76   0
  26  -8 -18   38.24    6.31   0
  27  -9 -20   -1.00    6.07   0
  28 -10 -20   48.05    7.36   0
 -15  -7  -8    5.35    3.30   0
 -14  -2  12    2.27    2.39   0
 -13  -5  -7   49.07    4.05   0
 -12  -2  13   40.52    4.10   0
 -11  -1   7  194.13    4.84   0
 -10  -4  -8   88.40    4.95   0
  -9  -9 -15    3.65    4.73   0
  -8  -8 -15   42.98    6.64   0
  -7  -5 -12   78.21    5.91   0
  -7  -1  10  940.07   12.87   0
  -6 -10 -18   54.92    7.70   0
  -6  -6 -14    0.61    4.15   0
  -5  -9 -18  130.81    9.95   0
  -5  -7 -16    1.60    5.15   0
  -5  -3 -10   35.17    3.84   0
  -5  -1  10  644.13   10.86   0
  -3  -9 -19    8.51    6.17   0
  -2  -2  12    7.62    3.15   0
  -1  -5 -16   23.83    6.06   0
   0  -8 -20   24.92    7.54   0
   0  -4 -15   64.55    6.93   0
   0  -2  11   54.51    4.26   0
   1  -5 -17    2.87    4.99   0
   2  -2  10  222.69    6.97   0
   3  -9 -22   30.06    7.65   0
   3  -1  -9    1.04    2.61   0
   3  -1   6 1284.61   12.56   0
   5  -7 -21  139.13   10.70   0
   5  -3 -15   10.96    4.28   0
   6  -6 -20   78.67    8.36   0
   6  -2   7   47.52    3.19   0
   7  -5 -19    0.70    5.36   0
   8  -8 -23   52.76    8.64   0
   8  -2 -13   68.70    5.30   0
   8  -2   5  401.07    6.99   0
   9  -3 -16   85.10    6.66   0
  10  -6 -21  149.87   10.48   0
  10  -4 -18   -1.87    5.00   0
  10  -4   8   84.99    5.00   0
  10  -2 -13   70.47    5.21   0
  11  -5 -20   53.85    7.48   0
  11  -3 -16  205.94    8.99   0
  12  -8 -24    1.26    6.62   0
  12  -4   6   54.24    3.71   0
  12  -2   0    3.01    0.86   0
  13  -7 -23   35.81    7.84   0
  14  -8 -24   31.89    7.78   0
  14  -4 -18   -3.01    4.78   0
  14  -2 -11  160.18    6.34   0
  14  -2  -3   64.38    1.44   0
  15  -7 -23    4.19    6.65   0
  15  -5 -20   23.70    6.20   0
  15  -3 -15    0.97    3.44   0
  16  -8 -24    4.47    6.54   0
  16  -4   1    0.02    1.31   0
  17  -7 -23   22.97    7.20   0
  17  -5   2   22.51    2.14   0
  17  -3 -13   14.63    3.39   0
  17  -3  -4    1.80    1.01   0
  18  -8 -24   23.86    7.64   0
  18  -6 -21  222.71   11.93   0
  18  -4 -16  191.24    8.56   0
  20  -6 -20    5.16    5.77   0
  20  -4 -14   28.93    4.73   0
  20  -4 -13   23.92    3.86   0
  21  -7 -22   -1.24    5.53   0
  21  -5 -17    6.87    5.07   0
  22  -8 -23   42.17    7.95   0
  22  -6 -19  409.55   13.87   0
  23  -9 -24   12.43    7.19   0
  24  -8 -22    2.99    6.64   0
  24  -6 -16    7.14    4.67   0
  24  -6 -15   24.72    4.75   0
  25  -9 -23   21.43    7.62   0
  25  -7 -18   20.26    5.62   0
  26  -8 -19    8.15    5.41   0
  27  -9 -21   26.56    7.40   0
  28 -10 -21    0.30    5.58   0
 -20  -4   7   55.96    2.96   0
 -13  -7 -10   -1.82    3.31   0
 -12  -8 -12   62.57    5.84   0
 -11  -5  -9  273.14    8.30   0
  -9  -3  -7  403.51    8.27   0
  -9  -1   9  278.06    6.74   0
  -8 -10 -17   11.54    6.41   0
  -8  -6 -13  120.66    7.27   0
  -8  -4 -10  253.91    8.41   0
  -7  -9 -17   75.73    8.51   0
  -7  -7 -15   53.89    7.04   0
  -4  -8 -18   61.48    7.79   0
  -4  -4 -13   14.32    4.46   0
  -3  -5 -15   62.45    6.25   0
  -3  -1   9    0.48    2.32   0
  -2  -8 -19   36.36    7.10   0
  -2  -6 -17  113.00    8.84   0
  -2  -2 -10  229.81    7.38   0
  -1  -1   8  180.30    5.55   0
   0  -6 -18  177.48   10.47   0
   0  -2 -11   52.78    4.49   0
   1  -3 -14   48.51    5.31   0
   1  -1   7  107.62    4.26   0
   2  -8 -21  124.96   10.04   0
   2  -6 -19   68.01    8.05   0
   2  -2 -12    8.31    3.45   0
   3  -5 -18  108.55    8.47   0
   4  -8 -22   24.63    7.22   0
   4  -6 -20   57.82    7.97   0
   4  -4 -17   -1.14    4.83   0
   5  -5 -19   24.63    6.32   0
   5  -1   4   93.26    3.22   0
   6  -8 -23    8.34    7.02   0
   7  -7 -22   29.74    7.62   0
   7  -1 -10  965.46   13.45   0
   7  -1   2  556.00    5.61   0
   8  -4 -18    9.05    5.33   0
   9  -5 -20   -1.35    5.51   0
  10  -8 -24    2.53    7.19   0
  11  -7 -23    8.33    6.98   0
  11  -1  -6  497.31    6.93   0
  11  -1  -5   15.03    1.81   0
  12  -6 -22   13.93    7.15   0
  12  -2 -13   44.33    4.47   0
  13  -3 -16   10.44    4.24   0
  16  -8 -25   23.31    8.40   0
  16  -6 -22   17.17    7.07   0
  16  -4 -18   38.00    6.02   0
  17  -5 -20    1.37    5.79   0
  17  -3 -14   -4.16    2.91   0
  18  -4 -17   70.14    6.17   0
  19  -7 -23   10.18    6.49   0
  19  -5 -19   13.63    5.33   0
  20  -8 -24   34.91    7.32   0
  20  -6 -21  150.92   10.30   0
  20  -4 -15   51.81    5.42   0
  20  -4  -6  535.57    6.73   0
  21  -5 -18   45.63    6.50   0
  22  -6 -20   -6.89    5.85   0
  23  -7 -21   83.21    8.60   0
  23  -5 -13   43.97    4.61   0
  23  -5 -12   83.53    5.43   0
  24  -6 -17   35.65    6.07   0
  25  -7 -19    4.09    5.05   0
  26  -8 -20   42.21    6.85   0
  28 -10 -22    1.42    5.91   0
 -20  -4   8  269.25    6.06   0
 -20  -4  12   39.50    4.16   0
 -17  -3  12    7.31    3.10   0
 -14  -2  10  868.69   11.93   0
 -12  -6 -10    3.50    3.72   0
 -12  -2  12   20.00    3.09   0
 -11  -7 -12   22.03    4.47   0
 -10  -8 -14   19.41    4.88   0
  -9  -5 -11  158.57    7.17   0
  -9  -1   8   16.19    2.43   0
  -7  -1   9    6.69    2.45   0
  -6  -8 -17   70.03    7.63   0
  -6  -4 -12  171.37    7.89   0
  -5  -5 -14   30.43    5.24   0
  -5  -1   9   32.66    3.22   0
  -4  -6 -16   72.68    7.29   0
  -4  -2  -9  177.33    6.24   0
  -4  -2  12   84.30    5.07   0
  -3  -7 -18   -1.76    5.60   0
  -3  -3 -12   30.08    4.14   0
  -1  -9 -21   -2.15    6.49   0
  -1  -7 -19  134.87   10.01   0
   1  -7 -20    3.21    6.28   0
   3  -7 -21   97.23    9.40   0
   3  -3 -15   68.64    6.14   0
   4  -2   8  302.43    7.29   0
   5  -7 -22   31.20    6.90   0
   5  -3 -16   23.38    5.02   0
   5  -1 -10  646.83   11.26   0
   6  -6 -21   42.84    7.86   0
   6  -4 -18    8.84    5.40   0
   6  -2 -14   11.76    3.91   0
   8  -8 -24   29.23    8.12   0
   8  -2 -14   59.79    5.31   0
   9  -7 -23   30.21    7.85   0
   9  -3 -17  200.11    9.38   0
   9  -1 -10   68.30    4.36   0
  10  -6 -22   -5.14    6.24   0
  10  -4 -19   28.73    5.87   0
  10  -2 -14    1.43    3.44   0
  11  -3 -17  164.29    8.67   0
  12  -4 -19   -3.01    5.01   0
  13  -7 -24   23.32    7.58   0
  13  -5 -21   72.18    8.41   0
  13  -3 -17    1.55    4.11   0
  13  -3   2   30.46    2.03   0
  14  -4 -19   49.12    6.68   0
  15  -7 -24   31.76    8.08   0
  15  -5 -21   37.15    7.30   0
  15  -3 -16   36.02    5.04   0
  17  -7 -24   24.40    7.52   0
  17  -3 -15   18.54    4.64   0
  18  -8 -25   98.65   10.64   0
  18  -6 -22    0.63    5.67   0
  18  -4 -18   21.96    5.28   0
  19  -7 -24   -0.76    6.72   0
  19  -5 -20   80.68    7.70   0
  20  -8 -25   19.30    7.42   0
  20  -4 -16   10.37    4.84   0
  21  -7 -23    2.62    5.94   0
  22  -8 -24   26.80    7.29   0
  23  -7 -22    3.30    6.24   0
  23  -5 -15    0.13    4.03   0
  23  -5 -14    2.17    3.17   0
  23  -5 -10   10.76    2.90   0
  24  -8 -23   12.53    6.70   0
  24  -6 -18   14.80    4.95   0
  25  -9 -24    6.37    6.62   0
  25  -7 -20   13.92    5.84   0
  26  -8 -21   25.95    6.79   0
  27  -9 -22   26.02    6.88   0
  28  -8 -17   -0.04    4.92   0
 -21  -5   5   86.20    2.81   0
 -20  -4   9   -1.54    2.17   0
 -20  -4  10  176.27    5.80   0
 -20  -4  11    6.05    2.58   0
 -17  -5  -3   21.62    2.18   0
 -17  -3   5  221.57    4.12   0
 -17  -3  11   21.76    3.24   0
 -16  -6  -6   45.79    3.70   0
 -16  -4  -2   21.27    1.78   0
 -14  -2   4    1.93    1.07   0
 -14  -2   9    6.21    2.04   0
 -10  -6 -12   -0.08    4.04   0
 -10  -2  12    9.12    3.08   0
  -9  -9 -16   59.43    6.81   0
  -9  -7 -14    2.18    4.20   0
  -8  -8 -16   40.23    6.71   0
  -7  -5 -13  230.78    9.26   0
  -6  -6 -15   71.65    6.61   0
  -6  -2  12  443.79   10.11   0
  -5  -9 -19   -4.19    5.65   0
  -5  -7 -17  264.22   11.77   0
  -5  -3 -11   59.33    4.65   0
  -3  -9 -20   64.34    8.46   0
  -3  -1   8  432.41    8.12   0
  -2  -8 -20   19.95    7.08   0
  -2  -4 -15   -1.72    4.90   0
  -1  -5 -17    5.63    4.88   0
   0  -8 -21   27.96    7.48   0
   0  -6 -19  136.27   10.16   0
   0  -2 -12   96.29    5.68   0
   0  -2  10  285.46    7.74   0
   1  -5 -18   27.11    6.41   0
   2  -8 -22   20.68    7.14   0
   2  -6 -20    6.12    5.60   0
   2  -4 -17   13.24    5.26   0
   2  -2 -13  434.72   11.19   0
   2  -2   9  435.52    9.03   0
   4  -8 -23    8.28    6.81   0
   5  -5 -20   45.69    7.93   0
   7  -7 -23    8.03    6.74   0
   7  -3 -17   52.67    6.11   0
   8  -4   9   10.72    3.09   0
   9  -5 -21   12.18    6.70   0
   9  -3   6    1.05    2.12   0
  11  -7 -24    7.76    7.31   0
  11  -5   8   10.72    3.41   0
  11  -1  -4 1183.78    7.82   0
  14  -2 -13  318.41    9.12   0
  15  -5   4   54.18    3.42   0
  15  -3 -17   -2.73    4.42   0
  16  -6 -23  109.37    9.98   0
  16  -4 -19  141.12    8.91   0
  17  -5 -21   72.59    7.88   0
  18  -6 -23  167.09   11.27   0
  19  -3 -12   47.87    4.32   0
  19  -3 -10   22.59    3.13   0
  20  -6 -22   52.73    7.40   0
  20  -4 -17   61.18    6.57   0
  21  -7 -24   28.37    6.87   0
  21  -5 -19   27.26    5.67   0
  22  -8 -25   21.45    7.59   0
  22  -6 -21   91.56    8.62   0
  23  -7 -23   -8.43    5.40   0
  23  -5 -17   52.28    6.27   0
  23  -5 -16  103.45    6.74   0
  24  -8 -24   46.38    8.06   0
  24  -6 -19  353.10   12.92   0
  25  -7 -21   12.23    6.06   0
  26  -8 -22   27.16    7.02   0
  27  -9 -23   -5.70    5.91   0
  27  -7 -16    3.65    4.62   0
  27  -7 -15  145.10    7.69   0
  27  -7 -14    1.27    3.84   0
  28  -8 -19    1.51    5.40   0
  28  -8 -18   27.70    6.09   0
 -17  -3  10   -2.27    2.01   0
 -14  -2   7    5.44    1.75   0
 -14  -2   8  154.97    4.66   0
 -13  -7 -11   -3.03    3.31   0
 -13  -5  -8   71.26    4.78   0
 -12  -4  -7    3.58    2.44   0
 -11  -5 -10   55.93    5.06   0
 -10  -4  -9   15.79    3.49   0
  -9  -3  -8   76.00    4.53   0
  -9  -1   7  851.03    9.92   0
  -8  -6 -14   -1.45    4.70   0
  -8  -4 -11   -0.43    3.66   0
  -8  -2  12    8.37    2.23   0
  -7  -9 -18   23.92    6.80   0
  -7  -7 -16   -2.61    5.35   0
  -7  -1   8  283.70    6.50   0
  -5  -5 -15   43.01    6.24   0
  -5  -1   8  301.56    6.75   0
  -4  -8 -19    8.51    5.89   0
  -4  -6 -17   58.27    7.70   0
  -4  -4 -14  127.24    7.51   0
  -3  -5 -16    7.45    4.86   0
  -2  -6 -18  144.67    9.70   0
  -2  -2 -11   18.54    3.40   0
  -1  -7 -20    9.11    6.71   0
  -1  -3 -14    6.93    3.76   0
  -1  -1   7  443.51    7.82   0
   1  -7 -21   30.40    7.58   0
   1  -3 -15   81.59    6.40   0
   1  -1   6  514.82    7.99   0
   2   0  -3    0.96    1.35   0
   3  -7 -22    7.19    5.97   0
   3  -3 -16  337.85   11.51   0
   4  -6 -21   40.92    7.71   0
   5  -3 -17  244.89   10.37   0
   5  -3   9  532.31   10.34   0
   6  -6 -22   34.16    7.62   0
   6  -4 -19   11.75    5.63   0
   6  -2 -15    1.06    3.63   0
   6  -2   6   54.44    3.12   0
   7  -5 -21    0.23    6.32   0
   9  -7 -24   -8.56    6.22   0
   9  -3 -18  132.02    8.61   0
   9  -1 -11  269.48    7.82   0
  10  -6 -23  157.40   11.54   0
  10  -4 -20   31.10    6.46   0
  10  -4   7  157.60    5.92   0
  10  -2 -15   79.26    5.98   0
  11  -5 -22   -0.19    6.60   0
  11  -3 -18   61.49    6.72   0
  11  -1 -10   59.44    3.99   0
  12  -4 -20   98.17    8.37   0
  12  -2 -15   -0.93    3.45   0
  13  -7 -25    5.43    6.16   0
  13  -5 -22   48.27    8.02   0
  13  -5   6   17.72    2.97   0
  13  -3 -18   91.53    7.50   0
  14  -4 -20  329.12   12.94   0
  14  -4   3   48.32    2.84   0
  14  -2 -14    9.54    3.57   0
  15  -7 -25    8.50    6.96   0
  15  -5 -22  102.75    9.53   0
  16  -6 -24    7.64    6.24   0
  16  -4 -20    3.12    5.28   0
  16  -2 -12   28.79    3.97   0
  16  -2 -11  135.59    5.54   0
  16  -2 -10  197.82    6.07   0
  17  -7 -25   31.90    8.28   0
  17  -5 -22   75.42    8.59   0
  17  -3 -16   15.35    4.14   0
  19  -7 -25   41.51    8.21   0
  19  -3 -13  120.12    5.89   0
  20  -6 -23   17.08    6.86   0
  20  -4 -18    8.03    5.29   0
  21  -5 -20   38.32    6.25   0
  22  -6 -22    9.57    6.17   0
  23  -5 -18   -3.08    4.96   0
  24  -8 -25    4.91    7.27   0
  24  -6 -20   10.43    5.93   0
  25  -7 -22    8.19    5.96   0
  26  -8 -23  119.60   10.07   0
  27  -7 -18   10.01    5.45   0
  27  -7 -17   55.64    6.03   0
  28  -8 -20   13.09    6.06   0
  29  -9 -21   10.63    5.86   0
 -17  -3   6    2.99    1.39   0
 -17  -3   7  339.13    6.20   0
 -17  -3   8    1.24    1.90   0
 -17  -3   9  457.52    8.24   0
 -15  -3  12   46.31    4.21   0
 -14  -2   6   27.81    2.05   0
 -12  -2  10  870.85   12.14   0
 -11  -7 -13   26.91    5.14   0
 -10  -8 -15   64.33    7.23   0
  -9  -5 -12  105.20    6.68   0
  -9  -1   6   35.35    2.33   0
  -7  -3 -10    1.89    2.46   0
  -6  -8 -18   42.67    6.82   0
  -6  -4 -13   34.21    5.27   0
  -4  -2 -10  440.65    9.89   0
  -4  -2  11   15.31    2.57   0
  -3  -7 -19   97.94    8.88   0
  -3  -3 -13   77.36    5.68   0
  -1  -1  -9   15.43    2.92   0
   0  -4 -17   16.78    5.95   0
   0   0  -3   -1.27    1.33   0
   1  -5 -19   -3.02    4.79   0
   1  -3  11   37.85    3.98   0
   1  -1 -10  305.81    8.12   0
   2   0  -4 1711.29   10.78   0
   3  -5 -20   46.98    7.12   0
   3  -3  10   11.55    3.04   0
   3  -1 -11    0.53    2.89   0
   4  -2   7  708.03   10.40   0
   4   0  -4 6336.87   20.09   0
   5  -7 -23   -3.26    6.20   0
   5  -1 -12  611.21   12.14   0
   7  -7 -24   11.17    7.03   0
   7  -3 -18   19.43    5.69   0
   7  -1 -12  459.14   10.57   0
   8  -6 -23  321.41   15.07   0
   8  -4 -20   42.67    6.87   0
   8  -2   4    5.96    1.61   0
   9  -5 -22   13.70    7.05   0
  10  -2 -16  139.63    7.66   0
  10  -2   2  641.97    6.63   0
  11  -7 -25   -5.34    6.91   0
  11  -1 -11  148.54    5.97   0
  12  -6 -24   -4.95    6.39   0
  12  -4 -21    1.42    5.61   0
  12  -4   5  184.04    5.48   0
  12  -2 -16    7.90    4.05   0
  14  -4 -21   53.61    7.27   0
  14  -2 -15   50.65    5.05   0
  15  -5 -23   64.85    9.04   0
  15  -3 -18    5.94    4.40   0
  16  -2 -13   18.47    3.43   0
  16  -2  -7   71.63    3.08   0
  17  -3 -17   17.31    4.89   0
  18  -6 -24   35.37    7.81   0
  19  -5 -22   87.99    8.94   0
  19  -3 -15   45.49    4.75   0
  20  -6 -24   23.82    7.45   0
  20  -4 -19   18.75    5.96   0
  21  -7 -25    7.36    6.58   0
  21  -5 -21  144.12    9.68   0
  22  -6 -23   63.20    8.44   0
  22  -4 -15   45.46    5.28   0
  22  -4 -14   17.98    3.76   0
  22  -4 -13    0.67    2.84   0
  22  -4 -12  176.31    6.69   0
  22  -4 -11    1.47    2.63   0
  23  -7 -24   23.32    7.19   0
  23  -5 -19   27.73    5.72   0
  24  -6 -21  108.83    9.07   0
  25  -7 -23    4.44    7.07   0
  26  -8 -24   13.04    6.99   0
  26  -6 -17   72.57    6.72   0
  26  -6 -16   30.46    5.24   0
  26  -6 -15   25.73    4.66   0
  26  -6 -14  129.04    6.83   0
  27  -7 -20    1.70    5.70   0
  27  -7 -19   26.31    5.70   0
  28  -8 -21   22.84    6.15   0
  29  -9 -22   11.63    6.05   0
 -21  -5   6   63.26    2.92   0
 -12  -6 -11   91.24    5.98   0
 -10  -6 -13  107.65    7.14   0
  -9  -7 -15   91.33    7.50   0
  -8  -8 -17   -2.10    5.50   0
  -8  -2  11    2.28    2.67   0
  -7  -5 -14   -0.49    3.78   0
  -7  -1  -4  922.14    8.86   0
  -7  -1   7   25.43    2.57   0
  -6  -6 -16   87.36    7.52   0
  -6  -2  11   25.23    2.85   0
  -5  -7 -18   14.75    5.98   0
  -5  -3 -12   55.66    4.74   0
  -3  -5 -17    4.75    4.87   0
  -3  -1   7   20.35    2.48   0
  -2  -8 -21    2.52    6.11   0
  -2  -6 -19  245.05   12.14   0
  -2  -4 -16    1.67    4.26   0
  -2  -2 -12   89.34    5.56   0
  -2  -2  10 1664.28   17.67   0
  -1  -5 -18   82.24    8.03   0
  -1  -3 -15  245.00   10.12   0
   0  -8 -22    0.79    6.42   0
   0  -6 -20   -3.42    5.94   0
   0  -2 -13    2.19    3.28   0
   0  -2   9    2.26    2.31   0
   0   0  -4 2183.96   12.53   0
   1  -3 -16   67.29    6.54   0
   2  -6 -21   49.05    8.15   0
   2  -2   8  340.34    7.62   0
   2   0  -5   -2.86    1.95   0
   3  -3 -17   -5.33    4.48   0
   4  -6 -22    4.04    6.03   0
   4  -4 -19    8.94    5.51   0
   4  -2 -15   90.44    6.43   0
   4   0  -6 2074.75   14.62   0
   4   0  -5    0.20    1.99   0
   4   0  -3    0.54    1.17   0
   5  -5 -21   -0.98    5.97   0
   6  -6 -23   92.77    9.18   0
   6  -2 -16   92.77    6.69   0
   7  -5 -22   15.62    6.85   0
   7  -3   7  615.22   10.16   0
   7  -1 -13  111.58    6.19   0
   8  -2 -16  183.38    8.59   0
   9  -3 -19   33.15    6.35   0
  10  -4 -21    5.79    5.74   0
  11  -3 -19  108.74    8.26   0
  13  -5 -23  211.06   12.25   0
  13  -3 -19   10.41    5.26   0
  14  -6 -25   88.73    9.35   0
  14  -2 -16   15.48    4.14   0
  15  -3 -19   -0.75    4.87   0
  15  -3  -1   40.56    1.37   0
  16  -6 -25  106.20   10.38   0
  16  -4 -21    4.27    5.64   0
  16  -2 -14    1.07    3.07   0
  17  -5 -23  150.40   10.80   0
  17  -3 -18   -0.69    3.96   0
  18  -6 -25   15.79    6.63   0
  18  -4 -21   10.22    6.55   0
  19  -5 -23  281.68   13.62   0
  19  -3 -16    6.94    3.74   0
  20  -4  -5   24.99    1.50   0
  21  -7 -26   29.93    7.38   0
  21  -5 -22    3.55    5.82   0
  22  -4 -17    6.03    4.75   0
  22  -4 -16   38.38    4.96   0
  22  -4 -10   92.34    4.42   0
  23  -7 -25   58.81    8.67   0
  23  -5 -20   39.59    6.61   0
  24  -6 -22   -4.54    5.52   0
  25  -7 -24    2.93    6.99   0
  26  -8 -25    7.92    7.12   0
  26  -6 -19  182.36   10.08   0
  26  -6 -18   47.46    6.17   0
  26  -6 -12    3.03    3.11   0
  27  -7 -21    4.03    5.29   0
  28  -8 -23  140.67   10.78   0
  28  -8 -22   -0.30    5.38   0
  29  -9 -23    7.48    6.23   0
 -21  -5   7  246.68    5.58   0
 -21  -5   8    6.86    2.36   0
 -21  -5   9   48.50    3.56   0
 -18  -4  12  161.15    6.16   0
 -15  -3  11  208.06    6.50   0
 -13  -3  -4    7.98    1.80   0
 -12  -4  -8  159.32    6.11   0
 -12  -2   9   49.15    3.32   0
 -10  -4 -10  292.46    8.64   0
 -10  -2  10 1627.87   16.66   0
  -9  -1   5  259.87    4.65   0
  -8  -6 -15  109.05    7.92   0
  -8  -4 -12  219.15    8.52   0
  -7  -7 -17  118.57    8.85   0
  -6  -2  -9    4.03    2.42   0
  -5  -5 -16  106.61    8.06   0
  -4  -8 -20    1.57    5.76   0
  -4  -6 -18  151.98    9.54   0
  -4  -2  10  446.14    9.31   0
  -3  -3 -14   41.30    4.89   0
  -2   0  -2   42.25    1.66   0
  -1  -7 -21  148.39   10.63   0
  -1  -1 -10  167.40    6.27   0
   0   0  -5    2.58    1.89   0
   1  -7 -22    7.96    6.82   0
   1  -1 -11  103.45    5.47   0
   2   0  -6 3061.72   18.02   0
   3  -7 -23   63.29    8.78   0
   3  -1 -12  556.46   11.73   0
   5  -7 -24    4.44    6.75   0
   5  -3 -18   -1.20    4.90   0
   5  -1 -13  162.86    7.14   0
   7  -3 -19   11.70    5.54   0
   8  -6 -24   65.79    9.10   0
   8  -4   8  314.54    8.07   0
   8  -2 -17    0.62    4.27   0
   9  -5 -23   10.70    6.76   0
  10  -2 -17   43.24    5.66   0
  11  -3 -20   15.64    5.80   0
  11  -1 -13   27.08    4.01   0
  12  -2 -17   45.53    5.57   0
  13  -5 -24   44.97    7.74   0
  13  -3 -20    7.11    5.39   0
  13  -1 -11   47.22    3.85   0
  13  -1 -10   44.78    3.54   0
  13  -1  -7    2.97    1.83   0
  14  -4 -22  103.88    9.44   0
  16  -4 -22  141.21   10.17   0
  16  -2 -15   15.00    3.90   0
  16  -2  -6   91.26    2.94   0
  17  -3 -19    1.45    4.74   0
  19  -3 -17   25.09    4.55   0
  19  -3  -7  157.54    4.10   0
  20  -6 -25   36.16    7.81   0
  20  -4 -20   31.12    5.86   0
  22  -6 -24   21.16    7.05   0
  22  -4 -18    0.50    4.24   0
  23  -5 -21   24.64    6.50   0
  24  -6 -23   17.88    6.58   0
  25  -5 -17    5.59    4.81   0
  25  -5 -16   65.23    6.22   0
  25  -5 -15    7.25    4.30   0
  25  -5 -14   18.22    3.98   0
  26  -6 -20   19.86    5.80   0
  27  -7 -22    1.89    5.65   0
  28  -8 -24    1.02    6.98   0
 -18  -4  11   87.77    4.64   0
 -15  -3  10   39.56    3.48   0
 -13  -5  -9   58.69    4.53   0
 -13  -3  12   14.21    2.87   0
 -12  -2   8 1863.68   15.66   0
 -11  -7 -14    6.76    4.70   0
 -11  -5 -11  113.45    6.36   0
  -9  -5 -13  206.84    8.85   0
  -9  -1   4   66.76    2.30   0
  -8  -2  10 1091.95   13.88   0
  -7  -3 -11   65.48    4.68   0
  -7  -1   6    3.55    1.72   0
  -6  -8 -19    8.31    5.56   0
  -6  -6 -17   62.70    7.43   0
  -6  -4 -14  149.80    8.15   0
  -3  -7 -20   62.72    8.01   0
  -2  -4 -17    9.79    5.52   0
  -2   0  -3   -0.06    1.25   0
  -1  -5 -19    9.20    6.09   0
  -1  -3  11  109.25    5.51   0
   0  -6 -21   17.86    7.18   0
   0  -4 -18   27.16    5.98   0
   0  -2 -14  158.85    7.60   0
   1  -5 -20   82.80    8.58   0
   1  -3 -17  229.48   10.23   0
   1  -1   5  253.32    5.21   0
   2  -6 -22    5.45    6.62   0
   2  -4 -19    7.88    5.21   0
   2  -2 -15  281.11   10.03   0
   3  -5 -21   30.53    7.07   0
   3  -3 -18  101.81    7.95   0
   3  -3   9  510.81   10.10   0
   3  -1   4  651.93    7.48   0
   4  -6 -23  127.53   10.56   0
   4  -2 -16   21.78    5.24   0
   5  -5 -22    3.90    6.29   0
   6  -4   9   32.20    3.94   0
   6  -2 -17   26.83    5.26   0
   6  -2   5   67.50    3.28   0
   6   0  -6 4379.55   20.72   0
   6   0  -5   -2.91    1.63   0
   7  -1 -14   81.28    5.83   0
   9  -3 -20  119.17    9.26   0
   9  -3   5    1.93    1.99   0
  10  -4 -22   59.20    8.15   0
  10  -2 -18    1.36    4.71   0
  11  -5   7   48.11    3.80   0
  11  -1 -14  276.81    9.06   0
  12  -2 -18  201.96    9.45   0
  13  -1 -13  134.99    6.63   0
  13  -1 -12  245.63    7.67   0
  14  -6 -26    7.46    6.32   0
  15  -3 -20   18.32    5.68   0
  16  -6 -26    5.00    6.65   0
  16  -2 -16   83.29    6.13   0
  17  -5   1    0.29    1.63   0
  17  -3 -20    8.62    5.31   0
  18  -6 -26   13.85    7.56   0
  19  -5 -24   27.81    7.29   0
  19  -3 -18    2.53    3.90   0
  20  -6 -26    6.72    7.12   0
  20  -4 -21   19.41    5.78   0
  21  -5 -23  194.59   11.43   0
  22  -6 -25  109.41    9.90   0
  22  -4 -19   19.49    5.21   0
  23  -5 -22   38.79    7.10   0
  24  -6 -24   25.67    7.39   0
  25  -7 -25   11.83    6.71   0
  25  -5 -19   73.83    7.46   0
  25  -5 -18    1.40    4.52   0
  25  -5 -13   -1.88    3.07   0
  26  -6 -21  115.44    8.86   0
  27  -7 -23   12.76    6.32   0
 -16  -4  -3    5.60    1.61   0
 -15  -3  -1    2.51    0.75   0
 -11  -3  12   13.43    3.11   0
 -10  -6 -14    3.50    4.46   0
 -10  -2   9  609.17    9.79   0
  -9  -7 -16    5.02    5.12   0
  -7  -5 -15   -0.57    4.27   0
  -6  -2 -10  143.05    6.14   0
  -5  -7 -19   60.09    7.34   0
  -5  -1   6    5.47    1.95   0
  -4  -4 -16    9.74    5.26   0
  -3  -5 -18    5.97    5.56   0
  -3  -1   6  434.75    7.03   0
  -2  -6 -20   45.32    7.41   0
  -2  -2   9   31.39    3.23   0
  -2   0  -4 3610.77   16.34   0
  -1  -3 -16    3.71    3.97   0
   0   0  -6 1837.72   14.21   0
   1  -7 -23   17.62    6.86   0
   1  -3  10    2.40    2.43   0
   1  -1 -12  291.33    8.73   0
   3  -1 -13   38.27    4.48   0
   5  -3 -19    3.33    5.11   0
   6  -6 -24   59.26    8.24   0
   6   0  -4 8760.25   22.76   0
   7  -3 -20   95.43    8.27   0
   7  -1   1  468.23    4.33   0
   8  -6 -25   65.14    9.16   0
   8  -2 -18   36.24    6.02   0
   9  -5 -24  129.22   10.75   0
   9  -1 -15  813.35   15.64   0
  10  -4   6  208.94    6.10   0
  11  -3 -21   25.53    6.27   0
  11  -1 -15  369.39   10.71   0
  12  -4 -23    5.81    6.71   0
  13  -5 -25   79.27    9.49   0
  13  -5   5   64.87    3.89   0
  13  -3 -21   73.62    7.77   0
  13  -1 -14  158.86    7.04   0
  13  -1  -6  419.12    6.04   0
  14  -4 -23    1.77    6.00   0
  14  -2 -18  269.81   10.60   0
  15  -5   3   40.38    2.93   0
  15  -3 -21  159.76    9.92   0
  16  -2 -17    6.57    4.02   0
  17  -5 -25  159.39   11.53   0
  18  -2 -15  229.96    8.71   0
  18  -2 -14   31.60    4.07   0
  18  -2 -13   16.67    3.28   0
  18  -2 -11  219.70    6.57   0
  19  -5 -25   93.58    9.15   0
  19  -3 -19    3.53    4.65   0
  20  -4 -22  198.87   11.14   0
  21  -5 -24  114.62    9.78   0
  21  -3 -16  113.69    6.68   0
  21  -3 -15    5.21    3.49   0
  21  -3 -13   90.32    5.16   0
  21  -3 -12   36.80    3.85   0
  22  -6 -26    2.81    6.05   0
  22  -4 -20   37.47    5.88   0
  23  -5 -23  250.75   12.61   0
  23  -5  -7  138.75    3.48   0
  24  -6 -25   72.37    9.27   0
  25  -5 -20   37.81    6.42   0
  25  -5 -12    4.64    2.85   0
  26  -6 -23   23.73    7.14   0
  26  -6 -22   12.27    5.99   0
  27  -7 -24   10.45    6.43   0
  29  -7 -20   -2.46    5.34   0
  29  -7 -19  111.96    8.47   0
 -22  -6  10   15.43    2.98   0
 -18  -4   9    1.80    2.31   0
 -16  -4  12   12.86    3.06   0
 -15  -3   9  107.79    4.36   0
 -14  -6 -10   13.65    3.54   0
 -13  -3  11   27.21    3.09   0
 -12  -2   7  265.08    5.76   0
 -10  -4 -11   34.01    4.52   0
  -9  -1   3    1.81    0.97   0
  -8  -6 -16   33.39    6.07   0
  -8  -4 -13    5.18    4.05   0
  -7  -7 -18   -4.57    5.28   0
  -7  -3  12   16.73    3.46   0
  -5  -5 -17   16.04    5.41   0
  -5  -1  -8  110.64    4.85   0
  -4  -6 -19   87.54    8.25   0
  -4  -2 -12   53.78    4.63   0
  -4  -2   9   18.74    2.83   0
  -3  -7 -21   74.17    8.89   0
  -3  -3 -15    4.19    4.22   0
  -3  -3  11  748.19   12.68   0
  -3  -1 -10   34.82    3.98   0
  -1  -7 -22    7.57    6.40   0
  -1  -5 -20   84.00    8.98   0
   0  -2   8   19.40    2.74   0
   1  -5 -21   -3.55    5.87   0
   1  -1 -13   42.57    5.09   0
   2  -6 -23  149.96   11.35   0
   2  -4 -20   17.26    6.06   0
   2  -2 -16    6.39    4.58   0
   2  -2   7  125.24    4.66   0
   3  -5 -22   13.31    6.74   0
   3  -3 -19   67.45    7.20   0
   3  -1 -14  258.69    9.05   0
   4  -6 -24   -4.72    6.70   0
   4  -4 -21    7.18    6.09   0
   4  -2 -17    3.91    4.22   0
   4  -2   6  134.56    4.49   0
   5  -5 -23   34.75    7.42   0
   6  -4 -22   47.82    7.78   0
   6  -2 -18    7.36    4.98   0
   6   0 -10   36.17    3.65   0
   7  -5 -24   30.05    7.15   0
   7  -1 -15  461.07   11.74   0
   8   0  -6  463.57    6.83   0
   9  -5   8    4.26    3.33   0
  10  -4 -23    9.50    5.96   0
  10  -2 -19  247.73   11.01   0
  11  -3   3   29.04    2.17   0
  12  -4   4   11.53    2.39   0
  12  -2 -19   -3.36    4.82   0
  13  -3 -22   11.36    5.83   0
  13  -3   1    1.14    1.25   0
  13  -1 -15  167.54    7.56   0
  14  -4 -24  132.83   10.42   0
  14  -2 -19   50.88    6.45   0
  15  -3 -22   -2.32    5.45   0
  15  -1 -12    8.74    3.46   0
  15  -1 -11  251.92    7.28   0
  16  -4   0   41.19    2.07   0
  16  -2 -18    8.12    4.35   0
  17  -3 -21   54.98    6.97   0
  18  -2 -16  181.38    8.02   0
  19  -3 -20    7.41    5.01   0
  20  -4 -23    6.43    6.24   0
  21  -5 -25   78.83    9.01   0
  21  -3 -18   12.07    4.67   0
  21  -3 -17    6.75    3.61   0
  22  -4 -21   -2.55    5.29   0
  22  -4  -8  212.38    4.88   0
  23  -5 -24   -0.25    6.48   0
  24  -4 -18    5.50    4.83   0
  24  -4 -17    8.65    4.55   0
  24  -4 -16    3.05    3.42   0
  24  -4 -15   88.86    5.98   0
  24  -4 -14  168.23    7.26   0
  25  -5 -22   54.21    7.58   0
  25  -5 -21    5.25    5.54   0
  25  -5 -11   20.07    3.04   0
  26  -6 -24   66.67    8.82   0
  27  -7 -25    3.35    6.36   0
  28  -6 -18   18.64    5.20   0
  29  -7 -22   -2.21    5.46   0
  29  -7 -21   -1.68    4.72   0
  30  -8 -24   -0.13    6.52   0
  30  -8 -23   18.87    6.54   0
 -22  -6   7   57.44    3.33   0
 -22  -6   8   41.76    3.25   0
 -18  -4   3    1.10    1.23   0
 -18  -4   8  245.36    6.02   0
 -12  -4  -9    3.21    3.10   0
 -11  -5 -12   46.99    5.17   0
 -11  -3  11  181.10    6.29   0
  -9  -5 -14   20.34    5.00   0
  -9  -3 -10   24.65    3.43   0
  -9  -1  -2   52.02    1.78   0
  -8  -2   9  536.93    9.31   0
  -7  -3 -12   -1.62    3.04   0
  -7  -1   5   37.82    2.26   0
  -6  -8 -20    8.74    5.73   0
  -6  -6 -18   51.51    7.20   0
  -6  -4 -15   18.72    4.64   0
  -6  -2   9  713.85   10.84   0
  -5  -7 -20    1.27    5.55   0
  -5  -3 -14    8.89    3.80   0
  -3  -5 -19   10.94    6.06   0
  -2  -6 -21   79.83    8.78   0
  -2  -4 -18   -1.85    5.14   0
  -2  -2 -14  493.45   12.33   0
  -1  -3 -17  141.29    8.42   0
  -1  -3  10  475.67    9.89   0
  -1  -1 -12  193.65    7.38   0
  -1  -1   5   40.36    2.70   0
   0  -6 -22    7.00    6.35   0
   1  -3 -18   -1.52    4.58   0
   2   0  -9    2.15    2.68   0
   4   0 -10  351.59    8.40   0
   5  -1 -15    3.93    2.73   0
   6   0 -11   -2.22    2.94   0
   6   0  -3    2.52    1.13   0
   7  -3   6    4.11    1.88   0
   8  -4   7    4.34    2.69   0
   8  -2   3   88.87    3.00   0
   8   0 -11    1.36    2.85   0
   8   0 -10   20.51    3.25   0
   9  -5 -25  156.02   11.85   0
   9  -1 -16  334.71   10.46   0
  10  -4 -24   80.77    8.76   0
  11  -3 -22    2.75    6.21   0
  12  -4 -24  105.14    9.86   0
  13  -5 -26  122.51   10.87   0
  14  -4   2   19.16    2.12   0
  14  -2 -20   15.34    5.49   0
  15  -5 -26   33.19    7.33   0
  15  -1 -13  789.82   13.57   0
  15  -1 -10  105.86    4.59   0
  16  -2 -19   40.21    6.05   0
  16  -2  -5    4.19    1.07   0
  17  -5 -26   14.53    7.04   0
  17  -3 -22    8.79    6.23   0
  18  -2 -18   13.38    5.61   0
  18  -2 -17  346.66   11.04   0
  19  -5 -26   10.53    6.92   0
  19  -3 -21   24.11    5.81   0
  19  -3  -6   55.99    2.21   0
  20  -4 -24  256.75   12.68   0
  21  -3 -19   40.62    5.74   0
  22  -4 -22  151.03    9.90   0
  23  -5 -25   12.30    7.11   0
  24  -6 -26   -1.62    6.38   0
  24  -4 -20   31.63    6.25   0
  24  -4 -19    1.67    4.54   0
  24  -4 -13    3.69    3.33   0
  25  -5 -23   78.56    8.92   0
  26  -6 -25   22.67    7.03   0
  28  -6 -21   15.66    6.18   0
  28  -6 -20   14.26    5.28   0
  28  -6 -19  169.67    8.92   0
  28  -6 -17   24.27    4.61   0
  28  -6 -16   13.41    4.28   0
  29  -7 -23    3.07    5.45   0
 -19  -5  11  420.19    9.36   0
 -18  -4   7  125.69    4.16   0
 -16  -4  11   24.27    3.18   0
 -13  -5 -10    5.64    3.06   0
 -13  -3  10  142.36    5.31   0
 -12  -6 -13   53.34    5.41   0
 -12  -2   6  297.35    5.56   0
 -11  -3  -8  287.36    7.28   0
 -10  -6 -15   35.55    5.60   0
 -10  -2   8  991.86   11.61   0
  -9  -3  11  358.72    8.70   0
  -7  -5 -16   19.06    5.15   0
  -4  -6 -20    0.49    6.19   0
  -4  -4 -17    9.45    4.67   0
  -4  -2 -13   53.65    5.26   0
  -3  -3 -16   13.53    4.64   0
  -2  -2   8    2.66    2.24   0
   0  -4 -20    6.94    6.30   0
   0  -2 -16   -2.77    3.55   0
   1  -5 -22   10.28    6.98   0
   1  -3   9  918.20   13.04   0
   1  -1 -14    5.00    3.62   0
   2  -4 -21   12.40    6.30   0
   2  -2 -17   44.98    5.98   0
   2   0 -10  202.93    6.65   0
   3  -5 -23   47.30    7.93   0
   3  -3 -20   -2.82    5.82   0
   4  -4 -22   36.32    7.30   0
   4  -2 -18   27.89    5.69   0
   4   0 -11   -0.34    2.89   0
   5  -5 -24   -0.58    6.42   0
   5  -3 -21    2.67    6.27   0
   5  -3   7  386.58    7.96   0
   6  -4 -23   -2.18    6.07   0
   6  -4   8  568.50   10.62   0
   6  -2 -19   34.22    6.18   0
   6   0 -12 2264.90   22.37   0
   7  -5 -25  197.52   12.82   0
   8  -2 -20   27.73    6.24   0
   8   0 -12   76.83    4.99   0
   8   0  -5   -1.91    1.23   0
   9  -3 -22    9.92    5.94   0
   9  -1 -17  233.02    9.63   0
  10   0 -11   -4.56    2.58   0
  10   0 -10  855.32   12.23   0
  11  -5   6  190.06    6.31   0
  11  -1 -17  589.93   14.39   0
  12  -4 -25    2.71    5.91   0
  13  -3 -23   21.95    6.89   0
  13  -1 -17  608.18   14.46   0
  13  -1  -5  280.37    4.25   0
  14  -6   5  141.64    5.53   0
  14  -4 -25    7.57    6.19   0
  15  -3 -23   77.61    8.67   0
  15  -1 -15  206.48    8.15   0
  16  -4 -25   11.90    6.83   0
  16  -2 -20    0.59    5.05   0
  17  -5 -27   66.69    9.20   0
  17  -3 -23  125.14    9.81   0
  18  -2 -19   97.31    7.39   0
  19  -5 -27   92.05   10.19   0
  19  -3 -22   29.89    6.82   0
  21  -5 -26   -0.29    5.58   0
  21  -3 -21   90.20    8.23   0
  21  -3 -20    9.17    4.85   0
  22  -4 -23   42.06    7.38   0
  24  -4 -12   32.29    3.86   0
  25  -5 -24    4.40    6.44   0
  26  -6 -26   -0.66    5.81   0
  27  -5 -19   -0.54    5.02   0
  27  -5 -18  124.31    7.82   0
  27  -5 -17   -2.07    4.00   0
  28  -6 -23   16.73    6.84   0
  28  -6 -22    0.29    5.11   0
  29  -7 -25    0.27    6.38   0
  29  -7 -24    1.84    5.76   0
 -19  -5  10  229.89    7.00   0
 -18  -4   4  114.74    3.09   0
 -18  -4   5    1.72    1.55   0
 -18  -4   6  158.22    4.29   0
 -15  -3   7  692.57    9.05   0
 -12  -2  -3  156.68    3.31   0
 -10  -4 -12  222.92    8.39   0
  -9  -3 -11  114.57    6.02   0
  -8  -6 -17   35.93    6.15   0
  -8  -4 -14  151.25    7.96   0
  -8  -2   8  334.59    7.01   0
  -7  -7 -19   64.41    7.24   0
  -7  -3 -13   17.43    4.34   0
  -5  -5 -18   27.12    5.91   0
  -3  -7 -22    0.95    5.80   0
  -3  -1 -11    0.89    2.60   0
  -3  -1   5   18.05    2.22   0
  -2  -4 -19    5.84    5.47   0
  -1  -5 -21    4.52    5.94   0
  -1  -3 -18    4.21    5.32   0
  -1  -1 -13  295.30    9.25   0
   0  -6 -23   50.99    8.10   0
   0  -2   7  113.66    4.38   0
   0   0  -9   -2.04    2.37   0
   1  -3 -19   25.36    5.66   0
   2  -4  10  676.52   12.17   0
   2   0 -11    0.84    2.83   0
   4  -4   9   29.56    3.31   0
   4   0 -12  132.20    6.17   0
   5  -1   2  233.82    3.65   0
   7  -3 -22   30.12    7.01   0
   8  -4 -24  205.67   12.07   0
   8   0 -13   -2.66    3.19   0
   9  -5 -26   16.60    7.66   0
   9  -1 -18  133.18    8.32   0
  10  -4 -25    3.84    6.67   0
  10   0 -12  787.85   13.14   0
  11  -1 -18  163.84    8.65   0
  12  -2 -21    0.11    5.36   0
  14  -2 -21    7.83    5.40   0
  15  -3 -24    9.29    6.18   0
  16  -6   3  151.86    5.12   0
  16  -2 -21   -1.73    5.09   0
  18  -2 -20   30.59    5.89   0
  19  -3 -23  412.65   15.23   0
  20  -2 -17   12.32    4.27   0
  20  -2 -16   -1.51    3.11   0
  20  -2 -15   70.07    5.16   0
  20  -2 -14    2.55    2.84   0
  20  -2 -13    3.90    3.31   0
  21  -5 -27   35.54    7.94   0
  21  -3 -22   -3.12    5.32   0
  22  -4 -24  244.99   12.58   0
  23  -5 -26   41.66    7.98   0
  23  -3 -18   -0.45    4.73   0
  23  -3 -17    6.34    3.81   0
  23  -3 -16   18.98    4.51   0
  23  -3 -15    8.55    3.87   0
  24  -4 -23   33.15    7.75   0
  24  -4 -22   44.16    7.00   0
  25  -5 -25   89.73    9.36   0
  27  -5 -22   11.79    6.34   0
  27  -5 -21  131.23    8.84   0
  27  -5 -20   24.86    5.61   0
  27  -5 -16   10.20    3.90   0
  28  -6 -24   11.20    6.23   0
 -16  -4  10  322.40    7.77   0
 -13  -3   9  291.63    6.93   0
 -11  -5 -13   72.78    5.86   0
 -11  -3  10   58.36    3.89   0
 -10  -2   7   67.96    3.28   0
  -9  -5 -15    7.23    4.63   0
  -7  -5 -17   28.23    5.97   0
  -7  -1   4   57.49    2.40   0
  -6  -6 -19   47.34    6.66   0
  -6  -4 -16    2.44    3.98   0
  -6  -2 -12  387.74   10.20   0
  -6  -2   8  210.09    5.80   0
  -5  -7 -21   85.37    8.46   0
  -5  -3 -15   29.52    4.88   0
  -4  -4 -18    4.53    5.34   0
  -4  -2 -14   84.26    6.41   0
  -4  -2   8    5.67    1.67   0
  -4   0  -4 2895.03   14.81   0
  -3  -5 -20   13.79    6.10   0
  -3  -3 -17   27.42    6.05   0
  -3  -3  10    2.72    1.96   0
  -2  -6 -22   12.97    6.24   0
   0   0 -10  564.14   10.51   0
   1  -1 -15   -2.85    3.49   0
   2  -4 -22   21.64    6.89   0
   2  -2   6   58.04    3.23   0
   3  -5 -24   18.92    7.20   0
   3  -3 -21    9.74    6.25   0
   3  -1 -16  163.00    8.17   0
   3  -1   3 3297.75   14.75   0
   4  -4 -23   10.70    6.39   0
   4  -2   5   17.62    2.36   0
   4   0 -13    1.51    3.26   0
   5  -5 -25   27.62    7.70   0
   5  -3 -22   27.78    6.43   0
   5  -1 -17 1071.91   19.42   0
   6  -2 -20   -2.07    4.95   0
   7  -1 -18   29.77    5.99   0
   8  -4 -25    1.77    6.86   0
   8  -2 -21    2.22    5.30   0
   8   0 -14 1999.94   22.83   0
   9  -3   4   46.92    2.75   0
  10  -4   5    1.50    2.08   0
  10  -2   1   14.11    1.37   0
  10   0 -14  452.52   11.15   0
  10   0 -13   -0.50    2.22   0
  11  -3 -24   -3.51    6.15   0
  11  -1 -19    3.17    5.03   0
  12  -4 -26  145.86   11.54   0
  12  -2 -22   -2.59    5.18   0
  12   0 -12 3752.28   27.72   0
  12   0 -11   -3.68    2.59   0
  13  -3 -24    3.63    6.03   0
  13  -1 -19  263.86   10.90   0
  14  -4 -26   74.86    8.82   0
  14  -2 -22   38.46    6.72   0
  15  -1 -18   39.53    5.50   0
  16  -2 -22  121.43    8.95   0
  17  -3 -24    6.45    5.66   0
  17  -1 -16  194.46    8.58   0
  17  -1 -14    5.39    3.23   0
  17  -1 -12    9.07    3.25   0
  18  -2 -21    3.80    5.01   0
  19  -3 -24   14.32    6.92   0
  20  -4 -26   90.36    9.44   0
  20  -2 -19   27.83    5.37   0
  20  -2 -12  145.63    5.95   0
  21  -3 -23  145.51    9.99   0
  22  -4 -25    8.56    6.21   0
  23  -5 -27   22.13    7.48   0
  23  -3 -20    4.44    4.66   0
  23  -3 -19   12.80    4.76   0
  23  -3 -14    3.07    3.35   0
  24  -4 -24  166.30   11.19   0
  24  -4 -11   38.05    3.46   0
  25  -5 -26   15.77    6.80   0
  27  -5 -23   53.49    7.42   0
  27  -5 -15    2.95    3.30   0
  28  -6 -26    3.12    7.35   0
  28  -6 -25  104.68    9.60   0
 -19  -5   9  156.92    5.45   0
 -16  -4  -4   12.49    1.76   0
 -15  -3   6   21.15    2.02   0
 -14  -4  11   15.86    2.81   0
 -13  -5 -11   66.10    4.91   0
 -11  -3  -9  232.08    6.98   0
  -9  -3  10  870.25   12.57   0
  -8  -2 -10  138.81    5.74   0
  -7  -3  10  429.17    9.06   0
  -5  -5 -19    9.64    5.37   0
  -5  -3  10   42.61    3.71   0
  -5  -1 -10  121.21    5.38   0
  -4  -6 -21   18.70    6.06   0
  -2  -4 -20    9.13    6.24   0
  -2   0  -9   -0.02    2.79   0
  -1  -5 -22   13.98    6.46   0
  -1  -3 -19    3.07    5.73   0
  -1  -3   9 2009.53   18.87   0
   0  -4 -21   12.53    6.17   0
   0   0 -11   -0.51    2.76   0
   1  -5 -23   76.95    8.91   0
   2   0 -12  187.59    7.08   0
   3  -1 -17  336.91   11.38   0
   4  -2 -20   17.78    5.62   0
   6  -2 -21   59.54    7.23   0
   6   0 -14 1207.30   17.81   0
   7  -3 -23   50.99    7.74   0
   8   0  -4 3601.74   13.92   0
   9  -5   7   66.43    4.30   0
   9  -3 -24   -2.35    6.13   0
  10  -4 -26  106.94   10.34   0
  10   0 -15   -5.14    3.55   0
  10   0  -6 1094.11    9.87   0
  12   0 -14  303.16    9.21   0
  12   0 -13   -4.63    2.92   0
  12   0 -10  838.53   11.88   0
  13  -5   4  370.00    7.55   0
  13  -3 -25   38.06    7.85   0
  14  -4 -27    3.64    6.32   0
  14  -2 -23   32.92    6.69   0
  15  -3 -25   45.76    7.93   0
  15  -1 -19  354.54   12.28   0
  15  -1  -7    2.04    1.68   0
  17  -3 -25   43.15    7.75   0
  17  -1 -18  220.31    9.75   0
  17  -1 -17   -1.13    3.63   0
  18  -4 -27    2.40    6.84   0
  18  -2 -22    0.36    5.08   0
  19  -3 -25   46.23    7.30   0
  20  -4 -27   -5.62    6.06   0
  20  -2 -20   16.65    5.14   0
  20  -2 -11    8.47    2.68   0
  21  -3 -24   19.96    6.78   0
  22  -4 -26   10.69    6.53   0
  23  -3 -21   36.68    6.41   0
  23  -3 -13   12.30    3.26   0
  24  -4 -25    1.03    6.49   0
  25  -5 -27    7.30    6.71   0
  26  -4 -22   45.75    7.30   0
  26  -4 -20   73.49    7.08   0
  26  -4 -19    7.06    4.47   0
  26  -4 -18   21.69    4.71   0
  26  -4 -17   35.43    4.77   0
  26  -4 -16   42.46    4.91   0
  27  -5 -25  210.12   12.16   0
  27  -5 -24   45.06    7.40   0
  27  -5 -14   69.01    4.82   0
  30  -6 -21   13.85    5.60   0
 -20  -6  10   26.53    3.65   0
 -17  -5  11  118.18    5.43   0
 -16  -4   9  145.44    5.18   0
 -15  -3   5  256.23    4.84   0
 -13  -3   8  136.42    4.84   0
 -12  -2  -4   11.96    1.55   0
 -10  -4 -13    0.59    3.77   0
  -9  -3 -12   54.05    4.84   0
  -8  -6 -18    1.48    4.28   0
  -8  -4 -15   47.60    5.50   0
  -7  -3 -14   51.66    5.14   0
  -7  -1  -8   10.94    2.25   0
  -6  -6 -20    3.62    5.74   0
  -6  -4 -17   24.51    5.26   0
  -6  -2 -13   73.66    5.72   0
  -5  -3 -16    1.29    4.07   0
  -3  -5 -21    4.44    6.29   0
  -3  -1 -13   62.43    5.39   0
  -2  -2   7    9.39    2.27   0
   0  -4  10  887.05   13.64   0
   0  -2 -18   72.50    6.84   0
   1  -3   8    2.96    2.29   0
   1  -1 -16    3.35    4.00   0
   2  -4 -23    0.18    5.77   0
   2  -2 -19  158.96    9.20   0
   2   0 -13    1.64    3.15   0
   4  -4 -24  107.10    9.86   0
   4   0 -14   27.46    4.28   0
   5  -3 -23  102.61    9.46   0
   6  -4 -25   -4.71    6.05   0
   6   0 -15   -4.07    3.57   0
   7  -5   8   30.54    3.51   0
   7  -3 -24    6.52    6.70   0
   7  -3   5    6.61    1.82   0
   7  -1 -19  192.48    9.85   0
   8  -4 -26  168.29   11.60   0
   8  -4   6  295.88    7.03   0
   8  -2 -22   25.91    6.89   0
   8   0 -16  670.23   14.65   0
   9  -1 -20  119.14    8.55   0
  10   0 -16 1369.93   20.44   0
  11  -1 -20  229.36   10.69   0
  12  -2 -23   -0.16    6.17   0
  12   0 -16  962.47   17.09   0
  12   0 -15   -5.44    3.26   0
  13  -1 -20   71.62    7.26   0
  15  -5   2   47.03    3.02   0
  15  -1 -20  310.74   12.01   0
  16  -2 -23   33.45    6.64   0
  17  -3 -26    4.03    6.51   0
  17  -1 -19  153.16    8.72   0
  18  -2 -23    4.21    5.94   0
  18  -2  -7   16.67    1.82   0
  20  -2 -22   48.05    6.57   0
  20  -2 -21   10.46    5.15   0
  21  -3 -25  184.10   11.07   0
  22  -4 -27   24.30    7.05   0
  22  -4  -7    1.25    1.32   0
  22  -2 -18   28.87    5.40   0
  22  -2 -17   51.18    5.46   0
  23  -3 -23   65.43    7.81   0
  23  -3 -12   50.73    3.81   0
  24  -4 -26   37.84    7.56   0
  26  -4 -23    3.11    5.63   0
  26  -4 -15   83.33    5.60   0
  27  -5 -26    2.13    6.47   0
  30  -6 -24    8.86    6.39   0
  30  -6 -23   -0.07    4.94   0
  30  -6 -22   33.83    6.19   0
 -19  -5   7  296.81    6.50   0
 -14  -4  10  398.11    8.60   0
 -12  -4 -11   24.66    3.92   0
 -12  -4  11   69.34    4.47   0
 -12  -2   4   39.61    1.90   0
 -11  -5 -14   13.37    4.19   0
 -11  -3 -10   -0.98    2.86   0
 -11  -3   9 1322.13   14.41   0
 -10  -2  -8  121.68    4.85   0
 -10  -2   6  469.80    7.05   0
  -9  -5 -16   24.95    4.85   0
  -8  -2 -11   34.62    4.17   0
  -8  -2   7    5.28    1.99   0
  -7  -5 -18    6.37    4.65   0
  -5  -1 -11   49.61    4.12   0
  -4  -6 -22    1.02    6.32   0
  -4  -4 -19   -0.82    4.92   0
  -4  -4  11   39.73    3.92   0
  -4  -2 -15   12.45    4.18   0
  -4  -2   7   69.40    3.48   0
  -3  -3 -18   -4.47    4.66   0
  -3  -3   9  566.85   10.11   0
  -2  -2 -17  157.83    8.61   0
  -2   0 -10  301.68    7.86   0
  -1  -5 -23   22.21    7.55   0
  -1  -1 -15   40.19    4.90   0
   0  -4 -22   61.49    8.19   0
   0   0 -12  319.12    8.94   0
   1  -5 -24    7.06    6.81   0
   1  -3 -21   12.63    6.17   0
   2  -4   9   24.03    3.13   0
   2  -2 -20    9.44    5.90   0
   2   0 -14  631.90   13.36   0
   3  -3   7 1487.44   15.03   0
   3  -1 -18    9.99    4.98   0
   4  -4   8  241.22    6.91   0
   4   0 -15   -2.27    3.61   0
   5  -3   6    2.91    1.89   0
   5  -1 -19   29.32    5.94   0
   6  -4   7   26.98    2.84   0
   6   0 -16  667.92   14.69   0
   7  -1 -20   14.08    5.70   0
   8  -2 -23   17.28    6.11   0
   9  -3 -25   49.40    8.10   0
  10  -6   7  301.51    8.51   0
  10   0 -17   -2.16    4.01   0
  11  -3 -26   -3.06    5.59   0
  11  -3   2   76.16    2.83   0
  11  -1 -21   74.30    7.58   0
  12  -4   3   15.55    2.00   0
  12   0 -17    3.60    4.67   0
  13  -3 -26    1.47    7.01   0
  13  -1 -21   -4.85    4.92   0
  14  -6   4    0.43    2.50   0
  14  -2 -24   64.23    8.33   0
  14   0 -16 1152.13   18.41   0
  14   0 -15   -2.53    3.38   0
  14   0 -14  706.43   13.40   0
  14   0 -11   -2.56    2.87   0
  15  -1 -21   11.71    6.01   0
  16  -2 -24   43.63    7.80   0
  17  -1 -20  172.05    9.35   0
  18  -2 -24   79.87    8.55   0
  19  -1 -18  111.31    7.51   0
  19  -1 -17   42.61    5.03   0
  19  -1 -16   34.97    4.53   0
  19  -1 -15  105.97    6.00   0
  19  -1 -14   13.32    4.00   0
  21  -3 -26    5.33    6.64   0
  21  -3  -8   22.24    2.14   0
  22  -2 -19   18.14    4.74   0
  22  -2 -16   27.83    4.29   0
  22  -2 -15  486.79   11.50   0
  23  -3 -24    0.58    6.18   0
  24  -4 -27   -4.12    6.06   0
  25  -3 -21   59.30    7.29   0
  25  -3 -20   -4.77    4.73   0
  25  -3 -19   -2.97    4.52   0
  26  -4 -25   12.60    7.35   0
  26  -4 -24  188.99   11.01   0
  26  -4 -14    1.97    3.15   0
  29  -5 -23   47.13    6.93   0
  29  -5 -22    9.60    5.78   0
  29  -5 -21   75.65    7.48   0
  29  -5 -20   39.64    6.00   0
  29  -5 -19   12.17    4.82   0
  30  -6 -25  142.64   10.28   0
 -19  -5   6    1.37    1.91   0
 -17  -5  10    0.26    2.36   0
 -16  -4   8  505.05    8.59   0
 -15  -3   4   11.95    1.44   0
 -12  -2  -5   -1.35    1.67   0
 -10  -4  11   26.77    3.41   0
  -9  -3 -13  100.63    6.31   0
  -9  -3   9   73.06    4.08   0
  -8  -4 -16   57.62    6.47   0
  -8  -4  11   92.68    5.14   0
  -7  -3 -15   22.62    4.36   0
  -7  -1  -9    5.06    2.12   0
  -6  -4 -18    4.98    5.18   0
  -6  -4  11   31.28    3.58   0
  -6  -2   7  128.43    4.41   0
  -5  -5 -20   44.31    6.50   0
  -5  -3 -17    9.08    4.92   0
  -5  -1 -12   65.08    5.01   0
  -5  -1   4   23.39    2.01   0
  -3  -1 -14    5.88    3.45   0
  -2  -4 -21   11.81    6.00   0
  -2   0 -11    3.04    2.84   0
  -1  -3 -20    6.54    5.54   0
  -1  -1 -16  188.13    9.12   0
   0  -2 -19   58.30    6.77   0
   0  -2   6   16.88    2.33   0
   0   0 -13   -0.28    3.18   0
   1  -1 -17  393.92   12.37   0
   2  -4 -24   85.08    9.53   0
   3  -3 -23   32.60    6.95   0
   4  -4 -25   -1.62    6.35   0
   4   0 -16 1902.58   24.42   0
   5  -3 -24    2.82    5.87   0
   5  -1 -20   26.56    6.76   0
   6   0 -17  -11.32    4.18   0
   7  -3 -25    4.91    6.33   0
   8   0 -18  643.85   15.59   0
  10  -2 -24  239.13   12.59   0
  10   0 -18  130.93    7.82   0
  11  -5   5   27.15    3.23   0
  11  -1 -22   49.56    7.00   0
  12   0 -18  815.58   16.99   0
  14  -2 -25   42.53    7.60   0
  14   0 -17   -5.42    3.87   0
  15  -3 -27  170.55   11.56   0
  15  -1 -22  202.61   10.74   0
  16  -2 -25   26.82    7.11   0
  17  -5   0   12.50    1.85   0
  17  -1 -21    4.07    5.03   0
  18  -2 -25   19.22    6.10   0
  19  -3 -27   45.64    8.20   0
  19  -1 -20   55.02    6.37   0
  19  -1 -19  224.43    9.83   0
  19  -1 -13  753.61   12.83   0
  20  -2 -24  276.78   12.93   0
  22  -2 -22   19.79    5.81   0
  22  -2 -21   34.84    5.83   0
  22  -2 -14  194.28    7.00   0
  23  -3 -25  153.40   10.83   0
  25  -3 -23   83.25    8.66   0
  25  -3 -22   10.33    5.47   0
  25  -3 -16   -0.89    3.80   0
  26  -4 -26   73.75    8.77   0
  29  -5 -25    6.05    5.78   0
  29  -5 -24   35.58    6.80   0
  29  -5 -18    6.92    4.24   0
 -20  -6   8   -0.53    2.16   0
 -19  -5   1   37.69    1.60   0
 -19  -5   5  196.98    4.69   0
 -16  -4  -5    2.10    1.65   0
 -15  -5  11   39.15    3.78   0
 -15  -3  -3   50.41    1.90   0
 -13  -3   7  727.32    9.44   0
 -11  -3   8  170.27    5.38   0
 -10  -2  -9  169.70    5.87   0
  -9  -5 -17    6.77    4.78   0
  -8  -2 -12   18.33    3.89   0
  -7  -5 -19   31.42    6.20   0
  -7  -1 -10   13.61    3.05   0
  -7  -1   3  744.28    6.06   0
  -6  -2 -14  104.40    6.29   0
  -4  -4 -20    3.58    5.20   0
  -4  -2 -16  165.55    8.35   0
  -3  -5 -22   21.11    6.17   0
  -3  -3 -19   10.29    5.22   0
  -2  -4  10 2226.07   21.08   0
  -2   0 -12  873.08   14.40   0
  -1  -3   8  327.09    7.47   0
   0  -4 -23    3.11    6.12   0
   0   0 -14  694.55   14.19   0
   1  -3 -22   34.51    7.10   0
   1  -1 -18   12.02    5.06   0
   2  -2 -21   25.47    6.22   0
   2   0 -15    1.23    3.88   0
   4  -2 -22   23.66    6.65   0
   5   1 -11    7.29    3.10   0
   5   1 -10  647.95   10.92   0
   6   0 -18 1640.49   24.33   0
   7  -1 -21   -3.69    4.94   0
   7   1 -10  952.11   12.95   0
   8  -2 -24   71.02    8.54   0
   8  -2   2  239.03    4.16   0
   9  -3 -26   -0.29    5.75   0
   9  -1 -22    6.21    6.01   0
  10  -2 -25   44.64    7.45   0
  10   0 -19   -2.29    4.78   0
  10   0  -5    5.23    1.41   0
  12  -2 -25   25.28    6.76   0
  12   0 -19   -6.85    4.74   0
  12   0  -7    0.25    1.54   0
  13  -1 -23   -0.10    6.04   0
  14   0 -19   -9.22    4.74   0
  14   0 -18 1298.98   21.05   0
  15  -7   4   45.21    3.88   0
  15  -1 -23    8.33    6.07   0
  16  -2 -26  121.20    9.86   0
  16   0 -17    4.30    3.89   0
  16   0 -16  586.69   13.25   0
  16   0 -15    2.13    3.31   0
  16   0 -14  679.27   12.98   0
  17  -1 -22  126.67    8.98   0
  19  -1 -21   20.64    5.50   0
  20  -2 -25   48.12    7.61   0
  21  -3 -27    5.98    5.75   0
  22  -2 -23    8.82    5.79   0
  22  -2 -13   59.83    4.44   0
  23  -3 -26   -1.09    6.05   0
  25  -3 -24    5.27    5.90   0
  26  -4 -27   32.31    7.54   0
  26  -4 -13   14.42    3.13   0
  28  -4 -24  139.78    9.73   0
  28  -4 -23    4.52    5.40   0
  28  -4 -22  124.50    8.58   0
  28  -4 -21   42.92    6.07   0
  28  -4 -20   23.85    5.14   0
  28  -4 -19    1.22    4.78   0
  29  -5 -26   16.98    6.60   0
 -17  -5   9  323.27    7.72   0
 -16  -4   7    0.19    1.77   0
 -14  -4   9   15.78    2.54   0
 -12  -4 -12  138.17    6.43   0
 -12  -4  10  279.04    7.36   0
 -11  -3 -11   53.40    4.54   0
  -8  -2   6  178.48    4.54   0
  -7  -3 -16   -2.99    4.32   0
  -6   0  -4  589.69    6.73   0
  -5  -5 -21    2.23    4.98   0
  -5  -3 -18    2.17    5.20   0
  -5  -1 -13   64.87    5.28   0
  -4  -4  10 1368.99   16.34   0
  -4   0 -10    1.95    2.84   0
  -2  -4 -22   38.92    6.99   0
  -1  -3 -21   10.18    5.78   0
  -1  -1 -17  418.45   12.54   0
   0  -4   9    8.41    2.72   0
   0  -2 -20    5.08    5.57   0
   1  -1   3  978.89    7.88   0
   2  -2   5   32.65    2.42   0
   2   0 -16 1716.37   23.26   0
   3  -3 -24   -5.71    5.87   0
   3   1 -11   -1.48    2.86   0
   3   1 -10  219.30    6.76   0
   3   1  -9    0.02    2.51   0
   5  -3 -25   89.60    9.32   0
   5  -1 -21   50.63    7.32   0
   5   1 -12  598.31   11.69   0
   6   0  -2  917.48    4.32   0
   7  -3 -26    7.77    6.75   0
   7  -1 -22   24.32    6.80   0
   7   1 -13  114.81    6.11   0
   7   1 -12  466.30   10.32   0
   8   0 -19   -2.88    5.01   0
   9  -5   6   98.66    4.62   0
   9  -1 -23   -2.09    5.32   0
   9   1 -13  157.81    6.73   0
  10  -4   4    2.57    1.95   0
  10   0 -20  531.38   15.17   0
  11  -1 -23    8.20    5.62   0
  12  -6   5  420.67    8.97   0
  12  -2 -26  273.48   13.92   0
  12  -2  -1    2.06    0.79   0
  12   0 -20  164.88    9.25   0
  13  -1 -24   18.64    6.25   0
  13  -1  -4  329.14    3.42   0
  14  -4   1   45.33    2.42   0
  14  -2 -26  115.61    9.75   0
  14   0 -20   83.20    7.41   0
  15  -1  -6   66.84    2.41   0
  16  -6   2  281.42    6.39   0
  16   0 -19   -0.02    4.63   0
  16   0 -18  388.74   12.04   0
  16   0 -13   -0.78    2.82   0
  16   0 -12 1630.79   17.81   0
  17  -1 -23   -4.68    4.93   0
  18  -2 -26   50.36    7.56   0
  19  -1 -23    5.54    6.29   0
  19  -1 -22   40.01    6.33   0
  20  -2 -26    2.30    6.17   0
  21  -1 -19  420.58   12.65   0
  21  -1 -17    6.90    3.46   0
  21  -1 -16   -2.60    3.90   0
  22  -2 -25    3.05    5.62   0
  22  -2 -24  158.81   10.05   0
  23  -3 -27    2.26    5.81   0
  24  -2 -22  101.04    8.49   0
  24  -2 -21   20.26    5.23   0
  24  -2 -20   40.64    5.63   0
  24  -2 -18   14.71    4.84   0
  25  -3 -26   13.44    6.61   0
  25  -3 -25   74.16    8.11   0
  28  -4 -26   47.20    7.72   0
  28  -4 -25    3.78    5.77   0
  28  -4 -18    1.95    3.92   0
 -20  -6   7   54.68    3.47   0
 -19  -5   2  142.07    3.06   0
 -10  -4 -15   -0.34    3.91   0
 -10  -4  10  659.70   11.16   0
 -10  -2 -10  274.64    7.57   0
 -10  -2   5  146.38    3.69   0
  -9  -3 -14   66.33    5.75   0
  -9  -3   8  320.15    7.17   0
  -8  -4 -17   39.82    5.38   0
  -8  -2 -13   21.71    4.13   0
  -7  -1 -11    1.94    3.14   0
  -6  -4 -19    5.86    4.76   0
  -6  -4  10 1026.66   14.08   0
  -6  -2 -15   82.72    6.09   0
  -4  -4 -21    4.90    5.42   0
  -4  -2 -17   12.22    4.59   0
  -3  -5 -23    6.68    5.70   0
  -3  -3 -20    2.21    5.31   0
  -3  -3   8   75.95    4.04   0
  -2  -2 -19   34.17    6.18   0
  -2  -2   6  273.18    5.66   0
  -2   0 -13   10.34    3.59   0
   0  -4 -24   43.34    7.62   0
   0   0 -15    1.67    3.69   0
   1  -3 -23  148.27   10.41   0
   1  -3   7  810.41   10.98   0
   1  -1 -19  228.20   10.67   0
   1   1 -10  304.82    7.78   0
   1   1  -9   13.82    2.88   0
   2  -4   8  833.63   12.19   0
   2   0 -17    5.72    4.82   0
   3  -5   9  306.90    8.30   0
   3   1 -12  541.50   11.19   0
   3   1  -6  410.44    6.75   0
   4  -2 -23   29.66    7.05   0
   4  -2   4  166.53    4.15   0
   4   0 -18  832.56   17.66   0
   5  -5   8   48.32    3.75   0
   5   1 -14  285.53    9.14   0
   5   1 -13  161.51    6.60   0
   6  -2 -24   26.92    6.27   0
   6  -2   3   74.92    2.69   0
   6   0 -19   -5.11    5.23   0
   7  -5   7  320.07    7.96   0
   7   1 -15  446.85   11.61   0
   7   1 -14   76.64    5.55   0
   8  -4   5   11.21    2.54   0
   8   0 -20  328.66   12.36   0
   9  -3   3  239.98    4.99   0
   9   1 -15  825.32   15.30   0
   9   1 -14   70.01    5.31   0
  10   0 -21   -9.79    5.01   0
  11  -1 -24    6.45    6.12   0
  11   1 -15  352.42   10.24   0
  11   1 -14  271.45    8.72   0
  11   1 -13   31.81    3.99   0
  11   1 -12  274.64    7.90   0
  12   0 -21   -9.24    4.84   0
  13  -5   3   42.60    3.12   0
  14  -2 -27   21.10    7.10   0
  14   0 -21    1.65    5.07   0
  16  -2 -27   73.64    9.01   0
  16   0 -20   64.37    6.82   0
  16   0 -11    0.32    2.63   0
  17  -1 -24   51.62    7.24   0
  17  -1  -8  369.02    6.31   0
  18  -2 -27   -1.29    6.51   0
  18   0 -17   -4.26    4.39   0
  18   0 -16  693.97   14.29   0
  19  -1 -24   91.46    8.74   0
  19  -1 -11  126.45    5.01   0
  20  -2 -27    1.29    6.04   0
  21  -1 -22   54.06    7.06   0
  21  -1 -21   -1.71    4.53   0
  21  -1 -15  136.36    6.81   0
  22  -2 -26   23.38    6.79   0
  22  -2 -12   49.04    3.72   0
  24  -2 -24  100.12    9.20   0
  24  -2 -23  104.19    8.72   0
  24  -2 -17    8.82    3.61   0
  24  -2 -16    6.19    3.75   0
  25  -3 -27   79.54    9.02   0
  27  -3 -24    1.71    5.93   0
  27  -3 -23   61.33    7.34   0
  27  -3 -22    8.88    5.31   0
  27  -3 -21   61.08    6.60   0
  27  -3 -20   -0.43    4.96   0
  27  -3 -19    2.07    4.42   0
  28  -4 -27    1.69    6.13   0
  28  -4 -17    7.67    3.65   0
  31  -5 -25    3.24    6.11   0
  31  -5 -24   22.32    6.15   0
 -21  -7   8    7.11    2.60   0
 -20  -6   6   12.83    2.48   0
 -16  -4   6  197.68    4.92   0
 -15  -5  10   63.54    4.03   0
 -15  -3  -4   -0.21    1.25   0
 -15  -3   2  130.45    2.49   0
 -14  -4   8  856.29   11.30   0
 -13  -3   6    0.26    1.24   0
 -12  -4   9    9.27    2.79   0
 -11  -3 -12    9.74    3.36   0
  -9  -1  -8   17.41    2.76   0
  -8  -4  10  549.80   10.32   0
  -7  -3   8   10.40    2.43   0
  -6  -2   6 1061.16   10.68   0
  -5  -5 -22   45.24    7.21   0
  -5  -3   8   99.75    4.41   0
  -5  -1 -14   50.17    4.91   0
  -4  -2   6  967.77   10.37   0
  -4   0 -11    2.27    2.52   0
  -2  -4 -23    0.36    6.30   0
  -2   0 -14  551.19   12.68   0
  -1  -3 -22    0.96    5.60   0
  -1  -1 -18   74.14    6.92   0
   0   0 -16  496.47   12.83   0
   1   1 -11  110.26    5.44   0
   3  -3 -25   70.04    8.47   0
   3  -3   6  720.12    9.92   0
   3  -1 -21   19.05    6.23   0
   3   1 -13   39.46    4.47   0
   4  -4   7   10.63    2.35   0
   4  -2 -24   80.41    9.06   0
   4   0 -19    5.40    5.15   0
   4   0  -1    0.01    0.29   0
   5  -3   5   10.20    2.29   0
   5   1  -6    3.69    1.99   0
   6  -4   6  427.48    8.18   0
   6  -2 -25    5.42    6.21   0
   6   0 -20  602.63   16.24   0
   7  -3   4    0.95    1.63   0
   7  -1 -23    0.24    5.89   0
   8  -2 -26   22.38    7.00   0
   8   0 -21   -3.72    4.93   0
   8   0  -3   -0.51    0.75   0
   9  -1 -24    3.38    5.95   0
   9   1 -17  211.07    9.05   0
   9   1 -16  336.32   10.68   0
  10  -6   6   16.82    3.52   0
  11  -1 -25    2.46    6.26   0
  11   1 -17  592.01   14.01   0
  11   1 -16  591.16   13.53   0
  12  -2 -27   30.66    7.46   0
  12   0 -22  190.44   10.59   0
  12   0  -6 2927.84   15.14   0
  13  -7   5    4.23    3.11   0
  13  -3   0   55.58    2.08   0
  13  -1 -25   16.91    6.80   0
  14   0 -22  304.83   12.74   0
  16   0 -22   39.87    6.44   0
  16   0 -21    0.67    4.91   0
  17  -1 -25    5.79    6.00   0
  18   0 -20  276.49   11.08   0
  18   0 -19    2.61    4.74   0
  18   0 -18 1013.67   18.36   0
  18   0 -15   -5.71    3.26   0
  18   0 -14 3633.85   28.78   0
  20  -2 -28   52.90    8.01   0
  21  -1 -24   39.73    7.31   0
  21  -1 -14   40.74    4.23   0
  22  -2 -27    6.88    6.20   0
  24  -2 -25   39.54    7.42   0
  24  -2 -15   76.00    5.22   0
  26  -4 -12   35.42    3.29   0
  27  -3 -26    5.21    6.33   0
  27  -3 -25   36.76    7.09   0
  27  -3 -18    2.30    4.15   0
  28  -4 -16   11.63    3.56   0
  31  -5 -26    5.00    5.56   0
 -21  -7   7    8.63    2.59   0
 -20  -6   5  101.67    3.85   0
 -18  -6   9  238.32    7.13   0
 -12  -4 -13   13.88    3.62   0
 -11  -3   7  643.94    9.02   0
 -10  -2 -11   23.22    3.56   0
  -9  -3 -15   29.08    5.01   0
  -8  -4 -18    5.23    5.17   0
  -7  -3 -17    0.61    4.02   0
  -7  -1 -12   14.41    3.57   0
  -6  -4 -20   79.38    7.65   0
  -6  -2 -16   17.59    4.65   0
  -5  -3 -19    2.23    4.62   0
  -4  -2 -18    5.96    4.66   0
  -4   0 -12  600.74   11.83   0
  -3  -3 -21    2.77    5.20   0
  -3  -1 -17  167.38    8.93   0
  -2  -4   9   28.06    3.23   0
  -2  -2 -20   13.16    5.56   0
  -1   1  -9   13.69    2.78   0
   1  -3 -24    6.55    6.14   0
   1  -1 -20   29.20    6.45   0
   1   1 -13   44.61    4.99   0
   1   1 -12  303.21    8.62   0
   1   1  -5   42.79    2.62   0
   2  -2 -23   -3.83    5.96   0
   2   0 -18  275.60   10.74   0
   3   1 -15   26.43    4.43   0
   3   1 -14  249.41    8.60   0
   5  -1 -23   24.63    6.65   0
   5   1 -16  292.92   10.09   0
   6   0 -21    2.06    5.34   0
   7  -1 -24    0.50    5.80   0
   7   1 -17  783.50   16.23   0
   8  -6   7  410.56    9.40   0
   8   0 -22  316.95   12.80   0
   9  -1 -25   11.75    6.53   0
   9   1 -18  126.35    8.00   0
  10   0 -22  370.07   13.25   0
  11   1 -18  175.75    8.63   0
  11   1 -10   64.97    3.96   0
  12   0 -23   -8.84    5.65   0
  13  -1 -26    2.93    6.23   0
  13   1 -18   76.53    6.51   0
  13   1 -17  603.05   14.03   0
  13   1 -16  203.38    8.31   0
  13   1 -15  171.58    7.01   0
  13   1 -14  157.98    6.82   0
  13   1 -13  133.87    6.07   0
  13   1 -12  231.76    7.49   0
  14   0 -23   -6.68    5.58   0
  15  -1 -26    9.90    6.08   0
  16  -4  -1    3.22    1.46   0
  16   0 -23    3.98    5.62   0
  17  -1 -26   20.81    6.84   0
  18   0 -22   74.07    7.41   0
  18   0 -21    2.10    4.91   0
  19  -1 -26   51.40    7.99   0
  21  -1 -25    0.49    5.73   0
  21  -1 -13  253.75    7.48   0
  22  -2 -28    4.14    6.36   0
  23  -1 -22   56.25    6.94   0
  23  -1 -21    4.02    4.70   0
  23  -1 -20   14.63    4.88   0
  23  -1 -19   27.07    5.10   0
  23  -1 -18   24.87    5.28   0
  24  -4  -9   12.41    1.74   0
  24  -2 -27   -2.90    6.47   0
  24  -2 -26  161.89   10.91   0
  25  -3 -13    6.00    2.68   0
  26  -2 -23   42.10    7.20   0
  26  -2 -22  141.69    9.06   0
  26  -2 -21   13.27    5.58   0
  27  -3 -27    4.87    6.38   0
  27  -3 -17   -0.03    3.61   0
  30  -4 -26    5.40    6.32   0
  30  -4 -25   14.84    5.88   0
  30  -4 -24   54.94    6.93   0
  30  -4 -23   22.19    5.44   0
  30  -4 -22  124.77    8.54   0
  30  -4 -21    0.23    4.91   0
 -21  -7   6   48.52    3.38   0
 -20  -6   4   17.22    2.19   0
 -17  -5   7   26.59    2.77   0
 -16  -4   5   25.13    2.23   0
 -15  -5   9  454.45    9.12   0
 -10  -4 -16    8.36    4.33   0
 -10  -4   9  196.69    6.05   0
  -9  -1  -9    7.32    2.62   0
  -8  -2 -14   93.73    5.89   0
  -6   0  -9   -1.19    1.94   0
  -5  -1 -15   -1.18    3.44   0
  -5  -1   3 2912.33   12.19   0
  -4  -4 -22    4.04    5.08   0
  -4  -4   9  144.31    5.54   0
  -4   0 -13   -0.07    3.62   0
  -2   0 -15    2.20    3.57   0
  -1  -3 -23   50.35    7.42   0
  -1  -3   7  212.14    5.76   0
  -1  -1 -19  267.13   11.25   0
  -1  -1   3   -0.78    1.32   0
  -1   1 -11   63.72    4.38   0
   0  -2 -22    1.91    5.50   0
   0  -2   5  752.00    8.77   0
   0   0 -17   10.35    4.89   0
   1  -5   9 1182.39   15.45   0
   1  -1 -21   75.19    8.05   0
   1   1 -14    2.99    3.28   0
   2   0 -19    6.52    5.11   0
   3  -1 -22   18.79    6.14   0
   3   1 -16  150.63    7.69   0
   4  -2 -25   31.10    7.23   0
   4   0 -20  517.07   15.00   0
   5   1 -17 1087.25   19.14   0
   6  -2 -26  105.45   10.00   0
   7   1  -6    2.95    1.67   0
   9   1 -19   21.74    5.57   0
  10   0 -23   -5.12    5.91   0
  11  -1 -26    2.29    6.25   0
  11   1 -19    7.60    5.01   0
  12  -4   2   14.33    1.98   0
  12   0 -24  135.38   10.00   0
  13  -1 -27   77.79    8.86   0
  13   1 -19  259.09   10.57   0
  14  -6   3  256.43    6.55   0
  14   0 -24   50.99    7.71   0
  15  -1 -27   59.82    7.94   0
  15   1 -18   44.05    5.78   0
  15   1 -17  264.53    9.61   0
  15   1 -16   43.29    4.96   0
  15   1 -15  208.11    7.93   0
  16   0 -24   37.81    7.20   0
  17  -1 -27   21.80    7.34   0
  18  -2  -6   22.42    1.38   0
  18   0 -23   -2.98    5.53   0
  19  -1 -27   33.28    7.33   0
  20   0 -21   -5.73    4.38   0
  20   0 -20  499.10   13.90   0
  20   0 -19   -5.56    4.08   0
  20   0 -18   95.23    6.52   0
  20   0 -17   -1.52    3.27   0
  21  -1 -26   52.26    7.70   0
  23  -1 -24   65.06    7.91   0
  23  -1 -17  128.62    6.86   0
  24  -2 -28    5.15    6.52   0
  24  -2 -14  102.20    5.33   0
  26  -2 -25   19.04    6.38   0
  26  -2 -24  149.33    9.70   0
  26  -2 -20   -2.73    3.81   0
  26  -2 -19   44.24    5.82   0
  27  -3 -16    1.58    3.07   0
 -20  -6   3  342.01    5.72   0
 -18  -6   8   -0.70    2.50   0
 -15  -3  -5   54.24    2.37   0
 -14  -4   7   -0.06    1.95   0
 -13  -3   5   37.06    2.25   0
 -10  -2 -12   23.57    3.82   0
  -9  -3 -16   27.95    4.99   0
  -9  -3   7  306.64    6.41   0
  -9  -1 -10   53.78    4.00   0
  -8  -4   9  101.64    4.69   0
  -8  -2   5  163.46    3.97   0
  -7  -3 -18   19.78    4.73   0
  -7  -1 -13    0.68    2.94   0
  -6  -4 -21   -4.42    5.13   0
  -6  -4   9  109.65    4.89   0
  -6  -2 -17   41.56    5.62   0
  -6   0 -10  464.13    9.36   0
  -4  -2 -19    6.52    4.87   0
  -3  -5  10  726.12   12.41   0
  -3  -3 -22   17.07    5.68   0
  -3  -1 -18   58.78    6.67   0
  -2  -2 -21   14.68    5.62   0
  -2   0 -16 1380.63   20.72   0
  -1  -1 -20   29.52    6.52   0
  -1   1 -12  185.35    6.93   0
  -1   1  -5  247.68    4.92   0
   0  -4   8  493.94    9.29   0
   0   0 -18  459.45   13.38   0
   2  -2 -24   12.11    6.37   0
   3  -5   8    4.80    2.37   0
   3  -1 -23   14.59    6.38   0
   3   1 -17  327.93   11.41   0
   4   0 -21   -4.41    5.33   0
   5  -1 -24   52.44    7.62   0
   5  -1   1   18.88    1.24   0
   5   1  -5  704.17    7.63   0
   6   0 -22  134.47    9.53   0
   7  -1 -25   13.24    6.64   0
   8   0 -23    2.06    6.01   0
   9  -5   5    6.33    2.54   0
   9   1 -20  110.15    8.12   0
  10   0 -24  332.57   13.87   0
  11  -1 -27   97.77    9.90   0
  11   1 -20  229.58   10.45   0
  12   0 -25    6.06    5.64   0
  13   1 -21   -1.23    4.82   0
  14   0 -25   -8.13    5.65   0
  15  -7   3  261.21    7.09   0
  15  -5   1   43.54    2.77   0
  15   1 -20  304.96   11.62   0
  15   1 -19  356.35   11.98   0
  15   1 -14   30.89    3.99   0
  15   1 -13  789.26   13.08   0
  16   0 -25    9.79    6.08   0
  17  -1 -28   60.38    8.14   0
  18   0 -25    5.74    6.23   0
  18   0 -24    8.37    6.09   0
  18   0 -12 1482.01   16.37   0
  19  -1 -28   22.98    7.46   0
  20  -2  -8    7.68    1.68   0
  20   0 -23   -1.53    5.34   0
  20   0 -22  125.94    8.79   0
  20   0 -16  668.09   13.53   0
  20   0 -15   -2.71    3.59   0
  21  -1 -27   11.43    6.46   0
  21  -1 -12   94.01    4.57   0
  23  -1 -26   43.70    7.20   0
  23  -1 -25   42.65    7.57   0
  23  -1 -16  137.22    6.64   0
  26  -2 -27   21.89    6.92   0
  26  -2 -26    9.24    6.12   0
  26  -2 -18    0.92    3.45   0
  29  -3 -27    0.38    6.03   0
  29  -3 -26    0.37    5.52   0
  29  -3 -25   46.23    6.98   0
  29  -3 -24    0.07    5.02   0
  29  -3 -23   81.12    7.35   0
  29  -3 -22   25.04    5.38   0
  29  -3 -21   66.17    6.90   0
 -11  -5  10    5.78    2.67   0
  -8  -2 -15    0.08    3.48   0
  -6   0 -11   -3.87    2.32   0
  -5  -5  10   33.09    3.59   0
  -4  -4 -23    0.76    5.10   0
  -4   0 -14    2.13    2.93   0
  -3  -3   7 1449.03   14.00   0
  -3   1  -9  148.85    5.42   0
  -2  -2   5 1633.74   12.51   0
  -1  -3 -24    5.85    5.66   0
  -1   1 -13  293.75    8.85   0
   0  -2 -23    1.80    5.48   0
   1  -1 -22   33.06    6.59   0
   1   1  -4  978.89    8.31   0
   2  -4   7    6.29    2.30   0
   2  -2   4 1392.85   11.08   0
   2   0 -20 1092.76   21.34   0
   4   0 -22  243.80   11.83   0
   5  -5   7  707.92   11.29   0
   5  -1 -25    0.39    6.43   0
   5   1 -19   33.71    5.76   0
   6   0 -23   -7.39    5.52   0
   7  -5   6  191.03    5.90   0
   7  -1 -26    0.91    5.90   0
   7   1 -20   13.00    5.27   0
   8   0 -24   98.01    8.87   0
   9  -1 -27   28.92    7.68   0
   9   1 -21    2.65    4.92   0
  10   0 -25   -0.43    5.95   0
  11   1 -22   50.42    6.74   0
  13   1 -22   26.76    5.95   0
  13   1 -10   45.25    3.37   0
  14   0 -26  189.47   11.52   0
  15   1 -22  199.10   10.26   0
  16   0 -26   40.60    7.58   0
  17   1 -21   -1.09    5.53   0
  17   1 -20  168.88    9.02   0
  17   1 -19  162.41    8.60   0
  17   1 -18  210.97    9.12   0
  17   1 -17   -4.07    3.42   0
  17   1 -16  202.62    8.09   0
  18   0 -26    6.17    5.45   0
  20   0 -25   -1.41    5.55   0
  20   0 -24    7.64    5.96   0
  21  -1 -28   83.85    9.26   0
  22   0 -22   81.65    7.67   0
  22   0 -21   -1.81    4.25   0
  22   0 -20  493.50   13.88   0
  23  -1 -27   10.95    6.23   0
  23  -1 -15   80.65    5.36   0
  24  -2 -13    0.22    2.84   0
  25  -3 -12    1.84    2.34   0
  25  -1 -24   82.13    8.02   0
  25  -1 -23   10.21    5.61   0
  25  -1 -22   21.83    5.68   0
  25  -1 -21   23.03    5.50   0
  25  -1 -20   -1.38    4.57   0
  26  -2 -17    3.05    3.19   0
  27  -3 -15    4.39    3.03   0
  29  -3 -20    2.50    4.28   0
 -17  -5   6   10.71    2.11   0
 -16  -4   4  810.97    8.32   0
 -15  -5   8  104.87    4.54   0
 -11  -3 -14    3.10    3.43   0
 -11  -3   6   24.06    2.17   0
 -11  -1  -5  158.68    3.85   0
 -10  -2 -13   34.49    4.22   0
  -9  -1 -11   17.84    3.33   0
  -7  -5  10   95.00    5.05   0
  -7  -3 -19    1.62    4.74   0
  -7  -3   7  243.65    5.84   0
  -7  -1 -14   92.30    5.65   0
  -6  -2 -18   11.26    4.63   0
  -6  -2   5    0.31    1.52   0
  -5  -3 -21    0.91    4.51   0
  -5  -3   7  699.09    9.69   0
  -5  -1 -17  275.96   10.40   0
  -4  -2 -20    2.09    4.77   0
  -4  -2   5   35.71    2.50   0
  -4   0 -15    1.65    4.23   0
  -3  -3 -23    6.19    5.95   0
  -3   1 -11    3.15    3.09   0
  -3   1 -10   30.14    3.26   0
  -2  -2 -22    5.01    5.31   0
  -1  -5   9  776.23   12.36   0
  -1  -1 -21    9.15    5.40   0
  -1   1 -14  120.86    6.43   0
  -1   1  -4 2754.87   13.98   0
   0  -2 -24   -1.72    5.82   0
   0   0 -19    9.71    5.04   0
   2  -2 -25   13.95    6.66   0
   2   0 -21    7.34    6.04   0
   3  -1 -24   20.25    6.75   0
   3   1 -18   10.52    4.78   0
   3   1  -4  163.91    3.45   0
   4  -4   6 1228.21   13.43   0
   5   1 -20   17.89    5.40   0
   6   0 -24  109.36    9.30   0
   6   2 -14   14.00    3.80   0
   6   2 -13  180.27    7.15   0
   6   2 -12  439.53   10.02   0
   6   2 -11   25.01    3.51   0
   7   1 -21   -0.42    4.79   0
   8   0 -25    0.77    5.27   0
   8   2 -16  174.01    7.89   0
   8   2 -15    2.94    3.54   0
   8   2 -14   57.14    4.93   0
  10  -4   3   16.75    2.09   0
  10   2 -16  136.22    7.15   0
  10   2 -15   76.94    5.59   0
  10   2 -14    1.91    3.12   0
  11  -3   1    7.24    1.37   0
  12   0 -26   49.55    7.94   0
  13   1 -23   -0.72    5.68   0
  14   0 -27    5.06    5.65   0
  15   1 -23    7.10    5.87   0
  16  -6   1  285.83    6.28   0
  16   0 -27   -0.73    5.74   0
  17   1 -15  322.01    9.41   0
  18   0 -27    2.52    6.10   0
  18   0 -11    0.66    2.43   0
  20   0 -26   89.39    8.77   0
  20   0 -14  364.57    9.12   0
  22   0 -24   49.95    7.07   0
  22   0 -23    0.11    5.00   0
  22   0 -19    0.75    3.53   0
  22   0 -18  771.56   15.44   0
  23  -1 -28  115.91    9.98   0
  25  -1 -27   10.47    6.50   0
  25  -1 -26   42.90    7.56   0
  25  -1 -25   -2.73    5.57   0
  26  -2 -16   22.46    4.05   0
  28  -2 -27    5.90    6.14   0
  28  -2 -26    3.59    5.67   0
  28  -2 -25    1.26    5.36   0
  28  -2 -24  195.98   10.34   0
  28  -2 -23   20.68    5.66   0
  28  -2 -22  105.05    7.76   0
  28  -2 -21   24.36    5.58   0
  29  -3 -19   19.27    4.51   0
 -19  -7   8   14.99    3.16   0
 -18  -6   7   96.05    4.49   0
 -16  -6   9    0.92    2.25   0
 -14  -4   6  727.37    9.27   0
 -10  -4   8 1055.53   12.63   0
  -9  -3 -17    2.09    3.66   0
  -8  -2 -16   52.76    5.24   0
  -7  -1 -15   12.94    4.22   0
  -4  -2 -21   24.44    6.25   0
  -3   1 -12    1.15    2.60   0
  -3   1  -5  611.30    7.49   0
  -2   0 -18  614.97   15.08   0
  -1   1 -15   33.68    4.47   0
   0   0 -20  466.81   14.44   0
   1  -1 -23    5.45    5.70   0
   1   1 -17  384.91   11.74   0
   3  -3   5   21.53    2.32   0
   3   1 -19  200.90    9.59   0
   4   0 -23   -1.39    5.31   0
   4   2 -14   21.99    4.00   0
   4   2 -13  199.07    7.41   0
   4   2 -12   84.88    5.09   0
   4   2 -11   15.48    3.27   0
   5  -1 -26   36.87    7.58   0
   5   1 -21   46.92    6.87   0
   6  -6   7  156.37    6.10   0
   6  -4   5    9.99    2.02   0
   6   2 -16   93.13    6.34   0
   6   2 -15    0.78    2.45   0
   6   2 -10  531.28    9.82   0
   7   1 -22   19.38    6.27   0
   7   1  -5   40.10    2.35   0
   8  -6   6    3.85    2.77   0
   8  -4   4   36.26    2.78   0
   8   2 -17    6.12    4.07   0
   9   1 -23    3.13    5.72   0
  10  -6   5  476.35    9.28   0
  10   0 -26   -2.58    5.35   0
  10   2 -18    2.46    4.48   0
  10   2 -17   37.16    5.08   0
  10   2 -13   67.70    4.85   0
  11   1 -24    4.22    5.78   0
  12   0 -27   -5.28    6.00   0
  12   2 -18  222.61    9.28   0
  12   2 -17   50.01    5.36   0
  12   2 -16    7.17    3.71   0
  12   2 -15    0.55    3.22   0
  12   2 -14   -3.35    2.88   0
  13  -7   4   14.71    2.82   0
  13   1 -24   19.76    6.46   0
  15   1 -24   35.95    7.13   0
  15   1 -11  223.05    6.44   0
  17   1 -24   51.60    7.46   0
  17   1 -23   -3.64    4.73   0
  18   0 -28   77.27    9.17   0
  19   1 -23    8.16    5.13   0
  19   1 -22   42.91    6.26   0
  19   1 -21   22.83    5.45   0
  19   1 -20   57.68    6.30   0
  19   1 -19  239.01    9.79   0
  19   1 -18  103.17    6.92   0
  19   1 -17   39.39    4.72   0
  20   0 -27    3.47    6.01   0
  22   0 -26    7.18    5.90   0
  22   0 -25    1.92    4.96   0
  22   0 -17    0.95    3.54   0
  23  -1 -14  175.10    6.52   0
  25  -1 -28   35.62    7.44   0
  25  -1 -18    2.61    3.50   0
  28  -2 -20   31.33    5.38   0
  29  -3 -18    1.85    3.48   0
  31  -3 -27   -4.39    5.64   0
  31  -3 -26   -4.74    5.68   0
  31  -3 -25   20.99    5.90   0
  31  -3 -24    2.66    5.40   0
 -11  -5   9  147.15    5.43   0
  -9  -1 -12   31.89    3.68   0
  -8  -4   8  411.11    8.10   0
  -6  -2 -19    0.39    4.24   0
  -6   0 -13   -2.37    3.02   0
  -5  -3 -22    5.51    4.97   0
  -5  -1 -18   17.31    4.93   0
  -4   0 -16  315.10   10.29   0
  -3  -1 -20   52.74    6.62   0
  -3   1 -13   62.72    4.71   0
  -2  -2 -23   20.43    5.91   0
  -1  -3   6    1.65    1.93   0
  -1  -1 -22   40.66    6.72   0
   0  -4   7  224.34    6.11   0
   1  -5   8  106.39    4.85   0
   1   1 -18    8.61    4.68   0
   2   0 -22   50.94    7.14   0
   2   2 -11  228.05    7.33   0
   2   2 -10 1709.50   17.45   0
   2   2  -9   25.84    3.14   0
   3   1 -20   78.35    7.30   0
   4  -2   3  656.03    7.08   0
   4   0 -24   -7.08    4.83   0
   4   2 -16   21.45    4.32   0
   4   2 -15   97.68    6.10   0
   4   2  -9   18.05    2.92   0
   6   0 -25    0.09    5.43   0
   6   2 -18    4.58    4.49   0
   6   2 -17   25.58    4.77   0
   7   1 -23    0.99    5.59   0
   8   0 -26   14.97    6.30   0
   8   2 -10 1049.54   13.39   0
   9   1 -24    1.41    5.65   0
  10   0 -27    1.08    6.14   0
  10   2 -19  243.45   10.18   0
  10   2 -11  270.94    7.45   0
  11   1 -25   -1.70    5.07   0
  12   2 -20   50.90    6.27   0
  12   2 -19   -4.67    4.29   0
  12   2 -13   43.72    4.10   0
  13   1 -25   14.33    6.27   0
  14   2 -19   58.86    6.35   0
  14   2 -18  263.93    9.90   0
  14   2 -17   68.71    5.73   0
  14   2 -16   15.06    3.93   0
  15   1 -25   -0.66    5.04   0
  17   1 -25    2.71    5.59   0
  17   1 -13  328.39    8.46   0
  19   1 -24   90.29    8.41   0
  19   1 -16   34.32    4.36   0
  20   0 -28   16.98    6.39   0
  22   0 -28    7.70    5.64   0
  22   0 -27    0.35    5.56   0
  22   0 -16  794.16   14.23   0
  24   0 -25   -0.87    5.56   0
  24   0 -24    5.39    5.62   0
  24   0 -23    1.89    5.22   0
  24   0 -22  112.34    8.19   0
  24   0 -21    3.08    4.37   0
  25  -1 -17   78.61    5.49   0
  27  -1 -26    2.20    5.63   0
  27  -1 -25    1.51    5.33   0
  27  -1 -24    2.83    5.20   0
  27  -1 -23    5.59    4.91   0
 -28 -10  22   -3.52    5.63   0
 -25 -11  21   43.62    7.09   0
 -25  -9  18   28.33    5.56   0
 -25  -5  14   18.09    3.46   0
 -24  -8  16   90.46    6.99   0
 -24  -6  14  111.60    6.14   0
 -22 -10  17   23.85    5.75   0
 -22   4   9   36.80    2.03   0
 -21 -11  18    4.51    5.55   0
 -21  -9  15  142.72    8.20   0
 -20 -12  19   -2.53    5.50   0
 -18  -6  10    1.04    3.15   0
 -17 -13  19   41.29    7.41   0
 -17 -11  15    5.76    4.78   0
 -16 -10  13   23.05    5.02   0
 -15 -13  18   99.09    9.15   0
 -15 -11  14    8.46    5.43   0
 -15   7   5   70.41    3.83   0
 -14 -10  12   24.27    5.07   0
 -13 -13  17  145.32   10.33   0
 -13 -11  13   25.85    5.55   0
 -13   7   4   57.22    3.65   0
 -12 -10  11    8.78    4.56   0
 -11 -13  16   25.98    6.76   0
 -10  -8   8   45.65    4.52   0
 -10  -6   6   29.44    3.74   0
[truncated: 339,631 more chars]
