# Supplementary material for: Stimuli Responsive Silylene: Electromerism Induced Reversible Switching Between Mono‐ and Bis‐Silylene
Source: Angew Chem Int Ed Engl. 2022 Oct 21;61(47):e202211115. doi: 10.1002/anie.202211115 (PMC9828679; doi:10.1002/anie.202211115)
Supplement: Supplementary file 3 — Supporting Information [file ANIE-61-0-s002.cif]

data_ry540
_audit_creation_date               2022-03-23
_audit_creation_method
;
Olex2 1.5
(compiled 2021.12.09 svn.r5202d8cf for OlexSys, GUI svn.r6439)
;
_shelx_SHELXL_version_number       '2018/3'
# start Validation Reply Form
_vrf_PLAT308_ry540
;
PROBLEM: Single Bonded Metal Atom in Structure  (Unusual)        Cu2 Check 
RESPONSE: 
After completion of the structure refinement, two relatively large residual
electron densities remain, which can be assigned to a Cu-Br fragment with 
identical bond length to the actual target molecule. The chemical occupation 
is about 4%. This suggests that these are atom positions of an unresolved 
twin molecule, in which the positions of the lighter remaining atoms cannot 
be assigned due to too low electron density and overlaps. 
This not obvious twinning was overlooked during the measurement of the 
crystal, but also afterwards a twin integration and the search for a suitable 
twin law fails. 
;
# end Validation Reply Form
#==============================================================================

_publ_requested_journal             'Angew. Chem.'       
_publ_contact_author
;
      Prof. Dr. Peter W. Roesky
      Karlsruher Institut fuer Technologie (KIT), CS
      Institut fuer Anorganische Chemie (AOC)
      Lehrstuhl fuer Anorganische Funktionsmaterialien
      Engesserstr. 15, Geb. 30.45
      76131 Karlsruhe 
      Bundesrepublik Deutschland
;
_publ_contact_letter
;
;
_publ_requested_coeditor_name    
;
;
_publ_contact_author_phone        '+49 721 60846117'
_publ_contact_author_fax          '+49 721 60844854'
_publ_contact_author_email        roesky@kit.edu
loop_
_publ_author_name
_publ_author_address
     'Roesky, Peter W.'
;     Karlsruher Institut fuer Technologie (KIT), CS 
      Institut fuer Anorganische Chemie (AOC)
      Engesserstr. 15, Geb. 30.45
      76131 Karlsruhe 
      Bundesrepublik Deutschland
;
     'Gamer, Michael T.'
;     Karlsruher Institut fuer Technologie (KIT), CS
      Institut fuer Anorganische Chemie (AOC)
      Engesserstr. 15, Geb. 30.45
      76131 Karlsruhe 
      Bundesrepublik Deutschland
;
_publ_section_title
;
;
_publ_section_abstract
;
;
_publ_section_experimental
;
;
_publ_section_comment
;
;
_publ_section_references
;
Sheldrick, G.M. (2008), Acta Cryst. A64, 112-122
Sheldrick, G.M. (2015), Acta Cryst. A71, 3-8.
Sheldrick, G.M. (2015), Acta Cryst. C71, 3-8.

Dolomanov, O.V., Bourhis, L.J., Gildea, R.J., Howard, J.A.K. & Puschmann, H.
 (2009), J. Appl. Cryst. 42, 339-341.

Spek, A.L. (2009), Acta Cryst. D65, 148-155.
Spek, A.L. (2015), Acta Cryst. C71, 9-18.
;
_publ_section_figure_captions
;
;

#==============================================================================

_chemical_name_common              ?
_chemical_name_systematic          ?
_chemical_formula_moiety          
 'C42 H63 Br0.96 Cu0.96 N5 Si2, 2(C4 H8 O), 0.04(Br Cu)'
_chemical_formula_sum              'C50 H79 Br Cu N5 O2 Si2'
_chemical_formula_weight           981.81
_chemical_melting_point            ?
loop_
  _atom_type_symbol
  _atom_type_description
  _atom_type_scat_dispersion_real
  _atom_type_scat_dispersion_imag
  _atom_type_scat_source
 'C' 'C' 0.0033 0.0016 'International Tables Vol C Tables 4.2.6.8 and 6.1.1.4'
 'H' 'H' 0.0000 0.0000 'International Tables Vol C Tables 4.2.6.8 and 6.1.1.4'
 'Br' 'Br' -0.2901 2.4595
 'International Tables Vol C Tables 4.2.6.8 and 6.1.1.4'
 'Cu' 'Cu' 0.3201 1.2651 'International Tables Vol C Tables 4.2.6.8 and 6.1.1.4'
 'N' 'N' 0.0061 0.0033 'International Tables Vol C Tables 4.2.6.8 and 6.1.1.4'
 'O' 'O' 0.0106 0.0060 'International Tables Vol C Tables 4.2.6.8 and 6.1.1.4'
 'Si' 'Si' 0.0817 0.0704 'International Tables Vol C Tables 4.2.6.8 and 6.1.1.4'

_shelx_space_group_comment
;
The symmetry employed for this shelxl refinement is uniquely defined
by the following loop, which should always be used as a source of
symmetry information in preference to the above space-group names.
They are only intended as comments.
;
_space_group_crystal_system        'monoclinic'
_space_group_IT_number             14
_space_group_name_H-M_alt          'P 1 21/n 1'
_space_group_name_Hall             '-P 2yn'
loop_
  _space_group_symop_operation_xyz
 'x, y, z'
 '-x+1/2, y+1/2, -z+1/2'
 '-x, -y, -z'
 'x-1/2, -y-1/2, z-1/2'

_cell_length_a                     12.1252(17)
_cell_length_b                     24.928(4)
_cell_length_c                     17.358(3)
_cell_angle_alpha                  90
_cell_angle_beta                   105.980(11)
_cell_angle_gamma                  90
_cell_volume                       5043.8(13)
_cell_formula_units_Z              4
_cell_measurement_reflns_used      2966
_cell_measurement_temperature      100
_cell_measurement_theta_max        28.62
_cell_measurement_theta_min        4.86
_shelx_estimated_absorpt_T_max     0.819
_shelx_estimated_absorpt_T_min     0.600
_exptl_absorpt_coefficient_mu      1.315
_exptl_absorpt_correction_T_max    0.9273
_exptl_absorpt_correction_T_min    0.6170
_exptl_absorpt_correction_type     integration
_exptl_absorpt_process_details
;
STOE X-Red32, absorption correction by Gaussian integration, analogous to
P. Coppens, "The Evaluation of Absorption and Extinction in Single-Crystal
Structure Analysis", published in
F. R. Ahmed (Editor), "Crystallographic Computing",
Munksgaard, Copenhagen (1970), 255 - 270
;
_exptl_absorpt_special_details     ?
_exptl_crystal_colour              red
_exptl_crystal_colour_primary      red
_exptl_crystal_density_diffrn      1.293
_exptl_crystal_density_meas        ?
_exptl_crystal_density_method      'not measured'
_exptl_crystal_description         fragment
_exptl_crystal_F_000               2088
loop_
  _exptl_crystal_face_index_h
  _exptl_crystal_face_index_k
  _exptl_crystal_face_index_l
  _exptl_crystal_face_perp_dist
 0 3 9 0.0291
 -3 -3 9 0.1106
 2 -4 -9 0.0445
 -1 9 3 0.1198
 4 -5 9 0.0354
 2 -7 -9 0.0592
 -3 2 -9 0.0269

_exptl_crystal_size_max            0.432
_exptl_crystal_size_mid            0.33
_exptl_crystal_size_min            0.158
_exptl_transmission_factor_max     ?
_exptl_transmission_factor_min     ?
_diffrn_reflns_av_R_equivalents    0.0207
_diffrn_reflns_av_unetI/netI       0.0294
_diffrn_reflns_Laue_measured_fraction_full  0.994
_diffrn_reflns_Laue_measured_fraction_max  0.873
_diffrn_reflns_limit_h_max         15
_diffrn_reflns_limit_h_min         -16
_diffrn_reflns_limit_k_max         32
_diffrn_reflns_limit_k_min         -29
_diffrn_reflns_limit_l_max         22
_diffrn_reflns_limit_l_min         -20
_diffrn_reflns_number              24875
_diffrn_reflns_point_group_measured_fraction_full  0.994
_diffrn_reflns_point_group_measured_fraction_max  0.873
_diffrn_reflns_theta_full          25.242
_diffrn_reflns_theta_max           29.480
_diffrn_reflns_theta_min           2.009
_diffrn_ambient_temperature        100
_diffrn_detector                   Pilatus200K
_diffrn_detector_area_resol_mean   5.81
_diffrn_detector_type              'DECTRIS PILATUS 200K'
_diffrn_measured_fraction_theta_full  0.994
_diffrn_measured_fraction_theta_max  0.873
_diffrn_measurement_details
;
 431 frames, detector distance = 80 mm
;
_diffrn_measurement_device         'Eulerian 4-circle diffractometer'
_diffrn_measurement_device_type    'STOE STADIVARI'
_diffrn_measurement_method         'rotation method, \w scans'
_diffrn_radiation_collimation      '0.5 mm diameter, monocapillary'
_diffrn_radiation_monochromator    'plane graphite'
_diffrn_radiation_polarisn_norm    0
_diffrn_radiation_probe            x-ray
_diffrn_radiation_type             'Mo K\a'
_diffrn_radiation_wavelength       0.71073
_diffrn_source                     'Mo Genix 3D HF'
_diffrn_source_current             1.000
_diffrn_source_power               0.050
_diffrn_source_voltage             50
_reflns_Friedel_coverage           0.000
_reflns_Friedel_fraction_full      .
_reflns_Friedel_fraction_max       .
_reflns_number_gt                  10103
_reflns_number_total               12256
_reflns_special_details
;
 Reflections were merged by SHELXL according to the crystal
 class for the calculation of statistics and refinement.
 
 _reflns_Friedel_fraction is defined as the number of unique
 Friedel pairs measured divided by the number that would be
 possible theoretically, ignoring centric projections and
 systematic absences.
;
_reflns_threshold_expression       'I > 2\s(I)'
_computing_cell_refinement
;
X-Area Recipe 1.34.0.0 (STOE, 2019)
;
_computing_data_collection
;
X-Area Pilatus3_SV 1.31.161.0 (STOE, 2020)
;
_computing_data_reduction
;
X-Area Integrate 1.78.0.0 (STOE, 2020)
X-Area X-Red 1.65.1.0 (STOE, 2020)
;
_computing_molecular_graphics      'Olex2 1.5 (Dolomanov et al., 2009)'
_computing_publication_material
;
STOE & Cie GmbH, X-Area, software package for collecting single-crystal or
multi-domain crystal data on STOE area-detector diffractometers, for image 
processing, for the correction and scaling of reflection intensities and 
for outlier rejection, version 1.89, Darmstadt 2020
;
_computing_structure_refinement    'SHELXL 2018/3 (Sheldrick, 2015)'
_computing_structure_solution      'SHELXT  (Sheldrick, 2015)'
_refine_diff_density_max           1.595
_refine_diff_density_min           -0.540
_refine_diff_density_rms           0.074
_refine_ls_extinction_coef         .
_refine_ls_extinction_method       none
_refine_ls_goodness_of_fit_ref     1.022
_refine_ls_hydrogen_treatment      constr
_refine_ls_matrix_type             full
_refine_ls_number_parameters       574
_refine_ls_number_reflns           12256
_refine_ls_number_restraints       0
_refine_ls_R_factor_all            0.0559
_refine_ls_R_factor_gt             0.0425
_refine_ls_restrained_S_all        1.022
_refine_ls_shift/su_max            0.002
_refine_ls_shift/su_mean           0.000
_refine_ls_structure_factor_coef   Fsqd
_refine_ls_weighting_details      
 'w=1/[\s^2^(Fo^2^)+(0.0442P)^2^+7.2212P] where P=(Fo^2^+2Fc^2^)/3'
_refine_ls_weighting_scheme        calc
_refine_ls_wR_factor_gt            0.0993
_refine_ls_wR_factor_ref           0.1069
_refine_special_details            ?
_olex2_refinement_description
;
1. Fixed Uiso
 At 1.2 times of:
  All C(H) groups, All C(H,H) groups
 At 1.5 times of:
  All C(H,H,H) groups
2. Others
 Fixed Sof: Br(0.96) Cu(0.96) Br1(0.04) Cu2(0.04)
3.a Ternary CH refined with riding coordinates:
 C7(H7), C10(H10)
3.b Secondary CH2 refined with riding coordinates:
 C43(H43A,H43B), C44(H44A,H44B), C45(H45A,H45B), C46(H46A,H46B), C47(H47A,
 H47B), C48(H48A,H48B), C49(H49A,H49B), C50(H50A,H50B)
3.c Aromatic/amide H refined with riding coordinates:
 C3(H3), C4(H4), C5(H5), C15(H15), C16(H16), C17(H17), C18(H18), C19(H19),
 C30(H30), C31(H31), C32(H32), C33(H33), C34(H34)
3.d Idealised Me refined as rotating group:
 C8(H8A,H8B,H8C), C9(H9A,H9B,H9C), C11(H11A,H11B,H11C), C12(H12A,H12B,H12C),
 C21(H21A,H21B,H21C), C22(H22A,H22B,H22C), C23(H23A,H23B,H23C), C25(H25A,H25B,
 H25C), C26(H26A,H26B,H26C), C27(H27A,H27B,H27C), C36(H36A,H36B,H36C), C37(H37A,
 H37B,H37C), C38(H38A,H38B,H38C), C40(H40A,H40B,H40C), C41(H41A,H41B,H41C),
 C42(H42A,H42B,H42C)
;
_atom_sites_solution_hydrogens     geom
_atom_sites_solution_primary       dual
_atom_sites_solution_secondary     ?
loop_
  _atom_site_label
  _atom_site_type_symbol
  _atom_site_fract_x
  _atom_site_fract_y
  _atom_site_fract_z
  _atom_site_U_iso_or_equiv
  _atom_site_adp_type
  _atom_site_occupancy
  _atom_site_site_symmetry_order
  _atom_site_calc_flag
  _atom_site_refinement_flags_posn
  _atom_site_refinement_flags_adp
  _atom_site_refinement_flags_occupancy
  _atom_site_disorder_assembly
  _atom_site_disorder_group
 Br Br -0.07162(2) 0.56780(2) 0.79678(2) 0.02435(7) Uani 0.96 1 d . . P A 1
 Cu Cu 0.10262(2) 0.60655(2) 0.79968(2) 0.01948(7) Uani 0.96 1 d . . P A 1
 Si1 Si 0.25472(5) 0.65578(2) 0.87090(3) 0.01745(12) Uani 1 1 d . . . A 1
 Si2 Si 0.24118(5) 0.60790(3) 0.73122(4) 0.01865(12) Uani 1 1 d . . . A 1
 N1 N 0.34168(15) 0.64712(7) 0.80377(11) 0.0174(4) Uani 1 1 d . . . A 1
 N2 N 0.34504(16) 0.67135(8) 0.97106(11) 0.0194(4) Uani 1 1 d . . . A 1
 N3 N 0.22297(16) 0.72600(8) 0.89879(11) 0.0197(4) Uani 1 1 d . . . A 1
 N4 N 0.27199(18) 0.60646(8) 0.63351(11) 0.0236(4) Uani 1 1 d . . . A 1
 N5 N 0.28435(16) 0.53807(8) 0.71041(11) 0.0206(4) Uani 1 1 d . . . A 1
 C1 C 0.45891(19) 0.66571(9) 0.81657(13) 0.0188(4) Uani 1 1 d . . . A 1
 C2 C 0.48328(19) 0.72166(9) 0.81791(13) 0.0198(4) Uani 1 1 d . . . A 1
 C3 C 0.5971(2) 0.73914(10) 0.84181(14) 0.0242(5) Uani 1 1 d . . . A 1
 H3 H 0.612445 0.776562 0.843835 0.029 Uiso 1 1 calc R U . A 1
 C4 C 0.6878(2) 0.70386(10) 0.86250(15) 0.0269(5) Uani 1 1 d . . . A 1
 H4 H 0.764263 0.716598 0.881775 0.032 Uiso 1 1 calc R U . A 1
 C5 C 0.6651(2) 0.64929(10) 0.85464(15) 0.0251(5) Uani 1 1 d . . . A 1
 H5 H 0.727384 0.624748 0.865352 0.030 Uiso 1 1 calc R U . A 1
 C6 C 0.55292(19) 0.62946(9) 0.83136(13) 0.0208(4) Uani 1 1 d . . . A 1
 C7 C 0.5403(2) 0.56952(9) 0.81553(14) 0.0237(5) Uani 1 1 d . . . A 1
 H7 H 0.459437 0.559093 0.811928 0.028 Uiso 1 1 calc R U . A 1
 C8 C 0.6208(2) 0.53432(11) 0.87913(16) 0.0306(5) Uani 1 1 d . . . A 1
 H8A H 0.700059 0.539754 0.877327 0.046 Uiso 1 1 calc R U . A 1
 H8B H 0.599720 0.496542 0.868463 0.046 Uiso 1 1 calc R U . A 1
 H8C H 0.613945 0.544161 0.932292 0.046 Uiso 1 1 calc R U . A 1
 C9 C 0.5628(2) 0.55839(11) 0.73421(15) 0.0288(5) Uani 1 1 d . . . A 1
 H9A H 0.509240 0.579372 0.692518 0.043 Uiso 1 1 calc R U . A 1
 H9B H 0.551792 0.520100 0.721631 0.043 Uiso 1 1 calc R U . A 1
 H9C H 0.641721 0.568581 0.736562 0.043 Uiso 1 1 calc R U . A 1
 C10 C 0.3931(2) 0.76463(9) 0.78920(14) 0.0233(5) Uani 1 1 d . . . A 1
 H10 H 0.315546 0.747780 0.778917 0.028 Uiso 1 1 calc R U . A 1
 C11 C 0.4022(2) 0.81001(10) 0.84967(17) 0.0312(6) Uani 1 1 d . . . A 1
 H11A H 0.400007 0.795049 0.901441 0.047 Uiso 1 1 calc R U . A 1
 H11B H 0.337767 0.834826 0.830397 0.047 Uiso 1 1 calc R U . A 1
 H11C H 0.474543 0.829301 0.855984 0.047 Uiso 1 1 calc R U . A 1
 C12 C 0.4047(2) 0.78934(11) 0.71039(16) 0.0327(6) Uani 1 1 d . . . A 1
 H12A H 0.475535 0.810404 0.721201 0.049 Uiso 1 1 calc R U . A 1
 H12B H 0.338772 0.812705 0.687541 0.049 Uiso 1 1 calc R U . A 1
 H12C H 0.407056 0.760629 0.672315 0.049 Uiso 1 1 calc R U . A 1
 C13 C 0.28730(19) 0.71695(9) 0.97402(13) 0.0192(4) Uani 1 1 d . . . A 1
 C14 C 0.2892(2) 0.74886(10) 1.04703(13) 0.0225(5) Uani 1 1 d . . . A 1
 C15 C 0.2135(2) 0.73699(11) 1.09225(15) 0.0280(5) Uani 1 1 d . . . A 1
 H15 H 0.160962 0.708028 1.077420 0.034 Uiso 1 1 calc R U . A 1
 C16 C 0.2155(2) 0.76799(12) 1.15930(15) 0.0338(6) Uani 1 1 d . . . A 1
 H16 H 0.163684 0.760362 1.190159 0.041 Uiso 1 1 calc R U . A 1
 C17 C 0.2930(2) 0.81009(11) 1.18130(16) 0.0341(6) Uani 1 1 d . . . A 1
 H17 H 0.293464 0.831351 1.226798 0.041 Uiso 1 1 calc R U . A 1
 C18 C 0.3697(2) 0.82116(10) 1.13713(15) 0.0301(5) Uani 1 1 d . . . A 1
 H18 H 0.423727 0.849440 1.153034 0.036 Uiso 1 1 calc R U . A 1
 C19 C 0.3675(2) 0.79087(10) 1.06962(14) 0.0255(5) Uani 1 1 d . . . A 1
 H19 H 0.419174 0.798748 1.038806 0.031 Uiso 1 1 calc R U . A 1
 C20 C 0.4332(2) 0.64320(10) 1.03413(13) 0.0224(5) Uani 1 1 d . . . A 1
 C21 C 0.3977(2) 0.63712(11) 1.11174(14) 0.0285(5) Uani 1 1 d . . . A 1
 H21A H 0.398921 0.672323 1.137102 0.043 Uiso 1 1 calc R U . A 1
 H21B H 0.451294 0.612985 1.148295 0.043 Uiso 1 1 calc R U . A 1
 H21C H 0.320014 0.622160 1.099509 0.043 Uiso 1 1 calc R U . A 1
 C22 C 0.5473(2) 0.67268(12) 1.04912(16) 0.0319(6) Uani 1 1 d . . . A 1
 H22A H 0.567270 0.676711 0.998437 0.048 Uiso 1 1 calc R U . A 1
 H22B H 0.607270 0.652097 1.086931 0.048 Uiso 1 1 calc R U . A 1
 H22C H 0.540639 0.708201 1.071644 0.048 Uiso 1 1 calc R U . A 1
 C23 C 0.4421(2) 0.58729(11) 1.00027(15) 0.0314(6) Uani 1 1 d . . . A 1
 H23A H 0.368684 0.568555 0.992028 0.047 Uiso 1 1 calc R U . A 1
 H23B H 0.502557 0.566953 1.038085 0.047 Uiso 1 1 calc R U . A 1
 H23C H 0.460714 0.590493 0.948997 0.047 Uiso 1 1 calc R U . A 1
 C24 C 0.1173(2) 0.75937(10) 0.87227(14) 0.0237(5) Uani 1 1 d . . . A 1
 C25 C 0.1321(2) 0.81584(10) 0.90888(16) 0.0292(5) Uani 1 1 d . . . A 1
 H25A H 0.137000 0.813542 0.966087 0.044 Uiso 1 1 calc R U . A 1
 H25B H 0.066220 0.838100 0.881786 0.044 Uiso 1 1 calc R U . A 1
 H25C H 0.202599 0.831953 0.902149 0.044 Uiso 1 1 calc R U . A 1
 C26 C 0.0902(2) 0.76375(11) 0.78111(15) 0.0302(5) Uani 1 1 d . . . A 1
 H26A H 0.148934 0.785644 0.767076 0.045 Uiso 1 1 calc R U . A 1
 H26B H 0.014878 0.780588 0.759812 0.045 Uiso 1 1 calc R U . A 1
 H26C H 0.089340 0.727833 0.758010 0.045 Uiso 1 1 calc R U . A 1
 C27 C 0.0175(2) 0.73135(11) 0.89400(16) 0.0289(5) Uani 1 1 d . . . A 1
 H27A H 0.005916 0.695693 0.869301 0.043 Uiso 1 1 calc R U . A 1
 H27B H -0.052542 0.752676 0.874257 0.043 Uiso 1 1 calc R U . A 1
 H27C H 0.035159 0.727745 0.952356 0.043 Uiso 1 1 calc R U . A 1
 C28 C 0.2783(2) 0.55252(10) 0.63464(14) 0.0226(5) Uani 1 1 d . . . A 1
 C29 C 0.2691(2) 0.51604(10) 0.56491(14) 0.0267(5) Uani 1 1 d . . . A 1
 C30 C 0.3670(2) 0.49420(11) 0.55142(16) 0.0327(6) Uani 1 1 d . . . A 1
 H30 H 0.440126 0.502154 0.586816 0.039 Uiso 1 1 calc R U . A 1
 C31 C 0.3584(3) 0.46032(13) 0.48550(18) 0.0406(7) Uani 1 1 d . . . A 1
 H31 H 0.425467 0.444809 0.476654 0.049 Uiso 1 1 calc R U . A 1
 C32 C 0.2524(3) 0.44964(13) 0.43365(18) 0.0412(7) Uani 1 1 d . . . A 1
 H32 H 0.246848 0.427179 0.388524 0.049 Uiso 1 1 calc R U . A 1
 C33 C 0.1537(3) 0.47122(13) 0.44646(17) 0.0405(7) Uani 1 1 d . . . A 1
 H33 H 0.080822 0.463437 0.410611 0.049 Uiso 1 1 calc R U . A 1
 C34 C 0.1621(2) 0.50439(12) 0.51229(16) 0.0343(6) Uani 1 1 d . . . A 1
 H34 H 0.094689 0.519211 0.521476 0.041 Uiso 1 1 calc R U . A 1
 C35 C 0.2714(2) 0.64664(11) 0.57087(14) 0.0300(5) Uani 1 1 d . . . A 1
 C36 C 0.2113(2) 0.69580(11) 0.59184(16) 0.0339(6) Uani 1 1 d . . . A 1
 H36A H 0.130685 0.687235 0.586563 0.051 Uiso 1 1 calc R U . A 1
 H36B H 0.215732 0.725216 0.555346 0.051 Uiso 1 1 calc R U . A 1
 H36C H 0.248786 0.706653 0.647123 0.051 Uiso 1 1 calc R U . A 1
 C37 C 0.3954(3) 0.65963(13) 0.5740(2) 0.0500(9) Uani 1 1 d . . . A 1
 H37A H 0.438075 0.668587 0.629111 0.075 Uiso 1 1 calc R U . A 1
 H37B H 0.397176 0.690239 0.538912 0.075 Uiso 1 1 calc R U . A 1
 H37C H 0.430717 0.628424 0.555941 0.075 Uiso 1 1 calc R U . A 1
 C38 C 0.2049(4) 0.62841(14) 0.48682(18) 0.0603(11) Uani 1 1 d . . . A 1
 H38A H 0.247013 0.599475 0.469207 0.090 Uiso 1 1 calc R U . A 1
 H38B H 0.196045 0.658694 0.449611 0.090 Uiso 1 1 calc R U . A 1
 H38C H 0.129033 0.615377 0.487765 0.090 Uiso 1 1 calc R U . A 1
 C39 C 0.2603(2) 0.48474(10) 0.74088(14) 0.0235(5) Uani 1 1 d . . . A 1
 C40 C 0.3437(2) 0.44204(10) 0.72752(17) 0.0304(5) Uani 1 1 d . . . A 1
 H40A H 0.330042 0.435722 0.669930 0.046 Uiso 1 1 calc R U . A 1
 H40B H 0.331868 0.408598 0.753835 0.046 Uiso 1 1 calc R U . A 1
 H40C H 0.422698 0.454450 0.750239 0.046 Uiso 1 1 calc R U . A 1
 C41 C 0.1362(2) 0.46704(11) 0.70241(16) 0.0298(5) Uani 1 1 d . . . A 1
 H41A H 0.083573 0.495148 0.709862 0.045 Uiso 1 1 calc R U . A 1
 H41B H 0.120793 0.433809 0.727768 0.045 Uiso 1 1 calc R U . A 1
 H41C H 0.124977 0.460860 0.645008 0.045 Uiso 1 1 calc R U . A 1
 C42 C 0.2773(2) 0.49159(10) 0.83073(15) 0.0271(5) Uani 1 1 d . . . A 1
 H42A H 0.356968 0.501947 0.856372 0.041 Uiso 1 1 calc R U . A 1
 H42B H 0.260418 0.457654 0.853620 0.041 Uiso 1 1 calc R U . A 1
 H42C H 0.225603 0.519563 0.839928 0.041 Uiso 1 1 calc R U . A 1
 O1 O 0.0512(2) 0.63192(10) 1.05390(15) 0.0545(6) Uani 1 1 d . . . . .
 C43 C -0.0670(3) 0.64701(13) 1.02915(19) 0.0440(7) Uani 1 1 d . . . . .
 H43A H -0.093765 0.651589 0.970273 0.053 Uiso 1 1 calc R U . . .
 H43B H -0.079772 0.680902 1.055174 0.053 Uiso 1 1 calc R U . . .
 C44 C -0.1283(3) 0.60077(13) 1.05607(19) 0.0439(7) Uani 1 1 d . . . . .
 H44A H -0.210141 0.599314 1.025241 0.053 Uiso 1 1 calc R U . . .
 H44B H -0.122615 0.603130 1.113969 0.053 Uiso 1 1 calc R U . . .
 C45 C -0.0620(3) 0.55263(14) 1.0377(2) 0.0473(8) Uani 1 1 d . . . . .
 H45A H -0.101545 0.536731 0.985076 0.057 Uiso 1 1 calc R U . . .
 H45B H -0.052674 0.524754 1.079630 0.057 Uiso 1 1 calc R U . . .
 C46 C 0.0566(3) 0.57686(15) 1.0368(2) 0.0503(8) Uani 1 1 d . . . . .
 H46A H 0.119473 0.559309 1.077851 0.060 Uiso 1 1 calc R U . . .
 H46B H 0.070338 0.571765 0.983661 0.060 Uiso 1 1 calc R U . . .
 O2 O 0.83051(19) 0.36155(9) 0.70748(13) 0.0454(5) Uani 1 1 d . . . . .
 C47 C 0.8574(3) 0.41622(14) 0.7263(2) 0.0461(8) Uani 1 1 d . . . . .
 H47A H 0.883870 0.433559 0.683295 0.055 Uiso 1 1 calc R U . . .
 H47B H 0.919073 0.419194 0.777193 0.055 Uiso 1 1 calc R U . . .
 C48 C 0.7491(3) 0.44292(13) 0.7343(2) 0.0505(9) Uani 1 1 d . . . . .
 H48A H 0.748108 0.444699 0.791104 0.061 Uiso 1 1 calc R U . . .
 H48B H 0.741463 0.479644 0.711769 0.061 Uiso 1 1 calc R U . . .
 C49 C 0.6575(3) 0.40761(14) 0.6876(2) 0.0493(8) Uani 1 1 d . . . . .
 H49A H 0.634358 0.417896 0.630319 0.059 Uiso 1 1 calc R U . . .
 H49B H 0.589329 0.408770 0.708519 0.059 Uiso 1 1 calc R U . . .
 C50 C 0.7111(4) 0.35402(14) 0.6989(3) 0.0694(13) Uani 1 1 d . . . . .
 H50A H 0.699418 0.336655 0.747308 0.083 Uiso 1 1 calc R U . . .
 H50B H 0.676825 0.330942 0.651973 0.083 Uiso 1 1 calc R U . . .
 Br1 Br -0.0052(5) 0.5964(3) 0.5309(4) 0.0273(12) Uiso 0.04 1 d . . P A -1
 Cu2 Cu 0.0710(7) 0.6024(3) 0.6683(5) 0.0285(16) Uiso 0.04 1 d . . P A -1

loop_
  _atom_site_aniso_label
  _atom_site_aniso_U_11
  _atom_site_aniso_U_22
  _atom_site_aniso_U_33
  _atom_site_aniso_U_23
  _atom_site_aniso_U_13
  _atom_site_aniso_U_12
 Br 0.01791(11) 0.02448(13) 0.03036(13) 0.00148(10) 0.00612(9) -0.00454(9)
 Cu 0.01701(14) 0.01802(14) 0.02446(15) -0.00062(11) 0.00746(11) -0.00253(11)
 Si1 0.0183(3) 0.0184(3) 0.0161(3) -0.0007(2) 0.0054(2) -0.0017(2)
 Si2 0.0203(3) 0.0185(3) 0.0169(3) -0.0006(2) 0.0046(2) -0.0003(2)
 N1 0.0180(9) 0.0170(9) 0.0181(8) 0.0006(7) 0.0062(7) -0.0004(7)
 N2 0.0212(9) 0.0199(9) 0.0160(8) -0.0004(7) 0.0032(7) 0.0012(8)
 N3 0.0183(9) 0.0209(10) 0.0199(9) 0.0007(7) 0.0053(7) 0.0022(7)
 N4 0.0313(11) 0.0230(10) 0.0175(9) 0.0007(7) 0.0083(8) 0.0013(8)
 N5 0.0231(9) 0.0188(9) 0.0201(9) -0.0010(7) 0.0062(7) 0.0001(8)
 C1 0.0196(10) 0.0212(11) 0.0166(10) -0.0002(8) 0.0064(8) -0.0023(9)
 C2 0.0222(11) 0.0194(11) 0.0199(10) 0.0008(8) 0.0093(8) -0.0016(9)
 C3 0.0277(12) 0.0204(11) 0.0262(11) -0.0013(9) 0.0105(9) -0.0053(9)
 C4 0.0203(11) 0.0284(13) 0.0324(13) -0.0012(10) 0.0081(10) -0.0046(10)
 C5 0.0199(11) 0.0266(13) 0.0298(12) 0.0023(10) 0.0087(9) 0.0018(9)
 C6 0.0221(11) 0.0205(11) 0.0210(10) 0.0013(8) 0.0080(8) -0.0002(9)
 C7 0.0226(11) 0.0198(11) 0.0291(12) 0.0007(9) 0.0079(9) 0.0019(9)
 C8 0.0259(12) 0.0236(12) 0.0408(14) 0.0063(11) 0.0065(11) 0.0040(10)
 C9 0.0265(12) 0.0274(13) 0.0334(13) -0.0052(10) 0.0100(10) 0.0022(10)
 C10 0.0232(11) 0.0190(11) 0.0279(12) 0.0031(9) 0.0076(9) -0.0014(9)
 C11 0.0315(13) 0.0210(12) 0.0449(15) -0.0049(11) 0.0167(11) -0.0034(10)
 C12 0.0359(14) 0.0285(14) 0.0328(13) 0.0115(11) 0.0077(11) -0.0043(11)
 C13 0.0202(10) 0.0183(10) 0.0203(10) -0.0012(8) 0.0075(8) -0.0023(9)
 C14 0.0251(11) 0.0219(11) 0.0189(10) -0.0022(8) 0.0034(8) 0.0040(9)
 C15 0.0280(12) 0.0306(13) 0.0262(12) -0.0041(10) 0.0091(10) -0.0001(10)
 C16 0.0355(14) 0.0420(16) 0.0261(12) -0.0038(11) 0.0124(11) 0.0050(12)
 C17 0.0439(16) 0.0312(14) 0.0263(12) -0.0074(10) 0.0082(11) 0.0058(12)
 C18 0.0363(14) 0.0236(12) 0.0271(12) -0.0039(10) 0.0029(10) -0.0020(11)
 C19 0.0292(12) 0.0250(12) 0.0214(11) -0.0014(9) 0.0052(9) 0.0002(10)
 C20 0.0236(11) 0.0243(12) 0.0175(10) 0.0023(8) 0.0028(8) 0.0032(9)
 C21 0.0331(13) 0.0326(14) 0.0196(11) 0.0038(10) 0.0069(9) 0.0045(11)
 C22 0.0209(12) 0.0392(15) 0.0333(13) 0.0049(11) 0.0035(10) 0.0009(11)
 C23 0.0422(15) 0.0264(13) 0.0236(12) 0.0035(10) 0.0058(11) 0.0113(11)
 C24 0.0218(11) 0.0242(12) 0.0256(11) 0.0032(9) 0.0073(9) 0.0041(9)
 C25 0.0269(12) 0.0245(13) 0.0373(14) 0.0029(10) 0.0108(10) 0.0056(10)
 C26 0.0244(12) 0.0366(15) 0.0278(12) 0.0075(10) 0.0039(10) 0.0072(11)
 C27 0.0223(11) 0.0310(14) 0.0351(13) 0.0044(10) 0.0109(10) 0.0035(10)
 C28 0.0224(11) 0.0244(12) 0.0216(11) -0.0031(9) 0.0069(9) 0.0009(9)
 C29 0.0332(13) 0.0250(12) 0.0230(11) -0.0027(9) 0.0096(10) 0.0006(10)
 C30 0.0338(14) 0.0330(14) 0.0327(13) -0.0071(11) 0.0114(11) -0.0005(11)
 C31 0.0441(16) 0.0396(16) 0.0438(16) -0.0102(13) 0.0219(13) 0.0016(14)
 C32 0.0530(18) 0.0373(16) 0.0361(15) -0.0125(12) 0.0170(13) -0.0069(14)
 C33 0.0403(16) 0.0464(18) 0.0320(14) -0.0127(12) 0.0055(12) -0.0071(14)
 C34 0.0332(14) 0.0387(15) 0.0305(13) -0.0101(11) 0.0077(11) 0.0004(12)
 C35 0.0423(15) 0.0283(13) 0.0213(11) 0.0052(10) 0.0122(10) 0.0042(11)
 C36 0.0404(15) 0.0295(14) 0.0316(13) 0.0080(11) 0.0093(11) 0.0070(12)
 C37 0.056(2) 0.0389(17) 0.069(2) 0.0215(16) 0.0401(18) 0.0143(15)
 C38 0.109(3) 0.0430(19) 0.0225(14) 0.0046(13) 0.0085(17) 0.001(2)
 C39 0.0242(11) 0.0186(11) 0.0281(12) 0.0011(9) 0.0076(9) -0.0019(9)
 C40 0.0322(13) 0.0216(12) 0.0396(14) 0.0023(10) 0.0134(11) 0.0035(10)
 C41 0.0270(12) 0.0233(12) 0.0378(14) -0.0019(10) 0.0067(10) -0.0036(10)
 C42 0.0319(13) 0.0221(12) 0.0286(12) 0.0034(9) 0.0103(10) -0.0047(10)
 O1 0.0519(14) 0.0539(15) 0.0529(14) -0.0031(11) 0.0062(11) -0.0172(12)
 C43 0.0503(18) 0.0412(17) 0.0435(17) 0.0000(13) 0.0179(14) -0.0056(14)
 C44 0.0548(19) 0.0408(17) 0.0388(16) 0.0003(13) 0.0176(14) -0.0093(15)
 C45 0.0524(19) 0.0432(18) 0.0434(17) 0.0007(14) 0.0082(14) -0.0067(15)
 C46 0.055(2) 0.057(2) 0.0371(16) 0.0003(15) 0.0091(14) 0.0060(17)
 O2 0.0478(13) 0.0360(12) 0.0499(12) -0.0076(10) 0.0095(10) 0.0144(10)
 C47 0.0311(15) 0.0462(18) 0.058(2) -0.0194(15) 0.0071(14) 0.0021(13)
 C48 0.0364(16) 0.0341(17) 0.082(3) -0.0147(16) 0.0186(16) 0.0021(13)
 C49 0.0320(15) 0.055(2) 0.066(2) -0.0203(17) 0.0220(15) -0.0066(14)
 C50 0.083(3) 0.0343(18) 0.119(4) -0.013(2) 0.075(3) -0.0127(18)

_geom_special_details
;
 All esds (except the esd in the dihedral angle between two l.s. planes)
 are estimated using the full covariance matrix.  The cell esds are taken
 into account individually in the estimation of esds in distances, angles
 and torsion angles; correlations between esds in cell parameters are only
 used when they are defined by crystal symmetry.  An approximate (isotropic)
 treatment of cell esds is used for estimating esds involving l.s. planes.
;
loop_
  _geom_bond_atom_site_label_1
  _geom_bond_atom_site_label_2
  _geom_bond_distance
  _geom_bond_site_symmetry_2
  _geom_bond_publ_flag
 Br Cu 2.3108(5) . ?
 Cu Si1 2.2762(7) . ?
 Cu Si2 2.3099(7) . ?
 Cu Cu2 2.208(8) . ?
 Si1 N1 1.7870(2) . ?
 Si1 N2 1.8230(2) . ?
 Si1 N3 1.884(2) . ?
 Si2 N1 1.7840(2) . ?
 Si2 N4 1.835(2) . ?
 Si2 N5 1.881(2) . ?
 Si2 Cu2 2.056(8) . ?
 N1 C1 1.453(3) . ?
 N2 C13 1.343(3) . ?
 N2 C20 1.480(3) . ?
 N3 C13 1.343(3) . ?
 N3 C24 1.491(3) . ?
 N4 C28 1.347(3) . ?
 N4 C35 1.477(3) . ?
 N5 C28 1.346(3) . ?
 N5 C39 1.489(3) . ?
 C1 C2 1.425(3) . ?
 C1 C6 1.421(3) . ?
 C2 C3 1.397(3) . ?
 C2 C10 1.514(3) . ?
 C3 H3 0.9500 . ?
 C3 C4 1.376(4) . ?
 C4 H4 0.9500 . ?
 C4 C5 1.387(4) . ?
 C5 H5 0.9500 . ?
 C5 C6 1.398(3) . ?
 C6 C7 1.519(3) . ?
 C7 H7 1.0000 . ?
 C7 C8 1.532(3) . ?
 C7 C9 1.535(3) . ?
 C8 H8A 0.9800 . ?
 C8 H8B 0.9800 . ?
 C8 H8C 0.9800 . ?
 C9 H9A 0.9800 . ?
 C9 H9B 0.9800 . ?
 C9 H9C 0.9800 . ?
 C10 H10 1.0000 . ?
 C10 C11 1.526(3) . ?
 C10 C12 1.542(3) . ?
 C11 H11A 0.9800 . ?
 C11 H11B 0.9800 . ?
 C11 H11C 0.9800 . ?
 C12 H12A 0.9800 . ?
 C12 H12B 0.9800 . ?
 C12 H12C 0.9800 . ?
 C13 C14 1.491(3) . ?
 C14 C15 1.395(3) . ?
 C14 C19 1.395(3) . ?
 C15 H15 0.9500 . ?
 C15 C16 1.392(3) . ?
 C16 H16 0.9500 . ?
 C16 C17 1.391(4) . ?
 C17 H17 0.9500 . ?
 C17 C18 1.386(4) . ?
 C18 H18 0.9500 . ?
 C18 C19 1.388(3) . ?
 C19 H19 0.9500 . ?
 C20 C21 1.531(3) . ?
 C20 C22 1.524(3) . ?
 C20 C23 1.528(3) . ?
 C21 H21A 0.9800 . ?
 C21 H21B 0.9800 . ?
 C21 H21C 0.9800 . ?
 C22 H22A 0.9800 . ?
 C22 H22B 0.9800 . ?
 C22 H22C 0.9800 . ?
 C23 H23A 0.9800 . ?
 C23 H23B 0.9800 . ?
 C23 H23C 0.9800 . ?
 C24 C25 1.534(3) . ?
 C24 C26 1.529(3) . ?
 C24 C27 1.532(3) . ?
 C25 H25A 0.9800 . ?
 C25 H25B 0.9800 . ?
 C25 H25C 0.9800 . ?
 C26 H26A 0.9800 . ?
 C26 H26B 0.9800 . ?
 C26 H26C 0.9800 . ?
 C27 H27A 0.9800 . ?
 C27 H27B 0.9800 . ?
 C27 H27C 0.9800 . ?
 C28 C29 1.493(3) . ?
 C29 C30 1.384(4) . ?
 C29 C34 1.396(4) . ?
 C30 H30 0.9500 . ?
 C30 C31 1.403(4) . ?
 C31 H31 0.9500 . ?
 C31 C32 1.378(4) . ?
 C32 H32 0.9500 . ?
 C32 C33 1.385(4) . ?
 C33 H33 0.9500 . ?
 C33 C34 1.391(4) . ?
 C34 H34 0.9500 . ?
 C35 C36 1.520(4) . ?
 C35 C37 1.525(4) . ?
 C35 C38 1.529(4) . ?
 C36 H36A 0.9800 . ?
 C36 H36B 0.9800 . ?
 C36 H36C 0.9800 . ?
 C37 H37A 0.9800 . ?
 C37 H37B 0.9800 . ?
 C37 H37C 0.9800 . ?
 C38 H38A 0.9800 . ?
 C38 H38B 0.9800 . ?
 C38 H38C 0.9800 . ?
 C39 C40 1.530(3) . ?
 C39 C41 1.533(3) . ?
 C39 C42 1.525(3) . ?
 C40 H40A 0.9800 . ?
 C40 H40B 0.9800 . ?
 C40 H40C 0.9800 . ?
 C41 H41A 0.9800 . ?
 C41 H41B 0.9800 . ?
 C41 H41C 0.9800 . ?
 C42 H42A 0.9800 . ?
 C42 H42B 0.9800 . ?
 C42 H42C 0.9800 . ?
 O1 C43 1.429(4) . ?
 O1 C46 1.410(4) . ?
 C43 H43A 0.9900 . ?
 C43 H43B 0.9900 . ?
 C43 C44 1.513(4) . ?
 C44 H44A 0.9900 . ?
 C44 H44B 0.9900 . ?
 C44 C45 1.526(5) . ?
 C45 H45A 0.9900 . ?
 C45 H45B 0.9900 . ?
 C45 C46 1.564(5) . ?
 C46 H46A 0.9900 . ?
 C46 H46B 0.9900 . ?
 O2 C47 1.419(4) . ?
 O2 C50 1.426(4) . ?
 C47 H47A 0.9900 . ?
 C47 H47B 0.9900 . ?
 C47 C48 1.512(4) . ?
 C48 H48A 0.9900 . ?
 C48 H48B 0.9900 . ?
 C48 C49 1.474(4) . ?
 C49 H49A 0.9900 . ?
 C49 H49B 0.9900 . ?
 C49 C50 1.475(5) . ?
 C50 H50A 0.9900 . ?
 C50 H50B 0.9900 . ?
 Br1 Cu2 2.314(10) . ?

loop_
  _geom_angle_atom_site_label_1
  _geom_angle_atom_site_label_2
  _geom_angle_atom_site_label_3
  _geom_angle
  _geom_angle_site_symmetry_1
  _geom_angle_site_symmetry_3
  _geom_angle_publ_flag
 Si1 Cu Br 146.77(2) . . ?
 Si1 Cu Si2 71.10(2) . . ?
 Si2 Cu Br 141.72(2) . . ?
 Cu2 Cu Br 93.4(2) . . ?
 Cu2 Cu Si1 118.1(2) . . ?
 Cu2 Cu Si2 54.1(2) . . ?
 N1 Si1 Cu 96.66(6) . . ?
 N1 Si1 N2 109.89(9) . . ?
 N1 Si1 N3 118.62(9) . . ?
 N2 Si1 Cu 144.77(7) . . ?
 N2 Si1 N3 70.65(8) . . ?
 N3 Si1 Cu 116.63(6) . . ?
 N1 Si2 Cu 95.57(6) . . ?
 N1 Si2 N4 112.95(9) . . ?
 N1 Si2 N5 118.07(9) . . ?
 N1 Si2 Cu2 143.3(2) . . ?
 N4 Si2 Cu 146.86(7) . . ?
 N4 Si2 N5 70.50(9) . . ?
 N4 Si2 Cu2 86.4(2) . . ?
 N5 Si2 Cu 111.44(7) . . ?
 N5 Si2 Cu2 97.4(2) . . ?
 Cu2 Si2 Cu 60.4(2) . . ?
 Si2 N1 Si1 96.64(9) . . ?
 C1 N1 Si1 126.15(14) . . ?
 C1 N1 Si2 137.08(14) . . ?
 C13 N2 Si1 91.95(14) . . ?
 C13 N2 C20 130.60(2) . . ?
 C20 N2 Si1 136.60(2) . . ?
 C13 N3 Si1 89.35(14) . . ?
 C13 N3 C24 127.90(2) . . ?
 C24 N3 Si1 131.20(2) . . ?
 C28 N4 Si2 91.79(14) . . ?
 C28 N4 C35 132.6(2) . . ?
 C35 N4 Si2 134.90(2) . . ?
 C28 N5 Si2 89.81(14) . . ?
 C28 N5 C39 128.5(2) . . ?
 C39 N5 Si2 131.70(2) . . ?
 C2 C1 N1 120.30(2) . . ?
 C6 C1 N1 121.8(2) . . ?
 C6 C1 C2 117.8(2) . . ?
 C1 C2 C10 124.0(2) . . ?
 C3 C2 C1 119.6(2) . . ?
 C3 C2 C10 116.2(2) . . ?
 C2 C3 H3 119.0 . . ?
 C4 C3 C2 122.1(2) . . ?
 C4 C3 H3 119.0 . . ?
 C3 C4 H4 120.7 . . ?
 C3 C4 C5 118.6(2) . . ?
 C5 C4 H4 120.7 . . ?
 C4 C5 H5 119.1 . . ?
 C4 C5 C6 121.7(2) . . ?
 C6 C5 H5 119.1 . . ?
 C1 C6 C7 123.8(2) . . ?
 C5 C6 C1 119.7(2) . . ?
 C5 C6 C7 116.2(2) . . ?
 C6 C7 H7 108.4 . . ?
 C6 C7 C8 114.9(2) . . ?
 C6 C7 C9 108.05(2) . . ?
 C8 C7 H7 108.4 . . ?
 C8 C7 C9 108.7(2) . . ?
 C9 C7 H7 108.4 . . ?
 C7 C8 H8A 109.5 . . ?
 C7 C8 H8B 109.5 . . ?
 C7 C8 H8C 109.5 . . ?
 H8A C8 H8B 109.5 . . ?
 H8A C8 H8C 109.5 . . ?
 H8B C8 H8C 109.5 . . ?
 C7 C9 H9A 109.5 . . ?
 C7 C9 H9B 109.5 . . ?
 C7 C9 H9C 109.5 . . ?
 H9A C9 H9B 109.5 . . ?
 H9A C9 H9C 109.5 . . ?
 H9B C9 H9C 109.5 . . ?
 C2 C10 H10 108.7 . . ?
 C2 C10 C11 112.9(2) . . ?
 C2 C10 C12 109.9(2) . . ?
 C11 C10 H10 108.7 . . ?
 C11 C10 C12 107.9(2) . . ?
 C12 C10 H10 108.7 . . ?
 C10 C11 H11A 109.5 . . ?
 C10 C11 H11B 109.5 . . ?
 C10 C11 H11C 109.5 . . ?
 H11A C11 H11B 109.5 . . ?
 H11A C11 H11C 109.5 . . ?
 H11B C11 H11C 109.5 . . ?
 C10 C12 H12A 109.5 . . ?
 C10 C12 H12B 109.5 . . ?
 C10 C12 H12C 109.5 . . ?
 H12A C12 H12B 109.5 . . ?
 H12A C12 H12C 109.5 . . ?
 H12B C12 H12C 109.5 . . ?
 N2 C13 C14 126.7(2) . . ?
 N3 C13 N2 105.90(2) . . ?
 N3 C13 C14 127.3(2) . . ?
 C15 C14 C13 120.4(2) . . ?
 C15 C14 C19 120.2(2) . . ?
 C19 C14 C13 119.3(2) . . ?
 C14 C15 H15 120.3 . . ?
 C16 C15 C14 119.4(2) . . ?
 C16 C15 H15 120.3 . . ?
 C15 C16 H16 119.9 . . ?
 C17 C16 C15 120.2(3) . . ?
 C17 C16 H16 119.9 . . ?
 C16 C17 H17 119.9 . . ?
 C18 C17 C16 120.3(2) . . ?
 C18 C17 H17 119.9 . . ?
 C17 C18 H18 120.1 . . ?
 C17 C18 C19 119.9(2) . . ?
 C19 C18 H18 120.1 . . ?
 C14 C19 H19 120.0 . . ?
 C18 C19 C14 120.0(2) . . ?
 C18 C19 H19 120.0 . . ?
 N2 C20 C21 112.20(2) . . ?
 N2 C20 C22 109.50(2) . . ?
 N2 C20 C23 105.10(2) . . ?
 C22 C20 C21 111.1(2) . . ?
 C22 C20 C23 110.4(2) . . ?
 C23 C20 C21 108.4(2) . . ?
 C20 C21 H21A 109.5 . . ?
 C20 C21 H21B 109.5 . . ?
 C20 C21 H21C 109.5 . . ?
 H21A C21 H21B 109.5 . . ?
 H21A C21 H21C 109.5 . . ?
 H21B C21 H21C 109.5 . . ?
 C20 C22 H22A 109.5 . . ?
 C20 C22 H22B 109.5 . . ?
 C20 C22 H22C 109.5 . . ?
 H22A C22 H22B 109.5 . . ?
 H22A C22 H22C 109.5 . . ?
 H22B C22 H22C 109.5 . . ?
 C20 C23 H23A 109.5 . . ?
 C20 C23 H23B 109.5 . . ?
 C20 C23 H23C 109.5 . . ?
 H23A C23 H23B 109.5 . . ?
 H23A C23 H23C 109.5 . . ?
 H23B C23 H23C 109.5 . . ?
 N3 C24 C25 113.0(2) . . ?
 N3 C24 C26 106.30(2) . . ?
 N3 C24 C27 109.90(2) . . ?
 C26 C24 C25 109.3(2) . . ?
 C26 C24 C27 109.2(2) . . ?
 C27 C24 C25 109.1(2) . . ?
 C24 C25 H25A 109.5 . . ?
 C24 C25 H25B 109.5 . . ?
 C24 C25 H25C 109.5 . . ?
 H25A C25 H25B 109.5 . . ?
 H25A C25 H25C 109.5 . . ?
 H25B C25 H25C 109.5 . . ?
 C24 C26 H26A 109.5 . . ?
 C24 C26 H26B 109.5 . . ?
 C24 C26 H26C 109.5 . . ?
 H26A C26 H26B 109.5 . . ?
 H26A C26 H26C 109.5 . . ?
 H26B C26 H26C 109.5 . . ?
 C24 C27 H27A 109.5 . . ?
 C24 C27 H27B 109.5 . . ?
 C24 C27 H27C 109.5 . . ?
 H27A C27 H27B 109.5 . . ?
 H27A C27 H27C 109.5 . . ?
 H27B C27 H27C 109.5 . . ?
 N4 C28 C29 127.2(2) . . ?
 N5 C28 N4 105.60(2) . . ?
 N5 C28 C29 126.9(2) . . ?
 C30 C29 C28 120.0(2) . . ?
 C30 C29 C34 119.6(2) . . ?
 C34 C29 C28 120.4(2) . . ?
 C29 C30 H30 120.0 . . ?
 C29 C30 C31 120.0(3) . . ?
 C31 C30 H30 120.0 . . ?
 C30 C31 H31 120.1 . . ?
 C32 C31 C30 119.7(3) . . ?
 C32 C31 H31 120.1 . . ?
 C31 C32 H32 119.6 . . ?
 C31 C32 C33 120.8(3) . . ?
 C33 C32 H32 119.6 . . ?
 C32 C33 H33 120.3 . . ?
 C32 C33 C34 119.4(3) . . ?
 C34 C33 H33 120.3 . . ?
 C29 C34 H34 119.8 . . ?
 C33 C34 C29 120.4(3) . . ?
 C33 C34 H34 119.8 . . ?
 N4 C35 C36 106.0(2) . . ?
 N4 C35 C37 108.2(2) . . ?
 N4 C35 C38 113.3(2) . . ?
 C36 C35 C37 110.7(2) . . ?
 C36 C35 C38 107.9(3) . . ?
 C37 C35 C38 110.7(3) . . ?
 C35 C36 H36A 109.5 . . ?
 C35 C36 H36B 109.5 . . ?
 C35 C36 H36C 109.5 . . ?
 H36A C36 H36B 109.5 . . ?
 H36A C36 H36C 109.5 . . ?
 H36B C36 H36C 109.5 . . ?
 C35 C37 H37A 109.5 . . ?
 C35 C37 H37B 109.5 . . ?
 C35 C37 H37C 109.5 . . ?
 H37A C37 H37B 109.5 . . ?
 H37A C37 H37C 109.5 . . ?
 H37B C37 H37C 109.5 . . ?
 C35 C38 H38A 109.5 . . ?
 C35 C38 H38B 109.5 . . ?
 C35 C38 H38C 109.5 . . ?
 H38A C38 H38B 109.5 . . ?
 H38A C38 H38C 109.5 . . ?
 H38B C38 H38C 109.5 . . ?
 N5 C39 C40 111.40(2) . . ?
 N5 C39 C41 111.5(2) . . ?
 N5 C39 C42 106.2(2) . . ?
 C40 C39 C41 110.1(2) . . ?
 C42 C39 C40 108.9(2) . . ?
 C42 C39 C41 108.6(2) . . ?
 C39 C40 H40A 109.5 . . ?
 C39 C40 H40B 109.5 . . ?
 C39 C40 H40C 109.5 . . ?
 H40A C40 H40B 109.5 . . ?
 H40A C40 H40C 109.5 . . ?
 H40B C40 H40C 109.5 . . ?
 C39 C41 H41A 109.5 . . ?
 C39 C41 H41B 109.5 . . ?
 C39 C41 H41C 109.5 . . ?
 H41A C41 H41B 109.5 . . ?
 H41A C41 H41C 109.5 . . ?
 H41B C41 H41C 109.5 . . ?
 C39 C42 H42A 109.5 . . ?
 C39 C42 H42B 109.5 . . ?
 C39 C42 H42C 109.5 . . ?
 H42A C42 H42B 109.5 . . ?
 H42A C42 H42C 109.5 . . ?
 H42B C42 H42C 109.5 . . ?
 C46 O1 C43 107.1(2) . . ?
 O1 C43 H43A 110.9 . . ?
 O1 C43 H43B 110.9 . . ?
 O1 C43 C44 104.1(3) . . ?
 H43A C43 H43B 109.0 . . ?
 C44 C43 H43A 110.9 . . ?
 C44 C43 H43B 110.9 . . ?
 C43 C44 H44A 111.4 . . ?
 C43 C44 H44B 111.4 . . ?
 C43 C44 C45 101.7(3) . . ?
 H44A C44 H44B 109.3 . . ?
 C45 C44 H44A 111.4 . . ?
 C45 C44 H44B 111.4 . . ?
 C44 C45 H45A 111.0 . . ?
 C44 C45 H45B 111.0 . . ?
 C44 C45 C46 103.7(3) . . ?
 H45A C45 H45B 109.0 . . ?
 C46 C45 H45A 111.0 . . ?
 C46 C45 H45B 111.0 . . ?
 O1 C46 C45 106.1(3) . . ?
 O1 C46 H46A 110.5 . . ?
 O1 C46 H46B 110.5 . . ?
 C45 C46 H46A 110.5 . . ?
 C45 C46 H46B 110.5 . . ?
 H46A C46 H46B 108.7 . . ?
 C47 O2 C50 108.2(2) . . ?
 O2 C47 H47A 110.3 . . ?
 O2 C47 H47B 110.3 . . ?
 O2 C47 C48 107.1(3) . . ?
 H47A C47 H47B 108.6 . . ?
 C48 C47 H47A 110.3 . . ?
 C48 C47 H47B 110.3 . . ?
 C47 C48 H48A 111.1 . . ?
 C47 C48 H48B 111.1 . . ?
 H48A C48 H48B 109.1 . . ?
 C49 C48 C47 103.2(3) . . ?
 C49 C48 H48A 111.1 . . ?
 C49 C48 H48B 111.1 . . ?
 C48 C49 H49A 111.1 . . ?
 C48 C49 H49B 111.1 . . ?
 C48 C49 C50 103.3(3) . . ?
 H49A C49 H49B 109.1 . . ?
 C50 C49 H49A 111.1 . . ?
 C50 C49 H49B 111.1 . . ?
 O2 C50 C49 107.0(3) . . ?
 O2 C50 H50A 110.3 . . ?
 O2 C50 H50B 110.3 . . ?
 C49 C50 H50A 110.3 . . ?
 C49 C50 H50B 110.3 . . ?
 H50A C50 H50B 108.6 . . ?
 Cu Cu2 Br1 167.0(4) . . ?
 Si2 Cu2 Cu 65.5(2) . . ?
 Si2 Cu2 Br1 127.5(4) . . ?

loop_
  _geom_torsion_atom_site_label_1
  _geom_torsion_atom_site_label_2
  _geom_torsion_atom_site_label_3
  _geom_torsion_atom_site_label_4
  _geom_torsion
  _geom_torsion_site_symmetry_1
  _geom_torsion_site_symmetry_2
  _geom_torsion_site_symmetry_3
  _geom_torsion_site_symmetry_4
  _geom_torsion_publ_flag
 Cu Si1 N1 Si2 1.33(8) . . . . ?
 Cu Si1 N1 C1 -175.00(17) . . . . ?
 Cu Si1 N2 C13 -99.62(15) . . . . ?
 Cu Si1 N2 C20 70.1(3) . . . . ?
 Cu Si1 N3 C13 132.98(12) . . . . ?
 Cu Si1 N3 C24 -10.7(2) . . . . ?
 Cu Si2 N1 Si1 -1.31(8) . . . . ?
 Cu Si2 N1 C1 174.3(2) . . . . ?
 Cu Si2 N4 C28 -89.80(18) . . . . ?
 Cu Si2 N4 C35 81.1(3) . . . . ?
 Cu Si2 N5 C28 134.81(12) . . . . ?
 Cu Si2 N5 C39 -11.5(2) . . . . ?
 Si1 N1 C1 C2 -67.2(3) . . . . ?
 Si1 N1 C1 C6 110.1(2) . . . . ?
 Si1 N2 C13 N3 -13.03(17) . . . . ?
 Si1 N2 C13 C14 163.5(2) . . . . ?
 Si1 N2 C20 C21 -118.5(2) . . . . ?
 Si1 N2 C20 C22 117.7(2) . . . . ?
 Si1 N2 C20 C23 -0.9(3) . . . . ?
 Si1 N3 C13 N2 12.60(17) . . . . ?
 Si1 N3 C13 C14 -163.9(2) . . . . ?
 Si1 N3 C24 C25 -177.81(16) . . . . ?
 Si1 N3 C24 C26 -57.9(3) . . . . ?
 Si1 N3 C24 C27 60.1(3) . . . . ?
 Si2 N1 C1 C2 118.1(2) . . . . ?
 Si2 N1 C1 C6 -64.5(3) . . . . ?
 Si2 N4 C28 N5 -13.47(19) . . . . ?
 Si2 N4 C28 C29 161.2(2) . . . . ?
 Si2 N4 C35 C36 -12.2(3) . . . . ?
 Si2 N4 C35 C37 106.6(3) . . . . ?
 Si2 N4 C35 C38 -130.3(3) . . . . ?
 Si2 N5 C28 N4 13.13(18) . . . . ?
 Si2 N5 C28 C29 -161.6(2) . . . . ?
 Si2 N5 C39 C40 -162.02(17) . . . . ?
 Si2 N5 C39 C41 74.5(3) . . . . ?
 Si2 N5 C39 C42 -43.6(3) . . . . ?
 N1 Si1 N2 C13 123.81(14) . . . . ?
 N1 Si1 N2 C20 -66.5(2) . . . . ?
 N1 Si1 N3 C13 -112.09(14) . . . . ?
 N1 Si1 N3 C24 104.2(2) . . . . ?
 N1 Si2 N4 C28 122.90(15) . . . . ?
 N1 Si2 N4 C35 -66.2(3) . . . . ?
 N1 Si2 N5 C28 -116.07(14) . . . . ?
 N1 Si2 N5 C39 97.7(2) . . . . ?
 N1 C1 C2 C3 170.65(19) . . . . ?
 N1 C1 C2 C10 -13.8(3) . . . . ?
 N1 C1 C6 C5 -170.8(2) . . . . ?
 N1 C1 C6 C7 15.5(3) . . . . ?
 N2 Si1 N1 Si2 157.80(9) . . . . ?
 N2 Si1 N1 C1 -18.5(2) . . . . ?
 N2 Si1 N3 C13 -9.43(13) . . . . ?
 N2 Si1 N3 C24 -153.1(2) . . . . ?
 N2 C13 C14 C15 -87.5(3) . . . . ?
 N2 C13 C14 C19 92.6(3) . . . . ?
 N3 Si1 N1 Si2 -123.96(9) . . . . ?
 N3 Si1 N1 C1 59.7(2) . . . . ?
 N3 Si1 N2 C13 9.43(13) . . . . ?
 N3 Si1 N2 C20 179.1(2) . . . . ?
 N3 C13 C14 C15 88.3(3) . . . . ?
 N3 C13 C14 C19 -91.5(3) . . . . ?
 N4 Si2 N1 Si1 161.43(9) . . . . ?
 N4 Si2 N1 C1 -22.9(2) . . . . ?
 N4 Si2 N5 C28 -9.81(14) . . . . ?
 N4 Si2 N5 C39 -156.1(2) . . . . ?
 N4 C28 C29 C30 101.3(3) . . . . ?
 N4 C28 C29 C34 -77.7(4) . . . . ?
 N5 Si2 N1 Si1 -119.23(9) . . . . ?
 N5 Si2 N1 C1 56.4(2) . . . . ?
 N5 Si2 N4 C28 9.81(14) . . . . ?
 N5 Si2 N4 C35 -179.3(3) . . . . ?
 N5 C28 C29 C30 -85.1(3) . . . . ?
 N5 C28 C29 C34 95.9(3) . . . . ?
 C1 C2 C3 C4 1.6(3) . . . . ?
 C1 C2 C10 C11 130.4(2) . . . . ?
 C1 C2 C10 C12 -109.1(2) . . . . ?
 C1 C6 C7 C8 -140.3(2) . . . . ?
 C1 C6 C7 C9 98.2(3) . . . . ?
 C2 C1 C6 C5 6.6(3) . . . . ?
 C2 C1 C6 C7 -167.1(2) . . . . ?
 C2 C3 C4 C5 4.0(4) . . . . ?
 C3 C2 C10 C11 -54.0(3) . . . . ?
 C3 C2 C10 C12 66.5(3) . . . . ?
 C3 C4 C5 C6 -4.2(4) . . . . ?
 C4 C5 C6 C1 -1.1(4) . . . . ?
 C4 C5 C6 C7 173.0(2) . . . . ?
 C5 C6 C7 C8 45.9(3) . . . . ?
 C5 C6 C7 C9 -75.6(3) . . . . ?
 C6 C1 C2 C3 -6.8(3) . . . . ?
 C6 C1 C2 C10 168.7(2) . . . . ?
 C10 C2 C3 C4 -174.2(2) . . . . ?
 C13 N2 C20 C21 47.9(3) . . . . ?
 C13 N2 C20 C22 -75.9(3) . . . . ?
 C13 N2 C20 C23 165.5(2) . . . . ?
 C13 N3 C24 C25 50.8(3) . . . . ?
 C13 N3 C24 C26 170.7(2) . . . . ?
 C13 N3 C24 C27 -71.3(3) . . . . ?
 C13 C14 C15 C16 -178.8(2) . . . . ?
 C13 C14 C19 C18 179.6(2) . . . . ?
 C14 C15 C16 C17 -0.5(4) . . . . ?
 C15 C14 C19 C18 -0.3(4) . . . . ?
 C15 C16 C17 C18 -0.7(4) . . . . ?
 C16 C17 C18 C19 1.4(4) . . . . ?
 C17 C18 C19 C14 -0.9(4) . . . . ?
 C19 C14 C15 C16 1.0(4) . . . . ?
 C20 N2 C13 N3 176.3(2) . . . . ?
 C20 N2 C13 C14 -7.1(4) . . . . ?
 C24 N3 C13 N2 158.2(2) . . . . ?
 C24 N3 C13 C14 -18.3(4) . . . . ?
 C28 N4 C35 C36 155.4(3) . . . . ?
 C28 N4 C35 C37 -85.8(3) . . . . ?
 C28 N4 C35 C38 37.3(4) . . . . ?
 C28 N5 C39 C40 63.2(3) . . . . ?
 C28 N5 C39 C41 -60.3(3) . . . . ?
 C28 N5 C39 C42 -178.4(2) . . . . ?
 C28 C29 C30 C31 -179.4(3) . . . . ?
 C28 C29 C34 C33 178.8(3) . . . . ?
 C29 C30 C31 C32 1.1(5) . . . . ?
 C30 C29 C34 C33 -0.2(4) . . . . ?
 C30 C31 C32 C33 -1.1(5) . . . . ?
 C31 C32 C33 C34 0.4(5) . . . . ?
 C32 C33 C34 C29 0.2(5) . . . . ?
 C34 C29 C30 C31 -0.4(4) . . . . ?
 C35 N4 C28 N5 175.2(2) . . . . ?
 C35 N4 C28 C29 -10.1(4) . . . . ?
 C39 N5 C28 N4 161.1(2) . . . . ?
 C39 N5 C28 C29 -13.6(4) . . . . ?
 O1 C43 C44 C45 -39.2(3) . . . . ?
 C43 O1 C46 C45 -25.8(3) . . . . ?
 C43 C44 C45 C46 22.9(3) . . . . ?
 C44 C45 C46 O1 0.5(3) . . . . ?
 C46 O1 C43 C44 41.6(3) . . . . ?
 O2 C47 C48 C49 -22.6(4) . . . . ?
 C47 O2 C50 C49 17.5(4) . . . . ?
 C47 C48 C49 C50 32.2(4) . . . . ?
 C48 C49 C50 O2 -31.5(4) . . . . ?
 C50 O2 C47 C48 3.4(4) . . . . ?
 Cu2 Si2 N1 Si1 44.3(4) . . . . ?
 Cu2 Si2 N1 C1 -140.0(4) . . . . ?
 Cu2 Si2 N4 C28 -89.3(3) . . . . ?
 Cu2 Si2 N4 C35 81.6(3) . . . . ?
 Cu2 Si2 N5 C28 73.8(3) . . . . ?
 Cu2 Si2 N5 C39 -72.5(3) . . . . ?

_shelx_res_file
;
TITL ry540_a.res in P2(1)/n
    ry540.res
    created by SHELXL-2018/3 at 15:12:21 on 23-Mar-2022
REM Old TITL
REM SHELXT solution in P2(1)/n: R1 0.134, Rweak 0.007, Alpha 0.048
REM <I/s> 0.380 for 194 systematic absences, Orientation as input
REM Formula found by SHELXT: C50 N7 Si2 Cu Br
CELL 0.71073 12.1252 24.9278 17.358 90 105.98 90
ZERR 4 0.0017 0.0042 0.0025 0 0.011 0
LATT 1
SYMM 0.5-X,0.5+Y,0.5-Z
SFAC C H Br Cu N O Si
UNIT 200 316 4 4 20 8 8

L.S. 10
PLAN  16
SIZE 0.158 0.33 0.432
TEMP -173.15
CONF
FREE Si1 C13
FREE Si2 Si1
FREE Si2 C28
BOND
list 4
MORE -1
BOND $H
fmap 2 53
acta
REM <olex2.extras>
REM <HklSrc "%.\\RY540.hkl">
REM </olex2.extras>

WGHT    0.044200    7.221200
FVAR       0.28380
PART 1
BR    3   -0.071618    0.567803    0.796780    10.96000    0.01791    0.02448 =
         0.03036    0.00148    0.00612   -0.00454
CU    4    0.102617    0.606546    0.799682    10.96000    0.01701    0.01802 =
         0.02446   -0.00062    0.00746   -0.00253
SI1   7    0.254725    0.655784    0.870899    11.00000    0.01831    0.01838 =
         0.01607   -0.00072    0.00544   -0.00166
SI2   7    0.241183    0.607899    0.731220    11.00000    0.02035    0.01846 =
         0.01686   -0.00061    0.00465   -0.00034
N1    5    0.341684    0.647119    0.803768    11.00000    0.01799    0.01697 =
         0.01811    0.00061    0.00623   -0.00045
N2    5    0.345036    0.671354    0.971059    11.00000    0.02119    0.01991 =
         0.01604   -0.00038    0.00317    0.00124
N3    5    0.222972    0.726001    0.898792    11.00000    0.01835    0.02093 =
         0.01990    0.00065    0.00527    0.00223
N4    5    0.271988    0.606456    0.633510    11.00000    0.03134    0.02304 =
         0.01747    0.00075    0.00834    0.00129
N5    5    0.284348    0.538070    0.710415    11.00000    0.02309    0.01885 =
         0.02011   -0.00095    0.00622    0.00006
C1    1    0.458910    0.665707    0.816567    11.00000    0.01958    0.02122 =
         0.01659   -0.00019    0.00644   -0.00226
C2    1    0.483280    0.721657    0.817915    11.00000    0.02215    0.01944 =
         0.01991    0.00078    0.00934   -0.00156
C3    1    0.597134    0.739136    0.841813    11.00000    0.02773    0.02043 =
         0.02623   -0.00134    0.01053   -0.00528
AFIX  43
H3    2    0.612445    0.776562    0.843835    11.00000   -1.20000
AFIX   0
C4    1    0.687755    0.703856    0.862504    11.00000    0.02034    0.02845 =
         0.03244   -0.00125    0.00812   -0.00455
AFIX  43
H4    2    0.764263    0.716598    0.881775    11.00000   -1.20000
AFIX   0
C5    1    0.665066    0.649291    0.854638    11.00000    0.01990    0.02659 =
         0.02979    0.00232    0.00869    0.00179
AFIX  43
H5    2    0.727384    0.624748    0.865352    11.00000   -1.20000
AFIX   0
C6    1    0.552916    0.629456    0.831359    11.00000    0.02208    0.02055 =
         0.02099    0.00130    0.00801   -0.00019
C7    1    0.540338    0.569524    0.815528    11.00000    0.02262    0.01977 =
         0.02909    0.00066    0.00793    0.00186
AFIX  13
H7    2    0.459437    0.559093    0.811928    11.00000   -1.20000
AFIX   0
C8    1    0.620759    0.534325    0.879131    11.00000    0.02594    0.02358 =
         0.04076    0.00632    0.00649    0.00401
AFIX 137
H8A   2    0.700059    0.539754    0.877327    11.00000   -1.50000
H8B   2    0.599720    0.496542    0.868463    11.00000   -1.50000
H8C   2    0.613945    0.544161    0.932292    11.00000   -1.50000
AFIX   0
C9    1    0.562803    0.558388    0.734213    11.00000    0.02653    0.02740 =
         0.03342   -0.00521    0.00998    0.00217
AFIX 137
H9A   2    0.509240    0.579372    0.692518    11.00000   -1.50000
H9B   2    0.551792    0.520100    0.721631    11.00000   -1.50000
H9C   2    0.641721    0.568581    0.736562    11.00000   -1.50000
AFIX   0
C10   1    0.393098    0.764625    0.789204    11.00000    0.02321    0.01902 =
         0.02793    0.00313    0.00762   -0.00136
AFIX  13
H10   2    0.315546    0.747780    0.778917    11.00000   -1.20000
AFIX   0
C11   1    0.402165    0.810013    0.849668    11.00000    0.03150    0.02096 =
         0.04493   -0.00489    0.01668   -0.00342
AFIX 137
H11A  2    0.400007    0.795049    0.901441    11.00000   -1.50000
H11B  2    0.337767    0.834826    0.830397    11.00000   -1.50000
H11C  2    0.474543    0.829301    0.855984    11.00000   -1.50000
AFIX   0
C12   1    0.404669    0.789342    0.710386    11.00000    0.03586    0.02851 =
         0.03283    0.01151    0.00772   -0.00428
AFIX 137
H12A  2    0.475535    0.810404    0.721201    11.00000   -1.50000
H12B  2    0.338772    0.812705    0.687541    11.00000   -1.50000
H12C  2    0.407056    0.760629    0.672315    11.00000   -1.50000
AFIX   0
C13   1    0.287298    0.716949    0.974015    11.00000    0.02020    0.01834 =
         0.02034   -0.00124    0.00749   -0.00228
C14   1    0.289227    0.748863    1.047030    11.00000    0.02511    0.02185 =
         0.01893   -0.00218    0.00337    0.00401
C15   1    0.213453    0.736994    1.092248    11.00000    0.02802    0.03064 =
         0.02615   -0.00409    0.00906   -0.00011
AFIX  43
H15   2    0.160962    0.708028    1.077420    11.00000   -1.20000
AFIX   0
C16   1    0.215471    0.767989    1.159303    11.00000    0.03552    0.04201 =
         0.02610   -0.00379    0.01240    0.00497
AFIX  43
H16   2    0.163684    0.760362    1.190159    11.00000   -1.20000
AFIX   0
C17   1    0.293034    0.810088    1.181296    11.00000    0.04391    0.03115 =
         0.02626   -0.00744    0.00821    0.00582
AFIX  43
H17   2    0.293464    0.831351    1.226798    11.00000   -1.20000
AFIX   0
C18   1    0.369712    0.821162    1.137128    11.00000    0.03627    0.02360 =
         0.02708   -0.00386    0.00295   -0.00199
AFIX  43
H18   2    0.423727    0.849440    1.153034    11.00000   -1.20000
AFIX   0
C19   1    0.367455    0.790870    1.069616    11.00000    0.02921    0.02503 =
         0.02136   -0.00141    0.00521    0.00018
AFIX  43
H19   2    0.419174    0.798748    1.038806    11.00000   -1.20000
AFIX   0
C20   1    0.433172    0.643202    1.034132    11.00000    0.02357    0.02428 =
         0.01754    0.00227    0.00280    0.00317
C21   1    0.397656    0.637121    1.111738    11.00000    0.03308    0.03257 =
         0.01959    0.00380    0.00694    0.00454
AFIX 137
H21A  2    0.398921    0.672323    1.137102    11.00000   -1.50000
H21B  2    0.451294    0.612985    1.148295    11.00000   -1.50000
H21C  2    0.320014    0.622160    1.099509    11.00000   -1.50000
AFIX   0
C22   1    0.547275    0.672685    1.049124    11.00000    0.02095    0.03924 =
         0.03329    0.00492    0.00350    0.00094
AFIX 137
H22A  2    0.567270    0.676711    0.998437    11.00000   -1.50000
H22B  2    0.607270    0.652097    1.086931    11.00000   -1.50000
H22C  2    0.540639    0.708201    1.071644    11.00000   -1.50000
AFIX   0
C23   1    0.442080    0.587288    1.000275    11.00000    0.04218    0.02645 =
         0.02358    0.00348    0.00580    0.01132
AFIX 137
H23A  2    0.368684    0.568555    0.992028    11.00000   -1.50000
H23B  2    0.502557    0.566953    1.038085    11.00000   -1.50000
H23C  2    0.460714    0.590493    0.948997    11.00000   -1.50000
AFIX   0
C24   1    0.117252    0.759375    0.872273    11.00000    0.02175    0.02419 =
         0.02563    0.00318    0.00732    0.00407
C25   1    0.132110    0.815844    0.908881    11.00000    0.02686    0.02453 =
         0.03732    0.00291    0.01084    0.00564
AFIX 137
H25A  2    0.137000    0.813542    0.966087    11.00000   -1.50000
H25B  2    0.066220    0.838100    0.881786    11.00000   -1.50000
H25C  2    0.202599    0.831953    0.902149    11.00000   -1.50000
AFIX   0
C26   1    0.090170    0.763753    0.781110    11.00000    0.02438    0.03655 =
         0.02778    0.00752    0.00387    0.00717
AFIX 137
H26A  2    0.148934    0.785644    0.767076    11.00000   -1.50000
H26B  2    0.014878    0.780588    0.759812    11.00000   -1.50000
H26C  2    0.089340    0.727833    0.758010    11.00000   -1.50000
AFIX   0
C27   1    0.017462    0.731349    0.894003    11.00000    0.02226    0.03097 =
         0.03514    0.00440    0.01092    0.00352
AFIX 137
H27A  2    0.005916    0.695693    0.869301    11.00000   -1.50000
H27B  2   -0.052542    0.752676    0.874257    11.00000   -1.50000
H27C  2    0.035159    0.727745    0.952356    11.00000   -1.50000
AFIX   0
C28   1    0.278276    0.552516    0.634642    11.00000    0.02244    0.02439 =
         0.02160   -0.00311    0.00693    0.00092
C29   1    0.269069    0.516044    0.564914    11.00000    0.03321    0.02497 =
         0.02296   -0.00271    0.00959    0.00064
C30   1    0.367030    0.494200    0.551421    11.00000    0.03381    0.03296 =
         0.03267   -0.00708    0.01136   -0.00048
AFIX  43
H30   2    0.440126    0.502154    0.586816    11.00000   -1.20000
AFIX   0
C31   1    0.358431    0.460320    0.485501    11.00000    0.04414    0.03960 =
         0.04384   -0.01018    0.02186    0.00162
AFIX  43
H31   2    0.425467    0.444809    0.476654    11.00000   -1.20000
AFIX   0
C32   1    0.252357    0.449637    0.433646    11.00000    0.05296    0.03731 =
         0.03609   -0.01251    0.01703   -0.00690
AFIX  43
H32   2    0.246848    0.427179    0.388524    11.00000   -1.20000
AFIX   0
C33   1    0.153676    0.471217    0.446460    11.00000    0.04031    0.04643 =
         0.03196   -0.01267    0.00549   -0.00708
AFIX  43
H33   2    0.080822    0.463437    0.410611    11.00000   -1.20000
AFIX   0
C34   1    0.162136    0.504392    0.512288    11.00000    0.03315    0.03866 =
         0.03049   -0.01006    0.00768    0.00038
AFIX  43
H34   2    0.094689    0.519211    0.521476    11.00000   -1.20000
AFIX   0
C35   1    0.271387    0.646638    0.570872    11.00000    0.04234    0.02832 =
         0.02132    0.00519    0.01220    0.00418
C36   1    0.211310    0.695804    0.591838    11.00000    0.04036    0.02947 =
         0.03160    0.00797    0.00935    0.00696
AFIX 137
H36A  2    0.130685    0.687235    0.586563    11.00000   -1.50000
H36B  2    0.215732    0.725216    0.555346    11.00000   -1.50000
H36C  2    0.248786    0.706653    0.647123    11.00000   -1.50000
AFIX   0
C37   1    0.395416    0.659633    0.573987    11.00000    0.05595    0.03892 =
         0.06873    0.02154    0.04012    0.01432
AFIX 137
H37A  2    0.438075    0.668587    0.629111    11.00000   -1.50000
H37B  2    0.397176    0.690239    0.538912    11.00000   -1.50000
H37C  2    0.430717    0.628424    0.555941    11.00000   -1.50000
AFIX   0
C38   1    0.204903    0.628410    0.486820    11.00000    0.10948    0.04305 =
         0.02254    0.00456    0.00850    0.00061
AFIX 137
H38A  2    0.247013    0.599475    0.469207    11.00000   -1.50000
H38B  2    0.196045    0.658694    0.449611    11.00000   -1.50000
H38C  2    0.129033    0.615377    0.487765    11.00000   -1.50000
AFIX   0
C39   1    0.260256    0.484745    0.740884    11.00000    0.02422    0.01859 =
         0.02805    0.00114    0.00758   -0.00191
C40   1    0.343714    0.442042    0.727521    11.00000    0.03219    0.02161 =
         0.03959    0.00229    0.01338    0.00352
AFIX 137
H40A  2    0.330042    0.435722    0.669930    11.00000   -1.50000
H40B  2    0.331868    0.408598    0.753835    11.00000   -1.50000
H40C  2    0.422698    0.454450    0.750239    11.00000   -1.50000
AFIX   0
C41   1    0.136215    0.467044    0.702412    11.00000    0.02698    0.02332 =
         0.03784   -0.00187    0.00666   -0.00356
AFIX 137
H41A  2    0.083573    0.495148    0.709862    11.00000   -1.50000
H41B  2    0.120793    0.433809    0.727768    11.00000   -1.50000
H41C  2    0.124977    0.460860    0.645008    11.00000   -1.50000
AFIX   0
C42   1    0.277338    0.491589    0.830731    11.00000    0.03187    0.02206 =
         0.02862    0.00341    0.01030   -0.00466
AFIX 137
H42A  2    0.356968    0.501947    0.856372    11.00000   -1.50000
H42B  2    0.260418    0.457654    0.853620    11.00000   -1.50000
H42C  2    0.225603    0.519563    0.839928    11.00000   -1.50000
AFIX   0

PART 0
O1    6    0.051187    0.631921    1.053904    11.00000    0.05185    0.05389 =
         0.05294   -0.00310    0.00616   -0.01717
C43   1   -0.067013    0.647014    1.029148    11.00000    0.05027    0.04120 =
         0.04348    0.00002    0.01789   -0.00558
AFIX  23
H43A  2   -0.093765    0.651589    0.970273    11.00000   -1.20000
H43B  2   -0.079772    0.680902    1.055174    11.00000   -1.20000
AFIX   0
C44   1   -0.128297    0.600772    1.056070    11.00000    0.05480    0.04082 =
         0.03881    0.00028    0.01761   -0.00931
AFIX  23
H44A  2   -0.210141    0.599314    1.025241    11.00000   -1.20000
H44B  2   -0.122615    0.603130    1.113969    11.00000   -1.20000
AFIX   0
C45   1   -0.062019    0.552631    1.037699    11.00000    0.05243    0.04316 =
         0.04335    0.00069    0.00820   -0.00669
AFIX  23
H45A  2   -0.101545    0.536731    0.985076    11.00000   -1.20000
H45B  2   -0.052674    0.524754    1.079630    11.00000   -1.20000
AFIX   0
C46   1    0.056631    0.576856    1.036835    11.00000    0.05501    0.05679 =
         0.03711    0.00031    0.00911    0.00599
AFIX  23
H46A  2    0.119473    0.559309    1.077851    11.00000   -1.20000
H46B  2    0.070338    0.571765    0.983661    11.00000   -1.20000
AFIX   0

O2    6    0.830506    0.361548    0.707484    11.00000    0.04782    0.03602 =
         0.04992   -0.00764    0.00954    0.01437
C47   1    0.857416    0.416220    0.726345    11.00000    0.03108    0.04624 =
         0.05806   -0.01940    0.00715    0.00211
AFIX  23
H47A  2    0.883870    0.433559    0.683295    11.00000   -1.20000
H47B  2    0.919073    0.419194    0.777193    11.00000   -1.20000
AFIX   0
C48   1    0.749136    0.442918    0.734330    11.00000    0.03641    0.03407 =
         0.08240   -0.01467    0.01864    0.00214
AFIX  23
H48A  2    0.748108    0.444699    0.791104    11.00000   -1.20000
H48B  2    0.741463    0.479644    0.711769    11.00000   -1.20000
AFIX   0
C49   1    0.657469    0.407609    0.687620    11.00000    0.03198    0.05533 =
         0.06576   -0.02034    0.02204   -0.00662
AFIX  23
H49A  2    0.634358    0.417896    0.630319    11.00000   -1.20000
H49B  2    0.589329    0.408770    0.708519    11.00000   -1.20000
AFIX   0
C50   1    0.711125    0.354017    0.698870    11.00000    0.08270    0.03431 =
         0.11949   -0.01287    0.07530   -0.01269
AFIX  23
H50A  2    0.699418    0.336655    0.747308    11.00000   -1.20000
H50B  2    0.676825    0.330942    0.651973    11.00000   -1.20000
AFIX   0

PART -1
BR1   3   -0.005173    0.596362    0.530878    10.04000    0.02732

CU2   4    0.070999    0.602409    0.668334    10.04000    0.02854
HKLF 4


REM  ry540_a.res in P2(1)/n
REM wR2 = 0.1069, GooF = S = 1.022, Restrained GooF = 1.022 for all data
REM R1 = 0.0425 for 10103 Fo > 4sig(Fo) and 0.0559 for all 12256 data
REM 574 parameters refined using 0 restraints

END

WGHT      0.0442      7.2215

REM Highest difference peak  1.595,  deepest hole -0.540,  1-sigma level  0.074
Q1    1  -0.0565  0.5635  0.7567  11.00000  0.05    1.59
Q2    1   0.1211  0.6011  0.9129  11.00000  0.05    0.94
Q3    1   0.7663  0.3590  0.7452  11.00000  0.05    0.70
Q4    1   0.0821  0.6001  0.7504  11.00000  0.05    0.57
Q5    1   0.0864  0.6076  0.6428  11.00000  0.05    0.55
Q6    1   0.1125  0.6012  0.8489  11.00000  0.05    0.53
Q7    1  -0.0740  0.5933  0.7991  11.00000  0.05    0.49
Q8    1   0.0422  0.6003  0.6852  11.00000  0.05    0.49
Q9    1  -0.0091  0.6137  0.8065  11.00000  0.05    0.42
Q10   1  -0.0908  0.5534  0.7960  11.00000  0.05    0.42
Q11   1  -0.0393  0.5935  0.5405  11.00000  0.05    0.41
Q12   1   0.1721  0.6117  0.7672  11.00000  0.05    0.40
Q13   1   0.1568  0.6584  0.8056  11.00000  0.05    0.40
Q14   1   0.0194  0.5624  0.7637  11.00000  0.05    0.39
Q15   1   0.1576  0.6143  0.7471  11.00000  0.05    0.37
Q16   1   0.0562  0.6368  0.6806  11.00000  0.05    0.36
;
_shelx_res_checksum                78584
_shelx_hkl_file
;
 -16  -3   1    2.32    3.83   0
 -16  -2   2    4.94    4.51   0
 -16  -2   3   18.89    4.48   0
 -16  -1   5    0.65    3.90   0
 -16  -1   6  147.69    6.65   0
 -15  -2   0   18.63    4.01   0
 -15  -1   2    3.24    3.59   0
 -15   0   4   -2.27    4.17   0
 -15   0   5   36.31    4.37   0
 -15   0   6    0.24    3.84   0
 -15   0  10    3.08    3.34   0
 -15   0  11    2.28    3.12   0
 -15   0  12    1.39    3.26   0
 -14  -1   0   -0.40    3.21   0
 -14  -1  16   46.36    4.49   0
 -14   0   2   47.06    4.38   0
 -14   0  13    0.48    3.27   0
 -14   0  14    2.71    3.27   0
 -14   1   4   66.31    4.83   0
 -14   1   5    6.98    3.37   0
 -14   1   8   21.25    3.33   0
 -14   1   9    9.42    3.40   0
 -14   1  10    5.80    3.18   0
 -14   1  11    8.53    3.20   0
 -13  -2  18   31.70    3.89   0
 -13  -1  -2   13.57    3.16   0
 -13   0   0   -1.07    3.07   0
 -13   0  15   48.06    4.36   0
 -13   1  12  108.55    4.86   0
 -13   1  13   75.97    4.74   0
 -13   2   5    9.86    3.10   0
 -13   2   6   -0.94    3.14   0
 -13   2   7    7.69    3.29   0
 -13   2   8   49.43    3.99   0
 -13   2   9   17.59    3.55   0
 -12  -1  17  337.02    7.34   0
 -12   0  -2   15.13    2.89   0
 -12   1   0  131.56    4.78   0
 -12   1  14    4.25    3.27   0
 -11   0  16   -1.30    2.88   0
 -11   2  12    6.40    3.03   0
 -11   3   4    0.05    2.70   0
 -11   3   6    6.70    2.94   0
 -11   3   7  108.09    4.40   0
 -11   3   9    4.26    3.01   0
 -10   0  -4  197.11    4.56   0
 -10   0  16  380.98    6.84   0
 -10   1  15    9.82    3.05   0
 -10   2  13  204.98    5.38   0
 -10   3   9   74.77    3.65   0
 -10   3  10  208.59    5.42   0
  -9   0  16    5.63    2.51   0
  -9   1  15   22.78    3.15   0
  -9   2  13  110.01    3.97   0
  -9   3   1   27.15    2.59   0
  -8   0  16  372.24    6.08   0
  -8   1  -4   64.99    2.53   0
  -8   3   0   26.70    2.28   0
  -7   1  14  107.13    3.38   0
  -7   3  10   25.17    2.38   0
  -6   0  -6  147.64    2.65   0
  -6   3   0  699.97    5.97   0
  -6   3   9   57.32    2.48   0
  -5   0  -6   -0.26    0.75   0
  -5   3   8    3.42    1.36   0
  -4   2  -2  657.64    4.37   0
  -4   3   4    1.75    0.96   0
  -4   3   5 1239.68    6.88   0
  -3   0  12   -0.35    0.92   0
  -3   1  10  151.69    2.34   0
 -16  -2   1   15.69    4.60   0
 -16  -1   3  101.31    6.16   0
 -16  -1   4   16.81    4.53   0
 -15   0   3   69.60    5.11   0
 -15   0  13   44.19    4.33   0
 -15   1   9    7.27    3.46   0
 -14  -1  -1    9.17    3.37   0
 -14   0   1    2.21    3.51   0
 -14   0  15   -4.96    3.58   0
 -14   1   3   28.54    4.12   0
 -14   1  12   12.74    3.56   0
 -14   1  13    4.61    3.88   0
 -13  -1  17   39.99    3.99   0
 -13   0  16    2.65    3.24   0
 -13   1   1   10.87    3.35   0
 -13   1  14  255.36    7.04   0
 -13   2   3    6.46    3.15   0
 -13   2   4    3.83    3.32   0
 -13   2  11   29.53    3.88   0
 -12  -1  18  190.41    6.06   0
 -12   0  16  147.99    5.22   0
 -12   1  -1  424.76    7.62   0
 -12   1  15  165.99    5.53   0
 -12   2  12   46.25    3.79   0
 -12   2  13  323.64    7.14   0
 -12   3   5   23.05    3.59   0
 -12   3   7   93.03    4.51   0
 -12   3   8  636.73    9.31   0
 -12   3   9    6.80    3.29   0
 -11   1  -2   10.71    2.65   0
 -11   2   0   64.28    3.67   0
 -11   2  13  110.19    4.66   0
 -11   3  10  113.62    4.67   0
 -10   0  17   -0.61    2.76   0
 -10   3  11   70.90    3.88   0
  -9   1  -4    2.45    2.01   0
  -9   3   0  599.72    7.38   0
  -9   3  11    1.05    2.43   0
  -8   4   4    6.49    2.19   0
  -8   4   5   31.42    2.62   0
  -8   4   6   10.69    2.37   0
  -8   4   7  137.92    4.05   0
  -8   4   8   49.79    2.91   0
  -7   0  -6    0.12    1.07   0
  -7   2  -3  166.33    3.31   0
  -7   2  13  329.78    5.38   0
  -7   3  -1  535.83    5.81   0
  -7   3  11 1353.02   10.19   0
  -7   4   4  158.74    3.62   0
  -7   4   6  483.66    6.07   0
  -7   4   7   83.01    3.10   0
  -6   1  14  180.21    3.91   0
  -6   2  -3  197.19    3.12   0
  -6   2  12   52.58    2.47   0
  -6   3  10  457.40    5.58   0
  -5   2  11    6.29    1.36   0
  -5   3   0    9.24    1.09   0
  -4   1  12    4.05    1.19   0
  -4   2  10    5.20    1.22   0
  -4   3   6 1066.25    6.49   0
  -3   2   8  368.39    3.54   0
 -16  -1   2   31.01    4.56   0
 -16   0   5   10.17    4.52   0
 -15  -1   0   44.14    4.41   0
 -15   0   2    0.45    3.60   0
 -15   1   4   50.01    4.48   0
 -15   1   5   16.13    3.97   0
 -15   1   6    8.54    3.66   0
 -15   1  10   11.20    3.39   0
 -15   1  11   -0.65    3.28   0
 -15   1  12   16.64    3.98   0
 -14  -1  17    0.15    3.43   0
 -14   0   0   12.16    3.48   0
 -14   0  16  134.50    5.88   0
 -14   2   5   -5.11    3.29   0
 -14   2   6   21.89    3.79   0
 -14   2   7    3.35    3.05   0
 -14   2   9    8.98    3.28   0
 -14   2  10   11.72    3.40   0
 -14   2  11   18.90    3.60   0
 -13  -1  18   73.20    4.74   0
 -13   0  -2    2.64    3.39   0
 -13   1   0   25.11    3.63   0
 -13   2   2  138.80    5.43   0
 -13   2  13   77.75    4.75   0
 -13   3   6    8.20    3.13   0
 -13   3   7    7.04    3.35   0
 -13   3   8   20.21    3.58   0
 -13   3   9   32.99    3.68   0
 -12   0  17   12.27    3.47   0
 -12   3   3   45.77    3.83   0
 -12   3  10  837.95   10.73   0
 -12   3  11   59.06    4.29   0
 -11   0  17    6.90    3.02   0
 -11   1  16   12.46    3.15   0
 -11   2  14    6.71    3.12   0
 -11   3   1  278.16    6.02   0
 -11   3   2    3.29    2.61   0
 -11   3  12   16.93    3.28   0
 -11   4   6  208.30    5.65   0
 -11   4   8  188.40    5.38   0
 -10   2  14   50.84    3.45   0
 -10   4   4  221.52    5.37   0
 -10   4   5  119.75    4.32   0
 -10   4   6   26.94    2.46   0
 -10   4   7   62.46    3.49   0
 -10   4   8  149.58    4.82   0
 -10   4   9  107.06    4.37   0
  -9   1  16  126.74    4.30   0
  -9   3  12   11.91    2.66   0
  -9   4   2   53.40    3.01   0
  -9   4   3  179.33    4.64   0
  -8   2  -3    9.05    1.85   0
  -8   4   2    1.30    2.08   0
  -8   4   9   10.15    2.53   0
  -7   1  15  152.51    3.96   0
  -7   4   2   68.77    2.64   0
  -6   1  -5  733.73    5.64   0
  -6   3  -1   35.86    1.80   0
  -6   4   2    4.87    1.48   0
  -6   4   3 1207.09    8.24   0
  -6   4   4  122.19    2.85   0
  -6   4   5  201.53    3.59   0
  -6   4   6  408.75    5.16   0
  -6   4   7    1.63    1.60   0
  -5   1  -5  394.05    3.72   0
  -5   3   9  358.42    4.51   0
 -16  -1   1  149.70    6.84   0
 -16   0   3    6.15    3.97   0
 -16   0   4  140.24    6.77   0
 -15   0   1   23.91    4.14   0
 -15   1  13   -3.08    3.69   0
 -15   2   8    9.23    3.74   0
 -15   2   9    5.36    3.77   0
 -15   2  10    7.99    3.47   0
 -14   0  -1    0.09    3.31   0
 -14   0  17   -3.31    3.63   0
 -14   1   1    4.79    3.60   0
 -14   1  15   30.01    4.33   0
 -14   2   3    8.19    3.81   0
 -14   2   4    8.27    3.31   0
 -14   2  12   47.21    4.31   0
 -14   2  13    1.05    3.46   0
 -13   0  17   88.98    4.88   0
 -13   1  -1    8.18    3.24   0
 -13   1  16  152.61    5.89   0
 -13   2   1   10.07    3.40   0
 -13   2  14    9.06    3.84   0
 -13   3   4   -1.29    3.33   0
 -13   3   5  138.57    5.28   0
 -13   3  11   39.47    4.15   0
 -12   0  18    0.26    3.48   0
 -12   1  16  104.06    4.91   0
 -12   2  15   84.19    4.91   0
 -12   3  12  151.68    5.61   0
 -12   4   6  292.48    6.79   0
 -12   4   7  131.68    5.17   0
 -12   4   8  299.34    7.01   0
 -11   2  15    4.87    3.15   0
 -11   3   0    6.03    3.08   0
 -11   3  13  266.34    6.53   0
 -11   4   3   51.75    3.55   0
 -11   4   4    0.41    2.97   0
 -11   4   5   99.19    4.25   0
 -11   4   9  235.32    6.08   0
 -10   1  -4   34.50    2.79   0
 -10   2  15  209.42    5.56   0
 -10   3  13   22.41    3.23   0
  -9   2  15    3.75    2.54   0
  -9   3  -1   10.85    2.25   0
  -9   3  13    2.70    2.47   0
  -9   4   1    1.30    2.31   0
  -9   4  10   36.89    3.24   0
  -9   4  11   15.85    3.00   0
  -8   1  -5  596.68    6.37   0
  -8   3  -2  129.12    3.66   0
  -8   4   1  458.75    6.19   0
  -8   4  10   34.20    3.02   0
  -7   3  -2    8.83    1.52   0
  -7   3  12  161.73    4.07   0
  -7   4   1  562.00    6.17   0
  -7   4   9   17.88    2.36   0
  -6   2  13  727.83    7.13   0
  -6   4   1 2034.30   10.52   0
  -6   4   8  519.76    5.91   0
  -5   2  12  119.24    2.88   0
  -5   4   3 1083.35    7.16   0
  -5   4   4 1749.80    9.19   0
  -5   4   5   58.68    2.03   0
  -5   4   6  731.40    6.23   0
  -4   2  -3    0.71    0.79   0
  -4   3   0   25.48    1.20   0
  -4   3   8  550.23    4.92   0
  -3   2   9   60.01    1.70   0
  -2   1   9   27.14    1.11   0
 -16   0   2   63.85    5.53   0
 -16   1   4   17.58    4.89   0
 -16   1   5    6.80    4.53   0
 -15   0   0    6.60    3.75   0
 -15   1   2   -2.17    3.72   0
 -15   2   4   61.85    5.03   0
 -15   2  11   14.80    3.74   0
 -15   2  12    5.14    3.66   0
 -14   1  16   41.30    4.51   0
 -14   2   2   89.56    5.11   0
 -14   3   6   11.22    3.70   0
 -14   3   8   38.69    3.98   0
 -14   3   9    0.24    3.17   0
 -14   3  11   -2.19    3.21   0
 -13   0  18    1.04    3.51   0
 -13   1  17   37.44    4.42   0
 -13   2  15   21.79    4.00   0
 -13   3   2    2.57    3.01   0
 -13   3  12    5.06    3.50   0
 -13   4   8   92.90    4.75   0
 -12   1  17  350.88    7.75   0
 -12   3   1   26.64    3.56   0
 -12   3  13    9.14    3.56   0
 -12   4   5  569.33    9.02   0
 -12   4   9    7.90    3.20   0
 -12   4  10    5.60    3.49   0
 -12   4  11   61.86    4.25   0
 -11   2  16    3.38    3.25   0
 -11   3  14    9.35    3.34   0
 -10   1  17    9.76    2.97   0
 -10   2  16   27.62    3.65   0
 -10   3  14   -0.57    2.93   0
 -10   4  12   36.25    3.50   0
 -10   5   5   40.44    3.16   0
 -10   5   6  142.01    4.73   0
  -9   3  -2    3.64    2.19   0
  -9   4  12    5.28    2.87   0
  -8   4   0    9.42    2.10   0
  -8   5   4  558.26    7.08   0
  -8   5   6   25.39    2.67   0
  -7   2  -4   83.65    2.50   0
  -7   3  13  729.68    8.01   0
  -7   4   0  239.00    4.16   0
  -7   4  10  324.43    5.43   0
  -6   2  -4    9.71    1.23   0
  -6   3  -2  335.80    4.22   0
  -6   3  12   87.21    3.30   0
  -6   4   9  135.91    3.36   0
  -5   4   2  509.02    4.93   0
  -5   4   7 1585.41    9.25   0
  -4   1  -5  146.30    2.01   0
  -4   1  13   10.18    1.49   0
  -4   2  11  148.64    2.78   0
  -3   3   2  299.39    2.94   0
  -3   3   3  278.18    2.88   0
  -3   3   4  231.90    2.69   0
  -3   3   5  138.09    2.17   0
  -2   2   6   92.65    1.53   0
 -16   0   1    3.64    4.39   0
 -16   1   3  101.74    6.19   0
 -16   2   6   13.50    4.78   0
 -15   1   1   26.01    4.39   0
 -15   2   3    2.15    3.83   0
 -15   2  13   -1.21    3.61   0
 -15   3   6   30.10    4.10   0
 -15   3   7   12.87    3.98   0
 -15   3   9   10.25    3.87   0
 -15   3  10   27.44    4.06   0
 -14   1  -1    4.97    3.51   0
 -14   2   1    6.49    3.75   0
 -14   2  15   48.76    4.62   0
 -14   3   3  150.83    6.21   0
 -14   3  12   39.74    4.24   0
 -14   3  13   38.94    4.47   0
 -13   1  -2   14.95    3.39   0
 -13   2  -1   -2.25    3.22   0
 -13   2  16   92.04    5.14   0
 -13   3   1  231.59    6.51   0
 -13   3  14    0.32    3.48   0
 -13   4   4    8.04    3.63   0
 -13   4   5    8.09    3.58   0
 -13   4   6  101.48    4.97   0
 -13   4   9   10.58    3.42   0
 -13   4  11    4.33    3.54   0
 -12   2  -2    3.26    2.82   0
 -12   3   0  340.40    7.20   0
 -12   3  14   11.22    3.46   0
 -12   4   2  124.40    4.96   0
 -12   4   3  261.19    6.47   0
 -12   4  12  160.43    5.89   0
 -11   3  15  100.29    4.97   0
 -11   4  12  349.80    7.21   0
 -11   4  13    8.38    3.72   0
 -11   5   7   48.73    3.94   0
 -11   5   8   33.93    3.70   0
 -11   5   9   30.22    3.70   0
 -10   3  15    4.90    3.25   0
 -10   4  13  266.69    6.18   0
 -10   5   4   13.02    2.96   0
 -10   5   8    5.88    2.76   0
 -10   5  10  251.47    6.07   0
  -9   2  -4   59.82    2.85   0
  -9   2  16   71.13    3.72   0
  -8   4  -1  293.26    5.14   0
  -8   5   3  102.03    3.61   0
  -8   5   8   27.06    2.89   0
  -7   2  15  325.48    5.71   0
  -7   3  -3   14.63    1.83   0
  -7   4  11  144.07    4.03   0
  -7   5   4  476.10    6.01   0
  -7   5   5    2.28    1.89   0
  -7   5   6  276.65    4.97   0
  -7   5   7  112.92    3.60   0
  -6   2  14   76.55    2.91   0
  -6   4   0  406.49    4.83   0
  -6   4  10   12.63    1.88   0
  -5   2  -4 2337.84    9.19   0
  -5   2  13   89.12    2.76   0
  -5   3  11  904.48    7.28   0
  -5   4   1  292.26    3.77   0
  -5   4   8 1312.57    8.55   0
  -4   3  -1  137.60    2.21   0
  -4   3   9   60.36    1.89   0
  -3   3   1  269.33    2.76   0
  -3   3   6  651.29    4.60   0
 -16   1   2   26.69    4.77   0
 -16   2   4    0.72    4.36   0
 -16   2   5  124.95    6.85   0
 -15   1   0   46.81    4.64   0
 -15   2   2   17.26    4.22   0
 -15   3   4   11.08    3.77   0
 -15   3   5   61.02    5.21   0
 -15   3  11    1.53    3.20   0
 -15   3  12    2.42    3.64   0
 -15   3  13   17.25    4.02   0
 -14   2   0   58.57    4.64   0
 -14   2  16    5.20    3.69   0
 -14   3   2    2.50    3.78   0
 -14   3  14   13.18    4.13   0
 -14   4   5    3.18    3.58   0
 -14   4   6    5.18    3.75   0
 -14   4   7   -4.31    3.61   0
 -14   4   8   -0.09    2.96   0
 -14   4   9   10.61    3.78   0
 -14   4  10    8.06    3.65   0
 -14   4  11   22.53    3.88   0
 -13   1  18   66.68    4.70   0
 -13   2  17   23.05    4.24   0
 -13   3   0   25.12    4.05   0
 -13   3  15   87.12    5.19   0
 -13   4   3  100.93    5.24   0
 -13   4  12   -0.90    3.52   0
 -13   4  13   37.47    4.65   0
 -12   1  18  190.26    6.27   0
 -12   2  17   52.03    4.31   0
 -12   3  -1   42.88    3.80   0
 -12   3  15    4.58    3.44   0
 -12   4   1   52.74    4.11   0
 -12   4  13   49.25    4.35   0
 -12   5   5   46.56    4.32   0
 -12   5   6  196.96    6.12   0
 -12   5   7   58.34    4.32   0
 -12   5   8  196.36    6.13   0
 -12   5   9  398.30    8.09   0
 -12   5  10    3.13    3.49   0
 -11   2  17   34.53    3.67   0
 -11   5   4   58.79    3.85   0
 -11   5  10   43.81    4.05   0
 -11   5  11   32.56    3.95   0
 -10   2  -4  346.16    6.14   0
 -10   2  17  161.18    5.27   0
 -10   5   2   10.12    3.00   0
 -10   5  11   51.89    3.87   0
  -9   3  -3  104.26    3.66   0
  -9   5   2    8.84    2.51   0
  -9   5  10   85.77    3.87   0
  -9   5  11   94.80    4.15   0
  -8   2  16   81.42    3.67   0
  -8   3  -3    0.01    1.85   0
  -8   5   1   75.82    3.13   0
  -7   3  14   86.28    3.63   0
  -7   4  -1  640.76    6.54   0
  -7   4  12   12.22    2.38   0
  -7   5   2  988.99    8.39   0
  -7   5   9  447.79    6.37   0
  -6   1  -6  162.23    2.77   0
  -6   4  -1 1480.26    8.94   0
  -6   5   3 1379.84    9.18   0
  -6   5   4   35.60    2.16   0
  -6   5   5  608.11    6.35   0
  -6   5   6 1278.40    9.15   0
  -6   5   7  368.76    5.14   0
  -5   4   0  566.57    5.09   0
  -5   4   9  601.33    5.99   0
  -4   2  12   16.64    1.49   0
  -4   4   3   41.72    1.54   0
  -4   4   4   80.64    2.02   0
  -4   4   5   26.74    1.48   0
  -4   4   6  146.74    2.73   0
  -3   3   7    8.36    0.95   0
  -2   2   7  587.35    3.76   0
 -16   1   1  160.85    7.11   0
 -16   2   3   18.63    4.56   0
 -15   2   1   19.08    4.28   0
 -15   3   3   56.92    4.94   0
 -15   4   6   73.99    5.24   0
 -15   4   7    5.56    3.93   0
 -15   4   8   26.78    4.19   0
 -15   4   9    0.33    3.65   0
 -15   4  10   22.49    4.09   0
 -15   4  11    5.75    3.40   0
 -14   2  -1   10.05    3.77   0
 -14   2  17   54.63    4.87   0
 -14   3   1   62.47    4.93   0
 -14   3  15   55.64    5.02   0
 -14   4   3   24.11    3.98   0
 -14   4   4    8.85    3.78   0
 -14   4  12    9.88    3.90   0
 -14   4  13  122.62    6.10   0
 -13   3  16   11.48    3.77   0
 -13   4   2   19.59    3.84   0
 -13   4  14   58.12    4.92   0
 -13   5   5   25.85    4.04   0
 -13   5   6  139.56    5.84   0
 -13   5   7   15.25    3.57   0
 -13   5   8   13.69    3.48   0
 -13   5   9   55.42    4.67   0
 -13   5  10    0.97    3.67   0
 -13   5  11  157.85    6.02   0
 -12   3  16  253.97    6.97   0
 -12   4  14  180.99    6.28   0
 -12   5  11  211.70    6.59   0
 -12   5  12    4.25    3.73   0
 -11   3  16   26.61    3.66   0
 -11   4  14   37.25    3.77   0
 -11   5   2  394.95    7.53   0
 -11   5  12   35.59    3.96   0
 -11   6   7  487.35    8.43   0
 -10   4  14   15.50    3.35   0
 -10   5  12   54.45    3.98   0
 -10   6   5    1.43    2.83   0
 -10   6   6    7.97    3.05   0
 -10   6   7  598.86    8.86   0
 -10   6   8    4.31    3.10   0
  -9   4  14    3.70    2.73   0
  -9   5   1  513.36    7.22   0
  -8   2  -5  257.41    4.45   0
  -8   4  -2  245.70    4.73   0
  -8   6   5   55.19    3.08   0
  -7   2  -5  264.75    4.04   0
  -7   5   1    3.81    1.75   0
  -6   2  -5  441.87    4.65   0
  -6   4  11  680.25    7.14   0
  -6   5   2  243.77    4.05   0
  -6   5   8   47.64    2.44   0
  -5   3  -3  148.68    2.63   0
  -4   2  -4  166.80    2.28   0
  -4   3  -2  542.58    4.24   0
  -4   4   2  161.31    2.63   0
  -3   3   0  116.93    1.88   0
 -16   2   2    3.70    4.44   0
 -16   3   4   54.22    5.56   0
 -15   3   2   92.06    5.67   0
 -15   4   4  120.99    6.30   0
 -15   4   5   37.91    4.80   0
 -15   4  12   12.21    3.88   0
 -14   3   0    2.73    3.64   0
 -14   3  16    1.35    3.84   0
 -14   4   2   26.57    4.36   0
 -14   4  14   36.49    4.59   0
 -14   5   5   23.99    3.88   0
 -14   5   6   23.03    4.13   0
 -14   5   7    8.26    3.79   0
 -14   5   8   19.69    3.94   0
 -14   5   9    4.61    3.50   0
 -14   5  10   10.59    3.65   0
 -14   5  11   32.40    4.23   0
 -13   2  18   31.98    4.31   0
 -13   3  -1   -1.10    3.18   0
 -13   3  17  101.87    5.70   0
 -13   4  15   -1.10    3.61   0
 -13   5   3   58.68    4.70   0
 -13   5   4  300.57    7.52   0
 -13   5  12   15.02    4.25   0
 -12   2  18   12.74    3.82   0
 -12   3  17   21.82    3.96   0
 -12   4  15  115.47    5.44   0
 -12   5  13    0.57    3.76   0
 -12   6   5   39.92    4.02   0
 -12   6   6  357.92    7.93   0
 -12   6   7  159.85    5.84   0
 -12   6   8    9.95    3.77   0
 -12   6   9   79.20    4.91   0
 -11   3  17   28.78    4.08   0
 -11   4  -1   37.48    3.47   0
 -11   4  15    4.08    3.50   0
 -11   5  13  285.84    7.15   0
 -11   6   4  426.38    8.05   0
 -11   6   8   33.84    3.09   0
 -11   6   9  348.65    7.57   0
 -11   6  10    7.67    3.48   0
 -10   4  15  192.36    5.73   0
 -10   6   3   44.47    3.61   0
 -10   6   4  137.91    4.72   0
 -10   6   9  628.97    9.14   0
 -10   6  10    3.65    3.29   0
  -9   3  16    5.67    2.79   0
  -9   4  -2   94.59    3.68   0
  -9   5   0  142.33    4.35   0
  -9   5  13   36.59    3.55   0
  -8   5   0   34.53    2.66   0
  -8   6   3  184.30    4.65   0
  -8   6   4   16.37    2.63   0
  -8   6   7  440.78    6.60   0
  -7   3  -4    2.79    1.43   0
  -7   3  15  421.10    6.55   0
  -7   4  13   10.01    2.43   0
  -7   5   0  262.49    4.54   0
  -7   5  11  359.77    5.98   0
  -7   6   4   90.91    3.19   0
  -7   6   5   52.10    2.97   0
  -7   6   6   51.63    3.02   0
  -6   3  14   74.24    3.20   0
  -6   4  -2   24.07    1.70   0
  -6   4  12  207.15    4.31   0
  -6   5   1    3.57    1.53   0
  -6   5   9  169.94    3.85   0
  -5   2  14  352.55    4.87   0
  -5   4  -1   28.58    1.48   0
  -5   4  10  441.68    5.27   0
  -5   5   3 1568.07    9.03   0
  -5   5   4  556.28    5.54   0
  -5   5   6  668.09    6.22   0
  -4   4   1 1134.67    6.57   0
  -3   3   8  607.54    4.69   0
  -2   2   8  104.04    1.78   0
 -16   2   1   12.16    4.49   0
 -16   3   3    4.49    4.48   0
 -15   3   1   68.38    5.44   0
 -15   4   3    3.70    4.06   0
 -15   5   6   13.04    4.14   0
 -15   5   7   92.56    5.75   0
 -15   5   8   13.56    4.18   0
 -15   5   9   50.50    4.81   0
 -15   5  10    1.41    3.60   0
 -15   5  11   32.81    4.32   0
 -14   3  17    7.15    4.04   0
 -14   4   1   90.79    5.52   0
 -14   4  15   61.60    5.29   0
 -14   5   4  105.73    5.67   0
 -14   5  12   34.24    4.64   0
 -14   5  13   16.95    4.51   0
 -13   3  -2    5.33    3.47   0
 -13   4   0   52.88    4.36   0
 -13   4  16   13.81    3.89   0
 -13   5   2  177.94    6.45   0
 -13   5  13   45.73    4.49   0
 -13   5  14   53.51    4.76   0
 -13   6   5    2.07    3.47   0
 -13   6   6   40.76    4.62   0
 -13   6   7   62.56    4.86   0
 -13   6   8   66.50    4.85   0
 -13   6   9  284.37    7.76   0
 -13   6  10    1.15    3.81   0
 -13   6  11   32.47    4.69   0
 -12   4  -1   17.00    3.39   0
 -12   4  16   35.78    4.28   0
 -12   5  14  114.40    5.56   0
 -12   6   3   12.05    3.86   0
 -12   6   4  452.17    8.77   0
 -12   6  10   70.18    4.62   0
 -12   6  11   -1.20    3.74   0
 -11   4  -2  216.21    5.74   0
 -11   5  14  197.92    6.36   0
 -11   6   3   29.97    3.74   0
 -11   6  11  640.54   10.01   0
 -11   6  12   31.91    3.77   0
 -10   4  16   -6.00    3.09   0
 -10   5  14   24.86    3.59   0
 -10   6   2  126.43    4.71   0
 -10   6  11  141.15    5.28   0
  -9   4  15   62.20    3.80   0
  -9   6  11   52.41    3.79   0
  -8   3  16   36.82    3.12   0
  -8   4  -3  158.92    4.14   0
  -8   5  -1   55.39    2.97   0
  -8   6   2   28.28    2.80   0
  -7   6   3   17.69    2.18   0
  -6   5   0  190.84    3.62   0
  -6   5  10   -0.73    1.93   0
  -5   3  13  579.81    6.23   0
  -5   4  11   44.96    2.42   0
  -5   5   2 2429.18   11.08   0
  -5   5   7    6.29    1.62   0
  -5   5   8  176.04    3.55   0
  -4   2  13   27.53    1.86   0
  -4   3  11  924.58    6.80   0
  -4   4   0  136.59    2.41   0
  -3   2  11  361.32    3.82   0
 -16   3   2  168.93    7.59   0
 -16   4   4   30.40    5.16   0
 -15   3   0    4.99    4.09   0
 -15   4   2   33.20    4.75   0
 -15   5   4   40.15    5.06   0
 -15   5   5   43.61    5.11   0
 -15   5  12   13.89    4.08   0
 -14   3  -1    2.79    3.68   0
 -14   4   0  149.64    6.37   0
 -14   4  16   50.60    4.93   0
 -14   5   2   58.31    4.79   0
 -14   5   3   67.46    4.94   0
 -14   5  14  109.61    6.05   0
 -14   6   5    0.23    4.15   0
 -14   6   6    4.13    4.17   0
 -14   6   7   27.45    4.29   0
 -14   6   8   11.13    3.65   0
 -14   6   9   26.66    4.35   0
 -14   6  10    9.53    3.85   0
 -14   6  11  123.06    5.95   0
 -13   3  18   11.02    4.05   0
 -13   4  -1   47.26    4.24   0
 -13   5  15   10.41    4.13   0
 -13   6   4  136.91    6.06   0
 -13   6  12   93.93    5.53   0
 -12   3  18  291.04    7.62   0
 -12   4  -2    6.50    3.12   0
 -12   4  17   13.52    4.15   0
 -12   5   0   38.33    3.83   0
 -12   5  15   22.34    4.05   0
 -12   6  12   18.61    3.85   0
 -12   6  13   29.71    4.30   0
 -12   7   7  261.44    7.03   0
 -12   7   8   27.58    3.86   0
 -11   5  -1   38.69    3.67   0
 -11   5  15  265.82    7.15   0
 -11   6   1  506.30    8.70   0
 -11   6  13  171.60    6.19   0
 -11   7   5   44.96    4.14   0
 -11   7   6   63.84    4.53   0
 -11   7   7   33.91    3.98   0
 -11   7   8  126.12    5.37   0
 -11   7   9   12.13    3.68   0
 -10   5  15   21.32    3.79   0
 -10   6   1    2.94    2.90   0
 -10   6  12  471.22    8.28   0
 -10   7   4  636.07    9.07   0
 -10   7   6  244.75    6.19   0
 -10   7   7   14.88    3.47   0
 -10   7   8  200.65    5.93   0
  -9   4  16   51.39    3.97   0
  -9   6   1   15.67    2.94   0
  -8   4  15    3.74    2.60   0
  -8   6   1  754.07    8.27   0
  -7   4  -3   16.31    1.75   0
  -7   4  14  343.19    5.95   0
  -7   5  -1  211.30    4.10   0
  -7   6   2  764.98    7.70   0
  -7   6   9  438.05    6.51   0
  -6   4  13  648.41    7.28   0
  -6   5  11    1.33    1.98   0
  -6   6   3  132.91    3.38   0
  -6   6   4 1799.02   10.95   0
  -6   6   5   25.26    2.21   0
  -6   6   6   88.00    3.03   0
  -6   6   7    1.73    1.88   0
  -5   4  -2  402.13    4.29   0
  -5   5   1   78.80    2.28   0
  -5   5   9   11.90    1.99   0
  -4   1  -6  883.73    4.73   0
  -4   4   9    2.28    1.12   0
  -3   3  -1  508.38    3.66   0
 -16   3   1   -1.74    4.14   0
 -16   4   3   26.38    5.21   0
 -15   4   1   37.77    4.83   0
 -15   5   3   27.39    4.71   0
 -15   6   6   75.57    5.51   0
 -15   6   7   10.68    4.25   0
 -15   6   8    2.56    4.14   0
 -15   6   9   23.02    4.21   0
 -15   6  10    5.62    3.61   0
 -15   6  11    6.02    3.90   0
 -14   4  17   22.81    4.64   0
 -14   5   1   15.06    4.50   0
 -14   5  15    1.82    4.19   0
 -14   6   4    1.16    3.80   0
 -14   6  12   74.85    5.44   0
 -14   6  13   22.44    4.63   0
 -13   4  17    1.53    3.48   0
 -13   5   0   16.51    3.81   0
 -13   5  16  189.71    6.75   0
 -13   6   2  322.09    8.17   0
 -13   6   3    5.90    3.63   0
 -13   6  13   13.03    4.26   0
 -13   6  14   97.08    6.07   0
 -13   7   6   11.55    4.15   0
 -13   7   7   79.54    5.31   0
 -13   7   8    0.88    3.78   0
 -13   7   9   47.49    4.84   0
 -13   7  10  137.54    6.20   0
 -12   5  16    3.27    3.72   0
 -12   6   1   41.72    4.21   0
 -12   6  14   40.78    4.67   0
 -12   7   4   13.89    3.94   0
 -12   7   5   57.32    4.71   0
 -12   7   6   67.03    4.53   0
 -12   7   9   42.44    4.20   0
 -12   7  10    5.68    3.89   0
 -12   7  11   44.94    4.67   0
 -11   4  17    4.38    3.44   0
 -11   5  16   28.24    4.17   0
 -11   6  14   19.89    4.05   0
 -11   7  10    0.32    3.25   0
 -11   7  11   10.78    3.91   0
 -10   4  17   40.80    3.90   0
 -10   6  13   69.83    4.20   0
 -10   7  11  230.36    6.44   0
  -9   5  15    6.58    2.99   0
  -9   6  13    0.36    3.00   0
  -9   7   9  536.13    8.36   0
  -9   7  10   10.82    3.25   0
  -8   5  -2   17.03    2.29   0
  -8   6   0  118.38    3.86   0
  -8   7   4  100.94    3.95   0
  -8   7   6    2.71    2.44   0
  -7   3  -5  211.99    3.89   0
  -7   5  -2    2.86    1.90   0
  -7   5  13   10.73    2.55   0
  -7   6   1   56.62    2.69   0
  -6   2  -6   36.53    1.78   0
  -6   4  -3  221.50    3.61   0
  -6   5  -1  431.23    5.15   0
  -6   6   2 1012.81    8.18   0
  -6   6   8   51.01    2.63   0
  -5   4  12    5.42    1.87   0
  -5   5   0  724.31    6.05   0
  -4   3  12   22.05    1.68   0
  -4   4  -1   20.68    1.21   0
  -4   4  10  505.57    5.23   0
  -4   5   4   45.58    1.74   0
  -4   5   5    2.30    1.22   0
  -3   4   3   77.50    1.79   0
  -3   4   4  943.09    5.69   0
  -3   4   5    2.79    0.89   0
  -3   4   6    2.86    1.08   0
  -2   2   9 3631.22    9.91   0
  -2   3   4   11.62    0.83   0
  -2   3   5 1035.75    5.12   0
 -16   4   2   42.72    5.75   0
 -15   4   0   26.26    4.81   0
 -15   5   2   78.21    5.53   0
 -15   6   4  219.96    7.94   0
 -15   6   5   14.41    4.67   0
 -14   4  -1   11.23    3.84   0
 -14   5  16   44.35    5.03   0
 -14   6   3   54.93    5.00   0
 -14   6  14    6.14    4.21   0
 -14   7   6  232.62    7.79   0
 -14   7   7   39.29    4.72   0
 -14   7   8   17.39    3.96   0
 -14   7   9  110.88    5.84   0
 -14   7  10   37.59    4.58   0
 -14   7  11    2.06    4.08   0
 -13   4  -2  212.94    6.53   0
 -13   4  18   59.36    4.98   0
 -13   6   1   44.14    4.49   0
 -13   6  15   11.91    3.89   0
 -13   7   4   18.63    4.36   0
 -13   7   5  217.06    7.25   0
 -13   7  11   21.79    4.43   0
 -13   7  12  235.62    7.66   0
 -12   4  18    4.50    3.75   0
 -12   6   0   21.02    3.91   0
 -12   6  15   14.28    4.11   0
 -12   7   3    9.39    3.82   0
 -12   7  12   23.85    4.30   0
 -11   5  -2   24.22    3.40   0
 -11   6  15   75.14    5.17   0
 -11   7   2  217.66    6.30   0
 -11   7  12  156.92    5.99   0
 -11   8   7    3.18    3.17   0
 -10   5  16   21.75    3.62   0
 -10   6  14  250.14    6.65   0
 -10   7   2   37.58    3.54   0
 -10   7  12   21.67    3.77   0
  -8   4  -4    1.07    1.88   0
  -8   4  16   64.86    3.68   0
  -8   7   2  422.49    6.64   0
  -8   7   3  752.75    8.55   0
  -7   4  -4 1416.86    9.65   0
  -7   4  15   12.28    2.65   0
  -7   6   0  732.27    7.44   0
  -7   6  11  224.23    5.08   0
  -7   7   8   69.45    3.44   0
  -6   3  -5   23.71    1.64   0
  -6   4  14  243.53    4.76   0
  -6   5  12   25.26    2.48   0
  -6   6   1  231.77    4.12   0
  -6   6   9  241.08    4.68   0
  -5   5  10  513.77    5.86   0
  -5   6   4  206.01    3.69   0
  -5   6   6   75.51    2.60   0
  -4   2  -5    5.46    0.81   0
  -4   5   2   57.33    1.85   0
  -4   5   3  395.62    4.33   0
  -4   5   6  126.67    2.67   0
  -4   5   7  559.27    5.35   0
  -3   2  12   10.59    1.28   0
  -3   3  10   22.01    1.43   0
  -3   4   2  281.84    3.08   0
  -3   4   7  349.42    3.76   0
  -2   3   6  135.49    2.02   0
 -16   4   1    1.51    4.35   0
 -15   5   1   24.82    4.70   0
 -15   6   3   29.28    4.96   0
 -15   7   6  101.67    6.31   0
 -15   7   7    7.88    4.12   0
 -15   7   8  200.91    7.47   0
 -15   7   9  134.75    6.37   0
 -15   7  10   12.84    4.14   0
 -15   7  11   30.59    4.68   0
 -14   5   0    6.27    3.88   0
 -14   6   2   27.62    4.28   0
 -14   6  15    9.05    4.49   0
 -14   7   4   38.67    4.98   0
 -14   7   5   34.73    4.51   0
 -14   7  12   75.58    5.66   0
 -14   7  13  101.95    6.24   0
 -13   5  17    1.11    3.56   0
 -13   6  16   97.15    5.93   0
 -13   7   3   12.86    4.14   0
 -13   7  13   12.29    4.34   0
 -13   8   7  120.32    6.07   0
 -13   8   8   58.22    5.04   0
 -13   8   9   12.30    4.20   0
 -13   8  10   53.80    5.23   0
 -12   5  -2   10.82    3.27   0
 -12   5  17  155.72    6.17   0
 -12   6  16   81.59    5.50   0
 -12   7   2   43.64    4.36   0
 -12   7  13   59.32    4.72   0
 -12   7  14    3.09    4.20   0
 -12   8   5  300.24    7.80   0
 -12   8   6   46.45    4.56   0
 -12   8   7  206.93    6.72   0
 -12   8   8   21.72    4.18   0
 -12   8   9   -5.13    3.72   0
 -12   8  10    5.08    3.98   0
 -11   5  17   85.51    5.00   0
 -11   7  13   77.98    5.02   0
 -11   8   4   91.87    5.02   0
 -11   8   6  365.59    7.79   0
 -11   8   8   94.32    4.88   0
 -11   8   9    3.40    3.53   0
 -11   8  10  173.66    6.21   0
 -10   7   1  121.86    4.74   0
 -10   7  13   45.83    4.14   0
 -10   8   5  235.83    6.23   0
 -10   8   6  319.05    6.94   0
 -10   8   7  138.28    4.74   0
 -10   8   8  442.93    8.15   0
 -10   8  10  246.07    6.71   0
  -9   5  -3  306.66    5.79   0
  -9   5  16   20.27    3.29   0
  -9   7  12   98.67    4.62   0
  -9   8   6   50.01    3.85   0
  -9   8   8   24.40    3.52   0
  -9   8   9   71.41    4.08   0
  -8   5  -3  281.32    5.15   0
  -8   5  15   72.66    3.74   0
  -8   6  -1  801.30    8.46   0
  -8   7   1  206.55    4.87   0
  -7   5  14  542.02    7.45   0
  -7   6  -1  249.33    4.68   0
  -7   7   2  371.18    5.75   0
  -7   7   3  286.24    5.14   0
  -7   7   9    3.12    2.46   0
  -6   5  -2   33.11    1.90   0
  -6   6   0 1256.15    8.95   0
  -5   4  -3  213.43    3.17   0
  -5   4  13  168.08    3.84   0
  -5   5  11   70.45    2.76   0
  -5   6   3  189.27    3.49   0
  -4   4  11  213.19    3.67   0
  -4   5   8  434.83    4.84   0
  -3   3  -2  209.53    2.37   0
  -3   4   1    2.33    0.86   0
 -15   5   0    8.60    4.37   0
 -15   6   2   17.09    4.46   0
 -15   7   4   16.93    4.54   0
 -15   7   5   21.83    4.85   0
 -14   5  -1   21.60    4.20   0
 -14   6   1  289.20    8.20   0
 -14   6  16    5.66    4.37   0
 -14   7   3  101.86    6.07   0
 -14   7  14  100.20    6.26   0
 -14   8   6   -1.78    4.16   0
 -14   8   7   17.36    4.27   0
 -14   8   8   44.54    4.66   0
 -14   8   9   62.00    5.14   0
 -14   8  10  186.39    7.14   0
 -14   8  11    5.54    4.25   0
 -13   5  18   35.63    4.60   0
 -13   7   2   66.61    5.10   0
 -13   7  14   28.55    4.16   0
 -13   8   4   68.28    4.96   0
 -13   8   5  497.27   10.06   0
 -13   8   6   36.46    4.40   0
 -13   8  11    2.24    4.06   0
 -13   8  12   -1.41    4.24   0
 -12   5  18   22.07    4.22   0
 -12   7  15   27.53    4.63   0
 -12   8   4    6.21    3.73   0
 -12   8  11    8.16    3.78   0
 -12   8  12   53.60    4.93   0
 -11   7   0    9.58    3.26   0
 -11   7  14  297.45    7.72   0
 -11   8   3  136.75    5.54   0
 -11   8  11   14.19    3.49   0
 -10   5  17   66.59    4.45   0
 -10   6  16   32.24    4.00   0
 -10   7   0   23.75    3.31   0
 -10   8   3   -0.54    3.11   0
  -9   6  -2   -0.88    2.47   0
  -9   6  15   15.09    3.28   0
  -9   7  13  202.56    5.80   0
  -9   8  10    3.40    3.40   0
  -8   6  14  186.54    5.25   0
  -8   8   4   -0.30    2.58   0
  -7   5  -3  404.67    5.41   0
  -7   7   1    5.37    2.14   0
  -6   4  -4   26.03    1.62   0
  -6   5  13   17.90    2.41   0
  -6   6  11   13.18    2.27   0
  -6   7   3   20.88    2.12   0
  -6   7   4    3.86    1.88   0
  -6   7   5  520.34    6.38   0
  -6   7   6  602.75    6.87   0
  -6   7   7 2097.69   12.64   0
  -6   7   8   23.61    2.59   0
  -5   2  -6  303.90    3.42   0
  -5   6   2  282.00    4.18   0
  -5   6   8  204.50    3.90   0
  -4   3  13   -2.54    1.36   0
  -4   4  -2  122.43    2.24   0
  -4   5   1 1366.05    7.60   0
  -3   4   8   12.23    1.11   0
  -2   2  10  449.11    3.67   0
  -2   3   7  175.68    2.33   0
 -15   6   1    5.85    4.46   0
 -15   7   3   -1.04    4.35   0
 -15   8   6    7.30    4.19   0
 -15   8   7   30.50    4.61   0
 -15   8   8    9.18    4.38   0
 -15   8   9   16.78    4.34   0
 -15   8  10    8.69    4.33   0
 -14   6   0   45.52    4.77   0
 -14   7   2   20.04    4.70   0
 -14   7  15   96.15    6.26   0
 -14   8   4   50.47    5.05   0
 -14   8   5   27.60    4.62   0
 -14   8  12  110.99    6.21   0
 -14   8  13   47.50    5.35   0
 -13   6  -1  204.80    6.76   0
 -13   6  17    1.15    3.94   0
 -13   7   1   17.34    4.11   0
 -13   8   3  191.12    7.04   0
 -13   8  13   21.36    4.60   0
 -13   9   8  280.45    7.88   0
 -13   9   9   88.13    5.27   0
 -12   6  -2   11.80    3.66   0
 -12   6  17    6.56    3.87   0
 -12   7   0   13.12    3.59   0
 -12   8  13    3.27    4.00   0
 -12   9   6   77.37    5.15   0
 -12   9   7    8.44    3.96   0
 -12   9   8   28.34    4.35   0
 -12   9   9   45.84    4.81   0
 -12   9  10   47.26    4.60   0
 -11   6  -2   10.76    3.08   0
 -11   6  17  287.97    7.57   0
 -11   8  13    3.85    3.84   0
 -11   9   6   27.31    4.00   0
 -11   9   7   25.16    4.00   0
 -11   9   8   77.32    4.92   0
 -11   9   9   -0.16    3.64   0
 -11   9  10   15.26    4.16   0
 -10   7  -1  447.07    7.84   0
 -10   8   2    6.05    3.09   0
 -10   8  12   50.06    4.32   0
 -10   9   6   48.43    4.12   0
 -10   9   7   -6.40    3.20   0
 -10   9   8  152.09    5.70   0
  -9   5  -4  151.85    4.48   0
  -9   8  11  455.20    8.10   0
  -8   5  -4  129.54    3.87   0
  -8   7   0  637.56    7.83   0
  -8   7  13  183.87    5.36   0
  -7   4  -5   14.01    1.83   0
  -7   6  -2   23.44    2.32   0
  -7   7  11  151.62    4.48   0
  -7   8   7   28.23    2.93   0
  -6   5  -3   53.75    2.29   0
  -6   6  -1  255.70    4.19   0
  -6   6  12  310.60    5.54   0
  -6   7   2    5.05    1.79   0
  -5   3  -5  882.36    6.00   0
  -5   5  -2  169.83    3.08   0
  -5   5  12  353.42    5.21   0
  -5   6   1  602.17    5.80   0
  -5   6   9  224.93    4.10   0
  -4   5   0  274.87    3.48   0
  -3   3  11    3.87    0.96   0
  -3   4   0  133.62    2.16   0
 -15   6   0   40.43    5.13   0
 -15   7   2   42.39    5.15   0
 -15   8   4   30.55    4.81   0
 -15   8   5   79.39    6.00   0
 -14   6  -1  227.91    7.47   0
 -14   7   1   11.38    4.27   0
 -14   8   3   38.99    4.77   0
 -14   8  14   21.81    4.86   0
 -14   9   6   20.45    4.29   0
 -14   9   7  192.03    7.29   0
 -14   9   8    6.11    3.98   0
 -14   9   9   -1.66    3.97   0
 -14   9  10   49.04    5.29   0
 -14   9  11  149.31    6.75   0
 -13   6  18   -5.88    3.92   0
 -13   8   2   43.17    4.74   0
 -13   8  14    2.30    4.15   0
 -13   9   5    2.34    4.25   0
 -13   9   6   99.14    5.79   0
 -13   9   7    8.37    3.77   0
 -13   9  10   13.43    4.19   0
 -13   9  11   41.23    4.92   0
 -13   9  12    5.61    3.79   0
 -12   6  18   65.43    5.13   0
 -12   7  -1   48.11    4.38   0
 -12   7  16   10.95    3.92   0
 -12   8   1   15.37    3.80   0
 -12   8  14   41.57    4.64   0
 -12   9   4    0.95    3.78   0
 -12   9   5   45.14    4.71   0
 -12   9  11   21.63    4.57   0
 -12   9  12   12.75    4.00   0
 -11   7  -1   22.33    3.48   0
 -11   7  16  108.13    5.55   0
 -11   8   1   73.79    4.49   0
 -11   8  14   24.19    4.23   0
 -11   9   4    7.06    3.72   0
 -11   9  11   13.39    3.95   0
 -10   6  17   14.20    3.54   0
 -10   8   1   93.00    4.49   0
 -10   9   4    2.64    3.28   0
 -10   9   5  329.26    7.15   0
 -10   9   9    7.00    3.23   0
 -10   9  10  286.53    7.18   0
 -10   9  11   49.48    4.60   0
  -9   6  16  146.31    5.21   0
  -9   9   6  119.72    4.74   0
  -9   9   8  506.14    8.35   0
  -8   8   2  127.34    4.17   0
  -7   5  -4   -0.69    1.82   0
  -7   7   0  670.37    7.36   0
  -7   8   3  459.49    6.56   0
  -7   8   4   38.32    2.78   0
  -7   8   8  147.73    4.44   0
  -7   8   9    5.00    2.61   0
  -6   7   1   35.34    2.25   0
  -5   4  -4   30.90    1.54   0
  -5   4  14   18.50    2.07   0
  -5   6   0   14.76    1.45   0
  -5   6  10  179.29    3.77   0
  -4   4  12   35.69    1.85   0
  -4   5  10 1112.78    7.83   0
  -4   6   4   54.84    2.06   0
  -4   6   5 1791.79    9.52   0
  -3   4   9  870.71    5.97   0
  -2   3   8  684.47    4.49   0
 -15   7   1  123.63    6.73   0
 -15   8   3   65.99    5.75   0
 -15   9   6   25.68    4.93   0
 -15   9   7   24.16    4.62   0
 -15   9   8  108.29    6.18   0
 -15   9   9   26.39    4.67   0
 -14   7   0   66.77    5.38   0
 -14   8   2  150.63    6.69   0
 -14   8  15    3.21    4.84   0
 -14   9   4   22.99    4.30   0
 -14   9   5  323.11    9.00   0
 -14   9  12    1.83    4.30   0
 -14   9  13   70.99    5.66   0
 -13   6  -2   13.48    3.75   0
 -13   7  -1    1.19    3.52   0
 -13   7  17   60.98    5.19   0
 -13   8   1   83.36    5.36   0
 -13   9   3    5.10    3.83   0
 -13   9   4   13.20    4.31   0
 -13   9  13   41.75    4.89   0
 -12   7  17    6.85    4.01   0
 -12   8  15   58.42    4.99   0
 -12   9   3   15.01    3.99   0
 -12   9  13    1.14    3.89   0
 -12  10   7   14.09    3.85   0
 -12  10   8    2.93    3.61   0
 -12  10   9    7.52    3.79   0
 -11   7  17    1.91    3.77   0
 -11   8  15   -0.79    3.80   0
 -11   9   2  118.29    5.09   0
 -11   9   3  484.75    8.83   0
 -11   9  12    9.90    3.54   0
 -11   9  13   62.01    4.75   0
 -11  10   7  217.96    6.59   0
 -11  10   8   40.77    4.11   0
 -10   8   0  212.47    5.77   0
 -10   8  14    4.19    3.49   0
 -10   9   2   93.41    4.40   0
 -10   9   3  651.75    9.47   0
 -10   9  12  122.48    5.51   0
  -9   7  15   53.52    4.02   0
  -9   8  13  247.69    6.42   0
  -9   9  10 1637.38   14.63   0
  -9   9  11   -2.00    2.97   0
  -8   6  -3  643.45    7.55   0
  -8   6  16    9.33    3.11   0
  -8   7  14  409.69    7.29   0
  -8   8   1   10.92    2.69   0
  -8   8  12  155.63    5.09   0
  -8   9   4   37.90    3.18   0
  -7   7  -1   23.07    2.19   0
  -7   8   2  336.13    5.63   0
  -6   4  -5   29.29    1.83   0
  -6   6  -2  450.92    5.38   0
  -6   6  13   23.82    2.53   0
  -6   7  11   23.38    2.75   0
  -6   8   5 1357.36   10.32   0
  -5   5  13  266.30    4.76   0
  -5   6  11  146.24    3.63   0
  -5   7   3  953.21    7.75   0
  -5   7   4 1331.05    9.14   0
  -5   7   6   70.59    2.57   0
  -5   7   7  429.02    5.54   0
  -4   5  -1 1263.83    7.15   0
  -4   6   3  647.43    5.70   0
  -4   6   6   77.68    2.36   0
  -4   6   7 2844.69   12.29   0
  -3   4  -1  279.42    2.96   0
  -3   5   3  228.66    3.06   0
  -3   5   4  261.74    3.27   0
  -3   5   5  916.01    6.00   0
  -3   5   6   -0.43    0.85   0
 -15   7   0   23.52    4.79   0
 -15   8   2    1.60    4.27   0
 -15   9   4    6.60    4.32   0
 -15   9   5   27.34    5.10   0
 -14   7  -1   47.92    4.99   0
 -14   8   1    1.48    4.08   0
 -14   9   3   56.27    5.48   0
 -14   9  14    1.35    4.49   0
 -14  10   7   29.14    4.56   0
 -14  10   8   48.51    5.05   0
 -14  10   9   50.07    5.12   0
 -14  10  10  105.11    6.38   0
 -14  10  11   71.97    5.61   0
 -13   7  18    6.96    3.93   0
 -13   9  14    2.35    4.52   0
 -13  10   5  211.25    7.20   0
 -13  10   6  110.00    6.02   0
 -13  10   7   81.44    5.58   0
 -13  10   8   79.21    5.23   0
 -13  10   9    2.46    3.59   0
 -13  10  10   -3.96    3.95   0
 -13  10  11    3.30    4.23   0
 -13  10  12    1.88    4.56   0
 -12   7  -2   -2.24    3.06   0
 -12   7  18   88.54    5.52   0
 -12   8  16   14.11    4.35   0
 -12   9  14    9.01    4.10   0
 -12  10   5   46.16    4.76   0
 -12  10   6   79.52    5.06   0
 -12  10  10   -3.94    4.09   0
 -12  10  11  142.64    6.59   0
 -11   8  -1  236.90    6.59   0
 -11   8  16   91.86    5.39   0
 -11   9   1   10.08    3.10   0
 -11   9  14   -1.41    3.93   0
 -11  10   4   -0.31    3.27   0
 -11  10   5  295.94    7.46   0
 -11  10   6   22.71    3.65   0
 -11  10   9  115.61    5.44   0
 -11  10  10    6.59    3.82   0
 -11  10  11   20.74    4.21   0
 -10   7  17   -1.81    3.50   0
 -10   8  -1  182.03    5.50   0
 -10   9   1  468.42    8.09   0
 -10   9  13  307.31    7.64   0
 -10  10   5  603.01    9.54   0
 -10  10   7  133.18    5.41   0
 -10  10   8  303.36    7.33   0
 -10  10   9   15.73    3.69   0
 -10  10  10  150.92    5.67   0
  -9   6  -4   90.24    3.91   0
  -9   9  12  307.77    7.14   0
  -8   7  -2  240.90    5.06   0
  -8   8   0  599.70    7.74   0
  -8   8  13  239.38    6.04   0
  -8   9   3  565.80    7.88   0
  -7   6  -3 1081.14    8.81   0
  -7   8   1  797.62    8.24   0
  -7   8  11   43.04    3.25   0
  -6   5  -4  265.45    4.13   0
  -6   8   3  616.92    6.96   0
  -6   8   4    8.29    2.05   0
  -6   8   8    1.37    2.19   0
  -5   5  -3  124.85    2.59   0
  -5   6  -1  865.78    6.76   0
  -5   7   2  570.93    6.02   0
  -4   4  13   12.15    1.71   0
  -4   5  11   13.13    1.59   0
  -4   6   2 1625.02    8.91   0
  -4   6   8   36.48    1.83   0
  -3   3  12   19.17    1.41   0
  -3   5   2  254.60    3.23   0
  -3   5   7  199.19    2.99   0
 -15   8   1    9.46    4.46   0
 -15   9   3    5.04    4.48   0
 -15  10   6   55.62    5.61   0
 -15  10   7   13.92    4.48   0
 -14   8   0  236.62    7.88   0
 -14   9   2   67.15    5.45   0
 -14  10   5   17.73    4.56   0
 -14  10   6    1.63    4.25   0
 -14  10  12    1.90    4.49   0
 -14  10  13    4.59    4.35   0
 -13   7  -2   48.87    4.50   0
 -13   8  17   24.89    4.49   0
 -13   9   1   72.33    5.31   0
 -13   9  15    2.83    3.98   0
 -13  10   4  225.57    7.58   0
 -13  10  13   18.18    4.68   0
 -12   8  -1   -3.67    3.23   0
 -12   8  17   56.49    4.93   0
 -12   9   1   33.84    4.28   0
 -12   9  15    1.66    4.12   0
 -12  10   3   47.04    4.64   0
 -12  10   4  122.97    5.63   0
 -12  10  12   -1.23    3.54   0
 -12  10  13   46.20    4.82   0
 -11   7  -3  146.02    5.20   0
 -11  10   3  172.44    6.16   0
 -11  10  12   13.83    4.10   0
 -10   8  16   62.80    4.55   0
 -10   9  14   32.26    4.17   0
 -10  10   4   73.74    4.36   0
 -10  10  11  113.51    5.41   0
  -9   7  -3  263.34    5.67   0
  -9   8  15  203.86    6.04   0
  -9   9  13   -1.52    3.25   0
  -9  10   4  316.10    6.72   0
  -9  10   5    5.65    3.02   0
  -9  10   6   11.74    3.03   0
  -9  10   7    3.66    2.90   0
  -9  10   8   11.17    3.38   0
  -9  10   9   -6.47    3.28   0
  -9  10  10  179.33    5.79   0
  -8   6  -4   55.89    2.93   0
  -8   8  -1    3.19    2.37   0
  -8   9   2  463.06    7.16   0
  -8   9  11  726.46    9.50   0
  -7   4  -6  181.38    3.73   0
  -7   5  -5   22.36    2.05   0
  -7   7  -2  435.65    5.94   0
  -7   8   0   34.53    2.67   0
  -7   9   3   26.32    2.64   0
  -7   9   4    8.27    2.63   0
  -7   9   5    7.59    2.46   0
  -7   9   6  885.96    9.15   0
  -7   9   7    8.41    2.46   0
  -7   9   8   82.44    3.78   0
  -6   6  14  105.66    3.63   0
  -6   7  -1    3.29    1.59   0
  -6   7  12    3.35    2.25   0
  -6   8   2    1.60    1.79   0
  -6   8   9   31.19    2.69   0
  -5   6  12   38.14    2.45   0
  -5   7   1    0.20    1.50   0
  -5   7   9   74.19    2.76   0
  -4   2  -6  487.39    3.70   0
  -4   6   1   50.05    1.94   0
  -4   6   9 1449.53    9.07   0
  -3   5   1   95.03    2.09   0
  -3   5   8    0.19    1.13   0
  -2   4   3  156.61    2.19   0
  -2   4   4  717.85    4.48   0
 -15   8   0    9.54    4.63   0
 -15   9   2    7.44    4.52   0
 -15  10   4   26.10    4.90   0
 -15  10   5   33.60    5.24   0
 -14   8  -1   20.03    4.97   0
 -14   9   1   47.67    5.28   0
 -14  10   3  114.69    6.54   0
 -14  10   4  113.20    6.16   0
 -14  10  14   12.64    5.08   0
 -14  11   7    5.99    4.38   0
 -14  11   8  103.83    6.31   0
 -14  11   9    1.19    4.31   0
 -14  11  10   66.22    5.73   0
 -14  11  11   15.19    4.50   0
 -13   8  -1   14.59    3.88   0
 -13   8  18    3.64    3.95   0
 -13  10   2   16.71    4.70   0
 -13  10   3  204.76    7.23   0
 -13  10  14   18.60    4.79   0
 -13  11   6    8.50    4.20   0
 -13  11   7   99.29    5.90   0
 -13  11   8    4.24    3.83   0
 -13  11   9  168.47    6.83   0
 -13  11  10   15.41    4.38   0
 -13  11  11   32.75    5.05   0
 -12   8  18   -3.22    4.07   0
 -12   9  16   31.61    4.77   0
 -12  10  14   15.21    4.16   0
 -12  11   5   32.73    4.61   0
 -12  11   6   50.52    4.89   0
 -12  11   7  119.11    5.97   0
 -12  11   8    4.18    3.85   0
 -12  11   9    7.05    4.22   0
 -12  11  10  164.06    6.78   0
 -12  11  11   -0.28    4.14   0
 -11   8  17    0.58    3.63   0
 -11   9  16   15.35    4.28   0
 -11  10   2   47.39    4.27   0
 -11  10  13    7.57    4.16   0
 -11  11   5   11.29    3.81   0
 -11  11   6   15.17    3.92   0
 -11  11   7  126.26    5.68   0
 -11  11   8    1.86    3.66   0
 -11  11   9   17.33    4.08   0
 -11  11  10    2.52    3.79   0
 -10   9   0  143.39    5.10   0
 -10  10   2  118.62    5.07   0
 -10  10  12  221.53    6.74   0
 -10  11   6   14.90    3.39   0
 -10  11   7   81.74    4.93   0
 -10  11   8   47.21    4.15   0
  -9   9  14    0.97    3.52   0
  -9  10   3   14.93    3.18   0
  -9  10  11  152.09    5.57   0
  -8   7  -3  121.94    3.91   0
  -8   7  16  170.29    5.33   0
  -8   9   1  849.39    9.34   0
  -8   9  12    9.77    3.10   0
  -8  10   9  500.50    8.02   0
  -7   6  -4  170.34    3.93   0
  -7   9   2    6.77    2.45   0
  -7   9  10   73.56    3.86   0
  -6   6  -3   31.38    1.91   0
  -6   8   1  522.74    6.29   0
  -6   8  10  129.06    3.95   0
  -5   3  -6  543.38    4.66   0
  -5   4  -5  541.46    4.92   0
  -5   6  -2   48.06    1.96   0
  -5   7  10    2.26    1.67   0
  -4   5  -2 1783.85    8.37   0
  -4   5  12  286.64    4.34   0
  -4   6   0   70.16    2.04   0
  -3   4  -2 3778.58   10.44   0
  -2   4   2  349.25    3.18   0
  -2   4   6   46.20    1.35   0
 -15   9   1    0.08    4.16   0
 -15  10   3   20.00    5.01   0
 -15  11   6    4.17    4.51   0
 -14   9   0    2.58    4.23   0
 -14  10   2  147.97    6.96   0
 -14  11   5    5.66    4.40   0
 -14  11   6  313.73    9.04   0
 -14  11  12   79.02    6.10   0
 -14  11  13   45.15    5.46   0
 -13   9  17    1.69    4.13   0
 -13  10   1   52.00    5.28   0
 -13  10  15   -0.19    3.97   0
 -13  11   4    5.80    4.17   0
 -13  11   5    9.17    3.89   0
 -13  11  12    8.36    4.24   0
 -13  11  13   40.35    5.21   0
 -12   9  -1   52.66    4.44   0
 -12   9  17    3.92    4.10   0
 -12  10   1   95.56    5.36   0
 -12  10  15   67.04    5.18   0
 -12  11   4   11.71    4.13   0
 -12  11  12   21.29    4.48   0
 -12  11  13    9.97    4.02   0
 -11   9  -1   15.96    3.54   0
 -11  10  14   87.76    5.21   0
 -11  11  11    3.69    4.01   0
 -11  11  12    5.88    3.97   0
 -10   9  -1   69.04    4.09   0
 -10  10   1   21.61    3.56   0
 -10  10  13   -0.12    3.30   0
 -10  11   4  293.06    7.10   0
 -10  11   5   37.63    4.10   0
 -10  11   9    1.48    3.52   0
 -10  11  10   37.44    4.33   0
 -10  11  11    2.33    3.37   0
  -9   8  16   11.08    3.40   0
  -9  11   6   78.19    4.42   0
  -9  11   7  142.26    5.28   0
  -9  11   8  195.59    5.96   0
  -8   8  -2 1041.71    9.94   0
  -8   8  15   10.60    3.06   0
  -8   9   0    1.53    2.52   0
  -8  10  10   21.45    3.43   0
  -7   7  -3   55.99    2.84   0
  -7   8  -1  250.63    4.85   0
  -7   9   1  148.06    4.21   0
  -6   4  -6  278.33    4.03   0
  -6   7  -2  104.59    2.96   0
  -6   8   0    2.27    1.71   0
  -6   8  11  229.78    5.00   0
  -6   9   4   12.27    2.22   0
  -6   9   5   29.82    2.74   0
  -6   9   6  598.64    7.28   0
  -6   9   7   76.01    3.36   0
  -6   9   8  250.46    5.01   0
  -5   6  13    6.27    1.94   0
  -5   7   0  667.66    6.24   0
  -5   7  11   51.82    2.65   0
  -5   8   3  675.32    6.86   0
  -5   8   4 1335.68    9.50   0
  -5   8   5  406.07    5.45   0
  -5   8   6 1321.71    9.56   0
  -5   8   7    1.18    1.74   0
  -5   8   8  224.35    4.46   0
  -4   4  -4   60.90    1.72   0
  -4   7   4  679.38    6.16   0
  -4   7   5    7.04    1.51   0
  -4   7   6   61.36    2.21   0
  -3   5   0   52.61    1.61   0
  -3   5   9    8.47    1.11   0
  -2   3  10   14.19    1.05   0
  -2   4   7   72.59    1.74   0
 -15   9   0  297.29    8.99   0
 -15  10   2  101.56    6.50   0
 -15  11   4    6.27    4.45   0
 -15  11   5    0.94    4.65   0
 -14  10   1   26.88    5.00   0
 -14  11   3   23.70    4.65   0
 -14  11   4  247.26    8.14   0
 -14  12   7   66.80    5.72   0
 -14  12   8   29.00    5.04   0
 -14  12   9  141.73    6.84   0
 -14  12  10   35.65    4.86   0
 -14  12  11   91.54    5.97   0
 -13   9  -1   44.67    4.60   0
 -13   9  18   77.53    5.69   0
 -13  10  16   19.71    4.24   0
 -13  11   3   91.42    5.90   0
 -13  11  14    1.06    4.65   0
 -13  12   6  252.37    8.28   0
 -13  12   7   34.43    4.65   0
 -13  12   8    3.09    3.85   0
 -13  12   9   19.18    4.37   0
 -13  12  10    5.11    4.09   0
 -13  12  11    9.49    4.41   0
 -12   9  18    8.74    4.34   0
 -12  10   0   16.55    3.89   0
 -12  10  16   11.21    4.36   0
 -12  11   2   43.33    4.59   0
 -12  11   3   18.36    3.79   0
 -12  11  14   37.07    4.97   0
 -12  12   6    2.00    4.06   0
 -12  12   7    0.47    3.85   0
 -12  12   8   -1.13    4.12   0
 -12  12   9   43.10    4.87   0
 -12  12  10   56.47    5.32   0
 -12  12  11   14.59    4.06   0
 -11   8  -3   24.10    3.50   0
 -11   9  17   24.16    4.16   0
 -11  10   0   28.85    3.85   0
 -11  10  15   34.10    4.44   0
 -11  11   2   11.44    3.64   0
 -11  12   6   40.01    4.12   0
 -11  12   7   17.87    4.12   0
 -11  12   8   15.07    4.08   0
 -11  12   9   68.39    5.07   0
 -10   8  -3   63.60    3.98   0
 -10   9  16    1.76    3.40   0
 -10  10   0  298.47    6.85   0
 -10  11   3   84.42    4.67   0
 -10  11  12  139.80    5.89   0
  -9   7  -4  161.90    4.60   0
  -9   8  -3   18.94    3.03   0
  -9   9  15   23.15    3.61   0
  -9  11   4    6.40    3.15   0
  -9  11   5  171.60    5.34   0
  -9  11   9  949.53   11.54   0
  -9  11  10    3.60    3.43   0
  -8   6  -5  402.70    6.04   0
  -8   9  14  101.43    4.58   0
  -8  10  11   21.77    3.34   0
  -7  10   4  284.93    5.76   0
  -7  10   5  423.61    6.85   0
  -7  10   6  242.59    5.41   0
  -7  10   7   25.94    3.17   0
  -7  10   8   55.35    3.63   0
  -6   5  -5  603.88    5.90   0
  -6   7  14    3.48    2.51   0
  -6   8  12   86.07    3.58   0
  -6   9   3  206.61    4.43   0
  -6   9   9   65.71    3.30   0
  -5   7  -1 1436.94    8.99   0
  -5   8   2   15.92    1.93   0
  -5   8   9  271.56    4.74   0
  -4   6  -1  714.37    5.75   0
  -4   7   2  678.80    6.16   0
  -4   7   3   57.76    2.05   0
  -4   7   7   63.48    2.36   0
  -4   7   8    4.92    1.49   0
  -3   6   4    2.90    1.01   0
  -3   6   5    5.87    1.08   0
 -15  10   1   11.98    4.60   0
 -15  11   3   16.22    5.07   0
 -14   9  -1   13.19    4.47   0
 -14  10   0   57.57    5.62   0
 -14  11   2   61.04    5.74   0
 -14  12   5    2.03    4.56   0
 -14  12   6    0.35    3.98   0
 -14  12  12    3.96    4.54   0
 -13   9  -2   48.97    4.80   0
 -13  10   0    0.50    3.82   0
 -13  10  17   -1.64    4.12   0
 -13  11   2   10.09    4.33   0
 -13  11  15   20.59    4.77   0
 -13  12   4  220.37    7.86   0
 -13  12   5   54.00    5.35   0
 -13  12  12   49.66    5.63   0
 -13  12  13   -0.21    4.53   0
 -12  10  17    1.61    4.04   0
 -12  11   1   20.47    3.91   0
 -12  11  15   16.45    4.37   0
 -12  12   5   70.60    5.12   0
 -12  12  12   21.49    4.55   0
 -11   9  -2   40.49    3.85   0
 -11  10  -1    5.26    3.54   0
 -11  10  16   17.38    4.08   0
 -11  11   1    3.23    3.56   0
 -11  11  14   10.66    4.08   0
 -11  12   4   89.38    5.28   0
 -11  12   5   10.96    3.79   0
 -11  12  10    4.82    3.73   0
 -11  12  11    4.23    4.06   0
 -10   9  -2  280.54    6.51   0
 -10   9  17   -0.24    3.57   0
 -10  10  15   66.55    4.85   0
 -10  11   2  555.90    9.17   0
 -10  11  13    1.73    3.68   0
 -10  12   5  346.87    7.78   0
 -10  12   6  345.59    7.80   0
 -10  12   7  907.36   12.03   0
 -10  12   8   13.53    3.85   0
 -10  12   9 1084.50   13.35   0
 -10  12  10   91.87    5.23   0
  -9   9  16  105.24    5.03   0
  -9  10  14  164.31    5.71   0
  -9  11   2   -1.79    2.67   0
  -9  11   3   50.53    3.90   0
  -9  11  11  174.97    5.89   0
  -9  11  12   92.87    4.83   0
  -8   8  -3  369.98    6.19   0
  -8   8  16  202.43    5.75   0
  -8   9  -1  307.59    5.80   0
  -8  10   1  299.62    6.15   0
  -8  11   7   27.98    3.51   0
  -8  11   8    2.40    3.09   0
  -8  11   9    8.58    3.24   0
  -7   6  -5  302.89    4.91   0
  -7   8  -2  346.89    5.55   0
  -7   9   0  167.25    4.31   0
  -7  10   2   47.20    3.31   0
  -7  10   3 1019.16    9.93   0
  -6   6  -4   15.35    1.66   0
  -6   8  -1  159.85    3.66   0
  -6   9   2   14.74    2.17   0
  -6   9  10   67.31    3.37   0
  -5   6  -3  158.80    3.01   0
  -5   6  14  155.14    4.12   0
  -5   7  12  470.96    6.18   0
  -5   8   1  655.38    6.58   0
  -5   8  10   32.02    2.40   0
  -4   5  -3  496.40    4.47   0
  -4   5  13   10.68    1.62   0
  -4   7   9  145.06    3.27   0
  -3   4  12   42.94    1.87   0
  -3   5  10   66.06    1.96   0
  -3   6   3    5.24    1.17   0
  -3   6   6   70.98    2.01   0
  -3   6   7   22.24    1.40   0
 -15  11   2   32.65    5.32   0
 -15  12   4  160.07    7.67   0
 -14  11   1   66.05    5.92   0
 -14  12   4   11.11    4.74   0
 -14  13   7  120.03    6.54   0
 -14  13   8   33.40    5.10   0
 -14  13   9    0.87    4.19   0
 -14  13  10    1.45    4.14   0
 -14  13  11   59.24    5.48   0
 -13  10  -1    7.77    3.83   0
 -13  11  16   12.83    4.15   0
 -13  12   3   25.81    4.62   0
 -13  12  14   37.00    5.36   0
 -13  13   6   95.27    5.83   0
 -13  13   7   40.73    4.83   0
 -13  13   8  110.29    6.17   0
 -13  13   9   45.99    5.08   0
 -13  13  10   67.00    5.69   0
 -13  13  11  148.12    6.92   0
 -12  10  18   22.73    4.65   0
 -12  12   3   14.84    4.21   0
 -12  12  13   61.89    5.12   0
 -12  12  14   23.82    4.83   0
 -12  13   6    1.45    3.68   0
 -12  13   7    2.96    4.03   0
 -12  13   8   53.70    5.19   0
 -12  13   9   -1.95    4.02   0
 -12  13  10    4.57    4.20   0
 -11  10  17   30.18    4.38   0
 -11  12   3   10.15    3.76   0
 -11  12  12   19.77    4.09   0
 -10  10  -1   37.23    3.65   0
 -10  10  16   23.77    4.04   0
 -10  11   1    9.14    3.31   0
 -10  11  14  234.38    7.06   0
 -10  12   3   -1.79    3.04   0
 -10  12   4   28.00    3.95   0
 -10  12  11  342.26    8.13   0
 -10  12  12   21.28    4.40   0
  -9  10  15  136.95    5.43   0
  -9  11   1  118.47    4.87   0
  -9  11  13   12.55    3.75   0
  -9  12   5   74.81    4.46   0
  -9  12   6  213.37    6.22   0
  -9  12   7    8.78    3.50   0
  -9  12   8    5.76    3.55   0
  -9  12   9    3.19    3.60   0
  -8   9  -2   10.28    2.63   0
  -8   9  15  200.76    5.71   0
  -8  10   0  378.74    6.66   0
  -8  10  13   35.51    3.73   0
  -8  11  10  688.63    9.58   0
  -8  11  11   55.49    3.78   0
  -7   7  -4   19.12    2.21   0
  -7   9  -1   72.23    3.23   0
  -6   7  -3  417.97    5.33   0
  -6   9   1    2.98    1.90   0
  -6   9  11  113.80    3.97   0
  -6  10   5   54.68    3.16   0
  -6  10   6  483.63    6.86   0
  -5   9   5   63.54    2.77   0
  -4   6  12  381.66    5.09   0
  -4   7   1 1019.96    7.34   0
  -3   4  -3   93.73    1.81   0
  -3   5  -1  480.23    4.10   0
  -3   6   2 1885.41    9.06   0
  -3   6   8  293.81    3.90   0
 -15  11   1  196.41    8.15   0
 -15  12   3   18.51    5.23   0
 -14  10  -1   95.16    6.03   0
 -14  12   2    8.50    4.35   0
 -14  13   5  230.32    8.55   0
 -14  13   6   33.15    5.09   0
 -13  11   0    2.15    4.02   0
 -13  12   2   50.27    5.24   0
 -13  12  15   -1.65    4.36   0
 -13  13   4    6.31    3.94   0
 -13  13   5    5.53    4.27   0
 -13  13  12   16.23    4.75   0
 -13  13  13   34.93    5.21   0
 -12  10  -2   -0.39    3.31   0
 -12  11   0   35.13    4.32   0
 -12  11  17    9.59    4.22   0
 -12  12   2   31.66    4.61   0
 -12  12  15   -2.11    4.11   0
 -12  13   4    9.65    3.92   0
 -12  13   5    6.51    4.25   0
 -12  13  11   96.58    6.04   0
 -12  13  12    5.52    4.40   0
 -11  10  -2  225.95    6.52   0
 -11  11  16   11.68    4.19   0
 -11  12   2   64.18    4.75   0
 -11  12  14   10.73    4.21   0
 -11  13   5    4.09    3.80   0
 -11  13   6   27.04    4.17   0
 -11  13   7   -1.45    3.42   0
 -11  13   8    1.21    3.57   0
 -11  13   9   47.51    4.64   0
 -11  13  10   -1.76    4.09   0
 -11  13  11   20.83    4.52   0
 -10   9  -3  102.45    4.49   0
 -10  10  -2   70.70    4.40   0
 -10  10  17   65.12    4.94   0
 -10  11  15   33.42    4.50   0
 -10  12   2    4.41    3.44   0
 -10  12  13   52.56    4.86   0
 -10  13   6   21.38    3.71   0
 -10  13   7   45.88    4.59   0
 -10  13   8   15.60    4.13   0
 -10  13   9   18.03    3.90   0
  -9   8  -4  227.66    5.42   0
  -9  11  14   11.24    3.97   0
  -9  12   3   36.44    3.74   0
  -9  12   4  473.80    8.32   0
  -9  12  10  180.72    6.07   0
  -9  12  11   15.79    3.79   0
  -8   7  -5  103.62    3.78   0
  -8  10  14  195.04    5.85   0
  -8  11  12  893.72   10.99   0
  -8  12   6    1.58    2.86   0
  -8  12   7   36.36    3.42   0
  -7   8  -3    2.36    1.94   0
  -7  10   1  913.91    9.24   0
  -7  11   4   98.65    4.19   0
  -7  11   5   95.72    4.14   0
  -6   8  -2   15.36    1.88   0
  -6   8  14   11.81    2.94   0
  -6   9   0    4.68    1.83   0
  -6   9  12  170.16    4.64   0
  -6  10   3  258.68    5.17   0
  -6  10   4   65.10    3.31   0
  -6  10   8   10.08    2.51   0
  -5   4  -6  447.16    4.44   0
  -5   5  -5  225.16    3.42   0
  -5   7  -2    8.38    1.47   0
  -5   7  13   33.45    2.46   0
  -5   8   0   13.21    1.74   0
  -5   8  11    4.51    2.00   0
  -5   9   3  492.46    6.22   0
  -5   9   4    9.10    1.97   0
  -5   9   7    8.61    1.98   0
  -5   9   8  125.05    3.55   0
  -4   6  -2  880.61    6.26   0
  -4   7   0  306.38    4.10   0
  -4   7  10  120.52    3.04   0
  -4   8   4 2481.02   12.20   0
  -4   8   5  321.43    4.62   0
  -4   8   6 1194.07    8.55   0
  -3   6   1  163.45    2.80   0
  -2   4   9   71.31    1.82   0
 -15  12   2  140.73    7.50   0
 -14  13   4  126.13    7.04   0
 -14  14   7   -8.51    3.83   0
 -14  14   8   63.47    5.60   0
 -14  14   9    2.79    4.26   0
 -13  10  -2    8.20    3.91   0
 -13  11  -1   44.51    5.16   0
 -13  12   1   15.50    4.47   0
 -13  12  16   42.20    5.02   0
 -13  13   3    5.10    4.50   0
 -13  13  14   13.90    4.92   0
 -13  14   7  227.56    7.95   0
 -13  14   8   -1.06    4.30   0
 -13  14   9   68.45    5.59   0
 -13  14  10   44.95    5.35   0
 -13  14  11    8.67    4.30   0
 -12  11  -1    8.85    3.81   0
 -12  12   1   29.70    4.43   0
 -12  12  16   -2.74    4.03   0
 -12  13   3   30.45    4.60   0
 -12  13  13    6.88    4.60   0
 -12  13  14   -5.16    3.90   0
 -12  14   7    8.63    3.73   0
 -12  14   8    6.03    3.91   0
 -12  14   9   34.62    4.85   0
 -12  14  10   35.70    5.25   0
 -11  11  -1   14.59    3.66   0
 -11  11  17   56.79    5.12   0
 -11  13   3   21.72    4.11   0
 -11  13   4   -2.48    3.80   0
 -11  13  12   22.66    4.48   0
 -11  13  13    1.78    3.72   0
 -10  11  -1    8.53    3.19   0
 -10  11  16   58.30    4.74   0
 -10  12   1  144.72    5.54   0
 -10  12  14   18.62    4.26   0
 -10  13   4  398.34    8.39   0
 -10  13   5   96.48    5.16   0
 -10  13  10   13.59    3.99   0
 -10  13  11   13.75    4.12   0
  -9  10  16   12.26    3.57   0
  -9  11   0  223.82    5.90   0
  -9  12   2  358.90    7.29   0
  -9  12  12  624.38   10.10   0
  -9  13   7  558.72    9.28   0
  -8   8  -4  377.34    6.19   0
  -8  10  -1  399.14    6.76   0
  -8  10  15   99.39    4.77   0
  -8  12   5  144.39    5.18   0
  -8  12   8  356.30    7.08   0
  -8  12   9  184.09    5.65   0
  -8  12  10  176.82    5.69   0
  -7   9  -2    3.30    2.15   0
  -7  10   0    9.43    2.46   0
  -7  11   3    6.06    2.74   0
  -6   5  -6  461.76    5.16   0
  -6   6  -5   53.89    2.21   0
  -6  10   2  590.97    7.29   0
  -6  10  10   45.98    3.17   0
  -5   6  -4   19.43    1.56   0
  -5   8  12    7.21    2.18   0
  -5   9   2  299.17    4.91   0
  -5   9   9   -1.38    1.98   0
  -4   7  11  785.33    7.26   0
  -4   8   3    2.51    1.39   0
  -4   8   7   76.91    2.63   0
  -4   8   8  784.80    7.13   0
  -3   6   9  117.97    2.58   0
  -2   5   3 1215.72    6.30   0
  -2   5   4  623.42    4.54   0
  -2   5   6  149.17    2.35   0
 -15  12   1  157.37    7.83   0
 -14  11  -1    4.25    4.22   0
 -14  14   5    1.15    4.74   0
 -14  14   6   31.51    5.23   0
 -13  13   2   25.85    4.84   0
 -13  13  15   -3.15    4.52   0
 -13  14   5  163.51    7.24   0
 -13  14   6   10.78    4.06   0
 -13  14  12   10.64    4.60   0
 -13  14  13    9.22    4.83   0
 -12  11  18   -0.50    4.23   0
 -12  12   0   24.79    4.25   0
 -12  12  17   23.76    4.78   0
 -12  13   2    0.05    3.98   0
 -12  13  15   41.49    5.18   0
 -12  14   5   48.28    5.00   0
 -12  14   6   89.00    5.76   0
 -12  14  11   -4.35    4.28   0
 -12  14  12   49.52    5.47   0
 -11  10  -3    2.07    3.14   0
 -11  12   0  112.22    5.42   0
 -11  12  16   18.65    4.40   0
 -11  13   2   -3.39    3.76   0
 -11  13  14   11.75    4.30   0
 -11  14   5  106.14    5.44   0
 -11  14   6   39.14    4.53   0
 -11  14   7   37.03    4.59   0
 -11  14   8   17.03    4.42   0
 -11  14   9   28.46    4.68   0
 -11  14  10    0.93    4.20   0
 -11  14  11   13.97    4.66   0
 -10   9  -4   87.19    4.41   0
 -10  12   0   66.97    4.52   0
 -10  12  15   12.81    4.10   0
 -10  13   3  483.53    9.08   0
 -10  13  12   52.86    4.79   0
  -9  11  -1  690.69    9.44   0
  -9  11  15   68.51    4.58   0
  -9  12   1   20.45    3.36   0
  -9  12  13   87.09    5.06   0
  -9  13   4  145.82    5.44   0
  -9  13   5  118.03    5.14   0
  -9  13   8  714.26   10.24   0
  -9  13   9  117.09    5.32   0
  -9  13  10  211.83    6.53   0
  -8  10  -2  299.01    5.95   0
  -8  12  11  139.84    5.25   0
  -7   6  -6   38.30    2.44   0
  -7   7  -5   96.44    3.19   0
  -7  11   2  122.83    4.14   0
  -6   7  -4   44.67    2.21   0
  -6   8  -3  200.89    4.11   0
  -6   9  -1    0.74    1.71   0
  -6  10   1  304.78    5.35   0
  -6  10  11  223.18    5.20   0
  -6  11   6   22.18    2.82   0
  -6  11   7  251.76    5.30   0
  -5   7  -3   39.38    2.09   0
  -5   8  -1  838.15    7.23   0
  -5   9   1  106.49    3.17   0
  -5   9  10    0.80    2.00   0
  -4   5  -4  149.05    2.53   0
  -4   6  13   40.74    2.17   0
  -4   7  -1  455.95    4.87   0
  -4   8   2  608.58    6.19   0
  -3   5  -2  267.48    3.07   0
  -3   6   0 4780.34   13.86   0
  -3   6  10  772.02    6.32   0
  -3   7   4  170.60    3.03   0
  -3   7   5  654.64    5.69   0
  -3   7   6 1746.97    9.26   0
  -2   4  10   21.54    1.23   0
  -2   5   2 5477.34   13.33   0
  -2   5   7  276.55    3.24   0
 -14  12   0   -0.37    4.41   0
 -14  14   4   10.34    4.97   0
 -14  15   7   54.51    5.35   0
 -13  11  -2    4.18    4.08   0
 -13  14   3  113.92    6.40   0
 -13  14   4   26.04    4.50   0
 -13  14  14   25.88    5.32   0
 -13  15   7   52.73    5.33   0
 -13  15   8   77.38    6.07   0
 -13  15   9   -1.39    4.49   0
 -13  15  10  178.83    7.83   0
 -13  15  11    5.42    4.32   0
 -12  11  -2  149.40    6.03   0
 -12  12  -1    8.18    3.89   0
 -12  13   1    7.30    4.00   0
 -12  13  16   -5.11    4.04   0
 -12  14   3   57.50    5.21   0
 -12  14   4   10.17    4.18   0
 -12  14  13    5.00    4.60   0
 -12  14  14   73.16    6.05   0
 -12  15   8    4.17    3.63   0
 -12  15   9   22.02    4.06   0
 -11  11  -2   27.91    3.80   0
 -11  12  -1    8.77    3.80   0
 -11  13   1   -2.81    3.54   0
 -11  13  15    5.13    4.25   0
 -11  14   4   -2.68    3.90   0
 -11  14  12   68.85    5.35   0
 -10  11  -2  143.54    5.31   0
 -10  11  17   39.60    4.56   0
 -10  12  16   54.00    5.09   0
 -10  13   2   47.98    4.32   0
 -10  13  13  178.09    6.78   0
 -10  13  14   65.26    5.33   0
 -10  14   5   22.71    4.09   0
 -10  14   6  496.14    9.38   0
 -10  14   7   18.26    4.02   0
 -10  14   8  732.83   11.41   0
 -10  14   9   -1.83    3.79   0
 -10  14  10   52.78    4.76   0
  -9  12   0  487.13    8.14   0
  -9  12  14  424.52    8.71   0
  -9  13   3   16.98    3.51   0
  -9  13  11  228.20    6.83   0
  -9  13  12   -0.45    3.71   0
  -8  10  16   11.46    3.44   0
  -8  12  12   10.34    3.39   0
  -8  13   5  422.22    7.67   0
  -8  13   6    1.80    3.14   0
  -8  13   7  244.64    6.31   0
  -8  13   8   -3.02    3.08   0
  -8  13   9  107.10    5.08   0
  -7   9  -3   30.12    2.54   0
  -7  10  14    8.48    2.91   0
  -7  11   1  147.17    4.47   0
  -6   9  14  131.08    4.59   0
  -6  10   0   14.01    2.08   0
  -6  11   3   17.94    2.55   0
  -6  11   4  383.19    6.37   0
  -6  11   5  174.95    4.33   0
  -6  11   9   15.00    2.78   0
  -5   8  13    3.53    2.02   0
  -5   9  11    6.25    2.10   0
  -5  10   4   14.64    2.21   0
  -5  10   5  802.37    8.05   0
  -5  10   6   18.27    2.22   0
  -5  10   7  258.80    4.87   0
  -5  10   8  492.97    6.52   0
  -4   7  12    5.21    1.81   0
  -4   8   1  149.63    3.26   0
  -4   8  10  228.77    4.28   0
  -3   5  12   51.56    1.91   0
  -3   7   3    5.35    1.20   0
  -3   7   7 1030.27    7.19   0
 -14  12  -1  239.11    8.34   0
 -14  14   3   -3.89    4.40   0
 -14  15   5  191.88    8.29   0
 -14  15   6   39.87    5.41   0
 -13  13   0   33.60    4.87   0
 -13  14   2    4.61    4.16   0
 -13  15   5   29.29    5.23   0
 -13  15   6    0.67    4.19   0
 -13  15  12   38.89    5.36   0
 -13  15  13    5.42    4.88   0
 -12  12  18    7.83    4.46   0
 -12  14   2   26.71    4.78   0
 -12  14  15    7.84    4.43   0
 -12  15   5    8.34    4.17   0
 -12  15   6   67.85    5.43   0
 -12  15   7  106.89    5.72   0
 -12  15  10    8.52    3.89   0
 -12  15  11   10.26    4.74   0
 -12  15  12   -4.72    4.42   0
 -11  11  -3   -0.59    3.54   0
 -11  13  16    7.83    4.27   0
 -11  14   2    0.99    4.01   0
 -11  14   3   45.28    4.57   0
 -11  14  13    4.05    4.10   0
 -11  14  14   94.31    6.05   0
 -11  15   6   97.55    5.68   0
 -11  15   7   -5.00    3.89   0
 -11  15   8    5.94    4.21   0
 -11  15   9    2.08    4.17   0
 -11  15  10   41.46    5.02   0
 -10  10  -4   15.03    3.67   0
 -10  12  -1  541.41    9.19   0
 -10  13   1  237.31    6.69   0
 -10  14   3    2.33    3.68   0
 -10  14   4   76.58    4.97   0
 -10  14  11   -2.75    3.58   0
 -10  14  12   73.33    5.33   0
  -9  11  -2   38.04    3.60   0
  -9  12  15    5.07    3.57   0
  -9  13   2   14.71    3.44   0
  -9  13  13    2.95    3.74   0
  -9  14   5   75.76    4.65   0
  -9  14   6  109.04    5.25   0
  -9  14   7   23.12    4.05   0
  -9  14   9   48.62    4.52   0
  -8   9  -4   13.71    2.59   0
  -8  10  -3  561.87    7.92   0
  -8  11  15   88.50    4.61   0
  -8  12  13    4.32    3.31   0
  -8  13   3   24.76    3.21   0
  -8  13   4  459.32    7.99   0
  -7  10  15   -0.92    3.10   0
  -7  11   0   15.83    2.68   0
  -7  11  13   95.74    4.38   0
  -7  12   3   39.85    3.50   0
  -6   9  -2  431.12    5.82   0
  -6  11   2   20.22    2.69   0
  -6  11  10   39.43    3.20   0
  -5   8  -2  241.31    3.98   0
  -5   9   0   28.38    2.14   0
  -5   9  12  536.26    7.11   0
  -5  10   3 1838.20   12.12   0
  -5  10   9   27.23    2.59   0
  -4   8   0   41.56    2.03   0
  -4   9   4    6.83    1.80   0
  -4   9   5   61.87    2.59   0
  -4   9   6  108.20    3.20   0
  -3   6  -1  595.39    4.87   0
  -3   6  11    1.52    1.31   0
  -3   7   2   14.62    1.38   0
  -3   7   8   19.02    1.46   0
  -2   5   1   17.99    1.12   0
  -2   5   8  866.41    5.59   0
 -14  13   0   17.27    4.74   0
 -14  15   4   41.35    5.57   0
 -13  12  -2   20.05    4.44   0
 -13  14   1   19.76    4.91   0
 -13  15   3    3.18    3.83   0
 -13  15   4   -0.70    4.46   0
 -13  16   7  169.22    7.35   0
 -13  16   8   52.51    5.59   0
 -13  16   9   15.06    4.48   0
 -13  16  10    2.47    4.44   0
 -12  12  -2    3.41    3.61   0
 -12  14   1   19.32    4.48   0
 -12  15   4   -0.20    4.03   0
 -12  15  13    1.31    4.62   0
 -11  12  -2    5.47    3.37   0
 -11  14  15   11.61    4.49   0
 -11  15   4   17.17    4.32   0
 -11  15   5   -2.09    4.05   0
 -11  15  11    1.12    4.10   0
 -11  15  12    4.83    4.48   0
 -10  11  -3   82.45    4.44   0
 -10  12  17  300.05    8.11   0
 -10  13   0   11.03    3.49   0
 -10  14   2  129.53    5.59   0
 -10  14  13   66.11    5.27   0
 -10  15   6    7.38    3.77   0
 -10  15   7   27.21    4.32   0
 -10  15   8   29.06    4.48   0
 -10  15   9  164.36    6.50   0
 -10  15  10   42.89    4.47   0
  -9  12  16  168.75    6.21   0
  -9  13   1   58.55    4.14   0
  -9  13  14   13.95    3.93   0
  -9  14   3  258.57    6.61   0
  -9  14   4  125.43    5.26   0
  -9  14  10   13.22    3.59   0
  -9  14  11  392.74    8.59   0
  -8  12  14   29.54    3.86   0
  -8  13   2  872.15   10.46   0
  -8  13  11  170.31    5.74   0
  -8  13  12  274.46    6.79   0
  -7   7  -6  144.38    3.80   0
  -7   8  -5   32.88    2.65   0
  -7  11  -1  125.06    4.21   0
  -7  11  14   52.99    3.97   0
  -7  12   2  502.95    7.52   0
  -7  12  11   24.42    3.07   0
  -6   6  -6  546.28    5.85   0
  -6   7  -5  473.39    5.68   0
  -6   8  -4  115.25    3.31   0
  -6  10  -1  138.03    3.73   0
  -6  10  13   59.97    3.49   0
  -6  11   1   20.30    2.61   0
  -6  11  11  138.26    4.49   0
  -6  12   6   22.46    2.95   0
  -6  12   7    3.09    2.48   0
  -5   5  -6  293.41    3.83   0
  -5   6  -5  300.36    4.11   0
  -5   7  -4   59.41    2.22   0
  -5   8  14    0.78    2.07   0
  -5   9  -1   -0.44    1.57   0
  -5  10   2  172.77    3.91   0
  -5  10  10   74.90    3.26   0
  -4   7  -2   11.30    1.25   0
  -4   7  13   52.72    2.67   0
  -4   8  11  170.71    3.82   0
  -4   9   3 1334.78    9.48   0
  -4   9   8  180.02    3.92   0
  -3   7   1    1.89    1.10   0
  -3   7   9  727.56    6.25   0
  -2   4  11  461.92    4.14   0
  -2   5   9 1046.71    6.27   0
 -14  13  -1   -3.79    4.39   0
 -14  14   1   31.77    4.86   0
 -14  15   3  231.88    8.66   0
 -13  13  -1   22.04    4.42   0
 -13  14   0    5.33    4.51   0
 -13  15   2   56.64    5.42   0
 -13  16   5   40.20    5.54   0
 -13  16   6  219.14    8.26   0
 -13  16  12   11.57    4.92   0
 -12  13  -1   35.45    4.51   0
 -12  13  18    3.55    4.28   0
 -12  14   0   98.24    6.03   0
 -12  15   2   71.10    5.35   0
 -12  15   3    4.58    3.64   0
 -12  15  14    2.14    4.13   0
 -12  15  15   -2.28    3.97   0
 -12  16   5  128.29    6.43   0
 -12  16   6   42.17    5.06   0
 -12  16   7  177.84    7.14   0
 -12  16   8   -2.57    3.56   0
 -12  16   9    3.75    3.77   0
 -12  16  10   53.03    5.16   0
 -12  16  11   -2.73    4.29   0
 -12  16  12    4.34    4.23   0
 -11  13  -1    4.03    3.54   0
 -11  14   1   76.29    4.89   0
 -11  15   3   93.30    5.57   0
 -11  15  13   25.50    4.96   0
 -11  16   7   23.84    4.54   0
 -11  16   8  185.79    7.17   0
 -11  16   9    5.60    4.16   0
 -11  16  10   25.98    5.16   0
 -10  12  -2   14.90    3.47   0
 -10  13  -1   -2.45    3.53   0
 -10  13  16   22.20    4.07   0
 -10  14   1   -0.14    3.38   0
 -10  14  14    8.41    4.06   0
 -10  15   4  166.90    6.25   0
 -10  15   5   77.17    4.81   0
 -10  15  11  333.03    8.56   0
 -10  15  12    5.68    3.78   0
  -9  13   0  301.85    6.92   0
  -9  13  15   48.60    4.66   0
  -9  14   2   43.90    4.00   0
  -9  14  12   27.43    4.27   0
  -9  15   8  769.19   11.19   0
  -8  12  15   49.33    4.26   0
  -8  13  13  295.81    7.15   0
  -8  14   4  106.33    4.60   0
  -8  14   5   54.88    4.15   0
  -8  14   6  633.04    9.55   0
  -8  14   7   30.42    3.73   0
  -8  14   8  138.77    5.29   0
  -8  14   9    0.26    3.27   0
  -8  14  10  388.37    8.11   0
  -7   9  -4  179.08    4.33   0
  -7  10  -3   15.55    2.58   0
  -7  12   1    8.47    2.75   0
  -7  13   9  475.00    7.95   0
  -7  13  10   16.17    2.95   0
  -6   9  -3   47.38    2.46   0
  -6  12   3  268.46    5.57   0
  -6  12   4   15.98    2.87   0
  -6  12   5   11.92    2.58   0
  -6  12   8   25.37    3.02   0
  -6  12   9   35.38    3.28   0
  -5   4  -7   27.43    1.52   0
  -5   8  -3  987.94    7.82   0
  -5   9  13   81.71    3.35   0
  -5  10   1 1024.79    8.79   0
  -5  10  11   12.07    2.30   0
  -5  11   4   10.09    2.20   0
  -5  11   5  232.26    4.83   0
  -5  11   6   14.29    2.47   0
  -5  11   7  424.42    6.34   0
  -4   5  -5  672.35    5.17   0
  -4   8  -1    5.28    1.25   0
  -4   9   2  275.12    4.52   0
  -4   9   9  288.13    4.69   0
  -3   8   5    7.62    1.34   0
  -2   5   0  102.39    1.93   0
  -2   6   4  228.81    3.04   0
  -2   6   5 1067.19    6.33   0
 -14  14   0  173.56    7.63   0
 -14  16   4   -3.89    4.78   0
 -13  15   1    3.14    4.01   0
 -13  16   3    1.69    4.89   0
 -13  16   4  118.82    6.83   0
 -13  17   7   90.32    6.09   0
 -13  17   8    8.85    4.32   0
 -13  17   9    9.40    4.33   0
 -13  17  10   70.40    5.88   0
 -12  13  -2    4.73    3.70   0
 -12  15   1    4.52    4.42   0
 -12  15  16   -3.73    4.25   0
 -12  16   4  150.10    6.77   0
 -12  16  13   25.14    5.16   0
 -11  12  -3   50.18    4.26   0
 -11  13  -2    4.32    3.67   0
 -11  14   0   93.54    5.29   0
 -11  15   2   84.64    5.37   0
 -11  15  14   40.51    4.77   0
 -11  16   4   27.57    4.84   0
 -11  16   5   23.76    4.62   0
 -11  16   6   36.33    4.39   0
 -11  16  11    9.03    4.22   0
 -11  16  12   -3.36    4.30   0
 -10  11  -4   55.62    4.08   0
 -10  12  -3   86.45    4.89   0
 -10  14   0  219.82    6.69   0
 -10  15   3  388.86    8.52   0
 -10  15  13  182.08    7.00   0
 -10  16   7  318.62    8.25   0
 -10  16   8   95.49    5.73   0
 -10  16   9  136.90    6.07   0
  -9  12  -2   13.31    3.26   0
  -9  13  -1  211.68    6.08   0
  -9  14   1  376.94    7.74   0
  -9  14  13  637.39   10.56   0
  -9  15   4    2.04    3.45   0
  -9  15   5   -1.99    3.39   0
  -9  15   6  120.62    5.31   0
  -9  15   9   84.78    4.93   0
  -9  15  10  539.81    9.81   0
  -9  15  11   77.92    4.86   0
  -8  10  -4 1111.72   10.72   0
  -8  11  -3   -0.18    2.83   0
  -8  13  14  182.74    6.12   0
  -8  14   3    0.93    3.08   0
  -7  11  -2    5.95    2.38   0
  -7  11  15    1.24    2.80   0
  -7  12   0  233.00    5.39   0
  -7  12  13   20.64    3.24   0
  -7  13  11  144.91    5.08   0
  -6  10  -2  122.50    3.65   0
  -6  11   0   48.32    2.94   0
  -6  12   2  202.85    4.99   0
  -5   9  -2    7.78    1.91   0
  -5  10   0  961.19    8.45   0
  -5  10  12  313.85    5.80   0
  -5  11   3   26.79    2.81   0
  -5  11   9   17.53    2.51   0
  -4   4  -6   48.32    1.55   0
  -4   6  -4    2.57    0.93   0
  -4   8  12   25.43    2.01   0
  -4   9   1  575.98    6.10   0
  -4   9  10  215.85    4.19   0
  -3   6  -2    1.19    0.87   0
  -3   6  12  621.05    5.84   0
  -3   7   0   35.23    1.60   0
  -3   7  10    1.59    1.28   0
  -3   8   3 1479.53    8.95   0
  -3   8   4   36.90    1.90   0
  -3   8   6  373.87    4.60   0
  -3   8   7  188.76    3.40   0
  -2   6   3   96.79    2.06   0
  -2   6   6  242.72    3.12   0
  -2   6   7   28.62    1.49   0
 -14  14  -1   70.00    5.91   0
 -14  15   1   71.29    6.28   0
 -14  16   3    2.33    5.02   0
 -13  14  -1   -1.67    3.96   0
 -13  17   5    7.33    4.48   0
 -13  17   6    9.66    4.58   0
 -12  14  -1   18.78    4.35   0
 -12  16   3   -1.97    4.15   0
 -12  16  14   24.59    4.64   0
 -12  16  15   -3.29    3.91   0
 -12  17   6   44.46    4.90   0
 -12  17   7   31.31    4.67   0
 -12  17   8   27.75    4.70   0
 -12  17   9   24.97    4.66   0
 -12  17  10    0.68    4.33   0
 -12  17  11   58.21    5.65   0
 -12  17  12   29.50    4.90   0
 -11  14  -1   18.65    3.98   0
 -11  14  17   23.40    4.58   0
 -11  15   1   34.37    4.35   0
 -11  16   3   10.71    4.14   0
 -11  16  13   70.15    5.75   0
 -11  17   8    5.21    3.91   0
 -11  17   9    2.70    3.82   0
 -10  13  -2   14.66    3.52   0
 -10  14  16   39.39    4.63   0
 -10  15   2  146.97    5.76   0
 -10  15  14    7.00    4.16   0
 -10  16   4    0.76    3.38   0
 -10  16   5  379.66    8.68   0
 -10  16   6   50.41    4.44   0
 -10  16  10  160.32    6.66   0
 -10  16  11   11.58    4.39   0
  -9  12  -3  263.89    6.61   0
  -9  14  14   -3.35    3.34   0
  -9  15   3  118.38    5.30   0
  -9  15  12  180.42    6.61   0
  -8  12  16   33.22    4.07   0
  -8  14   2    9.78    3.19   0
  -8  14  12   46.44    4.28   0
  -8  15   6   61.70    4.45   0
  -8  15   7   40.95    4.05   0
  -7  12  -1    7.59    2.37   0
  -7  12  14   44.98    3.78   0
  -7  13  12   46.72    3.84   0
  -7  14   6   47.49    3.87   0
  -7  14   7  324.40    6.88   0
  -7  14   8  143.12    5.14   0
  -6   8  -5  113.35    3.28   0
  -6  11  -1    6.05    2.23   0
  -6  12   1    7.61    2.51   0
  -6  13   5    3.81    2.53   0
  -6  13   6   -2.90    2.65   0
  -6  13   7  124.31    4.54   0
  -5   9  14   27.24    2.60   0
  -5  11  10   44.82    2.97   0
  -4   3  -7  335.81    3.23   0
  -4   7  -3  118.09    2.56   0
  -4   9   0  298.48    4.48   0
  -4   9  11   26.37    2.33   0
  -4  10   3  420.85    5.77   0
  -4  10   4  779.56    7.61   0
  -4  10   5 1473.42   10.25   0
  -4  10   6  588.53    6.61   0
  -4  10   7  187.60    3.98   0
  -4  10   8 1461.66   10.34   0
  -3   8   2    7.17    1.34   0
  -3   8   8   40.65    1.91   0
  -2   6   2  290.67    3.37   0
 -14  15   0   14.96    4.70   0
 -13  15   0   78.44    6.03   0
 -13  17   4   -4.45    4.59   0
 -13  18   7    9.69    4.09   0
 -13  18   8   59.49    5.61   0
 -12  14  -2   19.39    4.34   0
 -12  15   0    1.73    4.03   0
 -12  16   2   23.54    4.51   0
 -12  17   4   -2.54    4.29   0
 -12  17   5   11.22    4.03   0
 -12  17  13    4.51    4.40   0
 -11  13  -3    7.75    3.85   0
 -11  15   0   -3.89    3.68   0
 -11  16   2   18.07    4.33   0
 -11  16  14    0.86    4.22   0
 -11  17   5    4.22    4.03   0
 -11  17   6   13.55    4.14   0
 -11  17   7    0.07    3.47   0
 -11  17  10   12.18    4.49   0
 -11  17  11   43.32    5.10   0
 -11  17  12   32.94    4.83   0
 -10  14  -1    1.94    3.33   0
 -10  14  17   18.30    4.41   0
 -10  15   1   99.87    5.25   0
 -10  15  15    7.21    4.37   0
 -10  16   3   -2.62    3.58   0
 -10  16  12    9.63    3.91   0
 -10  16  13   26.07    4.63   0
  -9  13  -2  656.89    9.56   0
  -9  14  15  130.00    5.77   0
  -9  15   2   31.48    3.92   0
  -9  15  13   13.72    4.12   0
  -9  16   5  416.84    8.68   0
  -9  16   6   62.04    4.74   0
  -9  16   7   48.71    4.54   0
  -9  16   8   -0.37    3.70   0
  -9  16   9   41.91    4.57   0
  -9  16  10   43.63    4.61   0
  -8  10  -5  209.28    5.27   0
  -8  13  15  128.82    5.31   0
  -8  14   1   55.50    3.93   0
  -8  14  13    3.52    3.50   0
  -8  15   4   34.88    3.88   0
  -8  15   5   79.72    4.38   0
  -8  15   9   90.43    4.69   0
  -8  15  10  238.24    6.66   0
  -8  15  11   49.38    4.47   0
  -7   9  -5   16.15    2.25   0
  -7  10  -4  105.69    3.73   0
  -7  11  -3   68.45    3.51   0
  -7  12  15   -3.11    3.23   0
  -7  13  13    0.96    2.95   0
  -7  14  10  174.17    5.49   0
  -6   7  -6   52.85    2.31   0
  -6   9  -4  214.96    4.26   0
  -6  10  -3    2.56    1.89   0
  -6  13   3   75.21    3.90   0
  -6  13   4   45.05    3.49   0
  -5   6  -6    1.34    1.21   0
  -5   7  -5    0.90    1.42   0
  -5   8  -4   24.99    1.96   0
  -5  10  -1  141.81    3.54   0
  -5  10  13   29.64    2.69   0
  -5  11   1   11.87    2.10   0
  -5  11  11  118.37    3.98   0
  -5  12   5  210.67    4.91   0
  -5  12   6    7.74    2.45   0
  -5  12   7  120.04    3.98   0
  -4   8  -2 1122.28    7.75   0
  -4   8  13  144.82    3.62   0
  -4  10   2   45.74    2.54   0
  -4  10   9   78.33    2.90   0
  -3   7  -1  219.36    3.21   0
  -3   8   1  616.23    5.75   0
  -3   8   9 1140.81    8.12   0
  -2   5  -1 1146.50    5.82   0
  -2   6   8  371.40    3.91   0
 -14  15  -1    5.97    4.68   0
 -14  16   1   56.73    6.23   0
 -13  15  -1   14.99    4.44   0
 -13  17   3   11.59    4.51   0
 -13  18   5   -2.30    4.22   0
 -13  18   6  120.45    6.86   0
 -12  16   1   -2.12    4.13   0
 -12  17   3   21.75    4.48   0
 -12  17  14    2.36    4.24   0
 -12  18   6  310.79    9.16   0
 -12  18   7    1.75    4.38   0
 -12  18   8   62.66    5.70   0
 -12  18   9   27.00    5.03   0
 -12  18  10    3.34    4.43   0
 -12  18  11   60.12    5.72   0
 -11  15  -1   -5.65    3.78   0
 -11  15  17   18.10    4.50   0
 -11  16   1  134.55    6.32   0
 -11  17   3   16.15    3.97   0
 -11  17   4   88.22    5.60   0
 -11  17  13   -3.46    4.10   0
 -10  12  -4   -2.09    3.12   0
 -10  13  -3   29.71    3.77   0
 -10  16   2   13.31    3.81   0
 -10  16  14   45.37    4.94   0
 -10  17   5   26.75    4.36   0
 -10  17   6  107.77    5.72   0
 -10  17   7   -0.07    3.66   0
 -10  17   8   22.25    4.26   0
 -10  17   9   73.44    5.29   0
 -10  17  10   45.99    5.05   0
 -10  17  11   23.01    4.50   0
  -9  14  16   27.36    4.22   0
  -9  15   1   -3.89    3.21   0
  -9  15  14   20.92    4.26   0
  -9  16   3  244.60    6.95   0
  -9  16   4  134.89    5.66   0
  -9  16  11   29.15    4.42   0
  -9  16  12  394.12    8.93   0
  -8  11  -4  152.23    4.78   0
  -8  14   0  901.25   10.77   0
  -8  14  14   53.77    4.42   0
  -8  15   2   11.46    3.09   0
  -8  15   3  744.50   10.17   0
  -8  15  12  126.07    5.44   0
  -7  12  -2  150.37    4.56   0
  -7  14  11  247.79    6.33   0
  -6  11  -2  153.45    4.09   0
  -6  12   0   21.81    2.66   0
  -5   5  -7   74.60    2.22   0
  -5  11   0   91.83    3.22   0
  -5  11  12    2.22    2.65   0
  -5  12   4  516.88    6.95   0
  -5  12   8  218.54    4.98   0
  -5  12   9    2.86    2.36   0
  -4   9  -1  582.72    5.94   0
  -4   9  12    2.85    1.85   0
  -4  10   1   84.20    2.93   0
  -4  10  10  131.86    3.54   0
  -3   4  -5   23.95    1.08   0
  -3   8  10    3.47    1.67   0
  -3   9   5  367.03    4.81   0
  -3   9   6  642.10    6.22   0
  -2   5  11   96.35    2.16   0
  -2   6   1  170.90    2.55   0
  -2   6   9    6.54    1.26   0
 -14  16   0   79.40    6.22   0
 -13  16   0   76.35    5.88   0
 -13  18   4  129.10    7.18   0
 -12  16   0    0.02    4.08   0
 -12  17   2   -0.04    4.42   0
 -12  18   4   94.33    6.24   0
 -12  18   5  118.44    6.35   0
 -12  18  13   -1.73    4.60   0
 -11  16   0    0.75    3.90   0
 -11  17   2   78.14    5.53   0
 -11  17  14   24.45    4.81   0
 -11  18   5   68.28    5.56   0
 -11  18   6   13.24    4.46   0
 -11  18   7   96.03    5.77   0
 -11  18   8    3.81    3.59   0
 -11  18   9  151.59    6.53   0
 -11  18  10   69.82    5.72   0
 -11  18  11   19.74    4.64   0
 -10  15  -1   30.12    3.97   0
 -10  16  15   25.54    4.53   0
 -10  17   3    1.06    3.77   0
 -10  17   4  103.65    5.66   0
 -10  17  12  164.75    6.89   0
 -10  17  13   50.58    4.79   0
  -9  12  -4  351.54    7.15   0
  -9  15   0  361.61    7.73   0
  -9  15  15   53.85    4.87   0
  -9  16   2   86.77    4.90   0
  -9  16  13   -0.38    3.94   0
  -9  17   5   67.07    5.10   0
  -9  17   6  178.36    6.49   0
  -9  17   7  331.36    8.19   0
  -9  17   8    2.22    3.79   0
  -9  17   9  388.12    8.85   0
  -9  17  10   13.00    4.38   0
  -8  14  15    5.76    3.33   0
  -8  15   1  548.84    8.73   0
  -8  15  13  187.54    6.30   0
  -8  16   4  184.85    5.90   0
  -8  16   5  113.07    5.23   0
  -8  16   6  207.27    6.38   0
  -8  16   7   32.89    3.73   0
  -8  16   8  433.00    8.56   0
  -8  16   9  103.54    5.15   0
  -8  16  10   19.43    3.89   0
  -7  14  12    5.21    2.99   0
  -7  15   4    3.01    3.17   0
  -7  15   5  371.26    7.45   0
  -7  15   6    5.82    2.93   0
  -7  15   7   53.45    3.75   0
  -7  15   8  313.26    6.98   0
  -7  15  10   53.73    4.19   0
  -6  12  -1    9.99    2.39   0
  -5  10  -2  264.20    4.54   0
  -5  12   2  573.22    7.41   0
  -5  12  10  125.35    4.13   0
  -4   6  -5  392.99    4.26   0
  -4   7  -4 1041.03    7.13   0
  -4  10  11  138.20    3.89   0
  -4  11   4  814.71    8.12   0
  -4  11   5    4.00    1.95   0
  -4  11   6  107.19    3.35   0
  -4  11   7  150.71    3.83   0
  -3   6  -3 1147.11    6.58   0
  -3   7  12   -0.26    1.28   0
  -3   8   0  232.69    3.57   0
  -3   9   3  233.09    3.91   0
  -3   9   4  383.34    4.83   0
  -3   9   7  868.93    7.23   0
  -3   9   8 1764.30   10.38   0
  -2   7   4    2.22    0.99   0
  -2   7   5  231.44    3.23   0
 -14  16  -1  116.59    6.98   0
 -13  16  -1    9.79    4.65   0
 -13  18   3   80.87    6.05   0
 -12  16  -1    1.36    3.93   0
 -12  17   1   40.44    4.90   0
 -12  18   3   17.64    4.75   0
 -12  19   6   19.46    4.84   0
 -12  19   7   -4.41    4.36   0
 -12  19   8   42.83    5.13   0
 -12  19   9    7.90    4.37   0
 -12  19  10   84.55    6.25   0
 -12  19  11   70.81    6.12   0
 -11  16  17    8.46    4.46   0
 -11  17   1    3.52    4.00   0
 -11  17  15   63.07    5.25   0
 -11  18   3    0.13    4.10   0
 -11  18   4    2.96    4.02   0
 -11  18  13   -4.07    4.64   0
 -10  16   0    6.77    3.60   0
 -10  16  16   21.71    4.45   0
 -10  17   2  146.86    6.14   0
 -10  17  14   20.69    4.74   0
 -10  18   5   70.47    5.34   0
 -10  18   6   33.78    4.67   0
 -10  18   7  193.73    7.17   0
 -10  18   8  110.78    6.06   0
 -10  18   9  235.64    7.72   0
 -10  18  10   59.10    5.27   0
 -10  18  11   36.80    4.82   0
  -9  14  -2   -2.82    3.09   0
  -9  15  -1   52.40    4.19   0
  -9  15  16   81.18    5.30   0
  -9  16   1  108.67    5.20   0
  -9  16  14  336.66    8.52   0
  -9  17   4   31.80    4.27   0
  -9  17  11  155.26    6.39   0
  -9  17  12   19.96    4.61   0
  -8  11  -5    0.25    2.73   0
  -8  14  -1  171.29    5.34   0
  -8  15  14   77.12    4.87   0
  -8  16   3    4.30    3.37   0
  -8  16  11    1.18    3.51   0
  -8  16  12   41.62    4.58   0
  -7   9  -6   53.71    2.85   0
  -7  10  -5    8.36    2.23   0
  -7  12  -3   80.88    3.66   0
  -7  13  15   40.85    3.80   0
  -7  14  13   20.02    3.41   0
  -7  15   3   21.60    3.44   0
  -7  15  11  106.95    4.89   0
  -6   8  -6   74.00    2.87   0
  -6   9  -5   16.14    1.97   0
  -6  10  -4  131.61    3.68   0
  -6  11  -3   75.35    3.40   0
  -6  13   0   31.82    3.14   0
  -6  14   3   28.44    3.42   0
  -5  11  -1   85.38    3.18   0
  -5  11  13  145.27    4.36   0
  -5  12   1   21.83    2.54   0
  -5  12  11  231.66    5.23   0
  -5  13   4  205.72    5.03   0
  -5  13   5  272.04    5.68   0
  -5  13   6  271.62    5.61   0
  -5  13   7   -1.38    2.41   0
  -5  13   8   91.80    3.82   0
  -4   5  -6  223.78    3.08   0
  -4   9  13   96.13    3.24   0
  -4  11   3   37.40    2.52   0
  -4  11   8  173.93    4.07   0
  -4  11   9   33.52    2.55   0
  -3   7  -2    2.36    0.95   0
  -3   8  11 1145.68    8.38   0
  -3   9   2  690.34    6.49   0
  -3   9   9   89.12    2.87   0
  -2   6   0 1702.13    7.73   0
  -2   7   3 3009.64   11.05   0
  -2   7   7    1.05    0.92   0
 -13  17   0   16.39    4.77   0
 -13  19   4  190.54    8.33   0
 -12  17   0   10.12    4.36   0
 -12  18   2   49.99    5.45   0
 -12  19   4    9.45    4.63   0
 -12  19   5   -1.77    4.27   0
 -11  16  -1   40.65    4.66   0
 -11  17   0   27.89    4.78   0
 -11  17  16    4.14    4.22   0
 -11  18   2   37.43    4.75   0
 -11  18  14    4.98    4.42   0
 -11  19   5   41.17    4.91   0
 -11  19   6   27.30    4.43   0
 -11  19   7   28.49    4.56   0
 -11  19   8   25.54    4.27   0
 -11  19   9   13.69    4.29   0
 -11  19  10    8.95    4.47   0
 -11  19  11   25.46    5.18   0
 -10  15  -2   20.48    3.86   0
 -10  16  -1   57.63    4.78   0
 -10  17   1   24.85    4.19   0
 -10  17  15    9.01    4.49   0
 -10  18   3   20.49    4.56   0
 -10  18   4   -4.38    3.90   0
 -10  18  12   22.78    4.83   0
 -10  18  13   10.16    4.42   0
  -9  12  -5    7.83    3.08   0
  -9  13  -4  578.21    9.05   0
  -9  16   0   34.20    3.99   0
  -9  16  15  127.93    5.97   0
  -9  17   2   -1.95    3.12   0
  -9  17   3   39.81    4.32   0
  -9  17  13   14.00    4.17   0
  -9  18   6   28.88    4.06   0
  -9  18   7   34.14    4.55   0
  -9  18   8   35.49    4.54   0
  -9  18   9   86.06    5.22   0
  -8  14  -2  981.10   11.18   0
  -8  14  16   90.88    4.86   0
  -8  15   0  102.93    4.73   0
  -8  15  15  120.47    5.65   0
  -8  16   2   17.09    3.58   0
  -8  16  13   55.20    4.79   0
  -8  17   5   -0.86    3.56   0
  -8  17   6    4.12    3.53   0
  -8  17   7  113.71    5.37   0
  -8  17   8  169.76    6.11   0
  -8  17   9    9.55    3.76   0
  -7  13  -2  140.29    4.63   0
  -7  14  14   48.17    3.96   0
  -7  15   2  181.91    5.51   0
  -7  15  12   66.80    4.38   0
  -7  16   5  133.25    5.31   0
  -7  16   6  125.79    5.17   0
  -7  16   7   85.82    4.66   0
  -7  16   8    0.55    3.18   0
  -7  16   9  143.45    5.20   0
  -6  12  -2   15.04    2.45   0
  -6  13  13    8.24    2.85   0
  -6  14   2  221.48    5.56   0
  -6  14  11   12.10    3.07   0
  -5   7  -6   98.11    2.66   0
  -5   8  -5   36.44    2.01   0
  -5   9  -4  131.73    3.21   0
  -5  10  -3   47.19    2.37   0
  -5  12   0  312.37    5.42   0
  -5  13   3   72.24    3.69   0
  -5  13   9  188.26    4.92   0
  -4   9  -2  263.21    4.12   0
  -4  10  12  124.45    3.65   0
  -4  11   2 1382.30   10.24   0
  -4  11  10  332.43    5.50   0
  -3   8  -1  517.43    5.10   0
  -3   9   1  242.83    3.92   0
  -2   5  -2  988.25    5.35   0
  -2   7   2  586.73    4.98   0
  -2   7   8  758.05    5.85   0
 -13  17  -1  153.21    7.40   0
 -12  16  -2   -2.48    3.94   0
 -12  17  -1   26.10    4.70   0
 -12  18   1    2.96    4.37   0
 -12  19   3    8.26    4.38   0
 -12  20   6    7.81    4.51   0
 -12  20   7  134.43    6.82   0
 -12  20   8  103.80    6.43   0
 -12  20   9   37.65    5.19   0
 -11  15  -3   12.83    3.67   0
 -11  16  -2   17.53    4.04   0
 -11  17  17   35.53    5.13   0
 -11  18   1    7.16    3.93   0
 -11  18  15   32.94    5.16   0
 -11  19   4   30.79    4.71   0
 -11  19  13   77.00    6.16   0
 -10  14  -4   48.34    4.53   0
 -10  17   0  136.99    5.89   0
 -10  17  16   16.46    4.53   0
 -10  18   2   11.58    4.11   0
 -10  18  14   21.54    4.33   0
 -10  19   5  235.66    7.52   0
 -10  19   6   -0.99    3.93   0
 -10  19   7   73.00    5.47   0
 -10  19   8  136.37    6.56   0
 -10  19   9   28.08    4.93   0
 -10  19  10   85.79    5.99   0
  -9  16  16   58.70    5.38   0
  -9  17   1   65.05    4.41   0
  -9  17  14    7.21    4.12   0
  -9  18   4  447.68    9.29   0
  -9  18   5   19.83    4.07   0
  -9  18  10  120.22    6.06   0
  -9  18  11   51.94    5.04   0
  -8  15  -1   11.36    3.25   0
  -8  16   1   43.61    3.95   0
  -8  16  14  -10.71    3.68   0
  -8  17   3  110.99    5.03   0
  -8  17   4  770.09   11.06   0
  -8  17  10  169.55    5.97   0
  -8  17  11    2.43    3.65   0
  -7  14  15   84.52    4.91   0
  -7  15  13   61.50    4.28   0
  -7  16   3   -0.58    3.09   0
  -7  16   4  399.74    7.91   0
  -7  16  10  210.39    6.17   0
  -6  13  -1    6.14    2.44   0
  -6  13  14   15.08    2.95   0
  -6  14   1   35.19    3.32   0
  -6  15   9   -0.20    2.86   0
  -5  11  -2    6.52    1.99   0
  -5  11  14   23.38    2.68   0
  -5  13  10   79.59    3.74   0
  -4   4  -7  151.75    2.41   0
  -4  10  -1   19.86    1.92   0
  -4  11   1    2.36    1.85   0
  -4  11  11   37.60    2.92   0
  -4  12   4   92.89    3.41   0
  -4  12   5  988.75    9.17   0
  -4  12   6  209.63    4.55   0
  -4  12   7  714.40    7.90   0
  -4  12   8   11.82    2.42   0
  -3   8  12  191.38    3.81   0
  -3   9  10  699.02    6.72   0
  -3  10   4  228.92    4.10   0
  -3  10   5   99.63    2.93   0
  -3  10   6   47.94    2.31   0
  -3  10   7    2.71    1.60   0
  -2   7   1  206.03    3.07   0
  -2   7   9    7.36    1.34   0
  -1   5   5    8.32    0.95   0
 -13  18   0   -2.04    4.53   0
 -12  18   0   30.77    4.78   0
 -12  19   2   15.45    4.88   0
 -12  20   4   10.40    4.80   0
 -12  20   5   58.45    5.68   0
 -11  17  -1   51.96    4.97   0
 -11  19   3  123.02    6.05   0
 -11  19  14   -3.26    4.42   0
 -11  20   5    0.70    3.69   0
 -11  20   6  277.41    8.52   0
 -11  20   7   -4.65    4.27   0
 -11  20   8  212.45    8.00   0
 -11  20   9   10.17    4.41   0
 -11  20  10  125.74    6.78   0
 -11  20  11   61.94    5.99   0
 -10  15  -3   -0.01    3.31   0
 -10  16  -2  135.14    5.81   0
 -10  18   1    3.63    3.83   0
 -10  18  15   -7.63    4.24   0
 -10  19   4    9.16    4.24   0
 -10  19  12   63.87    5.53   0
  -9  17  15   15.50    4.10   0
  -9  18   3    4.72    3.81   0
  -9  18  12   42.00    4.86   0
  -9  19   7  119.81    5.78   0
  -9  19   8  279.78    7.89   0
  -8  14  -3   11.50    3.11   0
  -8  15  16   25.43    3.94   0
  -8  16   0  601.52    9.44   0
  -8  17   2  668.48   10.21   0
  -8  17  12  410.03    8.85   0
  -8  18   6   21.65    3.99   0
  -8  18   7  171.76    6.26   0
  -8  18   8   16.67    3.99   0
  -8  18   9  151.02    5.89   0
  -7  10  -6  231.39    4.97   0
  -7  11  -5  373.68    6.25   0
  -7  12  -4   23.26    2.92   0
  -7  13  -3   70.01    3.70   0
  -7  15  14    8.41    3.30   0
  -7  16   2  252.78    6.38   0
  -7  16  12   83.10    4.74   0
  -7  17   6  197.93    6.01   0
  -7  17   7   92.37    4.88   0
  -7  17   8   22.06    3.46   0
  -6   9  -6  212.04    4.33   0
  -6  10  -5   32.99    2.44   0
  -6  11  -4  195.55    4.49   0
  -6  12  -3   11.99    2.39   0
  -6  14   0    0.30    2.58   0
  -6  14  13    7.16    2.91   0
  -6  15  11    1.77    3.13   0
  -5   6  -7  277.57    3.84   0
  -5  12  -1   27.80    2.57   0
  -5  12  13   23.35    2.84   0
  -5  14   4  221.99    5.51   0
  -5  14   5   27.16    3.11   0
  -5  14   6   -1.85    2.57   0
  -5  14   7    5.39    2.70   0
  -5  14   8    1.86    2.63   0
  -4   8  -4 1558.74    9.12   0
  -4   9  -3   28.91    1.84   0
  -4  12   3  274.35    5.20   0
  -4  12   9  492.51    6.75   0
  -3   6  -4  602.56    4.84   0
  -3   7  -3  291.63    3.62   0
  -3   9   0  698.56    6.36   0
  -3   9  11   73.22    2.76   0
  -3  10   2 1563.50   10.13   0
  -3  10   3   75.86    2.38   0
  -3  10   8  119.19    3.16   0
  -2   6  -1   22.23    1.22   0
  -2   6  11   69.21    2.03   0
  -2   8   4    4.46    1.11   0
  -2   8   5  281.91    3.76   0
  -2   8   6  949.04    6.76   0
  -1   5   6   64.63    1.58   0
 -13  18  -1   86.07    6.45   0
 -12  17  -2    1.56    4.23   0
 -12  18  -1   12.27    4.58   0
 -12  19   1   12.11    4.43   0
 -12  20   3  149.22    7.16   0
 -12  21   6    7.93    4.27   0
 -12  21   7  120.65    6.79   0
 -11  16  -3   21.42    4.10   0
 -11  17  -2   37.35    4.57   0
 -11  18   0   64.26    5.08   0
 -11  20   4   -4.81    4.06   0
 -11  20  13    0.79    4.81   0
 -10  17  -1   67.09    4.87   0
 -10  18   0    2.01    4.19   0
 -10  18  16   22.97    4.75   0
 -10  19   2  110.91    5.68   0
 -10  19   3   11.61    4.25   0
 -10  19  13    6.41    4.04   0
 -10  19  14   13.12    4.25   0
 -10  20   6   25.86    4.69   0
 -10  20   7   11.62    4.06   0
 -10  20   8  296.40    8.73   0
 -10  20   9   29.63    4.82   0
 -10  20  10   98.52    6.15   0
  -9  14  -4    5.73    3.13   0
  -9  15  -3  156.50    5.59   0
  -9  16  -2   -0.06    3.27   0
  -9  17   0   -0.03    3.54   0
  -9  17  16   18.85    4.50   0
  -9  18   2  162.86    6.22   0
  -9  18  14  193.59    7.15   0
  -9  19   4    3.15    3.51   0
  -9  19   5   12.97    4.16   0
  -9  19   6  118.63    5.75   0
  -9  19   9   25.77    4.25   0
  -9  19  10  142.71    6.45   0
  -9  19  11   26.87    4.61   0
  -8  15  -2    8.86    3.15   0
  -8  16  -1  654.02    9.67   0
  -8  16  15   40.12    4.44   0
  -8  17   1   -5.65    3.22   0
  -8  17  13   21.34    4.11   0
  -8  18   4   28.59    4.19   0
  -8  18   5  123.33    5.51   0
  -8  18  10   11.25    3.95   0
  -8  18  11  112.01    5.77   0
  -7  16   1   23.56    3.46   0
  -7  16  13  161.77    5.84   0
  -7  17   4  190.62    6.14   0
  -7  17   5   21.87    3.82   0
  -7  17   9   26.46    3.80   0
  -7  17  10  310.78    7.44   0
  -6  13  -2   18.70    2.68   0
  -6  15  12    9.60    3.22   0
  -6  16   5  212.03    6.03   0
  -6  16   6    2.83    3.13   0
  -6  16   7  150.52    5.22   0
  -6  16   8   11.84    3.21   0
  -5   9  -5    2.67    1.50   0
  -5  10  -4  390.43    5.43   0
  -5  11  -3    1.14    1.69   0
  -5  12  14   39.04    3.41   0
  -5  13   0   21.04    2.67   0
  -5  13  12   19.24    2.98   0
  -5  14   3  240.73    5.66   0
  -4   6  -6  285.66    3.65   0
  -4  10  -2    8.42    1.66   0
  -4  11  12  313.23    5.50   0
  -4  12   2    1.45    2.05   0
  -4  12  10    6.07    2.22   0
  -3   8  -2    0.78    1.02   0
  -3  10   9  306.40    4.74   0
  -2   7   0 2539.37   10.14   0
  -2   8   3  493.30    4.85   0
  -2   8   7   77.65    2.16   0
 -13  19   0   31.96    5.81   0
 -12  19   0    5.43    4.28   0
 -12  20   2   17.21    5.01   0
 -12  21   4   37.59    5.24   0
 -12  21   5   11.53    4.38   0
 -11  18  -1   59.77    5.24   0
 -11  20   3    2.22    4.04   0
 -11  21   5   78.80    5.48   0
 -11  21   6   46.97    5.46   0
 -11  21   7   78.38    6.05   0
 -11  21   8   31.78    5.19   0
 -11  21   9    2.78    4.50   0
 -11  21  10    6.55    4.55   0
 -11  21  11   20.13    4.90   0
 -10  15  -4   58.49    4.50   0
 -10  16  -3    2.71    3.43   0
 -10  17  -2    5.62    3.72   0
 -10  19   1   60.67    4.86   0
 -10  19  15    0.42    4.17   0
 -10  20   4   11.73    4.24   0
 -10  20   5   42.00    4.55   0
 -10  20  12    4.94    4.27   0
  -9  17  -1   42.77    4.17   0
  -9  18   1   10.73    3.73   0
  -9  18  15   26.29    4.62   0
  -9  19   3    2.43    3.93   0
  -9  19  12   63.46    5.37   0
  -9  20   8   60.90    5.52   0
  -8  14  -4  935.46   11.06   0
  -8  15  -3   14.75    3.68   0
  -8  17   0  426.74    8.39   0
  -8  17  14  184.04    6.58   0
  -8  18   2   11.56    3.54   0
  -8  18   3   -0.95    3.56   0
  -8  18  12   26.00    4.32   0
  -8  19   7   28.60    3.95   0
  -8  19   8   -2.69    3.30   0
  -7  12  -5   21.05    2.73   0
  -7  13  -4   84.64    3.92   0
  -7  15  15   58.01    4.38   0
  -7  16   0  237.44    6.14   0
  -7  16  14   12.50    3.65   0
  -7  17   2   -1.17    2.83   0
  -7  17   3   34.95    3.87   0
  -7  17  11  125.86    5.37   0
  -6  14  -1   19.52    2.85   0
  -6  14  14   15.69    3.08   0
  -5   8  -6  195.05    3.65   0
  -5  12  -2  185.48    4.36   0
  -5  14   2   97.26    3.61   0
  -5  15   5   -1.32    2.82   0
  -5  15   6  131.31    4.69   0
  -4  11  -1   29.61    2.20   0
  -4  12   1    9.20    2.12   0
  -4  12  11  292.50    5.48   0
  -4  13   4  306.49    5.71   0
  -4  13   5    6.08    2.41   0
  -4  13   6  117.77    3.96   0
  -4  13   7   12.83    2.50   0
  -4  13   8   37.19    2.89   0
  -3   9  -1  472.09    5.18   0
  -3   9  12   25.26    2.27   0
  -3  10   1  810.34    7.25   0
  -3  10  10   87.32    2.97   0
  -3  11   4  101.36    3.12   0
  -3  11   5  401.77    5.50   0
  -3  11   6  194.85    4.00   0
  -3  11   7 1072.62    8.72   0
  -2   8   2  221.13    3.36   0
 -13  19  -1   69.67    6.03   0
 -12  18  -2    5.67    4.24   0
 -12  19  -1   33.11    5.08   0
 -12  20   1   88.77    6.26   0
 -12  21   3    4.91    4.81   0
 -11  17  -3   -0.79    3.79   0
 -11  18  -2   86.95    5.76   0
 -11  19   0   31.34    4.72   0
 -11  21   4   98.03    6.31   0
 -10  18  -1   47.15    4.69   0
 -10  19  16    9.16    4.42   0
 -10  20   3   41.15    4.70   0
 -10  20  13    3.64    4.06   0
 -10  20  14    0.46    4.21   0
 -10  21   6  130.37    6.40   0
 -10  21   7   11.05    4.22   0
 -10  21   8  195.71    7.35   0
 -10  21   9   13.78    4.22   0
 -10  21  10   21.30    4.92   0
  -9  15  -4  565.45    9.41   0
  -9  16  -3    7.68    3.46   0
  -9  18   0   51.96    4.54   0
  -9  18  16  249.14    8.10   0
  -9  19   2  143.39    6.13   0
  -9  19  14   31.83    4.82   0
  -9  20   4    7.03    4.38   0
  -9  20   5  152.76    6.64   0
  -9  20   6   37.69    4.88   0
  -9  20   7    3.81    3.85   0
  -9  20   9   76.51    5.26   0
  -9  20  10   -1.25    3.93   0
  -9  20  11   44.87    5.06   0
  -8  16  -2  377.51    7.71   0
  -8  17  15   20.44    4.14   0
  -8  18   1  466.93    8.80   0
  -8  18  13    1.21    3.77   0
  -8  19   4  170.64    6.43   0
  -8  19   5  106.84    5.61   0
  -8  19   6  116.28    5.51   0
  -8  19   9  239.94    7.13   0
  -8  19  10    1.25    3.78   0
  -8  19  11  176.07    6.49   0
  -7  11  -6    8.11    2.35   0
  -7  17   1   72.91    4.13   0
  -7  17  12  290.23    7.32   0
  -7  17  13   10.17    3.88   0
  -7  18   4   47.35    4.41   0
  -7  18   5   -0.70    3.49   0
  -7  18   6   91.47    5.02   0
  -7  18   7  128.65    5.52   0
  -7  18   8  164.16    5.96   0
  -7  18   9   57.85    4.46   0
  -7  18  10   77.68    4.58   0
  -6  10  -6  376.24    5.89   0
  -6  12  -4  194.17    4.69   0
  -6  13  -3   23.56    2.70   0
  -6  14  -2   66.90    3.56   0
  -6  16  11    2.51    3.06   0
  -6  17   6   22.27    3.56   0
  -6  17   7  156.56    5.46   0
  -5   7  -7    2.63    1.47   0
  -5  13  -1   11.68    2.45   0
  -5  14   1  453.11    6.82   0
  -5  15   3  285.58    6.25   0
  -5  15   4   83.87    4.23   0
  -4   5  -7  149.39    2.57   0
  -4   9  -4   33.69    2.09   0
  -4  10  -3  370.04    5.15   0
  -4  11  13  115.88    3.74   0
  -4  12   0   15.34    2.16   0
  -4  13   2  748.98    8.39   0
  -4  13   9    6.44    2.39   0
  -3  10   0  102.39    2.93   0
  -3  10  11  404.49    5.59   0
  -3  11   3 1394.20    9.87   0
  -3  11   8    5.29    1.76   0
  -2   5  -3   12.36    0.91   0
  -2   6  -2  689.69    4.89   0
  -2   7  11  242.68    3.61   0
  -2   8   1   98.37    2.39   0
  -2   9   5   50.02    2.19   0
 -12  20   0   19.34    4.86   0
 -12  21   2   -2.70    4.44   0
 -11  19  -1   16.63    4.45   0
 -11  21   3    4.64    4.21   0
 -11  22   5   18.24    4.45   0
 -11  22   6   19.03    4.52   0
 -11  22   7  250.38    8.56   0
 -11  22   8  107.78    6.34   0
 -11  22  10   68.99    6.05   0
 -10  17  -3   34.37    4.34   0
 -10  18  -2    4.23    3.86   0
 -10  19   0  140.23    6.21   0
 -10  20  15   56.10    5.47   0
 -10  21   4    0.41    4.04   0
 -10  21   5    2.52    3.65   0
 -10  21  12    4.75    4.39   0
  -9  18  -1   53.65    4.61   0
  -9  19   1    3.05    3.73   0
  -9  20   3  206.88    7.21   0
  -9  20  12    9.97    4.20   0
  -8  17  -1   20.82    3.69   0
  -8  18  14   27.11    4.37   0
  -8  19   3  637.17   10.63   0
  -8  19  12   47.75    4.93   0
  -8  20   7   49.95    5.00   0
  -7  16  -1   43.72    3.75   0
  -7  16  15  118.09    5.37   0
  -7  18   3   44.68    4.25   0
  -7  18  11   22.27    3.94   0
  -6  17   4   66.06    4.43   0
  -6  17   5   65.83    4.13   0
  -6  17   8   21.56    3.26   0
  -6  17   9   13.57    3.33   0
  -6  17  10   17.55    3.22   0
  -5  10  -5    8.89    1.77   0
  -5  11  -4  107.98    3.29   0
  -5  12  -3   -0.24    2.00   0
  -5  14   0  188.95    4.86   0
  -5  15   2  183.10    5.29   0
  -4   8  -5   21.87    1.48   0
  -4  11  -2   81.24    2.85   0
  -4  12  12    4.11    2.28   0
  -4  13   1 1544.08   11.68   0
  -4  13  10   70.20    3.40   0
  -4  14   5    9.48    2.62   0
  -4  14   6 1080.63   10.35   0
  -4  14   7    9.18    2.35   0
  -3   8  -3  193.08    3.20   0
  -3   9  -2  972.28    7.30   0
  -3  11   2  295.34    4.73   0
  -3  11   9  637.11    6.92   0
  -2   7  -1   43.24    1.62   0
  -2   9   3  363.38    4.51   0
  -2   9   4  223.61    3.57   0
  -2   9   6  182.69    3.34   0
  -2   9   7    5.22    1.23   0
  -1   6   5 1884.35    7.90   0
 -12  19  -2    8.44    4.60   0
 -12  20  -1   13.66    4.64   0
 -12  21   1   -3.13    4.65   0
 -11  18  -3   36.94    4.72   0
 -11  19  -2   10.41    4.61   0
 -11  20   0  133.03    6.69   0
 -11  22   4    1.20    4.26   0
 -10  19  -1    7.61    4.05   0
 -10  20  16    7.71    4.23   0
 -10  21   3    7.27    4.13   0
 -10  21  14   -5.34    4.24   0
 -10  22   6  121.01    6.37   0
 -10  22   7   18.32    4.47   0
 -10  22   8   12.25    4.51   0
 -10  22   9   24.78    4.84   0
 -10  22  10   21.50    4.91   0
  -9  16  -4  181.22    6.08   0
  -9  17  -3  255.99    7.16   0
  -9  19   0   93.80    5.30   0
  -9  19  16   -0.11    4.34   0
  -9  20   2   13.19    4.09   0
  -9  20  14   -3.79    4.38   0
  -9  21   5   13.36    4.35   0
  -9  21   6   31.17    4.82   0
  -9  21   7  140.64    6.30   0
  -9  21   8   48.03    4.73   0
  -9  21   9   20.46    4.57   0
  -9  21  10   38.06    4.97   0
  -9  21  11    0.11    4.25   0
  -8  14  -5   23.64    3.49   0
  -8  16  -3  417.89    8.06   0
  -8  17  -2   11.40    3.54   0
  -8  18   0  139.52    5.44   0
  -8  18  15   96.15    5.64   0
  -8  19   2   75.87    4.76   0
  -8  19  13  108.64    5.75   0
  -8  20   4   56.05    4.88   0
  -8  20   5    9.88    4.10   0
  -8  20   6  119.01    5.89   0
  -8  20   8  101.66    5.56   0
  -8  20   9   48.27    4.87   0
  -8  20  10   20.64    4.35   0
  -7  12  -6  136.72    4.55   0
  -7  13  -5    1.92    2.46   0
  -7  16  -2  215.07    5.85   0
  -7  17   0  199.55    5.78   0
  -7  17  14   55.63    4.47   0
  -7  18   2  214.65    6.39   0
  -7  18  12  204.86    6.62   0
  -7  19   5   -2.00    3.71   0
  -7  19   6   15.90    3.84   0
  -7  19   7    6.33    3.65   0
  -7  19   8   21.56    4.03   0
  -7  19   9  146.87    5.94   0
  -6  12  -5   56.08    3.35   0
  -6  13  -4   18.81    2.66   0
  -6  14  -3  277.91    5.83   0
  -6  16  13    7.93    3.26   0
  -6  17   2   48.96    3.97   0
  -6  17   3   20.53    2.77   0
  -6  17  11   58.65    4.27   0
  -5   9  -6    2.40    1.43   0
  -5  13  -2   70.84    3.16   0
  -5  14  -1  366.27    6.30   0
  -5  15   1  323.02    6.41   0
  -4   7  -6  405.22    4.54   0
  -4  12  -1  557.75    6.71   0
  -4  12  13   30.11    3.20   0
  -4  13  11   41.67    2.99   0
  -4  14   3   -1.71    2.57   0
  -4  14   4 1217.93   11.01   0
  -4  14   8  961.52    9.80   0
  -4  14   9   44.02    3.33   0
  -3  10  -1  235.05    4.03   0
  -3  10  12  494.24    6.26   0
  -3  11   1  325.15    5.01   0
  -3  11  10  114.29    3.32   0
  -3  12   4  935.48    8.52   0
  -3  12   5    2.59    1.89   0
  -3  12   6  133.72    3.61   0
  -3  12   7   64.88    2.82   0
  -2   8   0 1034.08    6.97   0
  -2   8  10  160.80    3.11   0
  -2   9   2  246.08    3.75   0
  -2   9   8  205.73    3.53   0
  -1   5   9  384.43    3.53   0
 -12  21   0  151.85    7.36   0
 -11  20  -1   57.26    5.51   0
 -11  23   5    1.62    4.36   0
 -11  23   6  228.26    8.32   0
 -10  18  -3  182.54    6.76   0
 -10  19  -2  134.37    6.67   0
 -10  20   0    7.38    4.22   0
 -10  21  15   -7.86    4.13   0
 -10  22   4  155.08    6.97   0
 -10  22  12   -1.58    4.75   0
  -9  18  -2    3.75    3.50   0
  -9  19  -1   38.44    4.41   0
  -9  20   1   27.84    4.38   0
  -9  21   3  105.58    6.04   0
  -9  21   4    2.31    3.72   0
  -9  21  12    1.09    4.02   0
  -8  18  -1  542.01    9.43   0
  -8  19   1  279.84    7.28   0
  -8  19  14   93.02    5.55   0
  -8  20   3   36.01    4.48   0
  -8  20  12    2.71    4.07   0
  -7  17  -1  158.80    5.44   0
  -7  17  15  146.99    5.92   0
  -7  18   1   25.64    3.77   0
  -7  18  13    8.16    3.73   0
  -7  19   3   32.98    4.19   0
  -7  19   4  408.36    8.65   0
  -7  19  10   36.71    4.07   0
  -7  19  11  139.47    5.92   0
  -6  11  -6    5.34    2.02   0
  -6  16  14    1.85    3.12   0
  -6  17   1   18.95    3.44   0
  -6  17  12   15.85    3.48   0
  -6  18   4  460.67    8.75   0
  -6  18   5   67.71    4.52   0
  -6  18   6  660.58   10.05   0
  -6  18   7  186.83    5.99   0
  -6  18   8   24.98    3.71   0
  -6  18   9   36.98    3.94   0
  -5   8  -7   95.08    2.85   0
  -5  15   0    0.45    2.66   0
  -5  16  10  328.63    6.87   0
  -4  10  -4   84.85    2.89   0
  -4  11  -3    0.98    1.58   0
  -4  13   0  831.14    8.53   0
  -4  13  12  888.04    9.46   0
  -4  14   2  165.14    4.73   0
  -4  14  10  166.15    4.68   0
  -3  11   0  228.76    4.27   0
  -3  11  11   45.46    2.80   0
  -3  12   2 1724.86   11.60   0
  -3  12   3  335.99    5.17   0
  -3  12   8  124.34    3.54   0
  -3  12   9   -0.90    2.07   0
  -2   9   9 1345.77    8.81   0
  -1   6   2  780.26    5.04   0
 -12  20  -2    7.63    4.55   0
 -12  21  -1    5.81    4.59   0
 -11  19  -3   41.94    5.03   0
 -11  20  -2  117.57    6.67   0
 -11  21   0   10.52    4.18   0
 -11  23   4   97.53    6.45   0
 -10  20  -1   12.58    4.28   0
 -10  22   3    4.52    4.48   0
 -10  23   6    4.88    4.53   0
 -10  23   7  188.54    7.81   0
 -10  23   8   -0.26    4.34   0
 -10  23   9  105.50    6.52   0
 -10  23  10    9.85    4.54   0
  -9  18  -3   15.43    4.31   0
  -9  20   0   87.62    5.50   0
  -9  20  16    5.63    4.50   0
  -9  21   2   -2.59    3.94   0
  -9  21  14   42.07    5.07   0
  -9  22   5    9.07    4.47   0
  -9  22   6   13.21    4.20   0
  -9  22   7   22.68    4.29   0
  -9  22   9   90.96    6.05   0
  -9  22  10   14.03    4.65   0
  -9  22  11   -0.07    4.40   0
  -8  15  -5   88.25    4.52   0
  -8  17  -3  156.09    5.70   0
  -8  18  -2   73.64    5.05   0
  -8  19   0   10.25    3.74   0
  -8  19  15   59.06    5.03   0
  -8  20   2    1.96    3.83   0
  -8  20  13    8.94    4.07   0
  -8  21   4   29.64    4.29   0
  -8  21   5  117.64    6.16   0
  -8  21   6   59.30    5.19   0
  -8  21   7   74.20    5.15   0
  -8  21   8  212.08    7.20   0
  -8  21   9    2.02    4.11   0
  -8  21  10   45.23    4.86   0
  -7  16  -3   15.06    3.21   0
  -7  17  -2   41.51    3.92   0
  -7  18   0  297.21    7.11   0
  -7  18  14  102.00    5.27   0
  -7  19   2  607.57   10.03   0
  -7  19  12   29.49    4.24   0
  -7  20   5    0.18    3.80   0
  -7  20   6  187.90    6.63   0
  -7  20   7   84.55    5.21   0
  -7  20   8   64.79    4.88   0
  -7  20   9    9.27    3.90   0
  -6  17   0   94.11    4.52   0
  -6  17  13    2.69    3.17   0
  -6  18   2  815.68   10.98   0
  -6  18   3   82.64    4.69   0
  -6  18  10  104.15    5.00   0
  -6  18  11    1.19    3.36   0
  -5  11  -5  448.85    6.15   0
  -5  12  -4   33.42    2.56   0
  -5  13  -3  210.38    4.81   0
  -5  14  -2   22.40    2.78   0
  -5  15  13    2.61    2.81   0
  -5  16  11   40.07    3.59   0
  -5  17   7  139.81    5.11   0
  -5  17   8   39.63    3.66   0
  -4   6  -7  135.60    2.66   0
  -4   9  -5  230.28    3.86   0
  -4  12  -2    6.50    1.88   0
  -4  13  -1   61.03    2.96   0
  -4  14   1    3.62    2.51   0
  -4  14  11    5.37    2.56   0
  -4  15   4   62.73    3.69   0
  -4  15   5  347.09    6.49   0
  -4  15   6   16.34    2.91   0
  -4  15   7   -2.73    2.56   0
  -4  15   8   53.79    3.49   0
  -3   5  -6    0.85    0.84   0
  -3   9  -3   14.88    1.43   0
  -3  10  -2  122.37    2.97   0
  -3  12   1    8.27    2.00   0
  -3  12  10  769.15    8.14   0
  -3  13   5 1574.22   11.39   0
  -3  13   6  764.84    8.06   0
  -2   7  -2 2412.42    9.81   0
  -2   8  -1    5.82    1.14   0
  -2   8  11  388.25    4.67   0
  -2   9   1 3205.92   12.90   0
  -2  10   3   85.50    2.63   0
  -2  10   4  153.88    3.22   0
  -2  10   5   78.74    2.46   0
  -2  10   6  939.36    7.52   0
  -2  10   7 1032.49    7.94   0
 -11  21  -1    7.01    4.39   0
 -11  22   0    3.62    4.77   0
 -11  23   2   51.12    5.70   0
 -10  18  -4    1.45    3.82   0
 -10  19  -3   52.91    4.94   0
 -10  21   0   -1.60    4.15   0
 -10  23   4   22.80    4.43   0
 -10  23  12   18.78    5.30   0
  -9  19  -2  134.33    5.95   0
  -9  20  -1    4.42    3.95   0
  -9  21   1   52.40    4.95   0
  -9  21  15   -0.22    4.33   0
  -9  22   3   32.99    4.76   0
  -9  22  12    5.54    4.42   0
  -9  22  13   57.11    5.66   0
  -8  19  -1   40.31    4.27   0
  -8  20   1   11.88    3.87   0
  -8  20  14   24.39    4.44   0
  -8  21   3  230.55    7.44   0
  -8  21  12   26.39    4.56   0
  -7  18  -1  288.31    7.03   0
  -7  18  15   -2.33    3.68   0
  -7  19   1  102.35    5.17   0
  -7  19  13   65.54    4.90   0
  -7  20   3   62.45    4.87   0
  -7  20   4  121.41    5.90   0
  -7  20  10    2.23    3.73   0
  -7  20  11   31.50    4.42   0
  -6  13  -5   13.52    2.55   0
  -6  14  -4   -0.10    2.49   0
  -6  17  14   94.80    5.22   0
  -6  18   1   71.32    4.24   0
  -6  18  12  125.39    5.42   0
  -6  19   4  244.36    7.07   0
  -6  19   5  159.92    6.05   0
  -6  19   6  216.05    6.59   0
  -6  19   7    2.39    3.51   0
  -6  19   8  389.10    8.17   0
  -6  19   9   70.17    4.60   0
  -5  10  -6   73.55    2.73   0
  -5  15  -1   39.43    3.27   0
  -5  15  14  339.59    7.13   0
  -5  16  12   21.55    3.26   0
  -5  17   9    6.17    3.08   0
  -5  17  10   12.35    3.17   0
  -4   8  -6  138.98    3.04   0
  -4  13  13  336.83    6.14   0
  -4  14   0  222.26    5.06   0
  -4  14  12   12.92    3.04   0
  -4  15   2  876.36    9.83   0
  -4  15   3   88.00    4.08   0
  -4  15   9  397.33    6.87   0
  -3  11  -1 1725.29   10.81   0
  -3  11  12   35.60    2.50   0
  -3  13   3  282.79    5.18   0
  -3  13   4 1366.92   10.62   0
  -3  13   7  543.81    6.94   0
  -3  13   8  955.84    9.11   0
  -2   9   0  275.90    3.99   0
  -2   9  10   69.48    2.34   0
  -2  10   2   25.71    1.74   0
  -2  10   8  420.69    5.22   0
  -1   7   5   35.01    1.44   0
  -1   7   6   99.44    2.22   0
 -12  21  -2  102.76    6.66   0
 -11  20  -3   10.58    4.46   0
 -11  21  -2    4.55    4.46   0
 -11  23   1   -3.22    4.46   0
 -10  21  -1   54.65    5.32   0
 -10  23   3  138.07    6.83   0
 -10  24   6   34.12    4.85   0
 -10  24   7   45.88    5.18   0
 -10  24   8    4.83    4.19   0
 -10  24   9   12.90    4.65   0
 -10  24  10   85.69    6.33   0
  -9  19  -3   38.65    4.60   0
  -9  21   0   22.08    4.50   0
  -9  21  16   19.30    4.93   0
  -9  22   2   25.54    4.37   0
  -9  22  14   25.59    4.84   0
  -9  23   5   20.91    4.42   0
  -9  23   6    5.76    4.14   0
  -9  23  10   14.49    4.56   0
  -9  23  11   83.07    6.20   0
  -8  16  -5   88.90    4.63   0
  -8  18  -3  207.30    6.45   0
  -8  19  -2   31.27    4.29   0
  -8  20   0  185.81    6.52   0
  -8  20  15   12.42    4.25   0
  -8  21   2   58.84    5.04   0
  -8  21  13   49.43    5.11   0
  -8  22   4   -8.63    3.59   0
  -8  22   5  112.41    6.21   0
  -8  22   6    6.30    4.38   0
  -8  22   7   98.91    5.66   0
  -8  22   8  109.00    5.85   0
  -8  22   9    4.46    4.04   0
  -8  22  10  124.48    6.29   0
  -7  16  -4  180.92    5.57   0
  -7  17  -3  136.24    5.13   0
  -7  19   0    0.08    3.47   0
  -7  19  14  195.27    6.69   0
  -7  20   2   15.14    3.97   0
  -7  20  12   60.71    4.97   0
  -7  21   5   20.75    4.32   0
  -7  21   6   45.01    4.74   0
  -7  21   7   83.00    5.35   0
  -7  21   8    4.21    3.90   0
  -7  21   9   41.41    4.61   0
  -6  17  -1    0.97    2.93   0
  -6  18  13    6.18    3.40   0
  -6  19   3    3.36    3.55   0
  -6  19  10   47.24    4.32   0
  -6  19  11   35.25    4.09   0
  -5  12  -5   48.67    3.06   0
  -5  13  -4    0.38    2.16   0
  -5  14  -3  536.88    7.49   0
  -5  16  13   12.65    3.06   0
  -5  17  11   93.88    4.53   0
  -5  18   5  173.94    5.72   0
  -5  18   6  239.37    6.37   0
  -5  18   7  188.34    5.82   0
  -5  18   8   61.99    3.95   0
  -4  11  -4   53.03    2.48   0
  -4  12  -3   68.03    2.96   0
  -4  13  -2    5.67    1.96   0
  -4  15   1  248.02    5.61   0
  -4  15  10   78.20    3.91   0
  -4  16   4   30.07    3.11   0
  -4  16   5  352.85    6.80   0
  -4  16   6  440.18    7.42   0
  -4  16   7  435.72    7.39   0
  -3  12   0 2221.28   12.94   0
  -3  12  11   32.14    2.51   0
  -3  13   2  820.66    8.46   0
  -3  13   9  243.17    4.98   0
  -2  10   1   69.53    2.38   0
  -2  10   9  313.65    4.61   0
  -2  11   5   84.77    2.79   0
  -1   6   9  104.93    2.16   0
  -1   7   3  531.91    4.55   0
  -1   7   7  155.81    2.70   0
 -11  22  -1   77.99    6.08   0
 -11  23   0   10.26    4.36   0
 -10  19  -4    4.84    3.95   0
 -10  20  -3   14.24    4.27   0
 -10  24   4   17.12    4.71   0
  -9  20  -2   25.90    4.34   0
  -9  21  -1   32.70    4.67   0
  -9  22   1  145.35    6.48   0
  -9  22  15    2.77    4.21   0
  -9  23   3    3.61    4.42   0
  -9  23  12    7.80    4.61   0
  -9  23  13   -2.45    4.33   0
  -8  20  -1    5.21    3.65   0
  -8  21   1   35.36    4.54   0
  -8  21  14   -1.79    4.17   0
  -8  22   3   31.08    4.81   0
  -8  22  12    0.74    4.08   0
  -7  18  -2    0.36    3.18   0
  -7  19  -1  150.02    5.75   0
  -7  19  15   25.99    4.33   0
  -7  20   1  419.70    8.73   0
  -7  20  13  205.95    7.10   0
  -7  21   3  236.44    7.30   0
  -7  21   4  140.52    6.27   0
  -7  21  10   22.44    4.28   0
  -7  21  11   23.97    4.46   0
  -6  14  -5  198.89    5.15   0
  -6  15  -4   30.24    3.26   0
  -6  17  -2   11.44    3.14   0
  -6  18   0  373.70    7.44   0
  -6  18  14  125.01    5.79   0
  -6  19   2   -4.49    2.98   0
  -6  19  12    6.48    3.64   0
  -6  20   4    4.00    3.59   0
  -6  20   5  146.07    6.01   0
  -6  20   6   15.73    3.95   0
  -6  20   7  219.16    6.73   0
  -6  20   8  173.53    6.25   0
  -6  20   9   -2.82    3.49   0
  -5  11  -6   63.08    2.91   0
  -5  16  -1  992.96   10.67   0
  -5  17  12   64.53    4.14   0
  -5  18   3   39.07    4.00   0
  -5  18   4    2.90    3.32   0
  -5  18   9   36.87    3.74   0
  -5  18  10   22.14    3.68   0
  -4   7  -7  303.06    4.03   0
  -4  10  -5  545.88    6.10   0
  -4  14  13  144.73    4.60   0
  -4  16   3  137.52    4.90   0
  -3   9  -4 2005.13   10.53   0
  -3  10  -3   10.63    1.60   0
  -3  11  -2  370.85    5.13   0
  -3  12  12  636.58    7.63   0
  -3  13   1   33.64    2.62   0
  -3  13  10  389.62    6.17   0
  -3  14   4  632.04    7.76   0
  -3  14   5  240.78    5.14   0
  -3  14   6   14.23    2.54   0
  -3  14   7  431.34    6.55   0
  -2   7  -3  768.63    5.62   0
  -2   8  -2 1440.59    8.15   0
  -2   9  -1 2094.52   10.45   0
  -2   9  11 1376.07    9.01   0
  -2  10  10   58.98    2.56   0
  -2  11   3  413.36    5.33   0
  -2  11   4  344.02    4.87   0
  -2  11   6   17.87    1.89   0
  -2  11   7   18.62    1.91   0
  -1   7   2   21.15    1.26   0
  -1   7   8  801.90    5.80   0
 -11  21  -3    0.67    4.64   0
 -11  22  -2   -1.18    4.43   0
 -10  22  -1   -1.41    4.26   0
 -10  24   2   31.83    5.11   0
 -10  24   3    8.45    4.03   0
 -10  25   5    2.88    4.17   0
 -10  25   6   70.59    5.88   0
  -9  19  -4  185.35    6.61   0
  -9  20  -3    6.65    3.94   0
  -9  22   0   30.28    4.83   0
  -9  22  16   42.21    5.37   0
  -9  23   2   81.34    5.63   0
  -9  23  14   14.98    4.73   0
  -9  24   5   82.22    5.80   0
  -9  24  10   11.77    4.69   0
  -9  24  11    2.73    4.68   0
  -8  17  -5    6.40    3.14   0
  -8  18  -4   89.28    4.92   0
  -8  19  -3   40.24    4.28   0
  -8  20  -2  155.25    6.31   0
  -8  21   0   32.79    4.34   0
  -8  21  15   52.31    5.24   0
  -8  22   2   16.97    4.37   0
  -8  22  13    6.10    4.25   0
  -8  23   4   57.15    5.32   0
  -8  23   5   68.70    5.63   0
  -8  23   6   26.83    4.75   0
  -8  23   7  206.18    7.32   0
  -8  23   8    3.41    3.94   0
  -8  23   9   67.23    5.65   0
  -8  23  10   54.48    5.30   0
  -7  16  -5   88.91    4.69   0
  -7  17  -4   36.95    3.71   0
  -7  18  -3  159.55    5.65   0
  -7  20   0  607.83   10.19   0
  -7  20  14   14.22    4.05   0
  -7  21   2  243.54    7.32   0
  -7  21  12   86.71    5.47   0
  -7  22   5  198.69    7.22   0
  -7  22   6   13.05    4.20   0
  -7  22   7   58.11    5.09   0
  -7  22   8    4.45    4.05   0
  -7  22   9    2.36    4.02   0
  -6  18  -1  109.48    4.77   0
  -6  19   1   52.47    4.09   0
  -6  19  13   52.95    4.47   0
  -6  20   3  236.33    7.03   0
  -6  20  10    6.72    3.74   0
  -6  20  11  332.28    7.93   0
  -5  14  -4   35.38    2.98   0
  -5  15  -3   -3.21    2.50   0
  -5  16  14    2.72    3.07   0
  -5  17  13   86.74    4.44   0
  -5  18   2  391.51    7.83   0
  -5  18  11   10.51    3.30   0
  -5  19   5  125.23    5.11   0
  -5  19   6  106.36    4.99   0
  -5  19   7   35.47    3.93   0
  -5  19   8   17.01    3.79   0
  -4   9  -6    8.63    1.42   0
  -4  13  -3   19.51    2.23   0
  -4  14  -2   87.39    3.65   0
  -4  15   0  282.86    5.70   0
  -4  16   2   95.69    4.36   0
  -3  12  -1  199.57    4.13   0
  -3  13   0  240.18    4.81   0
  -3  13  11    5.40    2.27   0
  -3  14   2  198.73    4.73   0
  -3  14   3   95.64    3.61   0
  -3  14   8   31.69    2.86   0
  -3  14   9  439.44    6.66   0
  -2  10   0    3.70    1.52   0
  -2  11   2  146.74    3.37   0
  -2  11   8  279.54    4.54   0
  -1   8   4   46.12    1.73   0
  -1   8   5 1013.77    6.72   0
  -1   8   6    2.38    1.17   0
 -11  23  -1   63.72    6.07   0
 -10  20  -4   19.44    4.41   0
 -10  21  -3    7.22    4.14   0
 -10  22  -2   31.07    5.09   0
 -10  24   1    8.65    4.71   0
 -10  25   3    8.36    4.05   0
 -10  25   4   19.31    4.89   0
  -9  21  -2   47.83    4.95   0
  -9  22  -1   52.08    5.16   0
  -9  23   1   17.18    4.29   0
  -9  23  15   22.71    4.93   0
  -9  24   3    7.46    4.36   0
  -9  24  12   33.52    4.87   0
  -9  24  13    9.61    4.77   0
  -9  25   7    7.36    4.42   0
  -9  25   8   -2.30    4.29   0
  -9  25   9    3.99    4.06   0
  -8  21  -1   14.78    3.98   0
  -8  22   1    6.71    3.73   0
  -8  22  14   -4.42    4.20   0
  -8  23   3   -0.56    4.00   0
  -8  23  12   38.64    4.97   0
  -8  24   7   98.16    5.79   0
  -8  24   8   -2.25    3.79   0
  -7  19  -2   79.57    4.74   0
  -7  20  -1   79.91    4.89   0
  -7  20  15   -2.60    3.82   0
  -7  21   1  193.60    6.65   0
  -7  21  13  205.34    7.23   0
  -7  22   3   26.40    4.48   0
  -7  22   4    7.95    4.19   0
  -7  22  10   40.58    4.96   0
  -7  22  11    2.28    3.92   0
  -6  15  -5  227.55    5.87   0
  -6  17  -3  163.77    5.35   0
  -6  18  -2  179.86    5.65   0
  -6  19   0   10.66    3.44   0
  -6  20   2   -3.44    3.42   0
  -6  20  12   16.32    3.96   0
  -6  21   4  182.74    6.57   0
  -6  21   5   12.27    4.02   0
  -6  21   6  133.12    5.91   0
  -6  21   7  199.40    6.65   0
  -6  21   8  201.70    6.69   0
  -6  21   9   18.79    4.02   0
  -5  16  -2 1060.64   10.98   0
  -5  18   1   87.26    4.61   0
  -5  18  12   86.98    4.61   0
  -5  19   3  181.96    6.08   0
  -5  19   4   38.27    4.11   0
  -5  19   9   24.38    3.69   0
  -5  19  10  190.11    6.21   0
  -4  11  -5  338.08    5.15   0
  -4  15  -1  244.50    5.43   0
  -4  16   1  120.75    4.38   0
  -3   8  -5    1.09    0.97   0
  -3  14   1 2118.62   13.81   0
  -3  14  10  101.24    3.81   0
  -3  15   4  673.25    8.29   0
  -3  15   5   61.72    3.43   0
  -3  15   6 1456.59   11.92   0
  -3  15   7    0.45    2.46   0
  -2  10  11    3.50    1.69   0
  -2  11   1   92.91    2.90   0
  -2  11   9  839.32    7.64   0
  -2  12   4   42.40    2.28   0
  -2  12   5 1806.40   11.39   0
  -2  12   6  318.44    5.09   0
  -2  12   7  491.48    6.12   0
  -1   7   9   43.34    1.72   0
  -1   8   3 1435.21    7.96   0
  -1   8   7   60.17    2.02   0
 -11  22  -3  114.59    6.73   0
 -11  23  -2    2.58    4.47   0
 -10  23  -1  109.05    6.43   0
 -10  24   0   13.22    4.78   0
 -10  25   2   10.78    4.74   0
  -9  20  -4    0.89    3.66   0
  -9  21  -3   33.24    4.57   0
  -9  22  -2   11.33    4.56   0
  -9  23   0    0.45    4.35   0
  -9  24   2   66.88    5.45   0
  -9  25   4    0.64    4.33   0
  -9  25   5    2.93    4.53   0
  -9  25  10    1.07    4.06   0
  -9  25  11   34.19    5.46   0
  -8  19  -4   70.67    4.79   0
  -8  20  -3   13.79    3.83   0
  -8  21  -2  131.81    5.77   0
  -8  22   0   18.78    4.33   0
  -8  22  15   73.17    5.74   0
  -8  23   1   15.01    4.63   0
  -8  23   2   64.99    5.39   0
  -8  23  13   -4.58    4.15   0
  -8  23  14   17.53    4.83   0
  -8  24   4   15.33    4.53   0
  -8  24   5   -2.97    3.95   0
  -8  24   6    9.28    3.77   0
  -8  24   9  126.34    6.32   0
  -8  24  10   66.20    5.55   0
  -8  24  11   37.82    5.27   0
  -7  17  -5   14.66    3.58   0
  -7  18  -4  175.38    5.84   0
  -7  21   0   84.93    5.20   0
  -7  21  14   41.79    4.64   0
  -7  22   2   38.21    4.59   0
  -7  22  12  113.45    6.08   0
  -7  23   5   11.57    4.50   0
  -7  23   6   -1.77    4.12   0
  -7  23   7   26.56    4.67   0
  -7  23   8   25.12    4.61   0
  -7  23   9   -3.47    3.92   0
  -6  14  -6   27.52    2.89   0
  -6  19  -1   57.02    4.27   0
  -6  20   1  689.45   10.51   0
  -6  20  13  376.41    8.57   0
  -6  21   3  160.54    6.29   0
  -6  21  10   32.67    4.38   0
  -6  21  11   86.70    5.34   0
  -5  12  -6    4.50    2.01   0
  -5  15  -4  297.00    6.24   0
  -5  17  14   35.79    3.77   0
  -5  18   0  656.01    9.46   0
  -5  18  13   11.30    3.31   0
  -5  19   2    2.69    3.37   0
  -5  19  11    2.75    3.30   0
  -5  20   5   65.48    4.39   0
  -5  20   6  316.20    7.56   0
  -5  20   7    4.76    3.45   0
  -5  20   8  325.46    7.70   0
  -4   8  -7    4.06    1.32   0
  -4  10  -6  377.12    5.25   0
  -4  16   0   37.48    3.34   0
  -3  10  -4  155.33    3.37   0
  -3  11  -3 1667.48   10.58   0
  -3  12  -2 1720.65   11.25   0
  -3  13  12   15.20    2.48   0
  -3  14  11  673.48    8.36   0
  -3  15   3  492.44    7.23   0
  -3  15   8  699.35    8.50   0
  -3  15   9  606.51    8.08   0
  -2   8  -3  444.64    4.66   0
  -2   9  -2   12.96    1.34   0
  -2  10  -1  972.77    7.59   0
  -2  11  10 1612.53   10.63   0
  -2  12   3  262.44    4.63   0
  -2  12   8   52.14    2.51   0
  -1   8   2   63.88    1.93   0
  -1   8   8   34.01    1.76   0
 -10  22  -3    5.12    4.20   0
 -10  23  -2   -1.15    4.48   0
 -10  24  -1    5.42    4.79   0
 -10  25   1   -4.54    4.49   0
  -9  23  -1   57.44    5.16   0
  -9  24   1   14.07    4.57   0
  -9  25   3   38.47    5.02   0
  -9  26   6   56.33    5.51   0
  -9  26   7    3.15    4.08   0
  -9  26   8    6.40    4.32   0
  -8  22  -1   84.12    5.47   0
  -8  23  15   32.70    5.15   0
  -8  24   2   -0.68    4.46   0
  -8  24   3    2.70    4.39   0
  -8  24  12   66.87    5.67   0
  -8  24  13   25.58    5.07   0
  -8  25   6   40.21    4.88   0
  -8  25   7    3.27    3.97   0
  -8  25   8   52.95    5.18   0
  -8  25   9   72.12    5.64   0
  -7  16  -6   23.60    3.54   0
  -7  20  -2  406.71    8.56   0
  -7  21  -1    3.59    3.60   0
  -7  21  15  242.29    7.77   0
  -7  22   1   65.03    5.09   0
  -7  22  13    6.14    4.15   0
  -7  23   3    2.89    4.14   0
  -7  23   4  160.97    6.72   0
  -7  23  11    3.05    4.04   0
  -6  18  -3   11.33    3.16   0
  -6  19  -2  212.61    6.24   0
  -6  20   0   53.50    4.20   0
  -6  20  14   17.76    4.02   0
  -6  21   1   -2.41    4.07   0
  -6  21   2   25.68    4.20   0
  -6  21  12   -1.32    3.81   0
  -6  22   4  295.67    8.24   0
  -6  22   5  214.19    7.23   0
  -6  22   6   59.07    4.94   0
  -6  22   7   36.57    4.50   0
  -6  22   8   17.06    4.09   0
  -6  22   9    5.51    3.84   0
  -5  19   1  297.74    7.02   0
  -5  19  12   56.68    4.34   0
  -5  20   3   36.53    4.22   0
  -5  20   4  112.52    5.45   0
  -5  20   9   26.95    3.89   0
  -5  20  10  325.69    7.57   0
  -4  12  -5   39.93    2.64   0
  -4  13  -4    2.40    1.87   0
  -4  14  -3   52.67    3.06   0
  -4  16  -1   23.17    3.08   0
  -4  17  11  185.62    5.50   0
  -4  18   8  167.13    5.34   0
  -4  18   9  653.11    9.40   0
  -3   9  -5  908.99    7.20   0
  -3  14   0   51.20    2.94   0
  -3  15   1   60.66    3.34   0
  -3  15   2  109.04    3.66   0
  -3  15  10    2.71    2.58   0
  -3  16   4  188.08    4.95   0
  -3  16   5  154.10    4.74   0
  -3  16   6   46.29    3.48   0
  -3  16   7  158.57    4.60   0
  -2  11   0 1177.55    8.70   0
  -2  12   1   41.40    2.38   0
  -2  12   9  927.60    8.39   0
  -2  13   4  104.81    3.34   0
  -2  13   5  294.22    5.09   0
  -2  13   6   32.37    2.40   0
  -1   7   0 1799.27    8.24   0
  -1   7  10  675.87    5.39   0
  -1   8   1 1028.34    6.74   0
  -1   9   4  759.98    6.22   0
  -1   9   5   16.69    1.36   0
  -1   9   6  599.09    5.58   0
 -11  23  -3   32.41    5.51   0
 -10  25   0  125.40    7.06   0
  -9  21  -4   53.61    4.98   0
  -9  22  -3   31.91    4.63   0
  -9  23  -2   -6.17    4.35   0
  -9  24   0   90.77    6.19   0
  -9  25   1    4.27    4.43   0
  -9  25   2   10.90    4.27   0
  -9  26   4   34.51    5.16   0
  -9  26   5   16.50    4.28   0
  -8  19  -5    1.96    3.43   0
  -8  20  -4  160.35    6.24   0
  -8  21  -3   27.95    4.41   0
  -8  22  -2   40.52    4.74   0
  -8  23   0    8.80    3.88   0
  -8  24   1    2.95    3.94   0
  -8  24  14   60.16    5.41   0
  -8  25   4    0.64    4.23   0
  -8  25   5   14.93    4.55   0
  -8  25  10   30.97    5.12   0
  -8  25  11  137.70    7.18   0
  -7  19  -4   23.97    3.81   0
  -7  20  -3   42.32    4.14   0
  -7  21  -2   22.67    4.31   0
  -7  22   0  175.54    6.58   0
  -7  22  14    1.01    3.81   0
  -7  23   2  340.54    8.75   0
  -7  23  12  297.24    8.68   0
  -7  23  13    3.96    4.62   0
  -7  24   4   48.65    4.99   0
  -7  24   5   32.25    5.10   0
  -7  24   6   73.30    5.55   0
  -7  24   7   47.61    5.10   0
  -7  24   8   13.50    4.58   0
  -7  24   9   51.05    5.05   0
  -7  24  10    3.19    4.13   0
  -6  15  -6   64.50    3.73   0
  -6  20  -1  259.85    6.91   0
  -6  21   0  176.98    6.48   0
  -6  21  13   -2.52    3.87   0
  -6  22   3   27.60    4.45   0
  -6  22  11    5.11    3.97   0
  -5  13  -6  353.85    6.04   0
  -5  18  14    8.20    3.50   0
  -5  19   0  531.55    8.85   0
  -5  19  13   52.09    4.20   0
  -5  20   2  203.82    6.42   0
  -5  20  11    5.65    3.48   0
  -5  21   5   31.79    4.16   0
  -5  21   6   78.24    5.08   0
  -5  21   7  142.38    5.82   0
  -5  21   8   -2.44    3.13   0
  -4   9  -7  338.13    4.71   0
  -4  17   0  478.09    7.83   0
  -4  17  12  246.01    6.11   0
  -4  18  10  111.22    4.70   0
  -4  19   5  404.50    7.81   0
  -4  19   6   52.33    4.12   0
  -4  19   7  201.00    5.95   0
  -3  11  -4   36.80    2.39   0
  -3  12  -3  228.70    4.41   0
  -3  14  12  124.60    4.07   0
  -3  15  11  175.85    4.96   0
  -3  16   3  620.90    8.37   0
  -3  16   8  954.13   10.17   0
  -3  16   9  595.76    8.33   0
  -2   7  -4   86.60    2.04   0
  -2  10  -2  185.05    3.53   0
  -2  11  -1    0.04    1.57   0
  -2  11  11   13.20    1.80   0
  -2  12  10  196.85    4.19   0
  -2  13   3   33.16    2.45   0
  -2  13   7   66.84    2.91   0
  -2  13   8  143.90    3.78   0
  -1   8   9   12.14    1.26   0
  -1   9   2   -0.08    1.04   0
  -1   9   3    7.31    1.21   0
  -1   9   7  497.12    5.15   0
 -10  23  -3   87.44    6.21   0
 -10  24  -2   25.46    4.92   0
 -10  25  -1   40.97    5.41   0
  -9  24  -1   98.77    6.08   0
  -9  25   0   19.43    5.09   0
  -9  26   2    8.80    4.28   0
  -9  26   3    2.67    4.42   0
  -8  23  -1    3.94    4.01   0
  -8  24   0    8.31    3.94   0
  -8  24  15    3.63    4.43   0
  -8  25   2   12.62    4.50   0
  -8  25   3    3.73    4.05   0
  -8  25  12   44.18    4.99   0
  -8  25  13    7.01    4.38   0
  -8  26   5   -3.99    4.80   0
  -8  26   6   13.07    4.73   0
  -8  26   7    0.59    4.41   0
  -8  26   8    3.92    4.42   0
  -8  26   9   26.89    5.07   0
  -8  26  10    3.28    4.87   0
  -7  17  -6    3.06    3.19   0
  -7  22  -1  251.46    7.45   0
  -7  22  15   98.43    5.97   0
  -7  23   1    5.72    4.15   0
  -7  23  14  304.44    8.76   0
  -7  24   3    1.77    4.29   0
  -7  24  11   11.93    4.28   0
  -7  24  12   -7.96    4.18   0
  -6  18  -4   91.31    4.59   0
  -6  19  -3   15.09    3.33   0
  -6  20  -2    6.62    3.44   0
  -6  21  14  161.72    6.50   0
  -6  22   1   41.51    4.58   0
  -6  22   2  564.80   10.28   0
  -6  22  12  308.31    8.30   0
  -6  23   4    9.89    4.41   0
  -6  23   5  152.33    6.68   0
  -6  23   6   -5.82    3.88   0
  -6  23   7   97.70    5.77   0
  -6  23   8   26.39    4.48   0
  -6  23   9  100.31    5.81   0
  -6  23  10   -2.29    4.16   0
  -5  12  -7    1.08    2.38   0
  -5  15  -5   30.61    3.05   0
  -5  16  -4    2.39    2.81   0
  -5  19  -1    2.17    3.06   0
  -5  19  14   21.16    3.91   0
  -5  20   1  240.47    6.70   0
  -5  20  12    3.80    3.54   0
  -5  21   3   74.36    4.98   0
  -5  21   4   46.87    4.54   0
  -5  21   9   17.78    3.98   0
  -5  21  10   60.47    4.74   0
  -4  11  -6   12.86    1.83   0
  -4  14  -4  151.01    4.29   0
  -4  15  -3   19.45    2.75   0
  -4  16  -2  118.17    4.33   0
  -4  17  -1   11.95    3.06   0
  -4  17  13   64.04    3.93   0
  -4  18  11    4.23    3.01   0
  -4  19   3  362.05    7.65   0
  -4  19   4   29.34    3.66   0
  -4  19   8  218.58    6.11   0
  -4  19   9   32.11    3.76   0
  -3   8  -6  328.92    4.21   0
  -3  10  -5  802.13    7.17   0
  -3  15   0   28.23    2.93   0
  -3  16   2  213.01    5.26   0
  -3  16  10  693.23    8.89   0
  -3  17   4    7.73    2.75   0
  -3  17   5 1980.37   14.79   0
  -3  17   6   11.25    3.04   0
  -3  17   7  637.13    8.62   0
  -2   9  -3  776.30    6.41   0
  -2  11  12  829.25    7.87   0
  -2  12   0  163.11    3.79   0
  -2  13   9 1112.69    9.59   0
  -2  14   4  187.94    4.39   0
  -2  14   5   24.05    2.40   0
  -2  14   6  287.36    5.24   0
  -1   7  -1  794.95    5.54   0
  -1   8   0   92.00    2.24   0
  -1   9   8   40.94    1.78   0
  -1  10   5  209.69    3.64   0
 -10  24  -3   10.26    4.89   0
  -9  22  -4   10.19    4.22   0
  -9  23  -3   75.78    5.67   0
  -9  24  -2    9.83    4.17   0
  -9  26   1    3.87    4.45   0
  -9  27   3    5.08    4.31   0
  -8  20  -5   12.51    3.81   0
  -8  21  -4   44.32    4.52   0
  -8  22  -3  102.65    5.81   0
  -8  23  -2   11.83    4.32   0
  -8  25   1   11.43    4.53   0
  -8  25  14   -4.90    4.34   0
  -8  26   3    3.13    3.81   0
  -8  26   4   23.28    4.71   0
  -8  26  11   32.47    5.00   0
  -8  26  12    5.81    4.25   0
  -7  20  -4   99.85    5.20   0
  -7  21  -3    5.94    3.69   0
  -7  22  -2  140.17    5.88   0
  -7  23   0  201.70    7.13   0
  -7  24   1   90.04    5.99   0
  -7  24   2   26.15    4.77   0
  -7  24  13    3.92    4.39   0
  -7  25   4   49.97    5.26   0
  -7  25   5   84.59    5.74   0
  -7  25   6   20.01    4.57   0
  -7  25   7   20.55    4.35   0
  -7  25   8    0.94    4.07   0
  -7  25   9  105.06    6.28   0
  -7  25  10  108.86    6.43   0
  -6  21  -1   17.13    3.83   0
  -6  22   0  606.44   10.43   0
  -6  22  13   56.69    4.90   0
  -6  23   2   31.82    4.34   0
  -6  23   3   32.72    4.58   0
  -6  23  11    5.27    4.04   0
  -6  24   7   14.53    4.82   0
  -5  14  -6   44.07    3.12   0
  -5  20   0   36.49    4.03   0
  -5  20  13   26.08    3.87   0
  -5  21   2  101.90    5.29   0
  -5  21  11  154.90    6.04   0
  -5  22   4   47.05    4.98   0
  -5  22   5  139.27    6.03   0
  -5  22   6  257.34    7.40   0
  -5  22   7  403.36    8.82   0
  -5  22   8  351.48    8.32   0
  -4  13  -5   86.20    3.33   0
  -4  18  12   20.95    3.22   0
  -4  19   2  731.40   10.30   0
  -4  19  10  324.70    7.19   0
  -4  20   5   52.62    4.19   0
  -4  20   6  586.65    9.48   0
  -4  20   7    3.46    3.33   0
  -3   6  -7  460.93    4.33   0
  -3  12  -4    6.01    2.07   0
  -3  13  -3  935.13    8.81   0
  -3  14  -2  210.42    4.68   0
  -3  15  -1  196.05    4.91   0
  -3  15  12   13.04    2.64   0
  -3  16   1  399.60    6.60   0
  -3  16  11  209.20    5.63   0
  -3  17   3  165.91    5.10   0
  -2   6  -5 1435.78    7.11   0
  -2   8  -4 1510.89    8.37   0
  -2  12  11    8.86    1.96   0
  -2  13   1  742.00    7.73   0
  -2  13  10  849.63    8.59   0
  -2  14   3    9.41    2.16   0
  -2  14   7  127.99    3.88   0
  -2  14   8  559.75    7.17   0
  -1   7  11 1038.53    6.66   0
  -1   8  10   37.24    1.72   0
  -1   9   9  870.21    6.86   0
  -1  10   3  111.82    2.80   0
 -10  25  -2   58.25    6.06   0
  -9  25  -1    3.66    4.42   0
  -9  26   0    1.35    4.65   0
  -9  27   2    5.20    4.45   0
  -8  24  -1   11.17    3.82   0
  -8  25   0   16.52    4.52   0
  -8  26   2   30.89    5.11   0
  -8  27   5    5.14    4.39   0
  -8  27   6    8.93    4.00   0
  -8  27   7   -0.37    4.12   0
  -8  27   8   20.48    4.89   0
  -8  27   9   43.38    5.46   0
  -7  23  -1   20.76    4.42   0
  -7  24   0   60.36    5.57   0
  -7  24  14   31.27    4.99   0
  -7  25   2   97.49    5.77   0
  -7  25   3  328.65    9.16   0
  -7  25  11  173.14    7.09   0
  -7  25  12   10.19    4.41   0
  -7  26   6   48.63    4.82   0
  -7  26   7   -0.99    4.12   0
  -7  26   8  178.23    7.28   0
  -6  18  -5   15.49    3.34   0
  -6  20  -3    1.98    3.35   0
  -6  21  -2  109.84    5.32   0
  -6  22  14   69.33    5.22   0
  -6  23   1   34.83    4.63   0
  -6  23  12   -1.48    3.89   0
  -6  24   4  475.27   10.45   0
  -6  24   5   -3.21    4.38   0
  -6  24   6  102.75    5.85   0
  -6  24   8   11.64    4.01   0
  -6  24   9    8.55    4.27   0
  -6  24  10    0.58    3.98   0
  -5  13  -7   59.96    3.32   0
  -5  16  -5   25.51    3.19   0
  -5  20  -1   12.01    3.45   0
  -5  21   1  202.29    6.32   0
  -5  21  12   32.40    4.10   0
  -5  22   3   38.43    4.53   0
  -5  22   9  504.44    9.70   0
  -5  22  10  114.37    5.72   0
  -4  10  -7   79.48    2.75   0
  -4  15  -4    9.36    2.56   0
  -4  16  -3   15.63    2.83   0
  -4  18  13  100.87    4.65   0
  -4  19   1  170.42    5.69   0
  -4  19  11   30.37    3.66   0
  -4  20   3  412.60    8.31   0
  -4  20   4   19.88    3.40   0
  -4  20   8  476.84    8.50   0
  -4  20   9  338.34    7.53   0
  -3   9  -6  729.07    6.50   0
  -3  16   0   15.40    2.86   0
  -3  17   1   94.21    4.14   0
  -3  17   2   42.90    3.36   0
  -2  11  -2  751.98    7.07   0
  -2  12  12   47.78    2.85   0
  -2  13   0  291.17    5.08   0
  -2  14   2   69.23    3.14   0
  -2  14   9    6.76    2.22   0
  -2  15   4    1.22    2.10   0
  -2  15   5   40.08    2.97   0
  -2  15   6    6.17    2.40   0
  -1  10   2  268.76    4.02   0
  -1  10   8   21.74    1.62   0
  -1  11   4  130.17    3.26   0
  -1  11   5  488.39    5.66   0
 -10  25  -3   60.33    5.83   0
  -9  23  -4   15.62    4.62   0
  -9  24  -3   22.99    4.79   0
  -9  25  -2   47.51    5.35   0
  -9  26  -1   23.12    4.65   0
  -9  27   1   -1.60    4.41   0
  -8  21  -5  100.50    5.60   0
  -8  22  -4   -0.49    3.84   0
  -8  23  -3  122.82    6.35   0
  -8  24  -2   -6.67    4.25   0
  -8  25  -1   81.25    5.89   0
  -8  26   1   -0.44    4.36   0
  -8  27   3    7.54    4.58   0
  -8  27   4   18.47    4.54   0
  -7  20  -5   83.83    4.94   0
  -7  21  -4    4.35    3.64   0
  -7  22  -3   41.93    4.49   0
  -7  23  -2   74.13    5.29   0
  -7  25   1  327.92    8.88   0
  -7  25  13  171.45    7.37   0
  -7  26   3   29.08    5.02   0
  -7  26   4   -4.61    4.09   0
  -7  26   5   33.32    4.92   0
  -7  26   9    7.90    4.24   0
  -7  26  10   25.31    5.26   0
  -7  26  11    4.64    4.48   0
  -6  22  -1   87.13    4.92   0
  -6  23   0    6.32    4.00   0
  -6  23  13   52.52    5.00   0
  -6  24   2  252.52    7.94   0
  -6  24   3  133.53    6.27   0
  -6  24  11   65.16    5.29   0
  -6  24  12  112.71    6.25   0
  -6  25   5   21.63    5.14   0
  -6  25   6  224.84    7.78   0
  -6  25   7  154.87    6.86   0
  -6  25   8  141.21    6.57   0
  -5  15  -6    2.46    2.47   0
  -5  19  -3    9.21    3.24   0
  -5  20  -2   40.46    3.74   0
  -5  21   0  208.66    6.52   0
  -5  21  13   69.31    4.70   0
  -5  22   1   17.42    3.69   0
  -5  22   2   22.48    3.91   0
  -5  22  11  173.20    6.45   0
  -5  23   4  146.67    6.44   0
  -5  23   5    3.64    4.04   0
  -5  23   6  138.58    6.23   0
  -5  23   7   15.42    4.23   0
  -5  23   8   -0.03    4.00   0
  -5  23   9   -3.87    3.60   0
  -4  14  -5   44.87    2.94   0
  -4  17  -3   53.15    3.81   0
  -4  19   0  138.43    5.20   0
  -4  19  12  116.14    4.99   0
  -4  20   1   82.61    4.48   0
  -4  20   2   55.14    4.31   0
  -4  20  10   84.24    4.73   0
  -4  20  11   29.85    4.03   0
  -4  21   4   44.18    4.21   0
  -4  21   5    2.73    3.41   0
  -4  21   6  150.48    5.77   0
  -4  21   7   46.87    4.26   0
  -4  21   8   49.53    4.36   0
  -3  11  -5  985.21    8.24   0
  -3  13  -4  886.13    8.65   0
  -3  14  -3   31.72    2.73   0
  -3  15  -2  835.90    9.07   0
  -3  16  -1   81.40    3.81   0
  -2   9  -4  529.97    5.40   0
  -2  13  -1 1598.43   11.28   0
  -2  13  11  853.07    8.55   0
  -2  14   1    3.00    2.11   0
  -2  14  10   20.66    2.58   0
  -2  15   3  476.26    6.96   0
  -2  15   7  151.05    4.33   0
  -2  15   8  206.43    4.92   0
  -1   8  -1 1360.46    7.75   0
  -1   8  11   28.29    1.70   0
  -1   9  10  550.27    5.53   0
  -1  10   9    2.01    1.57   0
  -1  11   3    4.31    1.56   0
  -1  11   7  207.05    3.88   0
  -9  24  -4    2.82    4.47   0
  -9  25  -3   -2.19    4.57   0
  -9  27   0   -4.42    4.38   0
  -8  22  -5   60.71    5.52   0
  -8  23  -4   -0.10    3.89   0
  -8  24  -3   18.31    4.49   0
  -8  26   0   33.47    5.00   0
  -8  27   2   43.23    5.24   0
  -8  28   4   -1.81    3.96   0
  -8  28   5   19.81    4.70   0
  -7  24  -1  368.55    8.98   0
  -7  25   0   20.55    4.44   0
  -7  25  14   31.99    5.04   0
  -7  26   2   -2.04    4.25   0
  -7  26  12    5.62    4.48   0
  -7  27   5   53.27    5.37   0
  -7  27   6    2.59    4.35   0
  -7  27   7   -0.50    4.25   0
  -7  27   8   24.02    4.81   0
  -7  27   9   46.50    5.56   0
  -6  19  -5   39.88    3.94   0
  -6  20  -4   45.89    4.18   0
  -6  21  -3  219.37    6.71   0
  -6  22  -2  187.83    6.55   0
  -6  23  -1  104.79    5.55   0
  -6  23  14   54.06    5.01   0
  -6  24   1  307.04    8.43   0
  -6  24  13   30.98    5.19   0
  -6  25   3    0.98    4.33   0
  -6  25   4  127.65    6.82   0
  -6  25   9   30.45    4.89   0
  -6  25  10   44.71    4.90   0
  -6  25  11    7.26    4.29   0
  -5  21  -1  120.21    5.33   0
  -5  22   0   16.78    4.00   0
  -5  22  12   22.22    4.12   0
  -5  23   2  226.86    7.30   0
  -5  23   3    1.96    3.88   0
  -5  23  10  226.09    7.30   0
  -5  23  11   18.13    4.54   0
  -4  11  -7   79.42    2.83   0
  -4  13  -6  283.33    5.31   0
  -4  15  -5  114.96    4.25   0
  -4  19  -1    7.03    3.21   0
  -4  19  13   78.46    4.51   0
  -4  20   0   -3.08    2.81   0
  -4  20  12  158.00    5.80   0
  -4  21   2   30.75    3.83   0
  -4  21   3   60.81    4.64   0
  -4  21   9  325.09    7.64   0
  -4  21  10   22.56    4.09   0
  -3   7  -7   90.60    2.23   0
  -3  10  -6  286.47    4.46   0
  -3  17   0   -2.60    2.53   0
  -3  19   6  395.56    7.56   0
  -3  19   7  125.32    4.88   0
  -3  19   8  210.38    6.01   0
  -2  11  -3  206.92    3.87   0
  -2  12  -2  277.62    4.71   0
  -2  13  12  312.02    5.64   0
  -2  14   0  288.17    5.30   0
  -2  14  11    9.53    2.58   0
  -2  15   1 1982.41   13.45   0
  -2  15   2  218.31    4.92   0
  -2  15   9  568.34    7.57   0
  -2  16   4  129.49    4.28   0
  -2  16   5  493.07    7.30   0
  -2  16   6  126.10    4.28   0
  -2  16   7  278.41    5.84   0
  -1  11   2  852.12    7.36   0
  -1  12   4   60.38    2.60   0
  -1  12   6   25.65    2.27   0
  -9  26  -2    5.03    4.55   0
  -9  27  -1   11.19    5.00   0
  -8  25  -2    3.65    3.93   0
  -8  26  -1    7.68    4.28   0
  -8  27   1   11.52    4.70   0
  -8  28   2   21.62    5.20   0
  -8  28   3    0.94    4.08   0
  -7  20  -6  136.89    5.86   0
  -7  21  -5    7.79    3.77   0
  -7  22  -4   52.94    4.70   0
  -7  23  -3   11.93    4.09   0
  -7  24  -2   -3.45    4.09   0
  -7  25  -1  138.73    6.73   0
  -7  26   1   29.63    4.87   0
  -7  26  13    4.61    4.37   0
  -7  26  14   26.71    5.02   0
  -7  27   3   39.19    5.05   0
  -7  27   4   18.61    4.73   0
  -7  27  10    5.94    4.48   0
  -7  27  11  271.00    8.98   0
  -6  18  -6  220.53    6.17   0
  -6  22  -3   -2.51    3.85   0
  -6  24   0  426.81    9.47   0
  -6  24  14   25.73    4.82   0
  -6  25   2   33.57    4.97   0
  -6  25  12   -1.19    4.39   0
  -6  26   4   17.42    4.91   0
  -6  26   5  283.93    9.01   0
  -6  26   6   31.92    4.98   0
  -6  26   7   11.48    4.53   0
  -6  26   8    3.06    4.35   0
  -6  26   9   44.05    5.10   0
  -5  19  -4   26.77    3.57   0
  -5  20  -3    5.16    3.21   0
  -5  21  -2    2.28    3.37   0
  -5  22  13   36.85    4.42   0
  -5  23   1    9.81    3.93   0
  -5  23  12  209.34    7.08   0
  -5  24   3   16.09    4.69   0
  -5  24   4   24.83    4.52   0
  -5  24   5  309.14    8.44   0
  -5  24   6  113.90    6.07   0
  -5  24   7  439.72    9.61   0
  -5  24   8  350.45    8.73   0
  -5  24   9  305.47    8.34   0
  -4  12  -7  307.15    5.28   0
  -4  14  -6   54.00    3.35   0
  -4  21   1  385.67    8.16   0
  -4  21  11  143.75    5.71   0
  -4  22   4   67.43    4.72   0
  -4  22   5   85.46    4.99   0
  -4  22   6   26.03    4.12   0
  -4  22   7  290.74    7.45   0
  -4  22   8  222.61    6.76   0
  -3  12  -5  358.15    5.36   0
  -3  14  -4   91.02    3.43   0
  -3  15  -3  779.84    8.78   0
  -3  16  -2   35.98    3.16   0
  -3  17  -1    4.47    2.84   0
  -3  18  11   13.13    3.10   0
  -3  19   9   54.57    3.89   0
  -2  10  -4 1157.28    8.26   0
  -2  13  -2  441.29    6.10   0
  -2  14  -1    5.92    2.31   0
  -2  15  10 1117.33   10.46   0
  -2  16   3   28.70    3.08   0
  -2  16   8  140.53    4.43   0
  -1   9  11  364.29    4.60   0
  -1  10   0  467.03    5.22   0
  -1  10  10  397.01    5.03   0
  -1  11   1  194.91    3.70   0
  -1  11   9  101.80    3.05   0
  -1  12   3 1336.96    9.64   0
  -1  12   7   38.01    2.25   0
  -9  25  -4   -0.46    4.34   0
  -9  26  -3    4.01    4.39   0
  -8  23  -5   49.41    4.93   0
  -8  24  -4    4.42    4.22   0
  -8  25  -3    5.61    4.69   0
  -8  26  -2    6.83    4.46   0
  -8  27   0    4.92    4.07   0
  -8  28   1   31.24    5.13   0
  -7  23  -4   -3.09    3.87   0
  -7  24  -3  166.36    6.83   0
  -7  26   0  194.77    7.57   0
  -7  27   2  114.12    6.27   0
  -7  27  12   39.71    5.34   0
  -7  28   4    9.31    4.30   0
  -7  28   5   37.89    5.14   0
  -7  28   6   45.39    5.49   0
  -7  28   7  104.13    6.54   0
  -7  28   8   21.15    4.78   0
  -7  28   9  153.84    7.35   0
  -6  19  -6  155.59    5.82   0
  -6  23  -2  103.55    5.62   0
  -6  24  -1  102.90    5.78   0
  -6  25   1   14.91    4.63   0
  -6  25  13   -0.03    4.36   0
  -6  26   3  601.39   11.91   0
  -6  26  10    2.96    4.44   0
  -6  26  11   56.82    5.21   0
  -5  15  -7  180.82    5.00   0
  -5  22  -1  188.37    6.20   0
  -5  23   0  244.46    7.29   0
  -5  23  13    6.67    3.89   0
  -5  24   2   46.08    4.86   0
  -5  24  10   22.89    4.45   0
  -5  24  11   12.77    4.14   0
  -5  25   5  319.72    8.70   0
  -5  25   6   13.26    4.67   0
  -5  25   7   42.30    5.04   0
  -5  25   8   39.86    5.16   0
  -4  16  -5  106.67    4.24   0
  -4  17  -4   36.90    3.50   0
  -4  20  -1   65.89    4.32   0
  -4  20  13    1.99    3.30   0
  -4  21   0    7.14    3.40   0
  -4  21  12   -0.24    3.17   0
  -4  22   2   50.28    4.59   0
  -4  22   3   46.05    4.28   0
  -4  22   9  382.81    8.25   0
  -4  22  10   52.03    4.53   0
  -4  23   6    7.04    4.11   0
  -3   8  -7  246.92    3.65   0
  -3  11  -6   33.87    2.31   0
  -3  17  -2   -1.38    2.64   0
  -3  18  12   90.12    4.29   0
  -3  19  10   83.84    4.33   0
  -3  20   3   43.32    3.97   0
  -3  20   4   37.41    3.88   0
  -3  20   5  129.66    5.10   0
  -3  20   6  227.07    6.21   0
  -3  20   7  133.19    5.13   0
  -3  20   8   58.04    4.15   0
  -2  12  -3 4201.41   17.18   0
  -2  14  12   17.01    2.72   0
  -2  15   0  461.96    6.79   0
  -2  15  11  501.86    7.34   0
  -2  16   9  124.97    4.25   0
  -2  17   3  107.89    4.11   0
  -2  17   5    1.81    2.73   0
  -2  17   7   -1.34    2.62   0
  -1   6  -3 4490.52   12.13   0
  -1   8  -2   69.81    2.03   0
  -1  11   0  183.33    3.61   0
  -1  12   2  840.34    7.70   0
  -1  12   8    4.12    1.60   0
  -1  13   4  123.10    3.49   0
  -1  13   5  243.13    4.57   0
   0   6   3 2422.66    8.70   0
   0   6   6    1.00    0.91   0
  -8  27  -1   -6.36    4.37   0
  -8  28   0    4.35    4.62   0
  -7  22  -5  109.02    5.60   0
  -7  25  -2   66.22    5.22   0
  -7  26  -1   17.91    4.48   0
  -7  27   1   45.93    5.28   0
  -7  28   3   12.30    4.69   0
  -6  21  -5  108.70    5.54   0
  -6  22  -4    2.13    3.55   0
  -6  23  -3  227.30    7.19   0
  -6  24  -2   71.60    5.38   0
  -6  25   0   56.09    4.94   0
  -6  25  14  125.85    6.61   0
  -6  26   1  417.81    9.90   0
  -6  26   2    4.13    4.17   0
  -6  26  12   24.55    4.74   0
  -6  27   4   23.82    5.11   0
  -6  27   5   59.51    5.49   0
  -6  27   6  139.39    6.82   0
  -6  27   7   65.38    5.64   0
  -6  27   8   77.32    5.87   0
  -6  27   9   34.49    4.92   0
  -6  27  10   -2.56    3.96   0
  -5  19  -5   72.78    4.39   0
  -5  20  -4  464.38    8.58   0
  -5  21  -3    0.22    3.36   0
  -5  22  -2   24.62    3.93   0
  -5  23  -1    0.79    3.63   0
  -5  24   1   80.92    5.29   0
  -5  24  12   -0.07    3.96   0
  -5  25   3  328.58    8.99   0
  -5  25   4   29.57    5.00   0
  -5  25   9   24.14    4.81   0
  -5  25  10    3.37    4.11   0
  -4  13  -7  452.85    6.62   0
  -4  15  -6   80.93    3.64   0
  -4  19  -3   46.81    3.92   0
  -4  20  -2   66.63    4.28   0
  -4  21  -1  227.26    6.48   0
  -4  21  13   57.13    4.83   0
  -4  22   1   91.61    5.14   0
  -4  22  11   -1.18    3.52   0
  -4  23   3    5.80    3.90   0
  -4  23   4    1.91    3.64   0
  -4  23   5  305.47    7.71   0
  -4  23   7  208.26    6.62   0
  -4  23   8   26.97    4.20   0
  -4  23   9    4.32    3.73   0
  -3   9  -7  583.77    5.85   0
  -3  15  -4  915.07    9.48   0
  -3  16  -3  439.31    6.99   0
  -3  19  11   16.82    3.24   0
  -3  20   2   11.14    3.41   0
  -3  20   9  201.35    5.97   0
  -3  20  10  173.81    5.80   0
  -3  21   5    3.08    3.05   0
  -3  21   6   42.13    4.06   0
  -2   9  -5   60.33    2.19   0
  -2  14  -2 1026.53    9.40   0
  -2  15  -1  416.49    6.47   0
  -2  16  10   33.05    3.07   0
  -2  17   2 1041.08   10.73   0
  -2  17   8  180.28    5.04   0
  -2  17   9   62.37    3.73   0
  -1   9  -2   63.39    2.07   0
  -1  10  -1  584.83    5.75   0
  -1  10  11   13.91    1.79   0
  -1  11  10    6.34    1.61   0
  -1  12   1   16.11    1.94   0
  -1  12   9   74.88    2.76   0
  -1  13   3  222.52    4.44   0
  -1  13   7   32.17    2.29   0
  -1  13   8   93.75    3.29   0
   0   6   7  155.54    2.37   0
   0   7   4  275.65    3.33   0
   0   7   5 1053.64    6.29   0
  -9  26  -4   14.74    4.83   0
  -8  24  -5    7.96    4.33   0
  -8  25  -4   62.69    5.54   0
  -8  26  -3   24.89    4.82   0
  -8  27  -2   73.82    5.97   0
  -8  28  -1   92.33    6.51   0
  -7  23  -5   41.76    4.65   0
  -7  24  -4   61.31    5.26   0
  -7  25  -3   -5.80    4.19   0
  -7  26  -2  375.57    9.70   0
  -7  27   0   83.52    5.58   0
  -7  28   1   25.42    4.98   0
  -7  28   2   -0.58    4.01   0
  -7  29   4   85.39    6.38   0
  -6  20  -6    3.28    3.21   0
  -6  25  -1    3.54    4.11   0
  -6  26   0   31.88    4.66   0
  -6  26  13  153.85    7.14   0
  -6  27   2   29.16    4.88   0
  -6  27   3   -0.86    3.76   0
  -6  27  11    4.68    4.43   0
  -6  27  12   -0.92    4.50   0
  -6  28   5    8.35    5.02   0
  -6  28   6   20.75    4.84   0
  -6  28   7   -4.75    4.08   0
  -6  28   8   11.10    4.34   0
  -5  21  -4   -0.77    3.64   0
  -5  22  -3  696.28   10.83   0
  -5  23  -2   52.93    4.36   0
  -5  24   0   26.20    4.47   0
  -5  24  13    8.77    4.09   0
  -5  25   1  164.28    6.54   0
  -5  25   2  128.49    6.46   0
  -5  25  11  151.59    6.55   0
  -5  26   4  394.62    9.73   0
  -5  26   5    7.02    4.41   0
  -5  26   6  625.97   11.77   0
  -5  26   7   49.05    5.00   0
  -5  26   8  119.60    6.21   0
  -5  26   9   33.32    4.94   0
  -4  22   0    2.58    3.57   0
  -4  22  12    3.09    3.45   0
  -4  23   1    5.54    4.02   0
  -4  23   2  288.05    7.76   0
  -4  23  10  120.19    5.78   0
  -4  23  11   13.52    4.10   0
  -4  24   4   13.20    3.68   0
  -4  24   5  138.83    6.20   0
  -4  24   6   96.68    5.50   0
  -4  24   7    7.47    3.98   0
  -4  24   8   70.53    5.30   0
  -3  12  -6  384.16    5.61   0
  -3  14  -5   83.67    3.45   0
  -3  17  -3 1934.02   14.56   0
  -3  19  12   11.23    3.13   0
  -3  20   1  336.73    7.35   0
  -3  20  11   59.11    4.43   0
  -3  21   3   -0.75    3.27   0
  -3  21   4    2.82    2.96   0
  -3  21   7  139.43    5.23   0
  -3  21   8   12.07    3.51   0
  -3  21   9    9.19    3.39   0
  -2  15  12   37.34    2.96   0
  -2  16  11   33.16    3.09   0
  -2  17   1  129.93    4.54   0
  -2  17  10  477.35    7.76   0
  -2  18   4  123.24    4.67   0
  -1  11  -1  115.66    3.00   0
  -1  12   0   41.54    2.32   0
  -1  12  10    3.72    1.83   0
  -1  13   1  265.90    4.76   0
  -1  13   9   91.23    3.28   0
  -1  14   3  679.75    7.64   0
  -1  14   4   27.56    2.41   0
  -1  14   5   44.13    2.66   0
  -1  14   6   24.54    2.51   0
  -1  14   7   11.60    2.35   0
   0   6   2 4442.56   11.72   0
   0   7   3  191.54    2.78   0
   0   7   6  777.32    5.41   0
  -8  25  -5   -0.70    4.42   0
  -8  26  -4    6.37    4.45   0
  -8  27  -3   -2.89    4.35   0
  -8  28  -2    2.21    4.98   0
  -7  22  -6   15.78    3.94   0
  -7  27  -1   89.51    5.89   0
  -7  28   0   -2.71    4.39   0
  -7  29   2   16.12    4.85   0
  -7  29   3    3.65    3.99   0
  -6  22  -5   64.33    4.85   0
  -6  23  -4    0.85    3.69   0
  -6  24  -3   -2.50    3.86   0
  -6  25  -2  283.68    8.34   0
  -6  26  -1  161.03    6.83   0
  -6  26  14    5.16    4.38   0
  -6  27   1   15.23    4.55   0
  -6  27  13   18.80    4.56   0
  -6  28   3  158.76    7.36   0
  -6  28   4  177.87    7.81   0
  -6  28   9   25.47    4.95   0
  -6  28  10   48.98    5.36   0
  -6  28  11   31.31    5.26   0
  -5  19  -6    2.00    3.25   0
  -5  20  -5   22.88    3.59   0
  -5  24  -1   25.37    4.41   0
  -5  25   0  115.19    6.02   0
  -5  25  12    4.13    4.13   0
  -5  26   2   44.45    5.18   0
  -5  26   3   -2.16    4.42   0
  -5  26  10  184.22    7.17   0
  -5  26  11    6.69    4.48   0
  -4  16  -6  430.19    7.19   0
  -4  19  -4   14.46    3.24   0
  -4  20  -3   19.91    3.18   0
  -4  21  -2   59.53    4.32   0
  -4  22  -1    6.98    3.59   0
  -4  22  13   27.59    4.11   0
  -4  23   0    3.84    3.27   0
  -4  23  12   11.45    3.93   0
  -4  24   2   63.95    5.13   0
  -4  24   3    3.23    3.90   0
  -4  24   9   41.05    4.58   0
  -4  24  10   82.08    5.50   0
  -3   6  -8  834.82    5.60   0
  -3  10  -7  556.80    5.99   0
  -3  13  -6  415.95    6.14   0
  -3  15  -5  115.47    4.07   0
  -3  16  -4  154.30    4.65   0
  -3  20   0   54.37    3.88   0
  -3  20  12   -3.77    3.44   0
  -3  21   1   46.65    4.24   0
  -3  21   2   22.32    3.50   0
  -3  21  10   20.71    3.67   0
  -3  22   4    5.35    3.46   0
  -3  22   5    5.13    3.44   0
  -3  22   6  108.14    5.12   0
  -3  22   7    4.42    3.44   0
  -3  22   8  300.47    7.51   0
  -2   7  -6  215.79    3.12   0
  -2  10  -5  837.00    7.07   0
  -2  12  -4  511.74    6.21   0
  -2  16  12  305.61    6.20   0
  -2  17   0  238.46    5.65   0
  -2  18   2  115.11    4.69   0
  -1   8  -3  309.68    3.83   0
  -1  10  -2    1.50    1.23   0
  -1  13   0  187.92    4.12   0
  -1  14   2    7.87    2.05   0
  -1  14   8   26.31    2.42   0
  -1  15   4   73.65    3.24   0
  -1  15   5   56.77    3.11   0
  -1  15   6  109.66    3.90   0
   0   6   1    3.18    0.90   0
   0   7   2  189.69    2.79   0
   0   7   7 1045.48    6.30   0
   0   8   3  624.38    5.27   0
   0   8   4   56.16    1.80   0
   0   8   5   23.68    1.36   0
   0   8   6    1.04    1.15   0
  -7  23  -6   15.94    4.24   0
  -7  24  -5  135.49    6.37   0
  -7  25  -4   -4.63    3.73   0
  -7  26  -3   -1.19    3.79   0
  -7  27  -2    4.85    4.55   0
  -7  28  -1   81.84    6.14   0
  -7  29   1   18.91    4.84   0
  -6  21  -6    0.83    3.30   0
  -6  23  -5   44.00    4.72   0
  -6  24  -4    5.48    3.98   0
  -6  25  -3    2.46    4.11   0
  -6  26  -2   15.85    4.16   0
  -6  27   0   27.35    4.92   0
  -6  27  14   42.78    5.36   0
  -6  28   1   34.39    5.36   0
  -6  28   2  327.29    9.49   0
  -6  28  12   82.57    6.21   0
  -6  29   4   -2.69    4.16   0
  -6  29   5  101.12    6.58   0
  -6  29   6   11.46    4.71   0
  -6  29   7  166.33    7.47   0
  -6  29   8   12.37    4.50   0
  -6  29   9   50.30    5.74   0
  -5  21  -5  234.61    6.70   0
  -5  22  -4  207.46    6.58   0
  -5  23  -3   21.70    4.17   0
  -5  24  -2   99.01    5.53   0
  -5  25  -1  155.85    6.57   0
  -5  25  13   59.57    5.32   0
  -5  26   1   14.97    4.62   0
  -5  26  12    5.43    4.29   0
  -5  27   3  231.73    8.02   0
  -5  27   4   96.87    6.12   0
  -5  27   5   26.02    5.17   0
  -5  27   6    8.59    4.17   0
  -5  27   7   -2.30    3.96   0
  -5  27   8   -4.90    4.03   0
  -5  27   9   -2.68    4.28   0
  -5  27  10   26.97    4.90   0
  -4  12  -8   14.42    2.09   0
  -4  17  -6  192.10    5.38   0
  -4  20  -4  108.21    4.83   0
  -4  21  -3   30.71    3.87   0
  -4  22  -2   21.10    3.87   0
  -4  23  -1   89.68    4.89   0
  -4  23  13   12.54    4.41   0
  -4  24   1   -4.12    3.75   0
  -4  24  11    5.32    3.83   0
  -4  25   3    2.34    3.66   0
  -4  25   4  242.42    7.61   0
  -4  25   5   43.66    4.87   0
  -4  25   6  104.57    5.81   0
  -4  25   7    9.91    4.09   0
  -4  25   8  208.86    7.17   0
  -4  25   9   75.54    5.52   0
  -3   7  -8  652.40    5.38   0
  -3  11  -7  490.66    6.02   0
  -3  17  -4   91.95    4.10   0
  -3  21   0   23.02    3.72   0
  -3  21  11   16.57    3.62   0
  -3  22   2    5.15    3.58   0
  -3  22   3   34.92    3.87   0
  -3  22   9    8.38    3.44   0
  -2   8  -6  696.32    5.81   0
  -2  11  -5   26.95    1.95   0
  -2  13  -4    0.67    1.79   0
  -2  16  -2  384.03    6.65   0
  -2  17  -1   -1.49    2.76   0
  -2  18   0    9.59    3.12   0
  -1  11  -2  304.71    4.54   0
  -1  12  -1   11.51    1.87   0
  -1  12  11   49.91    2.69   0
  -1  13  10   65.00    2.76   0
  -1  14   1 1282.20   10.31   0
  -1  15   2  215.83    4.80   0
  -1  15   7   86.90    3.49   0
   0   8   2  187.35    2.97   0
   0   9   4  156.15    2.91   0
  -8  26  -5    3.51    4.42   0
  -8  27  -4   38.32    5.02   0
  -8  28  -3   31.78    5.67   0
  -7  25  -5   19.68    4.68   0
  -7  26  -4  226.28    8.05   0
  -7  27  -3   -2.44    4.32   0
  -7  28  -2    9.45    4.61   0
  -7  29   0   33.00    5.28   0
  -6  22  -6   86.82    5.08   0
  -6  27  -1   88.23    5.98   0
  -6  28   0   54.26    5.36   0
  -6  29   2    2.23    4.32   0
  -6  29   3   25.31    5.11   0
  -5  20  -6   87.98    4.74   0
  -5  23  -4    4.64    4.03   0
  -5  24  -3  276.94    7.54   0
  -5  25  -2   42.72    5.01   0
  -5  26   0    3.17    4.24   0
  -5  26  13   -7.78    4.06   0
  -5  27   2   81.13    5.91   0
  -5  27  11   49.10    5.20   0
  -5  28   4   12.24    5.01   0
  -5  28   5  301.67    8.97   0
  -5  28   6   28.34    4.95   0
  -5  28   7  252.53    8.39   0
  -5  28   8   37.33    4.92   0
  -4  13  -8  275.47    5.24   0
  -4  19  -5   77.40    4.40   0
  -4  24   0    3.59    3.80   0
  -4  24  12   27.40    4.31   0
  -4  25   2   23.67    4.46   0
  -4  25  10    0.77    3.92   0
  -4  26   5    3.10    4.26   0
  -4  26   6   12.79    4.33   0
  -4  26   7    1.14    4.07   0
  -3   8  -8   10.04    1.37   0
  -3  16  -5   96.89    4.01   0
  -3  21  -1    1.54    3.32   0
  -3  21  12   44.31    4.11   0
  -3  22   1  323.60    7.68   0
  -3  22  10  116.74    5.26   0
  -3  22  11   10.84    3.68   0
  -3  23   3   72.08    4.87   0
  -3  23   4  180.75    6.26   0
  -3  23   5   36.47    3.97   0
  -3  23   6    3.86    3.24   0
  -3  23   7   25.49    3.96   0
  -3  23   8   36.48    4.28   0
  -3  23   9   37.73    4.43   0
  -2  12  -5 2652.71   13.83   0
  -2  14  -4 1781.95   12.30   0
  -2  19  10   41.39    3.79   0
  -2  20   3   55.98    4.13   0
  -2  20   4  183.37    5.70   0
  -2  20   5   15.51    3.34   0
  -2  20   6  473.77    8.23   0
  -2  20   7  160.23    5.40   0
  -1  13  -1    0.99    1.82   0
  -1  13  11    2.33    2.07   0
  -1  14   0  313.87    5.37   0
  -1  14  10   -1.04    2.38   0
  -1  15   1  231.75    5.06   0
  -1  15   8    6.92    2.28   0
  -1  15   9  361.53    6.18   0
  -1  16   3   97.17    3.88   0
  -1  16   4   12.20    2.61   0
  -1  16   6   24.60    2.83   0
  -1  16   7   81.03    3.64   0
   0   7   1  157.17    2.55   0
   0   9   3  247.99    3.60   0
   0   9   6  782.81    6.22   0
  -8  27  -5    8.54    4.83   0
  -8  28  -4    4.90    4.67   0
  -7  24  -6   33.68    4.76   0
  -7  29  -1   15.02    4.97   0
  -6  23  -6    2.47    3.80   0
  -6  24  -5    6.42    4.12   0
  -6  25  -4  104.53    5.96   0
  -6  26  -3   34.36    4.86   0
  -6  27  -2   28.38    4.71   0
  -6  28  -1   20.01    4.55   0
  -6  29   1   17.63    4.81   0
  -6  30   3  135.38    6.92   0
  -6  30   4    5.09    4.64   0
  -5  19  -7  301.84    7.01   0
  -5  21  -6   50.29    4.40   0
  -5  22  -5   73.32    4.81   0
  -5  26  -1   40.69    4.79   0
  -5  27   0  138.97    6.34   0
  -5  27   1  448.62   10.13   0
  -5  27  12    7.47    4.40   0
  -5  28   2    7.38    4.15   0
  -5  28   3  146.03    7.04   0
  -5  28   9  105.32    6.40   0
  -5  28  10   33.33    4.92   0
  -4  14  -8  228.55    5.29   0
  -4  16  -7    6.98    2.60   0
  -4  20  -5    0.33    3.12   0
  -4  21  -4  134.56    5.37   0
  -4  22  -3  544.70    9.44   0
  -4  23  -2    9.16    3.66   0
  -4  24  -1    7.70    3.93   0
  -4  24  13    1.48    3.80   0
  -4  25   0   26.59    4.07   0
  -4  25   1   98.14    5.49   0
  -4  25  11   30.06    4.49   0
  -4  25  12   11.49    4.15   0
  -4  26   2    8.19    3.93   0
  -4  26   3   41.80    5.12   0
  -4  26   4   73.67    5.32   0
  -4  26   8   43.99    4.60   0
  -4  26   9   36.93    4.65   0
  -4  26  10   -0.25    4.16   0
  -3  12  -7    0.61    1.59   0
  -3  17  -5 1565.79   13.18   0
  -3  22   0   36.78    3.81   0
  -3  22  12    5.66    3.90   0
  -3  23   1   11.17    3.94   0
  -3  23   2    7.86    3.45   0
  -3  23  10   -3.72    3.39   0
  -3  24   4    2.47    3.78   0
  -3  24   5   85.00    5.16   0
  -3  24   6   31.19    4.20   0
  -3  24   7   29.17    4.17   0
  -3  24   8   21.37    4.30   0
  -2  19  11  322.69    7.00   0
  -2  20   2    3.73    3.28   0
  -2  20   9  214.79    5.95   0
  -2  21   4    9.85    3.37   0
  -2  21   6  467.57    8.48   0
  -2  21   7    8.22    3.45   0
  -1   7  -4 1041.82    6.41   0
  -1  12  -2  691.80    6.93   0
  -1  14  -1 1166.30    9.86   0
  -1  15   0  154.53    4.24   0
  -1  16   1  833.33    9.09   0
  -1  16   2  357.53    6.29   0
  -1  16   8    1.61    2.35   0
  -1  17   4   27.18    3.07   0
  -1  17   5  146.17    4.59   0
  -1  17   6  152.11    4.66   0
   0   6   0 1224.01    6.22   0
   0   8   1  592.28    5.09   0
   0   8   8   12.69    1.40   0
   0   9   2    6.54    1.17   0
   0   9   7   35.62    1.63   0
   0  10   3  504.60    5.33   0
   0  10   4   64.87    2.18   0
   0  10   6    2.16    1.16   0
  -7  25  -6   73.29    5.66   0
  -7  26  -5    9.55    4.41   0
  -7  27  -4    6.64    4.37   0
  -7  28  -3  340.51    9.70   0
  -7  29  -2   44.82    5.55   0
  -6  25  -5   31.33    4.81   0
  -6  26  -4   -0.69    4.28   0
  -6  27  -3   18.87    4.69   0
  -6  28  -2   29.90    5.08   0
  -6  29   0   69.75    5.96   0
  -6  30   2  234.15    8.51   0
  -5  20  -7    7.42    3.70   0
  -5  23  -5   35.91    4.31   0
  -5  24  -4  131.62    6.01   0
  -5  25  -3   11.85    4.23   0
  -5  26  -2  195.98    7.21   0
  -5  27  -1   12.21    4.19   0
  -5  27  13    6.93    4.34   0
  -5  28   1   11.30    4.63   0
  -5  28  11   61.64    5.49   0
  -5  28  12    5.84    3.88   0
  -5  29   3    5.01    4.45   0
  -5  29   4  131.87    6.97   0
  -5  29   5    1.47    4.49   0
  -5  29   6   51.38    5.54   0
  -5  29   7   -7.02    4.47   0
  -5  29   8   35.31    5.38   0
  -5  29   9    8.34    4.72   0
  -4  17  -7   20.50    3.00   0
  -4  19  -6   12.07    3.30   0
  -4  22  -4    8.26    3.51   0
  -4  23  -3  190.24    6.56   0
  -4  24  -2   21.13    4.00   0
  -4  25  -1   29.47    4.45   0
  -4  25  13   -3.47    4.44   0
  -4  26   1   88.74    5.79   0
  -4  26  11   85.85    5.75   0
  -4  27   3   53.90    4.98   0
  -4  27   4   17.81    4.48   0
  -4  27   5   55.38    5.19   0
  -4  27   6    2.80    4.06   0
  -4  27   7   56.91    5.24   0
  -4  27   8   50.51    5.23   0
  -4  27   9   12.77    4.55   0
  -3   9  -8  785.46    6.67   0
  -3  13  -7  243.29    4.82   0
  -3  16  -6  197.36    5.30   0
  -3  22  -1  117.77    5.32   0
  -3  23   0    3.15    3.60   0
  -3  23  11   81.70    4.94   0
  -3  24   2  251.67    7.40   0
  -3  24   3    3.51    3.45   0
  -3  24   9   37.14    4.29   0
  -3  25   5    5.20    4.13   0
  -3  25   6   -2.89    3.91   0
  -2  10  -6 1082.96    8.08   0
  -2  13  -5   39.11    2.47   0
  -2  18  -2    7.39    3.07   0
  -2  20  10   18.72    3.33   0
  -2  21   2   74.54    4.48   0
  -2  21   3   77.76    4.29   0
  -2  21   8   68.77    4.37   0
  -2  21   9   -0.87    3.28   0
  -1  11  -3   42.18    2.09   0
  -1  13  -2  171.89    4.03   0
  -1  14  11    9.73    2.17   0
  -1  15  10   10.14    2.36   0
  -1  16   0  257.66    5.35   0
  -1  16   9    1.12    2.42   0
  -1  17   3  144.86    4.48   0
  -1  17   7    4.45    2.61   0
  -1  17   8  125.61    4.37   0
   0   7   0    0.63    0.96   0
   0   7   9  154.87    2.54   0
   0   9   8    8.33    1.26   0
   0  10   2    9.62    1.50   0
   0  10   7   30.86    1.69   0
   0  11   3   20.64    1.72   0
   0  11   4  861.95    7.28   0
   0  11   6  126.09    3.07   0
  -7  27  -5   16.81    4.67   0
  -7  28  -4   13.93    4.63   0
  -7  29  -3   -1.99    4.60   0
  -6  24  -6   57.60    4.95   0
  -6  29  -1   93.28    6.26   0
  -6  30   0   31.24    4.72   0
  -6  30   1    5.47    4.29   0
  -5  22  -6    4.05    3.50   0
  -5  25  -4   19.45    4.37   0
  -5  26  -3    2.41    4.04   0
  -5  27  -2   68.34    5.78   0
  -5  28   0   74.28    5.64   0
  -5  28  13   11.79    4.54   0
  -5  29   2  489.62   11.31   0
  -5  29  10   54.07    5.19   0
  -5  29  11   17.86    4.70   0
  -5  30   4   47.22    5.78   0
  -5  30   5   37.05    5.33   0
  -5  30   6  102.85    6.55   0
  -5  30   7   87.41    6.12   0
  -5  30   8   35.00    5.06   0
  -4  20  -6  153.83    5.61   0
  -4  21  -5    5.37    3.38   0
  -4  24  -3    9.80    4.21   0
  -4  25  -2   46.06    4.86   0
  -4  26   0   12.99    4.32   0
  -4  26  12    4.23    3.93   0
  -4  27   1   10.51    4.57   0
  -4  27   2   17.57    4.52   0
  -4  27  10  189.23    7.07   0
  -4  28   5   17.13    4.43   0
  -4  28   6   15.64    4.36   0
  -4  28   7   26.01    4.54   0
  -3  10  -8  201.87    3.74   0
  -3  14  -7  829.23    8.77   0
  -3  20  -4   61.58    4.21   0
  -3  23  -1  147.50    5.91   0
  -3  23  12    0.73    3.41   0
  -3  24   0  328.08    7.93   0
  -3  24   1    7.34    3.80   0
  -3  24  10   33.91    4.33   0
  -3  24  11   -3.92    3.64   0
  -3  25   2   36.05    4.35   0
  -3  25   3   15.31    4.03   0
  -3  25   4   50.01    4.73   0
  -3  25   7   66.35    4.98   0
  -3  25   8   -1.79    3.72   0
  -3  25   9   -0.29    3.97   0
  -2  11  -6  426.02    5.43   0
  -2  14  -5    1.58    2.02   0
  -2  16  -4    0.57    2.48   0
  -2  19  12   99.46    4.48   0
  -2  20  11   95.77    4.58   0
  -2  21   1   79.01    4.57   0
  -2  21  10   16.96    3.42   0
  -2  22   2   47.43    3.99   0
  -2  22   6   62.33    4.50   0
  -2  22   7   -2.09    3.21   0
  -2  22   8  489.47    8.83   0
  -1  12  -3  107.24    3.07   0
  -1  14  -2   81.71    3.23   0
  -1  15  11  260.80    5.40   0
  -1  16  10   -0.14    2.29   0
  -1  17   9   27.05    2.94   0
  -1  18   2 1302.90   12.13   0
  -1  18   3  157.80    4.97   0
  -1  18   4   67.75    3.86   0
  -1  18   5   50.25    3.40   0
  -1  18   6    5.85    2.87   0
  -1  18   7  334.33    6.58   0
   0   8   0   11.76    1.01   0
   0   8   9  207.67    3.14   0
   0   9   0    1.84    1.24   0
   0  10   1  102.65    2.62   0
   0  10   8   37.82    1.88   0
   0  11   2  728.16    6.72   0
   0  12   3  134.54    3.28   0
   0  12   4   -0.75    1.69   0
   0  12   5  429.91    5.48   0
   0  12   6   72.50    2.65   0
  -6  25  -6   48.18    5.06   0
  -6  26  -5    5.98    4.31   0
  -6  27  -4   29.49    4.86   0
  -6  28  -3   13.53    4.56   0
  -6  29  -2   48.60    5.49   0
  -6  30  -1   68.03    5.98   0
  -5  21  -7  295.01    7.34   0
  -5  23  -6  490.55    9.60   0
  -5  24  -5  195.18    6.87   0
  -5  28  -1   75.64    5.71   0
  -5  29   0   81.15    5.95   0
  -5  29   1   53.51    5.04   0
  -5  30   2    6.82    4.45   0
  -5  30   3    1.38    4.40   0
  -4  22  -5   -5.91    3.29   0
  -4  23  -4    2.02    3.49   0
  -4  26  -1    8.46    4.20   0
  -4  26  13  159.23    6.83   0
  -4  27   0    1.16    4.11   0
  -4  27  11    0.00    4.19   0
  -4  27  12   11.86    4.50   0
  -4  28   2   17.42    4.32   0
  -4  28   3    6.09    4.17   0
  -4  28   4   33.75    4.41   0
  -4  28   8    8.81    4.15   0
  -4  28   9   46.74    4.90   0
  -4  28  10  138.28    6.77   0
  -3  11  -8  146.23    3.49   0
  -3  15  -7   11.56    2.49   0
  -3  17  -6  283.43    6.08   0
  -3  22  -3   48.38    4.28   0
  -3  23  -2   47.43    4.33   0
  -3  24  -1   40.53    4.20   0
  -3  24  12   32.70    4.44   0
  -3  25   1   -0.60    3.73   0
  -3  25  10    2.62    3.71   0
  -3  26   3    1.18    3.63   0
  -3  26   4   38.71    4.76   0
  -3  26   5   -2.22    3.95   0
  -3  26   6   38.66    4.67   0
  -3  26   7    6.11    4.04   0
  -3  26   8   -0.24    3.62   0
  -2   6  -7 1012.07    5.95   0
  -2   7  -7    5.88    1.11   0
  -2  12  -6  162.86    3.74   0
  -2  15  -5    1.53    2.26   0
  -2  17  -4   56.61    3.50   0
  -2  20  12   22.71    3.47   0
  -2  21   0   48.37    3.91   0
  -2  21  11   77.81    4.38   0
  -2  22   1    9.28    3.54   0
  -2  22   9    3.72    3.34   0
  -2  23   4   84.01    4.86   0
  -2  23   7  438.91    8.67   0
  -1  11  -4  409.74    5.35   0
  -1  15  -2  254.29    5.15   0
  -1  16  11   91.34    4.09   0
  -1  17  10  567.08    7.98   0
  -1  18   1  279.77    6.15   0
   0   7  -1  156.15    2.57   0
   0   9   9   19.04    1.35   0
   0  10   0  641.85    6.00   0
   0  10   9  136.72    3.00   0
   0  11   1  300.58    4.43   0
   0  11   8  297.42    4.43   0
   0  12   7    2.41    1.38   0
   0  13   3  257.95    4.65   0
   0  13   4  194.84    4.09   0
   0  13   5   23.20    2.28   0
  -7  28  -5  139.62    7.18   0
  -6  27  -5    9.10    3.92   0
  -6  28  -4    2.56    4.26   0
  -6  29  -3  137.85    6.95   0
  -6  30  -2   40.16    5.25   0
  -5  22  -7    8.99    3.57   0
  -5  25  -5  211.38    7.30   0
  -5  26  -4  291.92    8.35   0
  -5  27  -3   53.65    5.05   0
  -5  28  -2   15.44    4.55   0
  -5  29  -1   13.45    4.51   0
  -5  30   1   62.61    5.54   0
  -4  21  -6  132.55    5.38   0
  -4  23  -5  342.41    8.05   0
  -4  24  -4   25.71    4.05   0
  -4  25  -3   47.16    4.69   0
  -4  26  -2    1.01    4.00   0
  -4  27  -1    1.13    4.02   0
  -4  28   1   14.42    4.48   0
  -4  28  11    6.35    4.19   0
  -4  29   3   68.94    5.56   0
  -4  29   4    2.27    3.98   0
  -4  29   5    6.02    4.07   0
  -4  29   6   12.43    4.70   0
  -4  29   7   13.90    4.66   0
  -4  29   8   -2.41    4.06   0
  -4  29   9   37.16    4.72   0
  -3  12  -8  560.79    6.62   0
  -3  16  -7  308.23    6.22   0
  -3  20  -5    7.82    3.17   0
  -3  21  -4  117.14    5.07   0
  -3  25   0    6.55    3.96   0
  -3  25  11   53.77    4.78   0
  -3  26   1   -4.54    3.50   0
  -3  26   2   24.84    4.56   0
  -3  26   9   14.53    4.11   0
  -3  26  10   -0.85    3.99   0
  -3  27   4   26.67    4.24   0
  -3  27   5   40.68    4.90   0
  -3  27   6   19.97    4.33   0
  -3  27   7   47.14    5.08   0
  -2   9  -7  970.63    7.25   0
  -2  13  -6   19.60    2.11   0
  -2  18  -4   79.66    4.05   0
  -2  21  -1  214.27    6.06   0
  -2  21  12    7.30    3.71   0
  -2  22   0    2.49    3.42   0
  -2  22  10  416.41    8.31   0
  -2  23   1   16.47    3.80   0
  -2  23   2   19.76    3.85   0
  -2  23   8   11.98    3.91   0
  -2  23   9    2.24    3.41   0
  -2  24   4    2.00    3.26   0
  -2  24   5   30.44    4.26   0
  -1   6  -5  517.34    4.24   0
  -1  12  -4 1007.81    8.45   0
  -1  14  -3 1073.06    9.51   0
  -1  16  -2  681.67    8.36   0
  -1  17  -1   99.10    4.19   0
  -1  17  11   59.73    3.70   0
  -1  18   0  890.86   10.12   0
   0   8  -1  595.35    5.14   0
   0   9  -1    5.56    1.21   0
   0  11   0    1.14    1.39   0
   0  11   9   12.76    1.67   0
   0  12   8    2.30    1.34   0
   0  13   7   47.92    2.44   0
   0  14   3  391.87    5.85   0
   0  14   6   25.18    2.27   0
  -6  26  -6   -1.41    4.18   0
  -5  23  -7   22.89    4.13   0
  -5  24  -6   36.78    4.45   0
  -5  26  -5   -1.72    3.65   0
  -5  27  -4   23.59    4.71   0
  -5  28  -3   57.77    5.45   0
  -5  29  -2    3.62    4.36   0
  -5  30   0   -4.19    4.15   0
  -4  20  -7   85.51    4.50   0
  -4  22  -6  105.93    5.18   0
  -4  25  -4  274.62    7.77   0
  -4  26  -3   -2.73    3.84   0
  -4  27  -2  181.23    6.97   0
  -4  28   0  201.19    7.68   0
  -4  28  12   21.12    4.61   0
  -4  29   1    3.47    3.98   0
  -4  29   2   69.16    5.59   0
  -4  29  10   63.79    5.53   0
  -4  29  11   17.03    4.64   0
  -4  30   4   98.10    6.02   0
  -4  30   5  164.75    7.33   0
  -4  30   6   97.60    6.12   0
  -4  30   7   76.02    5.99   0
  -4  30   8    3.12    3.79   0
  -3  13  -8   62.51    2.79   0
  -3  17  -7  660.65    8.89   0
  -3  21  -5  178.37    5.65   0
  -3  22  -4   73.79    4.61   0
  -3  23  -3  232.82    6.68   0
  -3  24  -2   51.56    4.30   0
  -3  25  -1   44.92    4.70   0
  -3  25  12   92.60    5.41   0
  -3  26   0   74.82    5.33   0
  -3  26  11   16.88    4.05   0
  -3  27   2   18.85    4.59   0
  -3  27   3    4.87    4.24   0
  -3  27   8   11.63    4.20   0
  -3  27   9   10.38    4.11   0
  -2  10  -7  634.24    6.27   0
  -2  17  -5  102.09    4.17   0
  -2  21  -2  219.79    6.33   0
  -2  22  -1    3.17    3.37   0
  -2  22  11  139.32    5.39   0
  -2  23   0  101.55    5.14   0
  -2  23  10   33.63    4.16   0
  -2  24   2    4.68    3.66   0
  -2  24   3   53.64    4.56   0
  -2  24   7   54.88    4.34   0
  -2  24   8   85.11    5.03   0
  -2  24   9   87.52    5.24   0
  -1   7  -5   17.44    1.19   0
  -1   8  -5  211.67    3.22   0
  -1   9  -5   37.99    1.87   0
  -1  13  -4   -0.81    1.77   0
  -1  17  -2  176.38    5.10   0
  -1  20   7    0.70    2.96   0
  -1  20   8    0.42    2.95   0
  -1  21   4  117.79    5.04   0
  -1  21   5   35.60    3.74   0
  -1  21   6   79.24    4.58   0
   0  10  10   16.97    1.62   0
   0  12   0  119.22    3.13   0
   0  12   9   35.59    2.28   0
   0  13   1  910.57    8.26   0
   0  13   8    1.11    1.63   0
   0  14   1   30.60    2.53   0
   0  14   2    5.89    1.76   0
   0  14   7   -0.73    1.72   0
   0  15   3  213.78    4.62   0
   0  15   4   59.94    3.11   0
   0  15   5  371.58    5.89   0
  -6  27  -6   51.56    5.36   0
  -6  28  -5   54.63    5.50   0
  -6  29  -4    0.43    3.90   0
  -5  25  -6   11.76    4.14   0
  -5  28  -4   -2.62    4.46   0
  -5  29  -3   15.67    4.90   0
  -5  30  -1   72.22    5.94   0
  -5  31   0   -1.78    4.43   0
  -4  21  -7   21.30    3.55   0
  -4  23  -6   11.68    3.83   0
  -4  24  -5   10.30    3.88   0
  -4  27  -3  105.50    6.15   0
  -4  28  -1   18.12    4.08   0
  -4  29   0   38.40    5.02   0
  -4  29  12    9.42    4.13   0
  -4  30   2   18.27    4.90   0
  -4  30   3   15.13    4.82   0
  -4  30   9   25.74    4.91   0
  -4  30  10    6.02    4.41   0
  -3  15  -8   18.90    2.81   0
  -3  20  -6    9.05    3.31   0
  -3  23  -4   41.51    4.21   0
  -3  24  -3   13.90    3.89   0
  -3  25  -2   83.30    5.23   0
  -3  26  -1    3.85    4.03   0
  -3  26  12   20.08    4.23   0
  -3  27   0   -4.74    3.62   0
  -3  27   1    0.07    3.95   0
  -3  27  10    3.73    4.08   0
  -3  27  11   -2.43    4.16   0
  -3  28   3    8.10    4.24   0
  -3  28   4   38.72    4.75   0
  -3  28   5   24.11    4.83   0
  -3  28   6   -3.50    4.04   0
  -3  28   7    0.79    3.83   0
  -3  28   8   35.75    4.55   0
  -2  11  -7   11.36    1.68   0
  -2  12  -7  716.49    7.38   0
  -2  15  -6   -2.24    2.11   0
  -2  21  -3   90.57    4.73   0
  -2  22  12    3.70    3.50   0
  -2  23  -1   23.50    3.90   0
  -2  23  11    1.71    3.35   0
  -2  24   1   -0.90    3.23   0
  -2  24  10   52.52    4.46   0
  -2  25   2   74.22    5.09   0
  -2  25   4  180.11    6.49   0
  -2  25   5    5.57    3.45   0
  -2  25   6  193.48    6.64   0
  -2  25   7   23.06    4.22   0
  -2  25   8   76.80    5.13   0
  -1  10  -5  850.07    7.04   0
  -1  14  -4  336.63    5.54   0
  -1  16  -3    0.59    2.43   0
  -1  18  -2  647.61    8.81   0
  -1  20   9   12.34    3.04   0
  -1  21   7  138.00    5.16   0
  -1  21   8   92.24    4.57   0
   0   6  -2 4598.56   12.13   0
   0   7  -2  191.88    2.84   0
   0   8  -2  190.00    3.04   0
   0  11  -1  294.98    4.41   0
   0  11  10  140.02    3.31   0
   0  12  -1   -0.32    1.48   0
   0  13   0    4.66    1.82   0
   0  13   9  103.16    3.14   0
   0  14   0   47.64    2.66   0
   0  14   8   57.10    2.74   0
   0  15   2  159.66    4.17   0
   0  16   3  158.67    4.48   0
   0  16   4   95.22    3.72   0
   0  16   5    5.93    2.46   0
   0  16   6    3.65    2.33   0
  -6  28  -6   16.40    4.84   0
  -6  29  -5  194.07    7.77   0
  -5  24  -7   53.82    4.72   0
  -5  26  -6  124.08    6.10   0
  -5  27  -5   37.94    5.08   0
  -5  30  -2   -6.65    4.33   0
  -5  31  -1   25.57    4.78   0
  -4  20  -8    1.75    3.28   0
  -4  22  -7   16.14    3.57   0
  -4  24  -6   60.84    4.98   0
  -4  25  -5   -1.44    3.72   0
  -4  26  -4   30.28    4.45   0
  -4  28  -2    3.73    3.85   0
  -4  29  -1   92.45    6.16   0
  -4  30   0   82.28    5.71   0
  -4  30   1   72.09    5.91   0
  -4  31   2   42.44    5.50   0
  -4  31   3   53.90    5.47   0
  -4  31   4  103.68    6.35   0
  -4  31   5   62.99    5.54   0
  -3  21  -6   73.95    4.60   0
  -3  22  -5    6.46    3.36   0
  -3  24  -4   19.00    3.92   0
  -3  25  -3    2.11    3.65   0
  -3  26  -2   23.12    4.35   0
  -3  27  -1    9.28    4.28   0
  -3  27  12   35.78    4.82   0
  -3  28   1   29.07    4.67   0
  -3  28   2   93.14    5.48   0
  -3  28   9    5.16    3.69   0
  -3  28  10   -3.61    3.88   0
  -3  29   3   93.46    5.54   0
  -3  29   4   15.45    4.36   0
  -3  29   5   11.34    4.31   0
  -3  29   6   30.69    4.62   0
  -3  29   7   24.45    4.65   0
  -3  29   8   17.07    4.72   0
  -2  20  -4   -1.54    3.19   0
  -2  22  -3   -0.55    3.30   0
  -2  24  -1  109.11    5.39   0
  -2  24  11    5.51    3.49   0
  -2  25   1   29.55    4.25   0
  -2  25   9   21.86    4.07   0
  -2  25  10   43.51    4.60   0
  -2  26   4   18.86    4.24   0
  -2  26   5    6.25    3.97   0
  -2  26   6   -6.48    3.74   0
  -2  26   7   80.35    5.28   0
  -2  26   8   13.13    4.26   0
  -1  12  -5   92.56    2.88   0
  -1  15  -4   29.60    2.62   0
  -1  17  -3   33.44    3.19   0
  -1  21   0  104.73    4.80   0
  -1  21   1  193.77    5.71   0
  -1  21   9  161.87    5.43   0
  -1  22   2    3.16    3.27   0
  -1  22   3  152.35    5.62   0
  -1  22   4  153.39    5.42   0
  -1  22   5  563.33    9.13   0
  -1  22   8   27.33    3.93   0
   0   9  -2    6.93    1.21   0
   0  10  -2   10.15    1.40   0
   0  13  -1  921.51    8.31   0
   0  14   9   83.35    3.17   0
   0  15   0    2.05    2.02   0
   0  15   8    3.89    2.12   0
   0  16   1  639.00    7.94   0
   0  16   2  127.49    4.13   0
   0  16   7    3.22    2.34   0
   0  17   3   38.16    3.20   0
   0  17   4  114.40    4.15   0
   0  17   5  195.05    4.94   0
   0  17   6   54.55    3.31   0
  -5  25  -7  500.64   10.25   0
  -5  27  -6  176.68    7.39   0
  -5  28  -5  142.74    6.81   0
  -5  29  -4   -7.25    4.14   0
  -5  30  -3   34.87    5.13   0
  -4  21  -8    6.67    3.77   0
  -4  23  -7  151.70    6.20   0
  -4  26  -5   51.30    5.01   0
  -4  27  -4   60.94    5.29   0
  -4  28  -3  101.79    6.18   0
  -4  29  -2    7.57    4.26   0
  -4  30  -1   60.62    5.74   0
  -4  31   1  139.63    6.75   0
  -3  17  -8   17.91    3.18   0
  -3  22  -6   73.26    4.69   0
  -3  23  -5   33.22    4.04   0
  -3  25  -4   -5.75    3.87   0
  -3  26  -3   36.18    4.56   0
  -3  27  -2    1.11    3.99   0
  -3  28   0   20.95    4.50   0
  -3  28  11    4.45    4.14   0
  -3  29   1    8.66    3.77   0
  -3  29   2    3.35    4.07   0
  -3  29   9   -1.30    4.01   0
  -3  29  10   10.36    4.34   0
  -3  30   4    6.24    4.54   0
  -3  30   5    0.50    3.80   0
  -3  30   6   -0.85    3.93   0
  -3  30   7    9.55    4.74   0
  -2  17  -6    2.65    2.57   0
  -2  21  -4    4.86    3.21   0
  -2  23  -3   32.61    3.69   0
  -2  25  -1   38.18    4.19   0
  -2  25   0    0.68    3.36   0
  -2  25  11   67.82    4.97   0
  -2  26   1   25.54    4.30   0
  -2  26   2   22.20    3.97   0
  -2  26   9   74.91    5.12   0
  -2  27   3   30.75    4.30   0
  -2  27   4   69.84    5.31   0
  -2  27   5   39.83    4.66   0
  -2  27   6   16.29    4.21   0
  -2  27   7   75.76    5.19   0
  -1  16  -4   44.70    3.13   0
  -1  20  11   43.65    3.61   0
  -1  21  10   10.72    3.23   0
  -1  22   0  114.85    4.92   0
  -1  22   1    8.91    3.51   0
  -1  22   9   12.22    3.37   0
  -1  23   2   74.68    4.62   0
  -1  23   3   14.64    3.68   0
  -1  23   5   -0.87    3.39   0
  -1  23   7   39.26    4.04   0
   0  11  -2  767.12    6.96   0
   0  12  -2   -1.83    1.46   0
   0  13  10   -0.85    1.61   0
   0  14  -1   25.43    2.50   0
   0  14  10   44.06    2.92   0
   0  16   0   15.08    2.63   0
   0  16   8   75.13    3.45   0
   0  17   2   24.48    2.81   0
   0  17   7  664.78    8.38   0
   0  17   8   41.32    3.40   0
   0  18   2  421.72    7.05   0
   0  18   3  239.11    5.68   0
   0  18   4   92.06    4.05   0
   0  18   5   -2.23    2.60   0
  -6  29  -6    2.94    4.33   0
  -5  26  -7   19.99    4.40   0
  -5  29  -5    2.86    4.26   0
  -5  30  -4    2.26    4.31   0
  -4  24  -7  183.56    6.62   0
  -4  25  -6  186.97    6.81   0
  -4  27  -5   91.24    5.73   0
  -4  28  -4   26.91    4.79   0
  -4  29  -3  178.06    7.34   0
  -4  30  -2   -3.90    4.27   0
  -4  31   0    2.81    4.38   0
  -3  20  -7  372.52    7.56   0
  -3  24  -5   32.25    4.21   0
  -3  27  -3   -2.83    4.13   0
  -3  28  -1    4.14    3.72   0
  -3  28  12    6.04    4.15   0
  -3  29   0    9.62    4.11   0
  -3  29  11    0.95    4.03   0
  -3  30   2    2.77    4.17   0
  -3  30   3   22.74    4.42   0
  -3  30   8   20.34    4.71   0
  -3  30   9   12.23    4.24   0
  -2  18  -6   93.56    4.27   0
  -2  22  -4   75.96    4.57   0
  -2  25  -2    1.49    3.37   0
  -2  26   0   35.99    4.52   0
  -2  26  10    1.73    3.65   0
  -2  27   1    1.97    4.01   0
  -2  27   2   -1.99    4.02   0
  -2  27   8   36.33    4.46   0
  -2  27   9   16.07    4.05   0
  -2  28   4   17.02    3.95   0
  -2  28   5   18.45    3.91   0
  -2  28   6    5.62    3.55   0
  -1  14  -5   12.17    2.10   0
  -1  15  -5  110.04    3.75   0
  -1  17  -4   45.12    3.32   0
  -1  22  -1  162.14    5.79   0
  -1  22  10   45.49    3.88   0
  -1  23   1    2.87    3.42   0
  -1  23   8  269.90    7.03   0
  -1  23   9   24.10    3.73   0
  -1  24   2   19.81    3.63   0
  -1  24   5   62.74    4.50   0
  -1  24   7   64.17    4.64   0
   0   9  -3  250.49    3.76   0
   0  13  -2   12.66    1.99   0
   0  15  -1   24.04    2.13   0
   0  15  10  141.85    3.95   0
   0  16  -1  630.62    7.90   0
   0  17   0    5.53    2.66   0
   0  17   9   94.72    4.05   0
   0  18   1   41.35    3.40   0
   0  18   7  165.41    4.95   0
   0  18   8    0.25    2.78   0
  -5  27  -7   70.08    5.91   0
  -5  28  -6   -1.85    4.17   0
  -4  22  -8  167.73    5.94   0
  -4  26  -6    2.99    3.94   0
  -4  29  -4    2.15    4.15   0
  -4  30  -3    5.64    4.56   0
  -4  31  -2  108.42    6.71   0
  -4  31  -1   19.63    4.38   0
  -3  21  -7   50.47    4.01   0
  -3  23  -6   37.58    4.07   0
  -3  25  -5   54.96    4.65   0
  -3  26  -4   44.43    4.83   0
  -3  28  -2   35.41    4.50   0
  -3  29  -1   22.44    4.56   0
  -3  29  12   13.79    4.31   0
  -3  30   0   -0.59    4.17   0
  -3  30   1   16.34    4.48   0
  -3  30  10   10.21    4.23   0
  -3  30  11   37.86    4.96   0
  -3  31   2   97.30    6.02   0
  -3  31   3    8.32    4.26   0
  -3  31   4   20.32    4.73   0
  -3  31   5   27.65    4.79   0
  -3  31   6   17.38    4.57   0
  -3  31   7    3.69    4.43   0
  -3  31   8   11.32    4.53   0
  -2   7  -8  249.11    3.24   0
  -2   9  -8   11.48    1.26   0
  -2  10  -8  407.16    4.98   0
  -2  11  -8  409.86    5.34   0
  -2  12  -8    9.19    1.90   0
  -2  17  -7   11.85    2.76   0
  -2  20  -6  383.85    7.63   0
  -2  22  -5   16.13    3.68   0
  -2  23  -4   17.35    3.70   0
  -2  24  -3    1.72    3.20   0
  -2  26  11   64.53    4.96   0
  -2  27   0   39.09    4.73   0
  -2  27  10   54.77    4.95   0
  -2  28   1  104.59    6.06   0
  -2  28   2   67.86    5.27   0
  -2  28   3   23.30    4.46   0
  -2  28   8    4.73    3.69   0
  -2  28   9   33.71    4.84   0
  -1   8  -6  118.22    2.46   0
  -1  10  -6   53.93    2.07   0
  -1  12  -6   32.49    2.36   0
  -1  18  -4   91.41    3.99   0
  -1  22  -2  183.07    5.79   0
  -1  22  11    7.94    3.28   0
  -1  23  -1   27.16    3.96   0
  -1  23   0  527.77    9.15   0
  -1  23  10  469.95    8.74   0
  -1  24   1    5.13    3.61   0
  -1  24   8    6.11    3.55   0
  -1  24   9   73.94    4.94   0
  -1  25   2   57.72    4.89   0
  -1  25   4    8.61    3.76   0
  -1  25   6   10.12    3.74   0
  -1  25   7  144.68    5.70   0
   0   7  -3  192.91    2.85   0
   0   8  -3  644.21    5.40   0
   0  10  -3  493.94    5.36   0
   0  11  -3   20.69    1.87   0
   0  12  -3  133.83    3.31   0
   0  15  -2  156.10    4.12   0
   0  16  10    4.83    2.25   0
   0  18   0  596.90    8.29   0
   0  18   9  160.96    5.00   0
  -5  28  -7   13.65    5.04   0
  -5  29  -6   69.95    5.83   0
  -5  30  -5   42.82    5.15   0
  -4  23  -8    1.44    3.38   0
  -4  25  -7   28.08    4.27   0
  -4  27  -6    5.70    4.18   0
  -4  28  -5   -0.07    3.83   0
  -3  20  -8   22.93    3.35   0
  -3  22  -7   -1.67    3.23   0
  -3  24  -6   31.78    4.15   0
  -3  26  -5   -0.83    3.78   0
  -3  27  -4   34.75    4.71   0
  -3  28  -3    5.12    4.18   0
  -3  29  -2   22.47    4.74   0
  -3  30  -1   16.32    4.49   0
  -3  31   1   52.24    5.37   0
  -2   6  -8    0.83    0.90   0
  -2  13  -8  160.33    3.87   0
  -2  21  -6   66.95    4.41   0
  -2  24  -4   23.38    3.91   0
  -2  25  -3   79.93    5.03   0
  -2  26  -2   -4.06    3.39   0
  -2  27  11   20.42    4.35   0
  -2  28   0   24.54    4.45   0
  -2  28  10   37.29    4.72   0
  -2  29   2    3.76    3.82   0
  -2  29   3   98.60    5.91   0
  -2  29   4    2.99    4.12   0
  -2  29   5   64.22    5.12   0
  -2  29   6    0.52    4.10   0
  -2  29   7   20.42    4.55   0
  -2  29   8   38.70    4.77   0
  -1   6  -6   13.99    0.95   0
  -1  13  -6 1073.07    9.11   0
  -1  14  -6    7.37    1.95   0
  -1  17  -5  181.30    4.97   0
  -1  18  -5  195.39    5.40   0
  -1  21  -3   82.94    4.47   0
  -1  23  -2  276.39    6.96   0
  -1  23  11   78.62    4.66   0
  -1  24   0   15.02    3.59   0
  -1  24  10   21.19    3.73   0
  -1  25   8    7.10    3.66   0
  -1  25   9  194.70    6.64   0
  -1  26   3    4.61    3.87   0
  -1  26   4   93.86    5.39   0
  -1  26   6  168.01    6.35   0
   0   6  -3 2495.55    9.03   0
   0  13  -3  255.57    4.67   0
   0  16  -2  122.76    4.08   0
   0  17  -2   23.98    2.98   0
   0  17  10   22.59    2.69   0
   0  18  -1   42.14    3.46   0
   0  18  10   29.77    3.32   0
   0  21   2   51.24    3.98   0
   0  21   4  483.86    8.23   0
   0  21   5  445.23    7.98   0
   0  21   6   41.00    3.66   0
   0  21   7  115.26    4.88   0
  -5  30  -6    8.27    4.34   0
  -4  24  -8  188.64    6.54   0
  -4  26  -7   70.36    5.14   0
  -4  28  -6    2.27    4.29   0
  -4  29  -5   46.51    5.13   0
  -4  30  -4    8.26    4.15   0
  -4  31  -3   14.73    4.47   0
  -3  21  -8  103.30    4.70   0
  -3  23  -7   41.76    4.19   0
  -3  25  -6   13.67    3.93   0
  -3  27  -5   89.51    5.64   0
  -3  28  -4   66.01    5.25   0
  -3  29  -3   38.48    4.90   0
  -3  30  -2    1.21    4.05   0
  -3  31  -1   24.51    4.68   0
  -3  31   0    7.24    4.05   0
  -3  32   1   59.56    5.48   0
  -2  22  -6   13.28    3.46   0
  -2  24  -5   11.51    4.08   0
  -2  25  -4   37.65    4.30   0
  -2  26  -3   10.90    4.05   0
  -2  27  -2   55.61    4.99   0
  -2  28  -1   82.11    5.50   0
  -2  28  11   52.99    4.89   0
  -2  29   0    2.67    4.20   0
  -2  29   1    4.55    3.88   0
  -2  29   9   81.45    5.50   0
  -2  29  10   46.31    4.76   0
  -2  30   2    7.19    4.01   0
  -2  30   3    6.25    3.91   0
  -2  30   4    0.18    3.82   0
  -2  30   5   17.40    4.63   0
  -2  30   6   39.67    5.04   0
  -2  30   7    9.03    4.33   0
  -2  30   8   59.48    5.39   0
  -1  15  -6    6.59    2.24   0
  -1  16  -6   60.08    3.53   0
  -1  21  -4  337.29    7.19   0
  -1  24  -2   64.56    4.44   0
  -1  24  11   19.13    3.78   0
  -1  25  -1  220.48    6.76   0
  -1  25   0   87.18    4.91   0
  -1  25  10   32.70    3.99   0
  -1  26   1   17.57    4.11   0
  -1  26   2    6.25    3.60   0
  -1  26   7   24.02    3.88   0
  -1  26   8   91.89    5.34   0
  -1  27   4   18.57    4.25   0
  -1  27   6   86.53    5.43   0
   0  10  -4   66.57    2.48   0
   0  11  -4  865.87    7.40   0
   0  16  -3  159.68    4.48   0
   0  18  -2  439.23    7.23   0
   0  20   9  149.54    4.99   0
   0  21   0    5.89    2.98   0
   0  21   8   21.40    3.26   0
   0  22   2  651.03    9.70   0
   0  22   5   17.07    3.54   0
   0  22   6    5.38    3.15   0
   0  22   7    4.12    3.37   0
   1   8   3  312.15    3.70   0
   1   8   5  193.50    3.01   0
   1   9   2   64.01    2.00   0
   1   9   3  443.24    4.67   0
   1   9   4  173.39    3.00   0
   1  10   2    1.15    1.15   0
   1  10   3  747.05    6.39   0
   1  10   4    7.96    1.26   0
   1  10   5  832.27    6.68   0
   1  10   6   49.53    2.06   0
   1  11   2  294.63    4.33   0
   1  11   3   41.30    2.01   0
   1  11   4  414.90    5.10   0
   1  11   5  303.18    4.39   0
   1  11   6  118.05    2.98   0
   1  12   2  721.14    6.97   0
   1  12   4 1032.89    8.26   0
   1  12   5   90.64    2.81   0
   1  13   3  376.48    5.40   0
   1  13   4   -3.06    1.77   0
   1  13   5  230.39    4.31   0
  -5  29  -7   -2.65    4.18   0
  -4  25  -8   88.95    5.43   0
  -4  27  -7  167.28    6.75   0
  -4  29  -6   16.60    4.13   0
  -4  30  -5   -3.69    4.00   0
  -4  31  -4   68.56    5.83   0
  -3  22  -8   44.54    4.01   0
  -3  24  -7   65.98    4.73   0
  -3  26  -6    6.09    3.94   0
  -3  28  -5   10.63    4.02   0
  -3  29  -4    0.48    3.95   0
  -3  30  -3   24.39    4.70   0
  -3  31  -2  140.46    6.85   0
  -3  32   0    1.61    4.04   0
  -2  17  -8   29.70    2.99   0
  -2  20  -7  116.10    4.77   0
  -2  25  -5    9.26    3.95   0
  -2  27  -3   16.75    4.27   0
  -2  29  -1   43.92    4.94   0
  -2  29  11   20.32    4.48   0
  -2  30   0  162.37    6.67   0
  -2  30   1    4.85    3.99   0
  -2  30   9    9.26    4.24   0
  -2  31   3  101.87    6.08   0
  -2  31   4   78.54    5.72   0
  -2  31   5   61.67    5.31   0
  -2  31   6   84.46    5.87   0
  -2  31   7   19.01    4.64   0
  -1  17  -6   -4.20    2.40   0
  -1  22  -4   20.95    3.64   0
  -1  23  -3   70.37    4.48   0
  -1  25  -2    2.31    3.71   0
  -1  25  11  368.06    8.31   0
  -1  26  -1  135.68    5.84   0
  -1  26   0   53.96    4.75   0
  -1  26   9    7.08    3.80   0
  -1  26  10    3.69    3.78   0
  -1  27   7   23.77    4.17   0
  -1  27   8   24.77    4.24   0
  -1  28   3    1.56    3.49   0
  -1  28   4   11.57    4.04   0
  -1  28   5  110.54    5.81   0
  -1  28   6   69.22    4.88   0
   0   8  -4   57.46    1.85   0
   0   9  -4  170.89    3.09   0
   0  12  -4   -0.11    1.63   0
   0  14  -4   19.91    2.22   0
   0  17  -3   36.64    3.21   0
   0  18  -3  238.64    5.56   0
   0  20  10   62.62    3.76   0
   0  21  -1  119.55    5.07   0
   0  21   9   51.04    3.79   0
   0  22   0  358.62    7.48   0
   0  22   1  146.19    5.44   0
   0  23   2   38.52    4.19   0
   0  23   3  370.50    7.86   0
   0  23   4    4.42    3.31   0
   0  23   5  281.19    6.93   0
   0  23   6   48.23    4.10   0
   0  23   7   74.81    4.53   0
   1   7   2  675.79    5.05   0
   1   7   3   39.56    1.44   0
   1   7   4 1043.57    6.14   0
   1   7   5   17.47    1.12   0
   1   8   2   71.93    1.97   0
   1   9   1 1022.84    7.05   0
   1  10   7    2.88    1.30   0
   1  11   1  116.52    2.99   0
   1  12   1   11.52    1.80   0
   1  12   6   33.30    2.06   0
   1  13   1    1.22    1.75   0
   1  13   2  168.96    3.78   0
   1  13   6 1042.20    8.64   0
   1  14   3 1061.20    9.15   0
   1  14   4  327.74    5.28   0
   1  14   5   10.46    1.97   0
   1  15   3    6.47    2.28   0
   1  15   4   31.39    2.67   0
   1  15   5  100.69    3.51   0
   1  16   4   44.48    3.05   0
  -5  30  -7    6.04    4.82   0
  -4  26  -8    2.63    3.91   0
  -4  28  -7   18.52    4.33   0
  -4  30  -6   79.05    6.02   0
  -4  31  -5   -1.78    4.39   0
  -3  23  -8   -1.73    3.22   0
  -3  25  -7   59.13    4.72   0
  -3  27  -6    8.63    4.01   0
  -3  29  -5   23.11    4.59   0
  -3  30  -4   57.05    5.55   0
  -3  31  -3   20.17    4.73   0
  -2  21  -7  394.15    7.78   0
  -2  22  -7    2.65    3.42   0
  -2  26  -5   28.09    4.56   0
  -2  27  -4   28.42    4.37   0
  -2  28  -3   14.17    4.17   0
  -2  29  -2    9.57    4.15   0
  -2  30  -1   -3.51    3.64   0
  -2  30  10   12.82    3.86   0
  -2  30  11    9.17    4.29   0
  -2  31   1   -0.14    3.95   0
  -2  31   2   84.93    5.67   0
  -2  31   8   90.03    5.94   0
  -2  31   9   26.78    4.63   0
  -2  32   3    0.90    3.64   0
  -2  32   4   30.17    4.89   0
  -2  32   5    2.49    4.13   0
  -1   9  -7   58.53    2.05   0
  -1  10  -7    2.35    1.12   0
  -1  11  -7  658.85    6.50   0
  -1  12  -7   40.08    2.11   0
  -1  13  -7  103.69    3.24   0
  -1  25  -3    4.53    3.40   0
  -1  26  11    2.11    4.14   0
  -1  27   0  149.37    6.36   0
  -1  27   9  175.30    6.60   0
  -1  27  10   41.05    4.64   0
  -1  28   1   10.83    4.28   0
  -1  28   2   23.14    4.39   0
  -1  28   7  152.03    6.38   0
  -1  28   8   62.13    5.12   0
  -1  29   4   15.76    4.03   0
  -1  29   5   -4.49    3.58   0
  -1  29   6    2.57    4.15   0
   0   7  -4  286.07    3.41   0
   0  16  -4   93.29    3.72   0
   0  21  -2   54.36    4.03   0
   0  21  10   20.48    3.17   0
   0  22  -1  149.67    5.43   0
   0  22   9   68.51    4.20   0
   0  23   0    8.73    3.66   0
   0  23   1   23.55    3.69   0
   0  24   1  584.75    9.65   0
   0  24   2  862.05   11.61   0
   0  24   4   24.08    3.88   0
   0  24   5   -6.72    3.28   0
   0  24   6   14.08    3.66   0
   0  24   7    1.33    3.40   0
   1   6   3 4471.61   11.65   0
   1   6   4   54.83    1.46   0
   1   6   5  496.15    3.94   0
   1   7   6   17.56    1.07   0
   1   8   1 1413.92    7.77   0
   1   8   7  123.64    2.48   0
   1  10   0  466.79    5.11   0
   1  11   0  181.01    3.51   0
   1  12   0   41.91    2.27   0
   1  13   0  190.10    4.02   0
   1  14   0  298.15    5.11   0
   1  14   1 1182.95    9.64   0
   1  14   7   48.76    2.59   0
   1  15   1   94.66    3.51   0
   1  15   6    7.91    2.13   0
   1  16   1  207.65    4.85   0
   1  16   2  695.25    8.15   0
   1  16   3    2.37    2.11   0
   1  16   5   95.82    3.64   0
   1  16   6   61.47    3.14   0
   1  17   2  184.10    4.92   0
   1  17   3   32.31    2.98   0
   1  17   5  185.28    4.77   0
  -4  27  -8    8.02    4.16   0
  -4  29  -7   -0.44    4.25   0
  -3  24  -8    4.51    3.41   0
  -3  26  -7    0.47    3.70   0
  -3  28  -6    9.26    4.14   0
  -3  31  -4   72.24    5.58   0
  -2  11  -9    8.96    1.67   0
  -2  12  -9    5.45    1.62   0
  -2  13  -9   80.65    2.95   0
  -2  14  -9  121.57    3.83   0
  -2  20  -8    1.39    2.91   0
  -2  27  -5   95.21    5.32   0
  -2  28  -4   27.89    4.38   0
  -2  29  -3  144.14    6.43   0
  -2  30  -2   72.44    5.54   0
  -2  31  -1   29.03    4.75   0
  -2  31   0   57.67    5.19   0
  -2  32   1   12.13    4.26   0
  -2  32   2   12.34    4.25   0
  -1   8  -7  123.05    2.46   0
  -1  15  -7  210.97    4.79   0
  -1  16  -7  280.41    5.57   0
  -1  17  -7   24.98    3.10   0
  -1  22  -5  273.74    6.80   0
  -1  23  -5    6.93    3.72   0
  -1  24  -4   31.04    4.00   0
  -1  26  -3   22.71    3.89   0
  -1  27  -2   51.94    5.01   0
  -1  27  11  119.64    6.27   0
  -1  28   9   54.47    5.05   0
  -1  28  10    2.76    4.02   0
  -1  29   1   20.74    4.11   0
  -1  29   2   28.73    4.55   0
  -1  29   3   15.71    3.85   0
  -1  29   7    6.04    3.91   0
  -1  29   8  170.28    6.62   0
  -1  30   4    5.09    4.34   0
  -1  30   5   26.87    4.78   0
   0   6  -4 1429.05    6.83   0
   0  11  -5 1070.60    8.20   0
   0  14  -5   40.31    2.52   0
   0  17  -4  115.62    4.05   0
   0  18  -4   87.56    4.01   0
   0  22  10   58.21    4.01   0
   0  23  -1   26.85    3.96   0
   0  24   0 1079.08   12.84   0
   0  24   8   94.63    5.00   0
   0  25   1   16.96    4.20   0
   0  25   2  387.69    8.50   0
   0  25   3    5.27    3.74   0
   0  25   4  316.36    7.56   0
   0  25   5  193.83    6.39   0
   0  25   6  122.42    5.48   0
   1   6   2 2253.13    8.36   0
   1   7   1  816.80    5.53   0
   1   7   7  415.46    3.87   0
   1   8   0   88.82    2.18   0
   1   9   0  554.41    5.26   0
   1   9   8  176.47    3.00   0
   1  11   8    1.71    1.22   0
   1  12  -1   20.71    1.96   0
   1  12   8  402.38    5.20   0
   1  13  -1  263.12    4.63   0
   1  14   8    1.59    1.67   0
   1  15   0  154.70    4.12   0
   1  15   8   58.39    3.14   0
   1  16   0  256.02    5.29   0
   1  16   7  279.07    5.39   0
   1  17   1  100.04    4.03   0
   1  17   6   -4.36    2.29   0
   1  17   7   25.19    2.73   0
   1  18   1 1108.03   10.85   0
   1  18   2  644.14    8.43   0
   1  18   3  219.36    5.35   0
   1  18   4   95.57    4.01   0
   1  18   5  212.39    5.26   0
   1  18   6  243.81    5.50   0
  -4  30  -7   11.21    4.50   0
  -3  25  -8    5.32    3.47   0
  -3  27  -7    0.62    3.73   0
  -3  29  -6    2.00    3.96   0
  -3  30  -5   13.50    4.09   0
  -2   9  -9  423.23    4.71   0
  -2  17  -9    4.07    2.72   0
  -2  21  -8   40.75    3.72   0
  -2  24  -7   67.73    4.62   0
  -2  26  -6    1.48    3.80   0
  -2  28  -5   11.29    3.81   0
  -2  29  -4    5.69    4.11   0
  -2  30  -3  107.03    6.01   0
  -2  31  -2   69.92    5.52   0
  -2  32  -1   30.62    4.47   0
  -2  32   0    5.65    4.09   0
  -1   7  -7  414.51    4.04   0
  -1  18  -7   33.43    3.14   0
  -1  21  -6  103.55    4.65   0
  -1  22  -6  164.56    5.42   0
  -1  25  -4    8.11    3.74   0
  -1  27  -3  171.46    6.59   0
  -1  28  -2    5.05    4.15   0
  -1  29  -1    6.47    3.65   0
  -1  29   0  162.10    6.56   0
  -1  29   9   18.20    4.40   0
  -1  29  10  398.90    9.60   0
  -1  30   1   30.13    4.40   0
  -1  30   2   28.13    4.34   0
  -1  30   3   14.31    3.96   0
  -1  30   6   57.22    5.31   0
  -1  30   7   58.11    5.18   0
  -1  30   8   82.43    5.57   0
   0  10  -5    1.54    1.17   0
   0  16  -5    5.01    2.42   0
   0  17  -5  198.52    4.90   0
   0  21  -3  311.14    6.80   0
   0  22  -3   51.78    4.20   0
   0  23  10    9.63    3.32   0
   0  24  -1  595.58    9.86   0
   0  24   9   42.59    4.03   0
   0  24  10  146.99    5.84   0
   0  25   0   31.49    4.39   0
   0  25   8  174.30    6.09   0
   0  25   9    0.03    3.72   0
   0  26   3  386.94    8.45   0
   0  26   4   83.37    4.95   0
   0  26   5   22.95    3.90   0
   0  26   6    1.93    3.72   0
   0  26   7   46.83    4.53   0
   0  27   4  283.11    7.94   0
   1   6   1  191.72    2.56   0
   1   7   0 1881.43    8.36   0
   1   8   8  193.23    2.88   0
   1   9  -1  603.80    5.48   0
   1  10  -1 1248.25    8.26   0
   1  11   9   73.34    2.45   0
   1  12   9   97.40    2.87   0
   1  13   9    0.79    1.70   0
   1  14  -1 1283.96   10.06   0
   1  14   9  154.15    3.96   0
   1  15  -1  246.73    5.01   0
   1  15   9    2.55    2.14   0
   1  16   8    7.34    2.25   0
   1  17   8   28.50    2.75   0
   1  18   0  865.04    9.65   0
   1  18   7   33.06    3.06   0
  -3  26  -8   -1.89    3.65   0
  -3  28  -7    5.49    3.87   0
  -3  30  -6   43.98    4.98   0
  -3  31  -5    6.79    4.43   0
  -2  22  -8   69.13    4.32   0
  -2  25  -7    0.82    3.57   0
  -2  27  -6    8.12    3.85   0
  -2  29  -5   20.13    4.56   0
  -2  30  -4    7.07    4.02   0
  -2  31  -3   10.40    4.57   0
  -2  32  -2  124.61    6.56   0
  -1  13  -8   59.15    2.80   0
  -1  20  -7    1.94    3.02   0
  -1  23  -6   -2.41    3.23   0
  -1  27  -4    0.85    4.16   0
  -1  29  -2  377.09    9.27   0
  -1  30  -1    0.98    3.99   0
  -1  30   0   21.34    4.45   0
  -1  30   9   24.07    4.43   0
  -1  31   1   24.19    4.57   0
  -1  31   2   -0.61    4.05   0
  -1  31   3    6.00    4.10   0
  -1  31   4   24.65    4.15   0
  -1  31   5    0.69    3.74   0
  -1  31   6   59.54    5.46   0
  -1  31   7   -2.42    3.63   0
  -1  31   8    9.70    4.31   0
   0  18  -5    1.03    2.69   0
   0  21  -4  488.87    8.30   0
   0  23  -3  358.93    7.70   0
   0  24  -2  849.31   11.57   0
   0  25  -2  378.97    8.25   0
   0  25  10   -4.19    3.37   0
   0  26  -1  775.70   11.47   0
   0  26   0   47.46    4.55   0
   0  26   8   12.75    3.81   0
   0  26   9  164.94    6.24   0
   0  27   1   32.62    4.61   0
   0  27   3   85.50    5.16   0
   0  27   5   54.57    4.54   0
   0  27   6  270.05    7.60   0
   0  27   7   59.14    4.75   0
   0  28   3   38.00    4.81   0
   0  28   4  151.12    6.13   0
   0  28   5    1.83    4.02   0
   1   8  -1 1050.47    6.75   0
   1  10   9  123.37    2.67   0
   1  11  -2  825.37    7.10   0
   1  12  -2  836.25    7.52   0
   1  13  -2   60.74    2.74   0
   1  14  -2    1.88    1.88   0
   1  15  -2  215.06    4.62   0
   1  16  -2  350.51    6.02   0
   1  16   9  139.17    4.01   0
   1  18  -1  276.36    5.89   0
   1  18   8  145.85    4.52   0
   1  21   1  507.99    8.33   0
   1  21   2   69.06    4.18   0
   1  21   3   79.07    4.06   0
   1  21   4  325.94    6.72   0
   1  21   5    4.79    2.87   0
   1  21   6  100.29    4.39   0
   1  22   2  182.42    5.50   0
   1  22   3  306.45    6.91   0
   1  22   4   22.96    3.44   0
   1  22   5  264.52    6.39   0
  -3  27  -8   16.35    4.04   0
  -3  28  -8   31.16    5.02   0
  -3  29  -7   12.02    4.33   0
  -3  31  -6  101.73    6.11   0
  -2  24  -8    6.70    3.41   0
  -2  26  -7   10.90    3.86   0
  -2  28  -6   -1.61    3.83   0
  -2  30  -5  111.71    6.21   0
  -2  31  -4   90.08    5.88   0
  -2  32  -3    1.14    4.05   0
  -1  10  -8  209.19    3.61   0
  -1  11  -8    4.14    1.37   0
  -1  12  -8  427.92    5.54   0
  -1  15  -8   58.10    3.05   0
  -1  22  -7  282.25    6.82   0
  -1  24  -6  529.25    9.40   0
  -1  26  -5    1.06    3.68   0
  -1  28  -4   37.53    4.14   0
  -1  29  -3    8.23    4.11   0
  -1  30  -2  101.70    5.97   0
  -1  30  10    2.37    4.03   0
  -1  31  -1  145.09    6.90   0
  -1  31   0   18.94    4.48   0
  -1  31   9   53.50    4.94   0
  -1  32   1   23.11    4.10   0
  -1  32   2   48.73    4.68   0
  -1  32   3   30.92    4.68   0
  -1  32   4   60.32    5.33   0
  -1  32   5   33.64    5.08   0
  -1  32   6    0.49    4.33   0
   0   7  -5 1046.99    6.37   0
   0  13  -6   38.38    2.34   0
   0  15  -6   85.26    3.40   0
   0  16  -6    5.89    2.39   0
   0  21  -5  442.51    7.80   0
   0  22  -4   31.39    3.63   0
   0  24  -3   55.91    4.56   0
   0  25  -3    0.34    3.87   0
   0  26  -2   38.91    4.51   0
   0  26  10   69.70    5.12   0
   0  27   0    6.81    4.02   0
   0  27   8   58.47    4.71   0
   0  27   9   34.73    4.59   0
   0  28   2  199.29    6.92   0
   0  28   6   20.60    4.28   0
   0  28   7   51.40    4.75   0
   0  29   3   90.85    5.35   0
   0  29   4    6.78    3.76   0
   0  29   5  159.61    6.63   0
   1   6   0 8567.19   16.34   0
   1   7  -1  640.44    4.95   0
   1   8   9  473.78    4.30   0
   1   9  -2    0.48    1.20   0
   1  10  -2  287.58    4.16   0
   1  11  10    5.21    1.30   0
   1  13  10  323.20    4.90   0
   1  14  10   71.89    2.99   0
   1  18  -2 1260.38   11.50   0
   1  18   9  240.90    5.41   0
   1  21   7  190.10    5.49   0
   1  21   8    8.20    2.92   0
   1  22   0  115.11    4.90   0
   1  22   6  163.06    5.38   0
   1  22   7  289.87    6.63   0
   1  23   2  270.44    6.76   0
   1  23   4   31.52    3.64   0
   1  23   5    6.71    3.30   0
   1  23   6   -2.90    2.89   0
  -3  29  -8    5.81    4.22   0
  -3  30  -7   24.44    4.40   0
  -2  22  -9   16.49    3.33   0
  -2  25  -8  166.93    6.18   0
  -2  27  -7   56.13    4.88   0
  -2  29  -6    1.78    3.89   0
  -2  31  -5   12.53    4.70   0
  -2  32  -4  131.58    6.79   0
  -1   9  -8  176.76    3.14   0
  -1  18  -8  147.05    4.72   0
  -1  20  -8  310.73    6.75   0
  -1  23  -7    4.59    3.25   0
  -1  25  -6  121.94    5.62   0
  -1  26  -6  293.70    7.82   0
  -1  27  -5    1.15    3.89   0
  -1  29  -4  142.14    6.30   0
  -1  30  -3   53.53    5.18   0
  -1  31  -2    0.76    4.13   0
  -1  31  10    1.44    3.85   0
  -1  32  -1   49.78    5.16   0
  -1  32   0    6.09    3.84   0
   0  10  -6    1.22    1.14   0
   0  17  -6   52.44    3.30   0
   0  18  -6    0.24    2.63   0
   0  22  -5   18.77    3.56   0
   0  24  -4   23.67    3.87   0
   0  27  -2    1.27    3.90   0
   0  27  10   55.69    4.57   0
   0  28  -1   -1.94    3.77   0
   0  28   0  394.42    8.90   0
   0  28   8  193.75    6.79   0
   0  28   9   -0.53    3.65   0
   0  29   0   17.17    3.60   0
   0  29   1   22.73    4.37   0
   0  29   2    9.40    4.07   0
   0  29   6    4.47    3.85   0
   0  29   7  194.88    6.81   0
   0  29   8   -3.45    4.12   0
   0  30   3  158.07    6.51   0
   0  30   4   12.16    3.99   0
   0  30   5    9.52    3.93   0
   1  11  -3    5.77    1.44   0
   1  12  -3 1341.11    9.45   0
   1  13  -3  222.13    4.30   0
   1  14  -3  679.36    7.45   0
   1  15  -3   92.65    3.46   0
   1  16  -3   91.65    3.67   0
   1  17  -3  139.79    4.38   0
   1  17  10   60.41    3.17   0
   1  18  -3  152.03    4.70   0
   1  18  10   94.73    3.78   0
   1  20   9   18.51    2.95   0
   1  21  -2  133.98    4.75   0
   1  21   9  151.10    4.93   0
   1  22  -1    8.20    3.24   0
   1  22   8    5.00    3.06   0
   1  23   0  504.31    8.69   0
   1  23   1   26.53    2.99   0
   1  24   1  297.71    7.19   0
   1  24   2   61.66    4.49   0
   1  24   3   58.48    4.35   0
   1  24   4   33.37    3.83   0
   1  24   5  373.54    7.85   0
   1  24   6  490.49    8.81   0
   1  25   3    7.17    3.25   0
   1  25   4    3.09    3.14   0
  -3  30  -8   19.33    4.48   0
  -3  31  -7   -0.71    4.34   0
  -2  24  -9   81.86    4.79   0
  -2  26  -8    1.22    3.53   0
  -2  28  -7    1.98    4.01   0
  -2  29  -7   22.20    4.65   0
  -2  30  -6   43.73    4.89   0
  -1  21  -8    6.70    3.01   0
  -1  22  -8    5.58    3.55   0
  -1  24  -7  327.72    7.62   0
  -1  25  -7   -2.51    3.67   0
  -1  27  -6    8.50    3.82   0
  -1  28  -5  343.80    8.58   0
  -1  30  -4  294.26    8.44   0
  -1  31  -3   76.86    5.67   0
  -1  32  -2   40.69    4.93   0
   0   6  -5   91.12    1.92   0
   0  20  -6    8.30    3.14   0
   0  21  -6   44.02    3.68   0
   0  23  -5  285.82    6.98   0
   0  24  -5   -5.39    3.26   0
   0  25  -4  317.03    7.68   0
   0  26  -4   90.29    5.00   0
   0  27  -3   86.37    5.41   0
   0  28  -2  195.19    6.87   0
   0  28  10  138.93    6.05   0
   0  29  -1   26.26    4.48   0
   0  29   9    2.97    3.74   0
   0  30   0  126.48    5.85   0
   0  30   1   67.18    4.97   0
   0  30   2  130.11    5.98   0
   0  30   6    6.28    3.87   0
   0  30   7    9.57    3.92   0
   0  30   8   69.92    5.32   0
   0  31   3   86.15    5.54   0
   0  31   4   90.09    5.70   0
   0  31   5    2.22    3.69   0
   1   6  -1 2184.60    8.33   0
   1  10  -3  114.90    2.75   0
   1  15  -4   73.83    3.13   0
   1  16  -4   13.10    2.54   0
   1  21  10  149.14    5.03   0
   1  22   9  218.86    5.87   0
   1  23   8  102.83    4.74   0
   1  23   9   39.62    3.81   0
   1  24  -1    3.63    3.38   0
   1  24   0   15.26    3.69   0
   1  24   7  304.06    7.21   0
   1  24   8   77.64    4.53   0
   1  25   0   87.69    4.70   0
   1  25   1  229.39    6.72   0
   1  25   2    1.10    3.20   0
   1  25   5   -1.39    3.17   0
   1  25   6  114.93    5.43   0
   1  26   2  353.27    8.07   0
   1  26   3   18.16    3.81   0
   1  26   4  409.83    8.53   0
   1  26   5   -1.02    3.42   0
  -2  25  -9   -3.73    3.15   0
  -2  27  -8   35.36    4.20   0
  -2  28  -8   26.26    4.50   0
  -2  30  -7   27.32    4.65   0
  -2  31  -6    3.16    4.17   0
  -1   8  -8  198.91    3.03   0
  -1  13  -9    0.93    1.75   0
  -1  15  -9    1.28    1.93   0
  -1  16  -9  139.41    4.09   0
  -1  17  -9    5.00    2.34   0
  -1  23  -8  103.19    4.89   0
  -1  26  -7   21.11    3.97   0
  -1  28  -6   19.37    4.27   0
  -1  29  -5   -4.55    3.69   0
  -1  30  -5   68.64    5.56   0
  -1  31  -4   33.16    4.86   0
  -1  32  -3   99.23    6.01   0
   0   8  -6    0.78    1.13   0
   0  12  -7    3.85    1.80   0
   0  13  -7   49.62    2.44   0
   0  14  -7    1.19    1.69   0
   0  15  -7   88.73    3.41   0
   0  16  -7    1.01    2.24   0
   0  17  -7  675.28    8.40   0
   0  18  -7  160.82    4.86   0
   0  22  -6    6.06    3.20   0
   0  25  -5  194.39    6.32   0
   0  28  -3   36.83    4.59   0
   0  29  -2    5.73    4.05   0
   0  29  10   29.41    4.19   0
   0  30  -1   55.74    4.85   0
   0  30   9   23.05    4.23   0
   0  31   0   10.29    4.15   0
   0  31   1    1.18    3.99   0
   0  31   2    5.60    3.73   0
   0  31   6  146.45    6.39   0
   0  31   7   23.76    4.40   0
   0  31   8   32.40    4.62   0
   0  32   2   18.43    4.47   0
   0  32   3   91.12    5.65   0
   0  32   4   20.87    4.45   0
   0  32   5   -2.57    3.99   0
   1   7  -2   23.82    1.31   0
   1   9  -3    7.50    1.21   0
   1  11  -4  130.58    3.05   0
   1  13  -4  126.48    3.44   0
   1  18  -4   66.64    3.72   0
   1  22  10   62.97    4.03   0
   1  23  -2   75.23    4.21   0
   1  24   9   31.20    3.62   0
   1  25  -1  270.50    7.05   0
   1  25   8   32.71    3.94   0
   1  26   0   48.59    4.46   0
   1  26   1  133.32    5.53   0
   1  26   6  298.45    7.58   0
   1  26   7   18.44    3.74   0
   1  27   1  161.67    6.06   0
   1  27   3  165.60    6.27   0
   1  27   4   -3.36    3.72   0
   1  27   5   -4.82    3.65   0
   1  27   6   -2.43    3.31   0
   2  13   3  601.57    6.56   0
   2  14   2 1022.62    8.82   0
   2  14   3   63.76    2.77   0
   2  14   4 1722.79   11.27   0
   2  15   2  626.32    7.21   0
   2  15   3  495.78    6.58   0
   2  15   4  220.58    4.67   0
   2  15   5    1.20    2.12   0
   2  16   2  364.89    6.03   0
   2  16   3 1531.93   11.56   0
   2  16   4    2.34    2.23   0
   2  16   5  629.20    7.61   0
   2  17   2  167.48    4.62   0
   2  17   3  430.19    6.78   0
   2  17   4   57.09    3.22   0
   2  18   3  409.01    6.77   0
   2  18   4   74.44    3.49   0
  -2  26  -9  134.70    5.82   0
  -2  29  -8   -1.16    3.82   0
  -2  31  -7   44.70    5.03   0
  -1   7  -8  130.69    2.31   0
  -1  20  -9   18.91    3.08   0
  -1  24  -8   78.15    4.70   0
  -1  25  -8   42.38    3.94   0
  -1  27  -7   50.26    4.65   0
  -1  29  -6   17.47    4.11   0
  -1  31  -5   -1.32    3.82   0
  -1  32  -4   41.30    4.94   0
   0  11  -7  220.25    3.82   0
   0  20  -7   34.80    3.44   0
   0  21  -7  112.60    4.60   0
   0  25  -6  130.05    5.68   0
   0  26  -5   23.28    4.15   0
   0  27  -5   61.73    4.58   0
   0  28  -4  145.53    6.21   0
   0  29  -3  107.74    5.77   0
   0  30  -2  128.38    6.13   0
   0  30  10  140.09    6.40   0
   0  31  -1    8.43    4.11   0
   0  31   9    7.67    3.92   0
   0  32   0   18.84    4.19   0
   0  32   1  185.49    7.04   0
   0  32   6   21.27    4.26   0
   1   8  -3 1497.14    8.04   0
   1  10  -4  309.10    4.23   0
   1  15  -5   60.05    3.04   0
   1  16  -5  141.37    4.17   0
   1  17  -5  148.88    4.43   0
   1  18  -5   48.76    3.38   0
   1  21  -4  118.56    4.86   0
   1  22  -4  155.45    5.37   0
   1  23  -3   14.98    3.20   0
   1  24  -3  137.38    5.42   0
   1  24  10   13.04    3.44   0
   1  25  -2   53.11    4.38   0
   1  25   9  121.39    5.17   0
   1  26  -1   18.94    3.89   0
   1  26   8   45.88    4.21   0
   1  26   9    1.17    3.76   0
   1  27  -1  144.32    5.73   0
   1  27   7   49.64    4.43   0
   1  27   8    5.47    3.68   0
   1  28   1   27.12    4.29   0
   1  28   2    6.54    3.93   0
   1  28   3  278.42    7.71   0
   1  28   4   33.59    4.30   0
   1  28   5  353.58    8.47   0
   1  28   6   15.75    3.93   0
   1  29   3    5.78    4.32   0
   1  29   4  141.68    6.33   0
   2  11   3  213.07    3.71   0
   2  12   1 1165.61    8.64   0
   2  12   2  271.47    4.37   0
   2  12   3 4096.23   15.96   0
   2  12   4  499.22    5.68   0
   2  12   5 2454.23   12.24   0
   2  13   1 1556.89   10.35   0
   2  13   4   -0.34    1.61   0
   2  13   5   40.94    2.25   0
   2  14   0  276.42    4.87   0
   2  14   1    8.97    2.13   0
   2  14   6  585.05    6.61   0
   2  15   0  442.59    6.22   0
   2  15   1  421.31    6.07   0
   2  16   0  373.65    6.08   0
   2  16   1  366.38    5.95   0
   2  16   6  165.07    4.23   0
   2  17   0  221.00    5.09   0
   2  17   1    1.04    2.51   0
   2  17   5  100.51    3.68   0
   2  17   6    2.75    2.25   0
   2  18   0   12.36    2.81   0
   2  18   1  987.34   10.09   0
   2  18   2   10.76    2.07   0
   2  18   5   86.79    3.78   0
   2  18   6   92.53    3.80   0
   2  21   3   89.74    4.25   0
   2  21   4    6.97    2.56   0
  -2  27  -9   41.30    4.38   0
  -2  28  -9    2.42    3.83   0
  -2  30  -8    9.93    4.05   0
  -1  10  -9  123.45    2.79   0
  -1  22  -9  225.87    6.10   0
  -1  26  -8   55.51    4.50   0
  -1  28  -7   24.85    4.44   0
  -1  29  -7   -3.58    3.76   0
  -1  30  -6   76.25    5.42   0
  -1  32  -5   64.23    5.57   0
   0   7  -6  804.58    5.49   0
   0  10  -7   31.05    1.67   0
   0  16  -8   78.77    3.52   0
   0  17  -8   39.69    3.18   0
   0  22  -7    0.52    2.75   0
   0  23  -7   74.14    4.42   0
   0  26  -6   10.75    3.75   0
   0  28  -5   -0.55    3.68   0
   0  29  -4    7.11    3.84   0
   0  30  -3  154.57    6.35   0
   0  31  -3   73.26    5.20   0
   0  31  -2    0.36    3.60   0
   0  31  10   10.67    4.31   0
   0  32  -2    8.93    4.28   0
   0  32  -1  189.25    7.11   0
   1   6  -2  813.04    5.13   0
   1   9  -4  777.75    6.20   0
   1  12  -5  110.66    3.10   0
   1  13  -5  245.36    4.49   0
   1  20  -5  101.29    4.43   0
   1  21  -5   31.75    3.47   0
   1  23  -4  126.69    5.23   0
   1  24  -4  157.90    5.73   0
   1  25  -3  351.38    7.86   0
   1  25  10    4.87    3.21   0
   1  26  -3    3.36    3.55   0
   1  27  -2  183.08    6.37   0
   1  27   9    3.82    3.38   0
   1  28  -1    9.16    3.89   0
   1  28   0   53.04    4.54   0
   1  28   7   22.45    3.98   0
   1  28   8   19.58    3.83   0
   1  29   0  148.60    6.13   0
   1  29   1   -1.54    3.97   0
   1  29   2  377.19    8.86   0
   1  29   5   -1.36    3.92   0
   1  29   6   20.24    3.86   0
   1  29   7    5.59    3.95   0
   1  30   2   89.62    5.71   0
   1  30   3   46.42    4.68   0
   1  30   4  277.64    7.96   0
   1  30   5   69.90    5.40   0
   2  10   2  184.01    3.40   0
   2  10   3 1027.14    7.29   0
   2  10   4 1161.42    7.73   0
   2  11   2  727.96    6.52   0
   2  11   4   91.84    2.62   0
   2  11   5   26.67    1.78   0
   2  12   0  159.54    3.51   0
   2  13   0  292.15    4.77   0
   2  13   6   18.23    1.82   0
   2  13   7  142.42    3.46   0
   2  14  -1    1.47    1.90   0
   2  14   7  202.47    4.05   0
   2  15  -1 1926.06   12.48   0
   2  15   7  457.49    6.19   0
   2  16  -1   57.83    3.42   0
   2  16   7  475.72    6.59   0
   2  17  -1  134.96    4.24   0
   2  17   7   10.51    2.43   0
   2  18  -1  309.16    6.05   0
   2  18   7  414.08    6.65   0
   2  21   0   48.65    3.74   0
   2  21   1  215.40    5.69   0
   2  21   5   28.15    3.20   0
   2  21   6   66.51    3.84   0
   2  22   1    4.89    3.01   0
   2  22   2  134.88    5.04   0
   2  22   3    6.44    3.01   0
   2  22   4   72.19    4.09   0
   2  22   5   19.28    3.18   0
   2  22   6   15.43    3.53   0
   2  23   2  125.36    5.01   0
   2  23   3   29.68    3.49   0
   2  23   4   15.32    3.26   0
  -2  29  -9   22.98    4.30   0
  -2  31  -8    9.35    4.09   0
  -1  16 -10   54.96    3.20   0
  -1  17 -10   55.69    3.54   0
  -1  24  -9   35.13    3.89   0
  -1  25  -9  118.00    5.43   0
  -1  27  -8    4.17    3.64   0
  -1  28  -8   13.96    4.08   0
  -1  30  -7   31.21    4.44   0
  -1  31  -6   45.76    4.96   0
   0   9  -7   37.74    1.81   0
   0  13  -8    0.20    1.76   0
   0  14  -8   59.58    2.84   0
   0  15  -8    4.45    2.02   0
   0  20  -8   30.76    3.35   0
   0  21  -8   20.55    3.15   0
   0  25  -7  125.48    5.43   0
   0  27  -6  280.57    7.69   0
   0  28  -6   23.84    4.52   0
   0  29  -5  169.26    6.64   0
   0  30  -4    2.59    3.50   0
   0  31  -4   79.20    5.26   0
   0  32  -3   85.33    5.64   0
   1  11  -5  519.39    5.66   0
   1  15  -6  106.66    3.60   0
   1  17  -6  155.17    4.49   0
   1  23  -5   -0.31    3.32   0
   1  26  -4   98.52    5.21   0
   1  27  -3    1.09    3.66   0
   1  28  -2   22.90    4.08   0
   1  28   9   -3.10    3.28   0
   1  29  -1   18.02    3.79   0
   1  29   8   56.64    4.78   0
   1  30   0   16.37    3.80   0
   1  30   1    7.14    3.81   0
   1  30   6   73.71    5.18   0
   1  30   7   33.49    4.21   0
   1  31   2   -3.55    3.69   0
   1  31   3   62.91    5.19   0
   1  31   4   32.88    4.68   0
   1  31   5    2.88    4.04   0
   2  10   1 1007.02    7.28   0
   2  11   0 1213.79    8.38   0
   2  12  -1   39.76    2.23   0
   2  14  -2   71.54    2.91   0
   2  14   8  103.62    3.34   0
   2  15  -2  216.50    4.54   0
   2  16  -2   19.61    2.71   0
   2  16   8  158.07    4.10   0
   2  17  -2 1006.43    9.82   0
   2  17   8   30.86    2.73   0
   2  18   8  682.65    8.24   0
   2  21  -1   82.86    4.21   0
   2  21   7  394.04    7.13   0
   2  22   0    2.79    2.75   0
   2  22   7    1.61    2.79   0
   2  23   0  103.21    4.66   0
   2  23   1   23.21    3.21   0
   2  23   5  164.05    5.27   0
   2  23   6   36.24    3.54   0
   2  24   0   -0.48    2.87   0
   2  24   3    1.54    3.10   0
   2  24   4   20.97    3.50   0
   2  24   5   17.06    3.51   0
   2  24   6   97.35    4.84   0
   2  25   3   81.69    4.57   0
  -2  30  -9   29.80    4.53   0
  -1   6  -8   30.11    1.29   0
  -1   9  -9  132.99    2.70   0
  -1  13 -10  310.15    4.91   0
  -1  14 -10   71.66    3.02   0
  -1  15 -10   24.53    2.34   0
  -1  20 -10   26.51    3.31   0
  -1  22 -10   60.78    4.14   0
  -1  26  -9    2.99    3.39   0
  -1  29  -8   51.92    4.90   0
  -1  31  -7   19.78    4.28   0
   0  12  -8    1.78    1.46   0
   0  22  -8   65.43    4.08   0
   0  23  -8  111.61    4.89   0
   0  24  -8   89.99    4.89   0
   0  26  -7   42.10    4.33   0
   0  27  -7   53.42    4.63   0
   0  29  -6   -0.03    3.56   0
   0  30  -5    5.79    4.04   0
   0  31  -5    2.04    4.08   0
   0  32  -4   20.46    4.22   0
   1   8  -4   50.76    1.76   0
   1  10  -5  213.42    3.54   0
   1  13  -6  267.36    4.60   0
   1  20  -6  291.33    6.25   0
   1  21  -6   82.85    4.28   0
   1  22  -6    2.62    2.98   0
   1  23  -6  145.68    5.43   0
   1  25  -5    9.50    3.50   0
   1  27  -4   21.35    3.99   0
   1  28  -3    0.55    3.58   0
   1  29  -3    9.93    3.89   0
   1  29  -2   15.78    3.51   0
   1  29   9    2.41    3.50   0
   1  30  -2   20.69    4.05   0
   1  30  -1   23.62    4.00   0
   1  30   8    4.17    3.56   0
   1  31  -1   25.72    4.06   0
   1  31   0   14.81    4.11   0
   1  31   1  133.01    6.02   0
   1  31   6   44.75    4.64   0
   1  31   7   21.37    4.13   0
   1  32   1   56.17    4.64   0
   1  32   2   32.88    4.50   0
   1  32   3   88.54    5.37   0
   1  32   4   41.10    4.75   0
   1  32   5   48.49    5.01   0
   2   9   1 2051.49    9.75   0
   2   9   2   12.85    1.25   0
   2   9   3  781.04    6.02   0
   2   9   4  540.66    4.99   0
   2  11  -1   87.84    2.57   0
   2  11   7   12.78    1.47   0
   2  13  -2  119.00    3.29   0
   2  15  -3  471.65    6.38   0
   2  15   9  816.15    7.98   0
   2  16  -3   27.96    2.76   0
   2  16   9  402.67    6.11   0
   2  17   9    6.18    2.41   0
   2  18  -3  177.83    4.88   0
   2  18   9  118.04    4.13   0
   2  20   9  228.91    5.61   0
   2  21  -2   66.93    3.75   0
   2  21   8   43.57    3.36   0
   2  22  -2   42.89    3.60   0
   2  22   8   67.29    3.82   0
   2  23  -1   14.91    3.13   0
   2  23   7   79.08    4.29   0
   2  23   8  135.62    5.02   0
   2  24  -1    0.93    3.11   0
   2  24   7   75.19    4.29   0
   2  25  -1   31.57    4.01   0
   2  25   0   -1.47    3.14   0
   2  25   1   41.12    3.80   0
   2  25   6  248.82    6.60   0
   2  26   1   16.02    3.60   0
   2  26   2    0.88    3.32   0
   2  26   3    7.67    3.45   0
   2  26   4   46.42    4.15   0
   2  26   5   26.46    3.85   0
   2  27   3   18.38    4.04   0
  -2  31  -9    7.62    4.39   0
  -1  24 -10    8.43    3.27   0
  -1  27  -9   -0.18    3.35   0
  -1  28  -9   -1.19    3.52   0
  -1  30  -8    2.60    3.80   0
   0   6  -6    2.24    0.74   0
   0   8  -7  128.95    2.46   0
   0  11  -8  294.02    4.29   0
   0  16  -9   42.53    3.02   0
   0  17  -9   91.06    3.61   0
   0  20  -9  145.86    5.01   0
   0  21  -9   44.55    3.81   0
   0  25  -8  152.42    5.72   0
   0  26  -8    4.98    3.80   0
   0  28  -7   56.97    4.74   0
   0  30  -6    4.83    3.82   0
   0  32  -5    3.76    4.05   0
   1   6  -3  409.49    3.68   0
   1  12  -6   27.01    1.97   0
   1  17  -7    3.97    2.44   0
   1  20  -7    0.91    2.47   0
   1  25  -6    3.72    3.05   0
   1  26  -5   -2.85    3.06   0
   1  27  -5    3.99    3.57   0
   1  28  -4    8.24    3.71   0
   1  29  -4    7.44    3.90   0
   1  30  -3    9.61    3.62   0
   1  30   9   12.29    3.83   0
   1  31  -2    3.23    3.83   0
   1  31   8    1.89    3.58   0
   1  31   9   16.28    4.03   0
   1  32  -1   24.71    4.08   0
   1  32   0   -3.79    3.37   0
   2   8   2 1456.62    7.72   0
   2   8   3  432.09    4.21   0
   2   8   4 1503.77    7.72   0
   2   9   0  265.25    3.68   0
   2  10  -1   71.26    2.23   0
   2  11  -2  147.00    3.16   0
   2  12  -2   65.12    2.34   0
   2  12   8    8.82    1.42   0
   2  13  -3   32.89    2.24   0
   2  14  -3    8.18    1.99   0
   2  21  -3   70.05    3.84   0
   2  21   9   11.63    2.77   0
   2  22  -3  205.49    5.75   0
   2  22   9   15.60    2.97   0
   2  23  -3   48.19    3.84   0
   2  23   9   58.85    3.92   0
   2  24   8    4.17    2.90   0
   2  25  -2   71.73    4.42   0
   2  25   7    7.00    3.29   0
   2  25   8  137.95    5.47   0
   2  26  -1   29.25    3.80   0
   2  26   0   40.34    3.81   0
   2  26   6   -4.78    3.27   0
   2  26   7   -2.49    3.14   0
   2  27   0   40.62    4.26   0
   2  27   1    5.18    3.65   0
   2  27   2   61.72    4.35   0
   2  27   4   27.10    3.77   0
   2  27   5   91.83    5.04   0
   2  27   6    2.57    3.37   0
   2  28   1   71.81    4.58   0
   2  28   2    7.17    3.62   0
   2  28   3   14.63    3.69   0
   2  28   4   46.49    4.30   0
   2  28   5   -0.01    3.20   0
  -1   8  -9  485.51    4.38   0
  -1  25 -10    1.51    3.22   0
  -1  26 -10   18.12    3.72   0
  -1  29  -9    3.13    3.69   0
  -1  31  -8   13.89    4.26   0
   0  10  -8   36.46    1.74   0
   0  14  -9   82.50    2.99   0
   0  15  -9   14.59    2.19   0
   0  23  -9   35.29    3.62   0
   0  24  -9   37.80    3.98   0
   0  27  -8   52.80    4.52   0
   0  29  -7  182.14    6.71   0
   0  30  -7    6.94    3.69   0
   0  31  -6  147.80    6.58   0
   1   7  -4 2115.13    8.84   0
   1  11  -6   74.91    2.43   0
   1  14  -7   11.98    1.94   0
   1  15  -7   92.65    3.41   0
   1  16  -7   86.79    3.38   0
   1  21  -7  133.33    4.82   0
   1  23  -7   44.04    3.81   0
   1  26  -6  180.56    6.16   0
   1  27  -6   82.68    4.79   0
   1  28  -5  103.05    5.32   0
   1  29  -5   -0.46    3.30   0
   1  30  -4    9.95    3.77   0
   1  31  -3    4.65    3.73   0
   1  32  -2   45.22    4.47   0
   2   8   1    5.60    1.04   0
   2   8   5  279.02    3.41   0
   2  12  -3  263.26    4.34   0
   2  12   9    5.38    1.52   0
   2  13   9   78.14    2.59   0
   2  14  -4  190.79    4.14   0
   2  15  -4    1.01    2.14   0
   2  16  -4  123.97    3.98   0
   2  17  -4   15.04    2.05   0
   2  20  -4  173.00    4.99   0
   2  21  -4    8.68    3.02   0
   2  22  -4    2.06    2.91   0
   2  23  -4   85.26    4.38   0
   2  24   9   67.84    4.17   0
   2  25  -3   73.60    4.48   0
   2  25   9   -0.15    3.37   0
   2  26  -3   13.91    3.27   0
   2  26   8    3.96    3.22   0
   2  27  -1    4.62    3.31   0
   2  27   7   64.01    4.46   0
   2  27   8   21.51    3.72   0
   2  28  -1   91.17    5.10   0
   2  28   6    6.09    3.48   0
   2  28   7    5.97    3.42   0
   2  29   0    6.64    3.65   0
   2  29   1   39.54    4.35   0
   2  29   2    7.49    3.88   0
   2  29   3  124.11    5.67   0
   2  29   4    0.85    3.41   0
   2  29   5   20.13    3.95   0
   2  29   6    0.86    3.60   0
   2  30   2   61.46    5.11   0
   2  30   3   94.51    5.06   0
   2  30   4    6.72    3.83   0
  -1  27 -10   16.69    3.70   0
  -1  30  -9    7.12    3.99   0
   0  13  -9  105.71    3.13   0
   0  25  -9    5.01    3.38   0
   0  28  -8  198.25    6.78   0
   0  29  -8    1.07    3.67   0
   0  31  -7   19.40    4.19   0
   1   8  -5 1039.10    6.64   0
   1  10  -6  324.56    4.30   0
   1  13  -7   28.80    2.09   0
   1  24  -7   59.61    4.01   0
   1  26  -7   18.17    3.54   0
   1  28  -6   58.11    4.52   0
   1  30  -5   25.32    4.04   0
   1  31  -4   14.72    3.91   0
   1  32  -4   62.71    4.84   0
   1  32  -3   38.86    4.30   0
   2   8   0 1018.66    6.49   0
   2   9  -1 3228.64   12.24   0
   2  10  -2   27.36    1.67   0
   2  11  -3  413.98    5.05   0
   2  16  -5  478.07    6.71   0
   2  17  -5    2.99    2.49   0
   2  20  -5   19.56    3.01   0
   2  21  -5  186.64    5.35   0
   2  22  -5  283.60    6.50   0
   2  23  -5  111.33    4.67   0
   2  25  -4  181.86    5.86   0
   2  26  -4   15.60    3.32   0
   2  26   9  118.60    5.16   0
   2  28  -2   58.36    4.44   0
   2  28   8   26.35    3.87   0
   2  29  -2    6.37    3.03   0
   2  29  -1    4.54    3.29   0
   2  29   7   22.02    3.94   0
   2  30  -1   -2.85    2.90   0
   2  30   0  142.75    5.87   0
   2  30   1    4.10    3.38   0
   2  30   5  130.49    5.82   0
   2  30   6   37.92    4.22   0
   2  31   1   27.37    3.94   0
   2  31   2   72.19    4.95   0
   2  31   3    4.01    3.81   0
   2  31   4   77.01    5.21   0
   3  17   1    5.51    2.45   0
   3  17   3 1777.88   12.51   0
   3  18   3  187.56    5.02   0
   3  18   4   51.91    3.30   0
   3  20   1  127.34    4.45   0
   3  20   2   17.30    2.89   0
   3  20   3  117.30    4.28   0
   3  20   4   56.17    3.54   0
   3  21   1    4.57    2.80   0
   3  21   2   -0.09    2.67   0
   3  21   3  263.25    5.93   0
   3  22   1  113.48    4.34   0
   3  22   2   33.61    3.40   0
   3  22   3   51.14    3.65   0
 -10 -24   8    6.10    3.57   0
 -10 -23   8   -0.45    3.37   0
 -10 -19   7   67.41    4.08   0
  -9 -26   9    6.73    3.75   0
  -9 -25   9    0.06    3.52   0
  -9 -24   9    2.11    3.49   0
  -9 -19   8  250.18    6.30   0
  -9 -16   7   46.24    3.39   0
  -8 -21   9    6.24    3.32   0
  -8 -20   9   45.01    3.64   0
  -8 -17   8  147.89    4.92   0
  -8 -12   6    2.14    2.12   0
  -8 -10   5    3.40    1.96   0
  -8  -6   2   28.54    1.49   0
  -7 -24  10   -1.59    3.45   0
  -7 -23  10  123.28    5.41   0
  -7 -19   9  136.69    4.86   0
  -7 -18   9   65.00    3.93   0
  -7 -15   8  315.21    5.98   0
  -7  -9   5    7.05    1.61   0
  -7  -6   3   20.03    1.38   0
  -6 -22  10   94.56    4.73   0
  -6 -21  10   35.12    3.90   0
  -6 -17   9   15.64    2.99   0
  -6  -8   5 1311.99    8.41   0
  -6  -5   3 1305.65    6.80   0
  -5 -27  11   26.23    3.89   0
  -5 -26  11    6.11    3.34   0
  -5 -20  10  307.69    6.88   0
  -5 -16   9   30.46    3.11   0
  -5 -11   7  412.00    5.50   0
  -5  -9   6  189.51    3.50   0
  -5  -7   5  279.17    3.83   0
  -4 -28  11    2.40    3.34   0
  -4 -27  11   -0.11    3.28   0
  -4 -26  11   63.80    4.57   0
  -4 -25  11   20.49    3.58   0
  -4 -19  10  336.24    6.83   0
  -4 -10   7  194.70    3.86   0
  -4  -5   4   45.46    1.61   0
  -3 -28  11    0.29    3.09   0
  -3 -27  11   -0.05    3.31   0
  -3 -26  11   17.65    3.72   0
  -3 -25  11   44.49    4.10   0
  -3 -24  11    0.73    2.90   0
  -3 -19  10   83.24    4.20   0
  -3 -10   7    2.26    1.70   0
  -2 -28  11   28.14    4.03   0
  -2 -27  11   19.98    3.82   0
  -2 -26  11   57.63    4.46   0
  -2 -25  11   63.79    4.49   0
  -2 -19  10   42.62    3.56   0
  -2 -12   8   61.78    2.92   0
  -2 -10   7 1094.21    8.28   0
  -2  -8   6  928.95    6.84   0
  -1 -29  11   -2.32    3.72   0
  -1 -28  11    4.73    3.66   0
  -1 -27  11   85.07    5.14   0
  -1 -26  11   -3.84    2.91   0
  -1 -20  10   32.53    3.42   0
  -1 -19  10   86.65    4.11   0
  -1 -10   7  407.22    5.08   0
  -1  -8   6    3.40    1.17   0
   0 -21  10   24.29    3.26   0
   0 -20  10   62.73    3.61   0
   0 -13   8    1.83    1.99   0
   1 -23  10  143.39    5.22   0
   1 -22  10   66.02    4.00   0
   1 -14   8    1.44    2.04   0
   1 -11   7  659.42    6.41   0
   1  -7   5   17.62    1.19   0
   2 -29  10    3.18    3.23   0
   2 -28  10    9.52    3.44   0
   2 -27  10   21.28    3.64   0
   2 -26  10    1.00    3.20   0
   2 -25  10    4.49    3.31   0
   2 -19   9   11.84    2.65   0
   2 -15   8   95.34    3.37   0
   2 -12   7  693.42    6.68   0
   3 -22   9    1.54    2.59   0
   3 -21   9   -0.64    2.47   0
   4 -19   8  195.60    4.77   0
   4 -15   7  114.11    3.31   0
   4 -12   6  162.19    3.32   0
   5 -11   5  444.63    4.61   0
 -10 -22   8   10.93    3.41   0
 -10 -21   8  185.94    5.99   0
 -10 -18   7  198.36    5.54   0
  -9 -23   9   39.77    4.21   0
  -9 -22   9   85.66    4.85   0
  -9 -18   8   34.02    3.55   0
  -9 -15   7  137.63    4.64   0
  -9 -13   6  249.82    5.09   0
  -8 -26  10    5.27    3.52   0
  -8 -25  10   27.18    4.30   0
  -8 -24  10   46.70    4.57   0
  -8 -19   9  246.61    6.18   0
  -8 -16   8  431.55    7.16   0
  -8  -7   3  747.69    5.90   0
  -7 -22  10   37.27    4.09   0
  -7 -21  10   22.83    3.64   0
  -7 -17   9   29.76    3.25   0
  -7 -12   7  113.39    3.69   0
  -7 -10   6  243.41    4.37   0
  -7  -7   4    1.64    1.33   0
  -6 -27  11    7.45    3.69   0
  -6 -26  11   41.47    4.33   0
  -6 -25  11    4.13    3.25   0
  -6 -20  10    2.07    3.22   0
  -6 -19  10   46.02    3.62   0
  -6 -16   9    5.41    2.73   0
  -6 -11   7  259.01    4.72   0
  -6  -9   6  579.00    6.06   0
  -6  -6   4 1690.43    8.49   0
  -5 -25  11  103.85    5.16   0
  -5 -24  11   10.35    3.29   0
  -5 -23  11   11.51    3.22   0
  -5 -19  10  181.94    5.34   0
  -5 -18  10   25.35    3.27   0
  -5 -15   9   56.32    3.43   0
  -5 -10   7  252.21    4.50   0
  -4 -24  11   -2.72    2.70   0
  -4 -23  11    7.39    3.48   0
  -4 -22  11    5.96    3.12   0
  -4 -18  10  110.20    4.51   0
  -4 -12   8   10.31    2.29   0
  -4  -8   6 1252.53    8.23   0
  -3 -23  11   60.86    4.41   0
  -3 -22  11   11.70    3.39   0
  -3 -18  10  254.90    5.79   0
  -3  -6   5    6.46    1.08   0
  -2 -24  11   12.94    3.21   0
  -2 -23  11    4.63    3.42   0
  -2 -22  11  115.01    4.79   0
  -2 -18  10  269.29    6.00   0
  -2  -6   5 1036.18    6.40   0
  -1 -25  11  291.18    7.43   0
  -1 -24  11   14.69    3.50   0
  -1 -23  11   72.01    4.24   0
  -1 -18  10   -1.19    2.66   0
  -1  -6   5 1982.14    8.70   0
   0 -29  11   26.67    4.14   0
   0 -28  11   -0.42    3.37   0
   0 -27  11    3.57    3.30   0
   0 -26  11  175.07    6.13   0
   0 -25  11   36.23    4.00   0
   0 -19  10   -1.24    2.58   0
   1 -21  10  139.58    4.87   0
   1  -5   4  534.55    3.91   0
   2 -24  10   59.65    4.04   0
   2 -23  10   75.01    4.14   0
   2 -18   9  119.86    4.09   0
   2 -14   8  104.24    3.44   0
   3 -27  10    9.78    3.80   0
   3 -20   9  338.15    6.32   0
   3 -16   8  803.56    8.29   0
   3 -13   7  233.60    4.20   0
 -10 -25   9   61.54    4.81   0
 -10 -24   9   19.71    3.90   0
 -10 -20   8  248.96    6.61   0
 -10 -17   7    2.92    2.76   0
  -9 -26  10   -5.69    3.51   0
  -9 -25  10   -5.79    3.69   0
  -9 -21   9   20.65    3.71   0
  -9 -20   9   80.37    4.48   0
  -9 -17   8    9.97    2.93   0
  -8 -23  10   49.56    4.30   0
  -8 -22  10  118.16    5.41   0
  -8 -18   9  150.19    5.03   0
  -8 -15   8   -2.05    2.42   0
  -8 -11   6  580.99    6.78   0
  -8  -8   4   -0.07    1.18   0
  -7 -26  11    0.82    3.23   0
  -7 -25  11  148.88    6.12   0
  -7 -20  10    7.05    3.26   0
  -7 -16   9  146.17    4.68   0
  -7  -8   5 1268.55    8.47   0
  -6 -24  11   62.80    4.59   0
  -6 -23  11    1.68    3.33   0
  -6 -18  10  103.89    4.47   0
  -6 -15   9    1.38    2.54   0
  -5 -22  11  166.22    5.75   0
  -5 -21  11  153.80    5.29   0
  -5 -17  10   17.56    3.04   0
  -5 -12   8  228.85    4.74   0
  -5  -8   6 1336.47    8.62   0
  -5  -4   3 1141.98    5.85   0
  -4 -21  11  140.17    5.27   0
  -4 -17  10  144.93    4.78   0
  -4  -6   5 1772.88    8.70   0
  -3 -21  11   22.29    3.49   0
  -3 -20  11   56.19    3.73   0
  -3 -17  10  120.63    4.31   0
  -3 -11   8    5.30    2.06   0
  -3  -9   7  945.02    7.56   0
  -2 -21  11   65.44    4.16   0
  -2 -17  10  467.56    7.33   0
  -2 -11   8  298.85    4.88   0
  -2  -9   7    8.07    1.64   0
  -1 -17  10  536.92    7.68   0
  -1 -14   9  191.01    4.61   0
   0 -24  11   59.27    4.30   0
   0 -23  11   26.43    3.68   0
   0 -18  10   30.66    3.07   0
   0 -12   8    3.44    1.93   0
   0  -6   5   88.85    1.97   0
   1 -29  11   20.32    3.90   0
   1 -28  11   10.07    3.54   0
   1 -27  11    6.20    3.20   0
   1 -26  11   20.78    3.56   0
   1 -25  11   34.40    3.99   0
   1 -20  10   27.28    3.05   0
   1 -19  10   16.15    2.88   0
   2 -22  10   96.27    4.33   0
   2 -21  10   31.08    3.28   0
   2 -11   7   12.77    1.64   0
   2  -9   6  332.99    4.13   0
   2  -7   5  170.45    2.68   0
   3 -26  10   -0.80    3.05   0
   3 -25  10   21.27    3.33   0
   3 -24  10   12.61    3.19   0
   3 -19   9   63.39    3.46   0
   3 -15   8   18.59    2.31   0
   3 -10   6  275.26    3.85   0
   3  -8   5    1.76    0.87   0
   4 -14   7    0.15    1.65   0
   4  -9   5  235.52    3.24   0
 -10 -23   9   82.38    4.87   0
 -10 -22   9   20.22    3.78   0
 -10 -19   8  114.89    4.86   0
 -10 -16   7  337.08    6.49   0
  -9 -24  10    6.48    3.67   0
  -9 -23  10    7.38    3.56   0
  -9 -19   9   29.61    3.54   0
  -9 -16   8    1.84    2.69   0
  -8 -26  11   25.77    4.33   0
  -8 -25  11   86.10    5.61   0
  -8 -21  10   36.48    4.02   0
  -8 -20  10    8.68    3.30   0
  -8 -17   9   11.11    2.94   0
  -8 -12   7   33.18    2.92   0
  -8  -9   5  318.27    4.63   0
  -7 -24  11    4.04    3.38   0
  -7 -23  11   -0.68    3.23   0
  -7 -22  11    0.41    3.37   0
  -7 -19  10   41.97    3.55   0
  -7 -18  10   74.40    3.95   0
  -7 -15   9   35.38    3.30   0
  -7 -11   7  774.82    7.79   0
  -6 -22  11   -1.28    2.92   0
  -6 -21  11   69.03    4.55   0
  -6 -17  10   19.85    3.13   0
  -6 -12   8   24.94    2.54   0
  -6 -10   7   -2.57    1.80   0
  -6  -7   5  500.68    5.08   0
  -5 -27  12    3.47    3.11   0
  -5 -26  12    3.97    3.23   0
  -5 -20  11    3.84    3.10   0
  -5 -16  10  354.07    6.52   0
  -5  -5   4  560.98    4.61   0
  -4 -27  12    3.96    3.32   0
  -4 -26  12    1.68    3.45   0
  -4 -25  12   13.26    3.60   0
  -4 -20  11   31.36    3.36   0
  -4 -19  11   29.36    3.47   0
  -4 -16  10  113.79    4.27   0
  -4 -11   8  177.46    4.10   0
  -4  -9   7  111.22    3.00   0
  -3 -27  12   26.85    3.94   0
  -3 -26  12   17.87    3.77   0
  -3 -25  12   65.91    4.41   0
  -3 -19  11   13.13    3.10   0
  -3 -16  10  673.71    8.43   0
  -3 -13   9  251.31    5.11   0
  -3  -7   6 1743.63    9.20   0
  -3  -3   3  273.03    2.62   0
  -2 -27  12   -0.44    3.19   0
  -2 -26  12   -0.07    3.49   0
  -2 -25  12    3.10    3.17   0
  -2 -20  11   84.06    4.34   0
  -2 -19  11  302.79    6.37   0
  -2 -16  10   31.50    3.08   0
  -2 -13   9 1151.07    9.83   0
  -2  -7   6  329.58    4.05   0
  -2  -4   4  721.93    4.65   0
  -1 -28  12  107.81    5.53   0
  -1 -27  12   51.75    4.35   0
  -1 -21  11  127.96    4.76   0
  -1 -20  11   47.35    3.64   0
  -1 -16  10   -0.51    2.51   0
  -1 -13   9   88.47    3.28   0
  -1 -11   8    7.77    1.99   0
  -1  -7   6  102.55    2.37   0
   0 -22  11    5.80    3.11   0
   0 -21  11    1.51    2.98   0
   0 -17  10   22.93    2.85   0
   1 -24  11    3.72    3.06   0
   1 -23  11    3.71    3.05   0
   1 -18  10   96.75    3.94   0
   1 -12   8  418.74    5.55   0
   1 -10   7    3.98    1.47   0
   1  -8   6  117.89    2.58   0
   2 -29  11    7.20    3.36   0
   2 -28  11   -4.03    3.22   0
   2 -27  11    8.24    3.35   0
   2 -20  10   23.65    3.02   0
   3 -23  10   10.80    3.02   0
   3 -12   7   -1.00    1.38   0
   4 -21   9    1.79    2.35   0
   4 -16   8   12.69    2.36   0
   4 -11   6   15.46    1.53   0
   4  -7   4 1073.44    5.66   0
 -10 -25  10   95.20    5.58   0
 -10 -21   9    6.54    3.31   0
 -10 -20   9   21.81    3.68   0
 -10 -18   8   94.14    4.38   0
 -10 -15   7   25.34    3.37   0
  -9 -22  10   25.07    3.83   0
  -9 -21  10   27.55    3.84   0
  -9 -18   9   85.85    4.28   0
  -9 -15   8  729.41    9.00   0
  -9 -10   5    6.66    1.78   0
  -8 -24  11   31.16    4.11   0
  -8 -23  11   19.14    3.87   0
  -8 -19  10    3.26    3.13   0
  -8 -16   9  109.52    4.34   0
  -8 -10   6   35.80    2.37   0
  -7 -21  11   24.76    3.70   0
  -7 -17  10  311.17    6.37   0
  -7  -9   6  881.27    7.52   0
  -6 -26  12    5.11    3.41   0
  -6 -25  12    2.52    3.39   0
  -6 -24  12   74.04    4.42   0
  -6 -20  11  342.16    7.32   0
  -6 -16  10   -2.21    2.62   0
  -6  -8   6    1.70    1.44   0
  -5 -25  12    2.45    3.12   0
  -5 -24  12    4.99    3.19   0
  -5 -23  12  169.60    5.79   0
  -5 -19  11    0.69    2.95   0
  -5 -11   8   47.92    2.62   0
  -5  -9   7    6.73    1.68   0
  -5  -6   5 1342.07    7.72   0
  -4 -24  12   22.33    3.34   0
  -4 -23  12    6.84    3.21   0
  -4 -22  12    1.97    3.48   0
  -4 -18  11    7.52    3.03   0
  -4 -15  10   83.86    3.77   0
  -3 -24  12   34.67    3.67   0
  -3 -23  12   -0.59    3.20   0
  -3 -22  12   -1.76    2.89   0
  -3 -18  11    8.72    2.94   0
  -3 -15  10    2.25    2.67   0
  -3 -12   9   -4.30    1.92   0
  -3 -10   8  123.26    3.29   0
  -3  -4   4  956.79    5.47   0
  -2 -24  12  207.45    6.33   0
  -2 -23  12   18.37    3.56   0
  -2 -18  11   55.90    3.68   0
  -2 -15  10 1116.06   10.39   0
  -2 -10   8  429.56    5.49   0
  -1 -26  12    7.46    3.43   0
  -1 -25  12   75.35    4.83   0
  -1 -24  12   36.87    4.07   0
  -1 -19  11   95.24    4.25   0
  -1  -4   4 4632.66   11.37   0
   0 -28  12  214.70    6.76   0
   0 -27  12  141.24    5.79   0
   0 -26  12    6.09    3.14   0
   0 -20  11  409.57    7.36   0
   0 -16  10    2.90    2.39   0
   0 -13   9  102.57    3.34   0
   0 -11   8  300.46    4.68   0
   0  -9   7   36.89    1.99   0
   0  -7   6  791.83    5.93   0
   1 -22  11   -0.81    2.93   0
   1 -17  10   57.85    3.33   0
   1  -6   5  525.47    4.34   0
   2 -26  11   57.07    4.23   0
   2 -25  11   29.07    3.64   0
   2 -24  11   15.92    3.24   0
   3 -22  10  107.44    4.40   0
   3 -21  10   -1.08    2.49   0
   3 -14   8   74.87    2.94   0
   3  -6   4  612.94    4.18   0
   4 -13   7  438.07    5.41   0
   5 -12   6    6.50    1.53   0
   5 -10   5    8.06    1.26   0
 -10 -24  10   64.75    4.87   0
 -10 -23  10   -0.66    3.44   0
 -10 -19   9   28.67    3.47   0
 -10 -17   8   16.37    3.00   0
  -9 -25  11   23.89    4.21   0
  -9 -24  11   -3.72    3.47   0
  -9 -20  10    2.27    3.23   0
  -9 -17   9  392.95    7.17   0
  -8 -22  11    6.70    3.59   0
  -8 -21  11   58.18    4.20   0
  -8 -18  10   12.38    3.10   0
  -8 -11   7   27.52    2.59   0
  -8  -7   4   97.19    2.50   0
  -8  -6   3  181.50    2.95   0
  -7 -25  12    7.63    3.34   0
  -7 -24  12   -1.08    3.64   0
  -7 -20  11   20.32    3.61   0
  -7 -16  10  206.07    5.51   0
  -7 -14   9   63.36    3.47   0
  -7 -12   8   22.63    2.63   0
  -7 -10   7   24.65    2.27   0
  -7  -6   4   92.40    2.20   0
  -7  -5   3   27.02    1.34   0
  -6 -23  12    0.89    3.51   0
  -6 -22  12  297.36    7.10   0
  -6 -19  11   33.31    3.45   0
  -6 -18  11    5.50    2.77   0
  -6 -15  10   19.54    2.69   0
  -6 -11   8   74.18    3.09   0
  -6  -9   7   75.08    2.85   0
  -5 -22  12   20.26    3.59   0
  -5 -21  12   21.81    3.31   0
  -5 -18  11    8.31    2.71   0
  -5 -15  10    6.98    2.44   0
  -5 -12   9    2.89    2.10   0
  -4 -21  12   -2.67    3.14   0
  -4 -17  11  205.11    5.40   0
  -4  -3   3    5.49    0.82   0
  -3 -21  12   42.42    3.86   0
  -3 -17  11    3.24    2.79   0
  -3  -8   7  193.65    3.56   0
  -3  -5   5  902.83    5.88   0
  -2 -22  12    5.14    3.25   0
  -2 -21  12    5.27    3.20   0
  -2 -17  11    4.33    2.72   0
  -2 -12   9  951.22    8.68   0
  -2  -8   7   86.06    2.55   0
  -2  -5   5   87.71    1.97   0
  -1 -23  12  220.45    6.31   0
  -1 -22  12   -5.16    3.06   0
  -1 -18  11  131.02    4.59   0
  -1 -12   9   77.03    3.13   0
   0 -25  12   42.27    3.93   0
   0 -24  12   86.57    4.60   0
   0 -19  11    4.21    2.70   0
   0  -4   4  432.35    3.44   0
   1 -28  12   -0.97    3.28   0
   1 -27  12   -3.16    3.14   0
   1 -26  12   17.55    3.70   0
   1 -21  11  107.61    4.39   0
   1 -20  11   38.54    3.41   0
   1 -11   8    3.00    1.56   0
   1  -9   7   55.10    2.13   0
   2 -23  11    6.92    2.95   0
   2 -22  11    7.75    3.09   0
   2 -12   8    9.39    1.82   0
   2 -10   7  622.70    5.93   0
   2  -8   6  683.44    5.53   0
   2  -5   4   45.06    1.26   0
   3 -20  10   26.76    2.89   0
   4 -18   9    6.76    2.53   0
   4 -15   8   60.64    2.76   0
   5  -8   4   23.90    1.17   0
 -10 -22  10   28.34    3.93   0
 -10 -21  10   16.81    3.63   0
 -10 -18   9  234.84    6.05   0
 -10 -16   8   98.35    4.17   0
 -10 -14   7   11.05    2.75   0
  -9 -23  11   63.88    4.71   0
  -9 -22  11    4.18    3.42   0
  -9 -19  10  150.99    5.34   0
  -9 -16   9   35.01    3.35   0
  -9 -14   8   22.63    2.92   0
  -8 -25  12   47.69    4.59   0
  -8 -24  12   49.26    4.23   0
  -8 -20  11   59.84    4.39   0
  -8 -17  10  158.47    5.08   0
  -8  -8   5   72.21    2.38   0
  -7 -23  12  228.11    6.90   0
  -7 -22  12  100.45    5.13   0
  -7 -19  11  142.57    5.04   0
  -7 -18  11   23.84    3.16   0
  -7  -8   6    1.31    1.63   0
  -7  -7   5 1025.93    7.27   0
  -6 -21  12   -1.02    3.18   0
  -6 -17  11   52.57    3.74   0
  -6  -6   5   24.72    1.59   0
  -6  -4   3 1222.42    6.15   0
  -5 -26  13    0.28    2.95   0
  -5 -25  13   36.66    4.11   0
  -5 -20  12    4.24    3.18   0
  -5 -17  11   92.50    4.03   0
  -5 -14  10    7.82    2.57   0
  -4 -26  13   93.05    5.14   0
  -4 -25  13    6.73    3.46   0
  -4 -24  13    8.25    3.59   0
  -4 -20  12  147.56    5.27   0
  -4 -16  11   87.34    4.00   0
  -4  -5   5    3.07    0.93   0
  -4  -4   4   79.22    1.76   0
  -3 -26  13    2.62    3.40   0
  -3 -25  13    2.36    3.30   0
  -3 -20  12   -0.60    2.98   0
  -3 -16  11  212.09    5.33   0
  -2 -27  13    2.17    3.34   0
  -2 -26  13   76.52    4.96   0
  -2 -25  13   -0.36    3.07   0
  -2 -20  12   23.41    3.40   0
  -2 -16  11   29.38    2.92   0
  -2  -6   6  243.64    3.39   0
  -1 -27  13   50.97    4.32   0
  -1 -21  12   25.58    3.47   0
  -1 -17  11   61.37    3.60   0
   0 -23  12    0.90    3.20   0
   0 -22  12  259.79    6.51   0
   0 -18  11   18.27    2.94   0
   0 -12   9   36.34    2.51   0
   1 -25  12   -1.71    3.12   0
   1 -24  12   -3.03    2.94   0
   1 -19  11  122.45    4.48   0
   1 -16  10   50.43    3.15   0
   1 -13   9    1.86    2.03   0
   1  -7   6   18.39    1.38   0
   2 -28  12   11.10    3.35   0
   2 -21  11   12.90    2.94   0
   2 -14   9  123.26    3.64   0
   3 -25  11    5.03    3.10   0
   3 -24  11    3.79    2.97   0
   3 -19  10   -0.47    2.36   0
   3  -7   5  578.27    4.58   0
   4 -10   6  381.62    4.34   0
 -11 -24  10   51.78    4.67   0
 -11 -23  10    9.53    3.73   0
 -10 -24  11   19.83    4.07   0
 -10 -20  10   81.09    4.53   0
 -10 -17   9   73.52    4.03   0
 -10 -15   8   32.04    3.07   0
  -9 -21  11   -1.46    3.26   0
  -9 -18  10  113.97    4.71   0
  -9 -15   9   88.12    4.24   0
  -9 -10   6   13.23    2.27   0
  -9  -9   5    0.52    1.54   0
  -8 -23  12   34.54    4.13   0
  -8 -22  12    0.19    2.85   0
  -8 -19  11  165.99    5.67   0
  -8 -16  10   21.59    3.11   0
  -8 -14   9    3.90    2.47   0
  -8  -9   6    2.30    1.67   0
  -7 -21  12   75.76    4.55   0
  -7 -17  11  109.48    4.38   0
  -7 -11   8   -0.81    2.05   0
  -6 -25  13   -4.95    3.03   0
  -6 -24  13   20.24    3.73   0
  -6 -20  12   17.16    3.53   0
  -6 -19  12    6.66    3.44   0
  -6 -16  11    2.32    2.55   0
  -6 -14  10   -0.66    2.43   0
  -6 -10   8    8.99    2.10   0
  -6  -7   6  604.29    5.76   0
  -6  -3   2  116.45    1.78   0
  -5 -24  13    9.32    3.54   0
  -5 -23  13   10.51    3.39   0
  -5 -19  12   65.55    4.07   0
  -5 -16  11   44.21    3.40   0
  -5 -11   9   19.80    2.44   0
  -5  -8   7    2.73    1.53   0
  -4 -23  13   13.56    3.31   0
  -4 -19  12  110.08    4.50   0
  -4 -18  12   17.66    3.00   0
  -4 -15  11  166.86    4.66   0
  -4  -9   8  179.04    3.76   0
  -4  -6   6   74.10    2.12   0
  -3 -24  13   -1.42    2.69   0
  -3 -23  13   26.11    3.73   0
  -3 -19  12   13.98    2.89   0
  -3 -18  12   85.02    3.98   0
  -3 -15  11  175.81    4.74   0
  -3  -6   6   75.91    1.98   0
  -2 -24  13    2.36    3.16   0
  -2 -23  13    3.42    3.17   0
  -2 -19  12   99.02    4.49   0
  -2 -11   9  853.02    7.91   0
  -1 -26  13    9.46    3.66   0
  -1 -25  13   93.02    5.08   0
  -1 -24  13    9.66    3.79   0
  -1 -20  12   -3.78    2.84   0
  -1 -19  12   97.13    4.49   0
  -1 -16  11   86.18    3.81   0
  -1 -11   9  100.94    3.29   0
  -1  -9   8   42.22    2.17   0
  -1  -6   6   50.63    1.73   0
   0 -27  13   78.57    4.82   0
   0 -21  12   16.23    3.32   0
   0 -17  11  318.24    6.16   0
   0  -8   7  134.98    2.86   0
   0  -5   5  800.27    5.24   0
   1 -23  12    2.08    3.03   0
   1 -22  12   79.17    4.45   0
   1 -18  11   58.05    3.59   0
   2 -27  12   19.07    3.63   0
   2 -26  12    9.31    3.28   0
   2 -25  12    6.30    3.04   0
   2 -20  11    3.70    2.80   0
   2 -11   8  397.72    5.21   0
   2  -6   5 1473.19    7.02   0
   3 -23  11   -1.72    2.78   0
   3 -22  11    3.50    3.16   0
   3 -18  10  451.11    6.86   0
   3 -15   9  423.32    6.11   0
   4 -14   8  217.15    4.23   0
 -11 -22  10   52.53    4.39   0
 -10 -23  11   54.51    4.34   0
 -10 -22  11   24.97    3.97   0
 -10 -19  10   78.98    4.49   0
 -10 -16   9  132.00    4.71   0
  -9 -24  12   27.91    4.19   0
  -9 -23  12    6.54    3.62   0
  -9 -20  11   40.02    3.90   0
  -9 -19  11   19.35    3.68   0
  -9 -17  10   11.26    3.05   0
  -8 -21  12   30.45    3.86   0
  -8 -18  11  103.50    4.72   0
  -8 -15  10  233.44    5.56   0
  -8 -13   9  106.05    3.93   0
  -8 -10   7  293.40    4.94   0
  -7 -25  13  109.05    5.45   0
  -7 -24  13   -0.20    3.12   0
  -7 -23  13    4.66    3.69   0
  -7 -20  12   57.70    4.02   0
  -7 -19  12   29.52    3.41   0
  -7 -16  11    0.72    2.95   0
  -7 -14  10  177.87    4.82   0
  -7  -9   7    8.59    1.86   0
  -6 -23  13   42.09    4.17   0
  -6 -22  13   54.00    4.19   0
  -6 -18  12  112.10    4.54   0
  -6 -13  10   37.05    3.00   0
  -6 -11   9   13.95    2.18   0
  -6  -8   7   -2.12    1.49   0
  -5 -22  13   28.54    3.55   0
  -5 -21  13   61.83    3.98   0
  -5 -18  12   94.50    4.38   0
  -5 -15  11   10.56    2.79   0
  -5  -9   8  126.17    3.40   0
  -5  -5   5  334.15    3.77   0
  -5  -4   4 1728.95    7.63   0
  -4 -22  13   17.75    3.12   0
  -4 -21  13   43.42    3.89   0
  -4 -17  12  227.80    5.64   0
  -3 -22  13   31.17    3.50   0
  -3 -21  13   14.59    3.38   0
  -3 -17  12    5.92    2.55   0
  -3 -10   9  308.46    4.96   0
  -3  -7   7 1079.60    7.59   0
  -2 -22  13    4.34    3.06   0
  -2 -18  12   24.18    3.30   0
  -2 -15  11  502.69    7.32   0
  -1 -23  13    5.77    3.21   0
  -1 -18  12  172.18    5.00   0
  -1 -15  11  248.12    5.33   0
   0 -26  13   75.27    4.55   0
   0 -25  13  100.49    4.92   0
   0 -24  13   55.81    4.02   0
   0 -20  12   29.36    3.42   0
   0 -19  12  244.47    6.04   0
   0 -16  11   53.74    3.29   0
   1 -27  13   26.79    3.84   0
   1 -21  12   95.83    4.40   0
   1 -17  11  280.05    5.76   0
   1 -12   9  102.65    3.27   0
   1 -10   8  206.04    3.77   0
   1  -8   7  129.96    2.80   0
   1  -4   4 2431.97    7.84   0
   2 -24  12   10.41    3.00   0
   2 -23  12   12.63    3.13   0
   2 -19  11  110.48    4.26   0
   2 -13   9   80.16    3.04   0
   2  -9   7  939.68    6.99   0
   3 -17  10   33.83    3.02   0
   3 -12   8  562.50    6.14   0
   3 -10   7  540.02    5.44   0
   5  -9   5    5.43    1.09   0
 -11 -21  10   -1.10    3.39   0
 -11 -20  10   91.10    4.75   0
 -10 -21  11   83.46    4.83   0
 -10 -18  10   57.04    3.93   0
 -10 -14   8  653.71    8.40   0
  -9 -22  12    1.72    3.45   0
  -9 -21  12    1.31    3.38   0
  -9 -18  11   52.41    4.10   0
  -9 -16  10   45.74    3.52   0
  -9 -14   9   39.27    3.15   0
  -8 -24  13   19.09    3.70   0
  -8 -23  13   -3.30    3.58   0
  -8 -20  12    0.76    3.20   0
  -8 -17  11    1.31    2.99   0
  -8 -11   8    4.23    2.25   0
  -8  -8   6  160.23    3.49   0
  -8  -7   5  249.02    3.84   0
  -8  -6   4   10.43    1.28   0
  -7 -22  13    6.83    3.46   0
  -7 -18  12  172.81    5.48   0
  -7  -6   5   49.83    1.91   0
  -6 -21  13    7.13    3.40   0
  -6 -17  12    9.66    2.81   0
  -6 -15  11    4.09    2.68   0
  -6  -9   8  245.40    4.42   0
  -5 -25  14   84.95    4.94   0
  -5 -20  13   26.11    3.57   0
  -5 -17  12   51.15    3.72   0
  -5 -14  11  188.05    4.87   0
  -5  -6   6   74.66    2.23   0
  -5  -3   3 2285.50    7.75   0
  -4 -25  14    1.53    2.89   0
  -4 -24  14   -1.52    2.98   0
  -4 -20  13    1.28    3.17   0
  -4 -14  11    9.67    2.64   0
  -3 -25  14   12.49    3.50   0
  -3 -24  14   10.69    3.61   0
  -3 -20  13   92.46    4.62   0
  -3 -14  11  674.80    8.27   0
  -2 -26  14    3.90    3.59   0
  -2 -25  14    0.03    3.56   0
  -2 -21  13   23.92    3.32   0
  -2 -20  13    2.16    3.02   0
  -2 -17  12  380.75    6.99   0
  -2 -14  11    7.06    2.61   0
  -2 -12  10  198.65    4.48   0
  -2  -8   8  190.49    3.63   0
  -1 -22  13   18.69    3.22   0
  -1 -21  13  226.28    6.18   0
  -1 -17  12  122.40    4.55   0
  -1 -12  10    5.20    2.26   0
  -1 -10   9    1.46    1.85   0
   0 -23  13  199.16    5.97   0
   0 -22  13   86.47    4.67   0
   0  -9   8    9.72    1.61   0
   1 -26  13   49.55    4.16   0
   1 -25  13    5.46    3.21   0
   1 -20  12   18.03    3.13   0
   1  -5   5   88.09    1.83   0
   2 -22  12   14.06    3.10   0
   2 -18  11   84.65    3.81   0
   2  -7   6  213.99    3.05   0
   3 -14   9 1088.72    9.18   0
   3  -8   6  325.66    3.78   0
   4 -11   7   78.79    2.36   0
 -11 -23  11    4.36    3.58   0
 -11 -22  11   27.51    3.99   0
 -11 -19  10    9.13    3.27   0
 -10 -23  12    0.90    3.36   0
 -10 -20  11   19.28    3.26   0
 -10 -19  11   17.25    3.56   0
 -10 -17  10   54.63    3.86   0
 -10 -15   9  153.48    4.73   0
 -10 -13   8   26.17    3.22   0
  -9 -20  12   14.42    3.63   0
  -9 -17  11  138.61    5.11   0
  -9 -15  10  515.15    7.80   0
  -9 -13   9  116.81    4.26   0
  -9 -10   7    1.53    2.09   0
  -9  -9   6  114.14    3.14   0
  -9  -8   5  183.13    3.52   0
  -8 -22  13    0.90    3.43   0
  -8 -19  12   46.10    4.03   0
  -8 -16  11    3.83    2.80   0
  -8 -14  10  383.96    6.64   0
  -8  -9   7  180.42    3.87   0
  -8  -5   3   96.85    2.11   0
  -7 -21  13  197.93    6.17   0
  -7 -20  13  156.36    5.56   0
  -7 -17  12  291.46    6.48   0
  -7 -15  11  108.01    4.29   0
  -7 -13  10   15.53    2.49   0
  -7  -8   7   28.90    1.96   0
  -7  -7   6  225.78    3.71   0
  -7  -5   4  461.49    4.33   0
  -6 -24  14   17.96    3.48   0
  -6 -23  14   42.17    3.97   0
  -6 -20  13  328.86    7.22   0
  -6 -19  13   50.81    3.84   0
  -6 -16  12    0.80    2.55   0
  -6 -14  11   13.30    2.73   0
  -6 -10   9   47.74    2.61   0
  -5 -24  14   14.22    3.21   0
  -5 -23  14   54.82    4.20   0
  -5 -19  13   48.99    3.97   0
  -5 -16  12   29.13    3.23   0
  -5  -7   7  415.82    4.95   0
  -4 -23  14   29.31    3.79   0
  -4 -22  14   28.74    3.37   0
  -4 -19  13   79.50    4.37   0
  -4 -16  12   69.68    3.69   0
  -4 -13  11   37.52    3.03   0
  -4 -11  10  329.18    5.54   0
  -4  -8   8  796.55    7.09   0
  -3 -23  14   19.21    3.45   0
  -3 -19  13   44.83    3.75   0
  -3 -16  12  120.70    4.27   0
  -3 -11  10  115.83    3.70   0
  -3  -4   5    1.63    0.86   0
  -3  -3   4  237.18    2.66   0
  -2 -24  14    6.72    3.39   0
  -2 -23  14    9.43    3.00   0
  -2 -19  13  185.52    5.49   0
  -2 -16  12  275.62    5.96   0
  -2  -4   5   69.48    1.74   0
  -2  -3   4   12.10    0.90   0
  -1 -26  14   77.58    4.88   0
  -1 -25  14   22.88    3.95   0
  -1 -20  13   46.88    3.81   0
  -1 -14  11   10.01    2.54   0
  -1  -3   4  993.55    5.06   0
   0 -21  13   43.35    3.80   0
   0 -12  10    4.44    1.95   0
   0  -7   7 1076.40    7.25   0
   1 -24  13   56.41    4.20   0
   1 -23  13   20.70    3.53   0
   1 -13  10  318.42    5.37   0
   1  -9   8  178.46    3.45   0
   1  -6   6   13.71    1.29   0
   2 -27  13    4.25    3.33   0
   2 -26  13   39.79    3.90   0
   2 -17  11  218.29    5.08   0
   2 -10   8  418.73    5.06   0
   3 -19  11   25.89    2.96   0
   3 -13   9   37.82    2.66   0
   3 -11   8  144.61    3.32   0
   3  -5   4  727.96    4.27   0
   4 -15   9   73.88    3.01   0
   4  -6   4    2.53    0.81   0
   5 -12   7    2.10    1.54   0
 -11 -21  11   12.33    3.46   0
 -11 -18  10   49.55    3.91   0
 -10 -22  12    5.42    3.21   0
 -10 -21  12    7.68    3.34   0
 -10 -18  11   39.64    3.94   0
 -10 -16  10  151.89    4.91   0
 -10 -14   9    4.13    2.82   0
  -9 -23  13   -2.41    3.39   0
  -9 -22  13   54.82    4.29   0
  -9 -19  12   55.11    4.22   0
  -9 -11   8  188.54    4.45   0
  -8 -21  13   39.11    4.07   0
  -8 -20  13   12.92    3.52   0
  -8 -18  12   26.17    3.42   0
  -8 -15  11   45.24    3.43   0
  -8 -13  10  162.10    4.59   0
  -8 -10   8  812.02    8.04   0
  -7 -24  14   15.15    3.64   0
  -7 -23  14  226.16    6.85   0
  -7 -19  13   55.85    4.17   0
  -7 -16  12   83.43    3.98   0
  -7 -14  11  257.37    5.65   0
  -7  -9   8   80.66    2.98   0
  -7  -4   3   31.60    1.27   0
  -6 -22  14   57.72    4.21   0
  -6 -18  13    6.14    3.12   0
  -6 -13  11   14.68    2.43   0
  -6  -7   7 2064.80   10.82   0
  -6  -6   6   90.32    2.44   0
  -5 -22  14   41.64    3.86   0
  -5 -21  14    2.73    2.95   0
  -5 -18  13   15.09    3.15   0
  -5 -15  12   56.15    3.50   0
  -5 -13  11   40.59    3.11   0
  -5  -8   8  234.69    3.97   0
  -4 -21  14    1.36    3.05   0
  -4 -18  13   98.42    4.30   0
  -4 -15  12   13.25    2.91   0
  -4  -5   6  121.86    2.48   0
  -4  -4   5   23.57    1.21   0
  -3 -22  14   -1.61    3.00   0
  -3 -21  14   31.88    3.66   0
  -3 -18  13   41.38    3.59   0
  -3 -15  12   15.89    2.88   0
  -3  -9   9   88.37    3.08   0
  -3  -6   7   25.25    1.70   0
  -2 -22  14    1.22    3.04   0
  -2 -18  13   -1.32    2.80   0
  -2 -15  12   34.89    3.13   0
  -2 -11  10 1679.34   11.31   0
  -2  -6   7   28.30    1.58   0
  -2  -5   6  147.26    2.52   0
  -1 -24  14   22.96    3.59   0
  -1 -23  14  142.57    5.45   0
  -1 -19  13  105.51    4.52   0
  -1 -16  12   13.61    2.80   0
  -1 -11  10    7.76    2.18   0
  -1  -4   5  426.01    3.73   0
   0 -26  14   11.32    3.53   0
   0 -25  14  327.18    7.76   0
   0 -20  13  216.54    5.88   0
   0 -17  12  205.89    5.16   0
   0 -10   9  136.33    3.35   0
   0  -8   8    9.87    1.58   0
   1 -22  13   36.83    3.60   0
   1 -15  11    4.80    2.30   0
   2 -25  13    1.28    3.08   0
   2 -24  13    1.94    3.07   0
   2 -16  11   17.64    2.68   0
   2  -8   7  355.55    4.24   0
   3 -22  12   12.06    3.08   0
   3  -9   7  583.58    5.41   0
   3  -6   5  290.26    3.14   0
   4 -17  10  432.28    6.48   0
   4 -12   8   14.82    2.04   0
   5 -10   6   72.57    2.00   0
 -11 -23  12   44.15    4.46   0
 -11 -22  12   -0.55    3.40   0
 -11 -20  11   63.79    4.42   0
 -10 -20  12   -0.27    3.34   0
 -10 -17  11   15.03    3.34   0
 -10 -15  10   37.00    3.38   0
  -9 -21  13    4.39    3.40   0
  -9 -18  12   51.25    4.02   0
  -9 -16  11   33.79    3.44   0
  -9 -14  10    6.56    2.72   0
  -8 -23  14   15.20    3.78   0
  -8 -19  13   99.88    4.76   0
  -8 -17  12  387.90    7.30   0
  -8 -14  11   11.10    2.89   0
  -7 -22  14   -2.56    3.23   0
  -7 -21  14   36.18    3.91   0
  -7 -18  13    3.21    3.15   0
  -7 -10   9  125.63    3.72   0
  -6 -21  14  126.79    5.17   0
  -6 -20  14   11.23    3.21   0
  -6 -17  13    3.17    2.85   0
  -6 -15  12    6.90    2.79   0
  -6  -8   8    3.74    1.77   0
  -5 -24  15   44.95    4.18   0
  -5 -20  14   26.54    3.36   0
  -5 -17  13   83.03    4.17   0
  -5 -14  12   82.71    3.68   0
  -5 -12  11  235.33    5.14   0
  -4 -24  15   10.90    3.26   0
  -4 -20  14  143.19    5.29   0
  -4 -17  13   56.94    3.63   0
  -4 -14  12   16.08    2.89   0
  -4 -10  10  135.12    3.82   0
  -4  -6   7 2794.60   11.90   0
  -3 -24  15   -0.38    2.85   0
  -3 -20  14    1.06    3.07   0
  -3 -17  13   16.38    3.09   0
  -3 -14  12  120.55    4.20   0
  -3 -10  10   84.77    3.26   0
  -2 -21  14    3.01    3.12   0
  -2 -20  14   35.82    3.87   0
  -2 -17  13   28.74    3.28   0
  -1 -22  14   -1.85    3.27   0
  -1 -21  14   10.02    3.39   0
  -1 -18  13   -3.09    2.65   0
  -1 -15  12   15.99    2.75   0
  -1  -9   9  877.68    7.60   0
  -1  -6   7   51.95    1.86   0
   0 -24  14    2.01    3.05   0
   0 -23  14   16.61    3.34   0
   0 -19  13  194.45    5.48   0
   0 -16  12    8.50    2.62   0
   0 -11  10  138.72    3.77   0
   0  -4   5  208.18    2.67   0
   0  -3   4 7223.29   13.18   0
   1 -26  14   33.96    3.70   0
   1 -25  14   -2.19    3.16   0
   1 -21  13   15.97    3.21   0
   1 -12  10  216.52    4.44   0
   1 -10   9  125.86    3.26   0
   1  -7   7  414.77    4.48   0
   2 -23  13   -2.61    2.77   0
   2 -22  13   11.02    3.10   0
   2 -19  12   -0.23    2.52   0
   2 -13  10  117.25    3.57   0
   2 -11   9    8.62    1.79   0
   2  -4   4  206.43    2.27   0
   3 -21  12   49.48    3.57   0
   3 -17  11   49.92    3.29   0
   4 -14   9    3.73    1.87   0
   4 -10   7   79.48    2.28   0
 -11 -21  12   14.90    3.63   0
 -11 -19  11   21.93    3.47   0
 -10 -22  13    3.57    3.31   0
 -10 -19  12   58.87    4.22   0
 -10 -13   9    5.55    2.55   0
  -9 -20  13   11.54    3.52   0
  -9 -17  12   20.31    3.42   0
  -9 -15  11   80.68    4.01   0
  -9 -13  10  192.09    4.96   0
  -9 -10   8   11.71    2.41   0
  -9  -9   7  172.93    3.82   0
  -9  -7   5   37.83    2.10   0
  -8 -22  14   -0.68    3.36   0
  -8 -21  14   -9.03    3.18   0
  -8 -18  13   -1.84    3.04   0
  -8 -16  12   41.76    3.61   0
  -8  -9   8    1.05    1.94   0
  -8  -8   7   28.16    2.10   0
  -8  -6   5   55.09    1.90   0
  -7 -20  14   12.06    3.55   0
  -7 -17  13    4.18    3.06   0
  -7 -15  12   73.37    3.89   0
  -7 -13  11  137.80    4.25   0
  -7  -7   7  592.67    5.98   0
  -7  -6   6   55.21    2.02   0
  -7  -3   2   95.67    1.67   0
  -6 -23  15   69.19    4.50   0
  -6 -19  14   26.91    3.56   0
  -6 -16  13    4.97    2.64   0
  -6 -14  12   27.91    3.06   0
  -6 -12  11   56.82    3.21   0
  -6  -9   9   63.83    2.85   0
  -6  -3   3   -0.13    0.63   0
  -5 -23  15   -1.56    2.97   0
  -5 -22  15   27.05    3.58   0
  -5 -19  14   15.36    3.38   0
  -5 -16  13   18.47    3.06   0
  -5 -10  10   71.61    3.17   0
  -5  -7   8   87.16    2.68   0
  -5  -6   7  848.44    6.73   0
  -5  -5   6  650.48    5.46   0
  -4 -23  15   12.73    3.45   0
  -4 -22  15   39.73    3.90   0
  -4 -19  14   10.66    3.29   0
  -4 -16  13   11.14    2.98   0
  -4  -8   9  154.36    3.53   0
  -4  -7   8    5.15    1.07   0
  -3 -23  15   15.90    3.30   0
  -3 -19  14   28.92    3.62   0
  -3 -16  13   29.85    3.23   0
  -2 -24  15    0.98    3.29   0
  -2 -23  15   17.61    3.19   0
  -2 -19  14  171.27    5.50   0
  -2 -16  13   99.91    4.28   0
  -2 -14  12   13.73    2.50   0
  -1 -25  15   29.06    3.90   0
  -1 -20  14   41.33    3.80   0
  -1 -17  13   77.14    3.92   0
  -1 -14  12   49.09    3.02   0
  -1 -10  10  388.74    5.58   0
  -1  -7   8  826.94    6.75   0
   0 -22  14   83.67    4.60   0
   0 -21  14  362.02    7.55   0
   0 -18  13   22.83    3.13   0
   0 -15  12   26.22    2.79   0
   0  -9   9   16.85    1.81   0
   0  -5   6  150.58    2.53   0
   1 -24  14   32.51    3.73   0
   1 -23  14   83.66    4.77   0
   1 -19  13  252.48    5.95   0
   1 -16  12   52.36    3.23   0
   1  -8   8  197.09    3.42   0
   2 -21  13    9.51    2.84   0
   2 -18  12    0.48    2.46   0
   2 -15  11  153.50    4.27   0
   2  -9   8   11.64    1.49   0
   2  -5   5  832.96    5.08   0
   3 -20  12  118.97    4.45   0
   3 -14  10    0.94    2.05   0
   3 -12   9   68.53    2.72   0
   3 -10   8  192.34    3.50   0
   3  -7   6  387.13    3.94   0
   4  -8   6  137.65    2.52   0
   5 -11   7    5.78    1.53   0
   5  -8   5   36.81    1.40   0
 -11 -20  12   45.49    4.18   0
 -11 -18  11   27.02    3.48   0
 -10 -21  13    7.20    3.47   0
 -10 -20  13    0.85    3.36   0
 -10 -18  12   26.89    3.58   0
 -10 -16  11   17.26    3.09   0
 -10 -14  10   49.90    3.34   0
  -9 -22  14   14.52    3.62   0
  -9 -21  14   25.31    4.12   0
  -9 -19  13   -2.28    3.03   0
  -9 -16  12  352.02    7.07   0
  -9 -14  11  378.01    6.81   0
  -8 -20  14   19.42    3.50   0
  -8 -17  13   15.20    3.34   0
  -8 -15  12  126.60    4.64   0
  -8 -13  11  165.44    4.69   0
  -8 -10   9  506.55    6.69   0
  -8  -5   4  545.52    4.77   0
  -7 -22  15   73.02    4.78   0
  -7 -19  14  178.74    5.81   0
  -7 -16  13  170.89    5.26   0
  -7 -14  12    3.66    2.70   0
  -7 -12  11   26.07    2.85   0
  -7  -9   9  586.87    6.82   0
  -7  -8   8  157.42    3.63   0
  -7  -5   5    2.95    1.04   0
  -6 -22  15   10.26    3.53   0
  -6 -21  15  159.40    5.64   0
  -6 -18  14  131.05    5.09   0
  -6  -6   7    2.05    1.63   0
  -5 -21  15    7.57    3.06   0
  -5 -18  14    9.32    3.16   0
  -5 -15  13    0.46    2.64   0
  -5 -13  12   21.68    2.85   0
  -5  -3   4    4.36    0.78   0
  -4 -21  15    4.68    2.93   0
  -4 -18  14    0.56    2.65   0
  -4 -15  13  148.24    4.81   0
  -4 -13  12  851.46    9.22   0
  -3 -22  15    2.23    2.79   0
  -3 -21  15   51.75    4.05   0
  -3 -18  14   49.31    3.85   0
  -3 -15  13   12.62    2.84   0
  -3 -13  12   20.54    2.88   0
  -2 -22  15   25.22    3.72   0
  -2 -18  14   41.14    3.65   0
  -2 -13  12  304.66    5.73   0
  -2  -8   9    6.89    1.73   0
  -1 -24  15   51.43    4.30   0
  -1 -23  15    1.46    3.30   0
  -1 -19  14  150.46    5.21   0
  -1 -16  13  192.27    5.14   0
  -1  -8   9   10.98    1.71   0
   0 -25  15    6.20    3.26   0
   0 -20  14   36.81    3.73   0
   0 -17  13  107.48    4.27   0
   0  -6   7  157.58    2.86   0
   1 -22  14   73.65    4.41   0
   1 -18  13   30.60    3.29   0
   1 -11  10    4.51    1.96   0
   2 -25  14    9.92    3.26   0
   2 -24  14    1.30    3.38   0
   2 -20  13   -2.09    2.52   0
   2 -17  12   24.11    2.92   0
   3 -19  12    6.94    2.66   0
   3 -16  11    2.85    2.18   0
   4 -13   9  682.79    6.99   0
   4 -11   8  911.66    7.27   0
 -11 -22  13    3.38    3.57   0
 -11 -21  13   27.71    4.05   0
 -11 -19  12   69.04    4.39   0
 -11 -17  11   40.00    3.62   0
 -10 -19  13    4.41    3.39   0
 -10 -17  12  153.42    5.42   0
 -10 -15  11  312.20    6.56   0
 -10 -13  10   14.44    2.91   0
 -10 -12   9 1056.16   10.08   0
  -9 -20  14    0.35    3.35   0
  -9 -18  13  105.50    4.68   0
  -9 -15  12  162.35    5.24   0
  -9 -12  10  176.82    4.66   0
  -8 -22  15   59.06    4.48   0
  -8 -19  14   74.48    4.58   0
  -8 -16  13   50.98    3.79   0
  -8 -14  12   52.19    3.57   0
  -7 -21  15  168.11    5.94   0
  -7 -18  14   95.75    4.66   0
  -7 -15  13   53.43    3.50   0
  -7 -13  12   44.64    3.13   0
  -7  -4   4  158.94    2.49   0
  -6 -20  15   16.17    3.30   0
  -6 -17  14   87.84    4.42   0
  -6 -15  13    2.88    2.54   0
  -6 -13  12    3.45    2.36   0
  -6  -5   6 1251.62    7.64   0
  -6  -4   5  207.62    3.00   0
  -5 -20  15   13.00    3.18   0
  -5 -17  14   28.15    3.46   0
  -5 -14  13   83.13    3.74   0
  -5 -12  12   81.60    3.46   0
  -4 -20  15   49.43    3.79   0
  -4 -17  14   64.28    3.79   0
  -4 -14  13  142.29    4.63   0
  -4 -12  12    6.42    2.50   0
  -4  -9  10  213.20    4.32   0
  -4  -5   7  534.27    5.20   0
  -3 -20  15    9.53    3.20   0
  -3 -17  14   15.89    3.11   0
  -3 -14  13  213.83    5.18   0
  -3 -12  12  602.34    7.67   0
  -3  -6   8  310.02    4.28   0
  -3  -5   7  190.25    3.14   0
  -2 -21  15   26.49    3.56   0
  -2 -17  14  109.66    4.54   0
  -2 -15  13  564.13    7.98   0
  -2  -5   7  288.98    3.74   0
  -2  -4   6   45.52    1.57   0
  -1 -22  15  101.19    4.99   0
  -1 -18  14   85.93    4.23   0
  -1 -15  13   29.50    2.82   0
  -1 -13  12   10.75    2.50   0
  -1 -11  11   69.42    3.25   0
   0 -24  15    7.21    3.33   0
   0 -23  15  348.56    7.69   0
   0 -19  14   18.19    3.25   0
   0 -16  13   19.21    2.96   0
   0 -14  12    3.29    2.28   0
   0 -10  10   17.20    2.14   0
   0  -7   8  154.05    3.12   0
   1 -25  15    3.32    3.17   0
   1 -21  14  147.45    5.26   0
   1  -9   9  125.18    3.17   0
   1  -5   6  104.85    2.11   0
   1  -4   5  157.99    2.26   0
   2 -23  14   22.12    3.38   0
   2 -10   9    7.18    1.75   0
   3 -13  10  424.03    5.93   0
   3 -11   9    1.77    1.63   0
   4  -9   7  329.39    4.05   0
 -11 -20  13    4.18    3.31   0
 -11 -18  12   19.82    3.41   0
 -11 -16  11    4.46    2.82   0
 -10 -21  14   -6.45    3.00   0
 -10 -18  13   11.21    3.30   0
 -10 -16  12    0.12    2.98   0
 -10 -14  11    2.78    2.99   0
  -9 -19  14   22.88    3.62   0
  -9 -17  13    8.33    3.27   0
  -9 -13  11  208.93    5.25   0
  -9  -9   8  496.28    6.29   0
  -9  -8   7   16.72    1.98   0
  -9  -7   6 1031.93    7.85   0
  -8 -21  15   40.92    4.16   0
  -8 -18  14   27.59    3.73   0
  -8 -12  11  141.94    4.34   0
  -8  -9   9  501.71    6.46   0
  -8  -8   8  377.18    5.32   0
  -8  -7   7   12.04    1.75   0
  -8  -6   6  165.60    3.22   0
  -8  -4   3   67.25    1.70   0
  -7 -20  15   -4.71    2.91   0
  -7 -17  14   60.65    4.10   0
  -7 -11  11    4.90    2.39   0
  -7  -7   8   63.67    2.62   0
  -6 -22  16    2.55    2.89   0
  -6 -19  15   66.31    4.12   0
  -6 -16  14   -1.03    2.86   0
  -6 -12  12   12.55    2.65   0
  -6  -9  10   70.83    3.10   0
  -5 -22  16   47.77    3.99   0
  -5 -19  15   23.10    3.31   0
  -5 -16  14    4.84    2.90   0
  -5  -6   8  202.50    3.76   0
  -4 -23  16    3.92    2.85   0
  -4 -22  16   24.91    3.61   0
  -4 -19  15    1.24    2.72   0
  -4 -16  14  147.91    4.94   0
  -4  -7   9  147.21    3.39   0
  -3 -23  16   64.17    4.44   0
  -3 -22  16    1.09    2.82   0
  -3 -19  15   57.36    4.07   0
  -3 -16  14  179.34    5.26   0
  -3  -3   5  135.87    2.25   0
  -2 -23  16    1.03    3.06   0
  -2 -20  15    4.34    2.72   0
  -2 -19  15   14.85    3.00   0
  -2 -14  13   47.56    3.37   0
  -2 -12  12   43.75    3.07   0
  -2 -10  11    2.84    2.25   0
  -2  -7   9    8.31    1.66   0
  -2  -3   5 1044.47    5.77   0
  -1 -21  15  108.29    4.85   0
  -1 -20  15    0.22    2.85   0
  -1 -17  14    6.36    2.88   0
  -1  -5   7   69.58    2.07   0
   0 -22  15    4.49    3.05   0
   0 -18  14    8.96    3.00   0
   0 -13  12   13.70    2.40   0
   0 -11  11   -0.65    2.08   0
   0  -8   9  208.87    3.79   0
   1 -24  15   23.30    3.48   0
   1 -20  14   85.94    4.31   0
   1 -17  13  117.07    4.31   0
   1 -14  12    1.46    2.23   0
   1  -6   7 1013.14    6.71   0
   1  -3   4  780.29    4.25   0
   2 -22  14    0.30    2.83   0
   2 -18  13  115.35    4.26   0
   2 -11  10  271.56    4.79   0
   2  -8   8    8.67    1.37   0
   3 -17  12   -0.19    2.36   0
   4 -14  10   13.48    2.11   0
   4 -12   9   95.95    2.89   0
 -11 -19  13   56.21    4.23   0
 -11 -17  12   34.68    3.54   0
 -11 -15  11   -1.17    2.95   0
 -10 -20  14   -4.38    3.11   0
 -10 -17  13   40.63    3.82   0
 -10 -15  12    3.18    2.96   0
 -10 -12  10   89.59    3.69   0
  -9 -21  15    8.96    3.49   0
  -9 -18  14  186.69    5.97   0
  -9 -16  13    4.83    3.06   0
  -9 -14  12   30.23    3.23   0
  -9 -12  11    7.70    2.75   0
  -9 -11  10    4.06    2.42   0
  -8 -20  15    5.23    3.17   0
  -8 -19  15   51.70    3.95   0
  -8 -17  14  170.29    5.59   0
  -8 -15  13  170.31    5.11   0
  -8 -13  12  271.07    5.86   0
  -8 -11  11   52.90    3.28   0
  -8  -5   5    1.07    1.08   0
  -7 -19  15   22.04    3.29   0
  -7 -18  15   -6.22    3.18   0
  -7 -16  14   12.43    3.21   0
  -7 -12  12  170.18    4.73   0
  -7  -9  10   76.15    3.18   0
  -7  -8   9    4.30    1.96   0
  -7  -6   7  706.63    6.32   0
  -7  -5   6  273.12    3.76   0
  -6 -21  16  102.79    5.05   0
  -6 -18  15   99.76    4.70   0
  -6 -15  14    8.90    2.71   0
  -6  -3   4  631.27    4.54   0
  -5 -21  16   13.14    3.33   0
  -5 -18  15   -2.94    2.51   0
  -5 -15  14  326.81    6.61   0
  -5 -13  13    3.30    2.57   0
  -5  -8  10   29.74    2.26   0
  -5  -7   9   74.02    2.79   0
  -5  -4   6  718.05    5.57   0
  -4 -21  16   17.55    3.49   0
  -4 -18  15   75.94    4.09   0
  -4 -15  14   23.83    3.15   0
  -4 -13  13  334.86    6.30   0
  -4 -11  12  302.40    5.62   0
  -4  -8  10  228.75    4.40   0
  -4  -3   5 1215.27    6.46   0
  -3 -21  16   28.50    3.78   0
  -3 -18  15    2.97    3.08   0
  -3 -15  14  120.82    4.52   0
  -3 -13  13    7.68    2.65   0
  -3  -8  10    4.07    1.99   0
  -3  -2   4  112.36    1.88   0
  -2 -22  16   14.35    3.35   0
  -2 -18  15  120.06    4.69   0
  -2 -13  13  349.02    6.41   0
  -2  -2   4  810.27    4.51   0
  -1 -23  16    4.80    3.34   0
  -1 -19  15    1.29    3.12   0
  -1 -16  14   21.29    2.83   0
  -1 -14  13  131.89    4.32   0
  -1 -12  12   14.51    2.54   0
  -1 -10  11   12.91    2.32   0
  -1  -6   8  178.47    3.28   0
  -1  -3   5  680.41    4.58   0
   0 -21  15   52.05    3.89   0
   0 -17  14   87.55    4.00   0
   0 -15  13    6.42    2.55   0
   0  -9  10   61.16    2.67   0
   1 -23  15    4.65    3.15   0
   1 -22  15   52.94    4.16   0
   1 -19  14  121.83    4.69   0
   1 -10  10  269.10    4.62   0
   1  -7   8  133.98    2.88   0
   2 -21  14    0.40    2.75   0
   2 -15  12    0.50    2.28   0
   2  -9   9  418.55    5.20   0
   3 -19  13   17.70    2.93   0
   3 -12  10 1161.88    9.18   0
   4  -6   5  384.05    3.43   0
   5 -10   7  110.76    2.51   0
 -11 -20  14    3.76    3.38   0
 -11 -18  13   -0.68    3.05   0
 -11 -16  12   -2.41    2.81   0
 -10 -19  14    3.02    3.20   0
 -10 -16  13   25.61    3.69   0
 -10 -13  11    9.95    2.77   0
  -9 -20  15  220.84    6.98   0
  -9 -17  14    0.40    3.21   0
  -9 -15  13    6.67    3.01   0
  -9 -13  12    5.23    2.74   0
  -9  -9   9    5.92    2.42   0
  -8 -21  16    3.33    3.44   0
  -8 -18  15   92.45    4.65   0
  -8 -16  14    1.15    3.02   0
  -8 -14  13    3.52    2.87   0
  -8 -12  12    6.96    2.67   0
  -7 -21  16    4.10    3.06   0
  -7 -20  16   47.01    4.12   0
  -7 -17  15  132.85    5.23   0
  -7 -15  14   10.68    3.01   0
  -7 -13  13    1.87    2.63   0
  -7  -4   5   72.38    1.97   0
  -6 -20  16    5.92    3.33   0
  -6 -17  15   45.41    3.78   0
  -6 -11  12   41.91    3.05   0
  -6  -8  10  125.73    3.58   0
  -6  -7   9   88.52    2.97   0
  -6  -6   8   51.55    2.20   0
  -6  -5   7  356.30    4.39   0
  -5 -20  16   17.73    3.10   0
  -5 -19  16   12.67    2.90   0
  -5 -17  15  128.13    4.80   0
  -5 -14  14    9.14    2.61   0
  -5  -3   5  510.10    4.32   0
  -4 -20  16   33.54    3.54   0
  -4 -19  16   12.53    2.91   0
  -4 -17  15   10.52    2.92   0
  -4 -14  14  124.18    4.49   0
  -4 -12  13   27.53    3.00   0
  -4  -9  11   22.77    2.56   0
  -3 -20  16    0.05    3.02   0
  -3 -17  15   54.94    3.96   0
  -2 -21  16    8.08    3.19   0
  -2 -17  15   32.80    3.32   0
  -2 -15  14    1.49    2.75   0
  -1 -22  16   76.50    4.57   0
  -1 -18  15   86.71    4.43   0
  -1 -13  13   80.92    3.48   0
  -1  -8  10   38.24    2.37   0
  -1  -2   4  321.32    2.83   0
   0 -23  16    3.48    2.85   0
   0 -20  15    5.40    2.87   0
   0 -19  15  199.40    5.83   0
   0 -14  13    7.25    2.47   0
   0  -6   8  243.92    3.68   0
   0  -5   7 1516.69    8.09   0
   0  -4   6  360.12    3.67   0
   1 -21  15   50.16    3.82   0
   1 -18  14    5.65    2.87   0
   1 -15  13   13.90    2.58   0
   1 -13  12  108.23    3.72   0
   1 -11  11  594.12    6.94   0
   1  -8   9  482.32    5.43   0
   2 -20  14  165.52    5.24   0
   2 -12  11    5.15    2.15   0
   3 -16  12   11.38    2.46   0
   3 -10   9  213.89    3.87   0
   3  -6   6   19.40    1.11   0
   3  -5   5   85.49    1.70   0
   4  -7   6  403.89    3.91   0
   5  -7   5    0.36    0.83   0
 -11 -19  14    3.76    3.35   0
 -11 -17  13   -1.76    2.96   0
 -11 -14  11    6.03    2.71   0
 -10 -20  15   38.06    4.08   0
 -10 -18  14   15.78    3.34   0
 -10 -14  12   71.87    3.89   0
 -10 -11  10   35.67    2.85   0
  -9 -19  15   -6.44    3.03   0
  -9 -18  15   28.61    4.00   0
  -9 -16  14  317.35    7.03   0
  -9 -14  13  572.87    8.47   0
  -9 -11  11  162.34    4.50   0
  -9  -7   7  312.90    4.60   0
  -8 -20  16  198.15    6.41   0
  -8 -17  15    7.73    3.04   0
  -8 -15  14   69.86    4.07   0
  -8 -13  13  286.77    5.99   0
  -8 -10  11   22.66    2.82   0
  -8  -8   9  134.26    3.61   0
  -8  -7   8   81.12    2.84   0
  -8  -6   7  415.54    5.07   0
  -7 -19  16  229.12    6.50   0
  -7 -14  14   38.24    3.27   0
  -7 -11  12  207.12    5.00   0
  -6 -19  16  139.18    5.31   0
  -6 -16  15    5.31    3.06   0
  -6 -12  13    9.74    2.63   0
  -6  -4   6  396.96    4.23   0
  -5 -21  17   53.96    4.27   0
  -5 -18  16   28.96    3.43   0
  -5 -16  15   13.54    3.20   0
  -5 -12  13   24.12    2.65   0
  -5 -10  12  313.18    5.67   0
  -4 -18  16   13.74    3.12   0
  -4 -16  15   49.61    3.77   0
  -4  -6   9 1390.54    9.19   0
  -4  -5   8  428.04    4.91   0
  -4  -2   4  162.96    2.18   0
  -3 -22  17    9.80    3.34   0
  -3 -19  16   23.73    3.64   0
  -3 -16  15   26.73    3.32   0
  -3 -14  14   26.37    2.90   0
  -3 -12  13   33.23    2.82   0
  -3  -6   9  115.28    2.99   0
  -3  -5   8    1.44    1.33   0
  -3  -4   7  348.55    4.08   0
  -2 -20  16  172.42    5.62   0
  -2 -19  16   29.95    3.45   0
  -2 -14  14  386.92    6.85   0
  -2 -12  13  445.73    6.85   0
  -2  -9  11 1425.41   10.32   0
  -2  -5   8  901.49    6.82   0
  -1 -21  16    2.38    2.94   0
  -1 -20  16   76.34    4.46   0
  -1 -17  15  140.10    4.78   0
  -1 -15  14   20.45    3.04   0
  -1  -9  11  364.85    5.44   0
   0 -22  16   39.27    3.84   0
   0 -18  15    0.78    3.04   0
   0 -16  14    4.38    2.61   0
   0 -10  11  367.69    5.50   0
   0  -3   5  447.44    3.66   0
   1 -20  15   -2.47    2.73   0
   1  -9  10  109.85    3.19   0
   2 -22  15    9.94    3.12   0
   2 -19  14    4.05    2.71   0
   2 -10  10    0.59    1.71   0
   2  -6   7 1000.05    6.50   0
   2  -5   6  243.17    3.00   0
   3 -15  12  230.63    4.98   0
   3 -11  10   54.21    2.74   0
   3  -7   7   95.98    2.27   0
   4 -11   9  156.83    3.40   0
   4  -8   7    2.87    1.12   0
   5  -8   6  192.07    2.80   0
 -11 -18  14    3.36    3.37   0
 -11 -16  13   66.19    4.14   0
 -11 -15  12   11.57    2.95   0
 -11 -13  11   19.53    2.94   0
 -10 -19  15    2.93    3.13   0
 -10 -17  14   25.97    3.74   0
 -10 -15  13  168.41    5.36   0
 -10 -13  12   49.81    3.48   0
 -10 -12  11  330.15    6.20   0
  -9 -20  16    1.66    3.50   0
  -9 -17  15   10.77    3.58   0
  -9 -15  14   19.18    3.60   0
  -9 -12  12  588.77    8.12   0
  -9  -6   6    1.72    1.35   0
  -8 -19  16   15.26    3.63   0
  -8 -16  15   38.23    3.84   0
  -8 -14  14   40.71    3.74   0
  -8  -5   6   23.95    1.64   0
  -7 -18  16   47.30    3.96   0
  -7 -16  15  108.98    4.55   0
  -7 -12  13   22.59    2.91   0
  -7  -8  10   50.53    2.82   0
  -7  -6   8  113.12    2.91   0
  -6 -20  17    0.54    2.69   0
  -6 -18  16    1.74    2.55   0
  -6 -15  15   25.37    3.34   0
  -6 -13  14   11.26    2.83   0
  -6 -10  12   -0.08    2.28   0
  -5 -20  17   11.05    3.14   0
  -5 -17  16   37.90    3.52   0
  -5 -15  15    6.56    2.88   0
  -5 -13  14    0.13    2.58   0
  -5  -7  10    4.26    1.93   0
  -5  -6   9  216.41    3.93   0
  -4 -21  17    6.91    2.90   0
  -4 -20  17   14.21    3.08   0
  -4 -17  16    9.42    2.78   0
  -4 -15  15    8.18    2.95   0
  -4 -13  14   20.16    3.03   0
  -4 -11  13  111.08    3.98   0
  -4  -8  11  165.34    4.05   0
  -4  -4   7  302.45    3.86   0
  -3 -21  17    7.23    2.95   0
  -3 -18  16   19.74    3.39   0
  -3 -15  15    7.21    2.85   0
  -3 -13  14  196.92    5.16   0
  -3 -11  13   87.02    3.69   0
  -3  -8  11 1142.24    9.34   0
  -2 -22  17  132.04    5.58   0
  -2 -18  16   15.75    3.08   0
  -2 -16  15  127.92    4.62   0
  -2  -7  10 1046.23    8.35   0
  -2  -4   7   75.26    2.06   0
  -2  -3   6  129.77    2.32   0
  -1 -14  14   16.07    2.82   0
  -1 -12  13   22.18    2.69   0
  -1  -5   8  180.73    3.22   0
   0 -21  16  168.63    5.64   0
   0 -15  14    9.59    2.68   0
   0 -13  13    7.14    2.42   0
   0  -8  10   83.18    2.86   0
   1 -23  16    0.86    2.87   0
   1 -22  16   16.91    3.51   0
   1 -19  15  117.71    4.76   0
   1 -14  13  122.88    4.11   0
   1 -10  11   26.20    2.46   0
   1  -5   7  313.85    3.70   0
   2 -21  15   -0.77    2.73   0
   2 -18  14   61.00    3.60   0
   2 -15  13   22.95    2.77   0
   2 -11  11   18.31    2.48   0
   2  -7   8  248.01    3.66   0
   3 -17  13   67.27    3.52   0
   3  -8   8    9.20    1.37   0
   4 -12  10    4.32    2.01   0
   4  -9   8   26.81    1.73   0
   5  -9   7  173.32    2.94   0
 -11 -17  14   26.20    3.75   0
 -11 -14  12   58.13    3.64   0
 -10 -18  15    5.76    3.17   0
 -10 -16  14   45.57    3.86   0
 -10 -14  13   62.48    3.89   0
 -10 -11  11    4.50    2.70   0
 -10 -10  10  152.72    4.29   0
  -9 -19  16   -4.30    3.41   0
  -9 -13  13    4.59    2.87   0
  -9 -10  11  150.15    4.30   0
  -9  -8   9   71.24    2.97   0
  -9  -7   8  331.12    5.02   0
  -8 -18  16  118.35    5.25   0
  -8 -12  13    6.00    2.68   0
  -8  -8  10  247.20    4.79   0
  -8  -7   9   71.89    2.92   0
  -7 -20  17    9.56    3.20   0
  -7 -17  16   10.88    3.22   0
  -7 -15  15   47.75    3.86   0
  -7 -13  14   19.79    3.06   0
  -7 -10  12   18.39    2.67   0
  -7  -3   4   34.13    1.33   0
  -6 -19  17   93.91    4.83   0
  -6 -17  16    8.15    2.73   0
  -6 -14  15    2.55    2.54   0
  -6 -11  13   20.03    2.84   0
  -6  -7  10   78.28    2.98   0
  -6  -6   9  225.63    4.10   0
  -6  -5   8   44.22    2.03   0
  -6  -3   5  187.14    2.70   0
  -6  -2   3 1483.22    5.99   0
  -5 -19  17   -3.32    2.97   0
  -5 -16  16   14.39    3.02   0
  -5 -14  15    6.52    2.82   0
  -5 -12  14   36.60    3.17   0
  -5  -8  11    7.36    2.04   0
  -5  -4   7 1620.97    8.78   0
  -5  -2   4  529.93    3.90   0
  -4 -19  17   15.18    3.33   0
  -4 -16  16  134.05    5.12   0
  -4 -14  15    4.21    2.80   0
  -4 -12  14   57.72    3.50   0
  -4  -3   6 1129.29    6.68   0
  -3 -20  17    6.72    3.25   0
  -3 -17  16    3.13    2.97   0
  -2 -21  17   -6.44    3.12   0
  -2 -20  17   -3.66    3.13   0
  -2 -17  16    4.14    2.72   0
  -2 -15  15   67.74    3.91   0
  -2 -13  14   74.63    3.79   0
  -2 -11  13  103.20    3.87   0
  -2  -8  11  406.44    5.77   0
  -1 -22  17  112.02    5.21   0
  -1 -18  16    2.26    2.97   0
  -1 -16  15    7.56    2.65   0
  -1  -4   7  337.55    3.88   0
   0 -20  16   17.97    3.30   0
   0 -17  15    9.14    3.01   0
   0 -14  14   -3.65    2.55   0
   0 -12  13    0.15    2.32   0
   1 -21  16    0.61    3.25   0
   1 -18  15   19.67    3.09   0
   1  -7   9   92.35    2.60   0
   1  -6   8   29.47    1.67   0
   1  -4   6  487.81    4.16   0
   2 -20  15   13.07    2.95   0
   2 -17  14    1.95    2.60   0
   2  -8   9   78.59    2.46   0
   3 -16  13   -1.80    2.62   0
   3 -14  12   49.40    2.93   0
   3 -12  11   56.98    2.79   0
   3  -9   9  241.22    3.91   0
 -11 -19  15   76.96    4.81   0
 -11 -15  13   21.12    3.19   0
 -11 -12  11    4.90    2.57   0
 -10 -19  16   10.12    3.42   0
 -10 -17  15    5.44    3.05   0
 -10 -15  14    9.50    3.15   0
 -10 -12  12   16.81    2.88   0
  -9 -18  16  222.52    6.64   0
  -9 -16  15  113.65    4.87   0
  -9 -14  14   -1.29    2.87   0
  -9 -12  13   91.09    4.15   0
  -9 -11  12   87.15    3.84   0
  -9  -6   7  216.54    3.90   0
  -8 -19  17    1.20    3.13   0
  -8 -17  16   55.05    4.09   0
  -8 -15  15  112.50    4.79   0
  -8 -13  14  184.25    5.32   0
  -8 -10  12    0.96    2.50   0
  -8  -6   8   36.05    2.15   0
  -8  -4   5   27.50    1.45   0
  -7 -19  17    2.56    3.14   0
  -7 -16  16    6.27    3.15   0
  -7 -14  15   83.61    4.25   0
  -7  -7  10  785.52    7.71   0
  -7  -6   9  425.34    5.53   0
  -6 -18  17   56.81    4.21   0
  -6 -16  16   28.93    3.54   0
  -6 -12  14   37.22    3.22   0
  -6  -9  12  166.84    4.40   0
  -6  -4   7    1.89    1.21   0
  -5 -18  17   12.32    3.09   0
  -5 -10  13   30.57    2.85   0
  -5  -3   6    4.45    0.98   0
  -4 -18  17   11.62    2.99   0
  -4 -10  13   72.01    3.42   0
  -4  -6  10   10.61    1.82   0
  -3 -19  17   58.47    4.17   0
  -3 -16  16    7.46    3.07   0
  -3 -14  15   55.76    3.47   0
  -3 -12  14  143.16    4.52   0
  -3 -10  13  929.32    9.32   0
  -3  -2   5    5.54    0.85   0
  -2 -19  17   18.37    3.36   0
  -2 -14  15   20.81    3.06   0
  -2 -12  14    1.44    2.53   0
  -2  -2   5  662.59    4.50   0
  -1 -21  17    9.67    3.05   0
  -1 -20  17    3.77    2.90   0
  -1 -17  16   14.33    2.95   0
  -1 -15  15   25.42    3.14   0
  -1 -13  14   41.22    3.16   0
  -1 -11  13   -0.11    2.22   0
  -1  -8  11   27.78    2.42   0
  -1  -3   6 1579.35    7.46   0
   0 -22  17   29.61    3.71   0
   0 -19  16   21.43    3.29   0
   0 -16  15    7.42    2.84   0
   0  -5   8  853.95    6.47   0
   0  -4   7   93.52    2.26   0
   1 -20  16   18.28    3.32   0
   1 -17  15  114.09    4.48   0
   1 -15  14  302.99    6.07   0
   2 -19  15    3.51    2.79   0
   2 -16  14  152.65    4.64   0
   2  -9  10   72.26    2.71   0
   3 -10  10  101.17    3.00   0
   4 -10   9   45.06    2.11   0
 -11 -18  15   29.39    3.66   0
 -11 -16  14    0.52    3.01   0
 -11 -14  13    7.65    2.80   0
 -11 -13  12   22.14    3.01   0
 -10 -18  16   15.62    3.51   0
 -10 -16  15   16.84    3.56   0
 -10 -14  14    9.67    2.91   0
 -10 -13  13  172.44    5.20   0
 -10 -10  11  115.15    4.14   0
  -9 -17  16   20.23    3.74   0
  -9 -15  15   49.27    3.89   0
  -9 -13  14   10.33    3.08   0
  -9  -9  11    1.10    2.46   0
  -8 -18  17   82.47    4.71   0
  -8 -16  16  122.32    5.13   0
  -8 -14  15    1.16    2.91   0
  -8 -12  14   23.04    2.94   0
  -8 -11  13   50.80    3.35   0
  -8  -5   7    5.87    1.36   0
  -7 -18  17   38.48    3.72   0
  -7 -15  16  107.27    4.68   0
  -7 -13  15   37.24    3.21   0
  -7 -10  13   -2.80    2.32   0
  -7  -9  12  142.16    4.16   0
  -7  -5   8   80.44    2.50   0
  -6 -17  17   97.86    4.63   0
  -6 -15  16   51.39    3.81   0
  -6 -13  15    4.15    2.80   0
  -6 -11  14   10.44    2.47   0
  -6 -10  13   61.32    3.21   0
  -5 -17  17   19.14    3.19   0
  -5 -15  16  147.58    5.02   0
  -5 -13  15   47.77    3.33   0
  -5 -11  14   27.49    2.96   0
  -5  -7  11   51.52    2.78   0
  -5  -6  10  176.24    3.87   0
  -5  -5   9   12.59    1.69   0
  -4 -20  18    5.85    3.20   0
  -4 -17  17    1.43    2.84   0
  -4 -15  16    3.04    3.02   0
  -4 -13  15   31.64    3.28   0
  -4 -11  14  256.76    5.60   0
  -4  -7  11  786.45    7.79   0
  -4  -5   9  152.87    3.31   0
  -4  -4   8 1165.54    7.78   0
  -4  -2   5  168.44    2.44   0
  -3 -18  17    4.33    2.96   0
  -3 -15  16   93.31    4.46   0
  -3 -13  15  103.20    4.22   0
  -3 -11  14    1.15    2.50   0
  -3  -7  11  518.36    6.38   0
  -3  -6  10  774.60    7.18   0
  -3  -5   9    9.86    1.33   0
  -3  -4   8   11.69    1.51   0
  -2 -18  17  166.45    5.66   0
  -2 -16  16   76.79    4.04   0
  -2 -10  13    0.43    2.30   0
  -2  -6  10  291.10    4.53   0
  -2  -4   8  319.13    4.11   0
  -1 -19  17    4.13    2.94   0
  -1 -14  15   24.92    3.04   0
  -1 -12  14   79.77    3.64   0
   0 -21  17   27.16    3.64   0
   0 -18  16    4.85    2.90   0
   0 -15  15    4.27    2.73   0
   0 -13  14   11.72    2.63   0
   0 -11  13    5.96    2.26   0
   0  -8  11  144.12    3.73   0
   0  -7  10  169.50    3.65   0
   1 -19  16   52.84    3.87   0
   1 -16  15   51.63    3.72   0
   1 -14  14    0.80    2.44   0
   1 -12  13    2.56    2.23   0
   1  -9  11    3.08    1.88   0
   2 -18  15  181.68    5.28   0
   2 -10  11  107.80    3.30   0
   3 -11  11    9.91    2.26   0
   3  -7   8  655.86    5.70   0
   3  -5   6    1.25    0.91   0
   4 -11  10  657.40    6.69   0
   4  -7   7  292.35    3.56   0
   4  -6   6  284.63    3.19   0
 -11 -17  15   62.31    4.36   0
 -11 -15  14   27.90    3.52   0
 -11 -12  12   26.52    3.24   0
 -10 -17  16   16.14    3.49   0
 -10 -15  15   14.70    3.37   0
 -10 -12  13   53.43    3.55   0
 -10 -11  12  133.99    4.41   0
 -10  -8   9   -1.84    1.87   0
  -9 -18  17   -2.66    3.24   0
  -9 -16  16   67.08    4.25   0
  -9 -14  15  125.82    4.92   0
  -9 -11  13    3.02    2.68   0
  -9 -10  12  235.44    5.29   0
  -9  -7   9  526.23    6.37   0
  -9  -5   6    5.62    1.44   0
  -8 -15  16   26.14    3.57   0
  -8 -13  15  113.28    4.61   0
  -8 -10  13   37.28    3.31   0
  -8  -7  10  557.86    6.69   0
  -8  -6   9   40.68    2.55   0
  -7 -17  17   98.41    4.56   0
  -7 -11  14   51.72    3.43   0
  -7  -4   7   79.01    2.37   0
  -7  -3   5  232.86    3.04   0
  -6 -19  18  102.18    4.99   0
  -6 -16  17   12.44    2.99   0
  -6 -14  16    1.17    2.88   0
  -6 -12  15    0.24    2.40   0
  -6  -7  11   27.77    2.49   0
  -6  -6  10  324.50    5.02   0
  -6  -5   9  168.42    3.48   0
  -6  -3   6  283.14    3.52   0
  -6  -2   4  199.42    2.52   0
  -5 -19  18   22.08    3.38   0
  -5 -16  17   17.82    3.20   0
  -5 -14  16   -1.02    2.87   0
  -5 -12  15    9.76    2.79   0
  -5  -4   8 1273.27    8.24   0
  -5  -2   5   10.95    1.08   0
  -4 -19  18    0.26    3.04   0
  -4 -16  17   74.67    4.28   0
  -4 -14  16  370.82    7.19   0
  -4 -12  15  165.95    4.95   0
  -4  -3   7   12.66    1.35   0
  -3 -20  18   -0.36    2.85   0
  -3 -19  18   21.80    3.33   0
  -3 -17  17   84.71    4.39   0
  -3 -14  16   14.24    2.83   0
  -3  -9  13   70.59    3.42   0
  -2 -20  18   71.11    4.59   0
  -2 -17  17   -7.30    2.79   0
  -2 -15  16   30.78    3.46   0
  -2 -13  15    0.97    2.68   0
  -2 -11  14   72.35    3.63   0
  -2  -8  12   16.94    2.53   0
  -2  -7  11  241.19    4.47   0
  -2  -3   7  175.01    2.90   0
  -1 -18  17   38.08    3.71   0
  -1 -16  16    5.78    2.83   0
  -1 -10  13  253.04    5.19   0
  -1  -6  10   57.36    2.40   0
  -1  -5   9  398.14    4.78   0
  -1  -2   5 2490.72    8.47   0
   0 -20  17   66.90    4.29   0
   0 -17  16    1.22    2.85   0
   0  -9  12   39.45    2.72   0
   0  -3   6 2388.84    9.06   0
   1 -22  17   15.10    3.18   0
   1 -21  17    8.75    3.23   0
   1 -18  16   51.61    3.71   0
   2 -20  16    1.04    2.96   0
   2 -17  15   16.31    2.87   0
   2 -15  14   20.61    2.75   0
   2  -7   9   77.15    2.37   0
   2  -6   8    1.52    1.15   0
   2  -4   6  372.32    3.61   0
   3  -8   9  521.93    5.44   0
   4 -12  11  161.94    4.00   0
   4  -8   8   25.18    1.50   0
   4  -5   5  684.83    4.28   0
 -11 -18  16   29.02    4.23   0
 -11 -16  15    7.74    3.32   0
 -11 -14  14   87.58    4.35   0
 -11 -13  13   -2.12    2.61   0
 -10 -16  16   13.82    3.40   0
 -10 -13  14   61.62    3.94   0
  -9 -17  17   68.88    4.56   0
  -9 -15  16   78.67    4.55   0
  -9 -12  14  423.59    7.42   0
  -9  -6   8   22.91    1.97   0
  -8 -16  17  149.89    5.46   0
  -8 -14  16   82.38    4.17   0
  -8 -11  14  323.88    6.42   0
  -8  -5   8   27.57    2.18   0
  -8  -4   6    9.83    1.25   0
  -7 -18  18    2.96    2.91   0
  -7 -16  17    2.98    2.87   0
  -7 -14  16    4.99    2.81   0
  -7 -12  15   -3.95    2.70   0
  -7  -9  13   47.08    3.15   0
  -7  -6  10   88.12    3.10   0
  -6 -18  18   14.59    3.21   0
  -6 -15  17    2.13    2.74   0
  -6 -13  16   51.51    3.53   0
  -6 -10  14   -1.12    2.46   0
  -6  -9  13   21.50    2.53   0
  -6  -4   8  515.64    5.39   0
  -5 -18  18   24.53    3.44   0
  -5 -15  17   10.53    3.06   0
  -5 -13  16   26.00    3.27   0
  -5 -10  14    6.79    2.55   0
  -5  -3   7    5.88    1.25   0
  -4 -18  18   29.77    3.70   0
  -4 -15  17   23.83    3.14   0
  -4 -13  16    8.83    2.72   0
  -4 -10  14    0.88    2.52   0
  -4  -6  11  180.80    3.96   0
  -3 -18  18    0.62    3.14   0
  -3 -16  17    5.38    3.02   0
  -3 -12  15    4.80    2.46   0
  -3 -10  14   14.28    2.71   0
  -2 -19  18   31.26    3.84   0
  -2 -16  17   97.55    4.73   0
  -2 -14  16  109.57    4.47   0
  -2 -12  15  280.94    5.97   0
  -1 -20  18   54.26    4.12   0
  -1 -17  17  110.71    4.67   0
  -1 -15  16   43.51    3.68   0
  -1 -13  15   51.74    3.48   0
  -1 -11  14   73.86    3.52   0
  -1  -8  12  257.78    4.89   0
  -1  -4   8  498.86    5.00   0
   0 -19  17  108.44    4.83   0
   0 -16  16   38.92    3.49   0
   0 -14  15    4.58    2.58   0
   0 -12  14    3.91    2.45   0
   1 -20  17   75.38    4.38   0
   1 -17  16    2.16    2.88   0
   1 -15  15   17.40    2.86   0
   1 -13  14   51.03    3.22   0
   1 -11  13  293.50    5.43   0
   1  -7  10   11.60    1.78   0
   1  -6   9  278.29    4.05   0
   1  -5   8 1386.20    8.09   0
   2 -19  16    5.12    2.99   0
   2 -14  14  281.24    5.85   0
   2  -9  11  208.81    4.22   0
   2  -8  10    3.82    1.58   0
   3 -16  14    3.06    2.37   0
   3 -14  13   59.75    3.22   0
   3  -9  10   11.74    1.80   0
   3  -4   5   25.31    1.04   0
   4  -9   9  850.97    6.91   0
   5  -7   6   95.79    1.96   0
 -11 -17  16   -1.09    3.16   0
 -11 -15  15    9.20    3.27   0
 -11 -12  13   -1.17    2.80   0
 -11 -11  12    2.71    2.45   0
 -10 -17  17    2.50    3.04   0
 -10 -15  16   28.06    3.76   0
 -10 -14  15    3.58    3.08   0
 -10 -12  14   16.95    3.21   0
 -10 -11  13    3.13    2.61   0
 -10 -10  12  224.77    5.23   0
  -9 -16  17   68.23    4.49   0
  -9 -14  16   22.68    3.16   0
  -9 -13  15   38.96    3.42   0
  -9 -11  14   13.37    3.17   0
  -9 -10  13  287.44    5.94   0
  -9  -9  12  300.13    5.70   0
  -9  -7  10   13.64    2.22   0
  -9  -5   7  787.82    6.76   0
  -8 -15  17   25.49    3.73   0
  -8 -12  15   41.02    3.59   0
  -8  -9  13  774.28    8.96   0
  -8  -8  12  152.10    4.23   0
  -8  -3   4    5.94    0.97   0
  -7 -17  18    4.65    2.93   0
  -7 -15  17   42.31    3.92   0
  -7 -13  16   87.23    4.42   0
  -7 -10  14   10.07    2.73   0
  -7  -3   6   97.30    2.31   0
  -7  -2   3    7.61    0.77   0
  -6 -17  18   27.44    3.56   0
  -6 -11  15  257.42    5.82   0
  -6  -6  11   13.28    2.03   0
  -5 -17  18    0.19    3.04   0
  -5 -11  15   48.71    3.44   0
  -5  -6  11  143.83    3.76   0
  -5  -5  10  495.08    5.94   0
  -4 -17  18   49.51    3.89   0
  -4 -11  15    1.49    2.60   0
  -4  -8  13  147.87    4.22   0
  -4  -5  10 1078.37    8.40   0
  -4  -4   9    0.90    1.46   0
  -4  -2   6  242.10    3.12   0
  -3 -17  18    4.96    2.74   0
  -3 -15  17   35.82    3.60   0
  -3 -13  16  163.75    5.09   0
  -3 -11  15  378.01    6.69   0
  -3  -6  11    1.89    1.93   0
  -3  -4   9  885.77    7.11   0
  -3  -2   6   22.09    1.22   0
  -3  -1   4  399.65    3.21   0
  -2 -18  18   10.15    3.29   0
  -2 -10  14  778.84    8.87   0
  -2  -6  11   70.45    2.87   0
  -2  -5  10   73.73    2.61   0
  -2  -2   6   95.90    2.00   0
  -2  -1   4 1975.96    6.84   0
  -1 -19  18   13.37    3.33   0
  -1 -16  17   12.85    3.25   0
  -1 -14  16    4.21    2.78   0
  -1 -12  15   34.49    3.12   0
  -1  -3   7 1142.50    6.89   0
   0 -18  17   30.21    3.59   0
   0 -15  16   18.78    3.16   0
   0 -13  15    7.30    2.68   0
   0  -7  11  264.43    4.57   0
   0  -6  10  951.26    7.69   0
   0  -4   8  124.62    2.61   0
   0  -2   5 1518.24    6.51   0
   1 -19  17   12.75    3.15   0
   1 -14  15   31.10    3.24   0
   1  -8  11   23.82    2.18   0
   2 -18  16   91.75    4.27   0
   2 -16  15  177.26    5.08   0
   2  -3   5    4.28    0.82   0
   3 -13  13  164.52    4.48   0
   3 -10  11  482.63    6.07   0
   4 -10  10    5.98    1.66   0
 -11 -16  16   29.89    3.77   0
 -11 -14  15   12.74    3.38   0
 -11 -13  14   14.31    3.01   0
 -10 -16  17    5.01    3.44   0
 -10 -13  15  244.29    6.25   0
  -9 -15  17   -4.87    2.58   0
  -9 -12  15    7.85    2.90   0
  -9  -6   9   98.45    3.11   0
  -8 -17  18   10.99    3.13   0
  -8 -13  16  194.18    5.71   0
  -8 -11  15   82.13    4.20   0
  -8 -10  14  189.71    5.13   0
  -8  -6  10   45.06    2.57   0
  -7 -16  18   24.33    3.57   0
  -7 -14  17    1.78    2.99   0
  -7 -12  16   47.19    3.51   0
  -7 -11  15    1.15    2.47   0
  -7  -8  13  411.32    6.44   0
  -7  -6  11  224.79    4.63   0
  -7  -4   8  943.15    7.29   0
  -6 -16  18   38.00    3.82   0
  -6 -14  17   35.47    3.55   0
  -6 -12  16    5.94    2.82   0
  -6  -9  14  136.56    4.34   0
  -6  -8  13   40.83    2.98   0
  -6  -5  10    2.05    1.79   0
  -6  -2   5  532.80    4.33   0
  -5 -16  18   -2.67    2.73   0
  -5 -14  17   15.68    2.93   0
  -5 -12  16   15.38    2.98   0
  -5 -10  15   17.52    2.66   0
  -5  -9  14   26.49    2.87   0
  -5  -4   9  591.61    6.00   0
  -5  -2   6 2348.46    9.54   0
  -4 -16  18   17.50    3.14   0
  -4 -14  17    5.06    3.00   0
  -4 -12  16   28.49    3.24   0
  -4  -9  14  239.99    5.31   0
  -4  -3   8  541.83    5.33   0
  -4  -1   4 1324.64    5.87   0
  -3 -16  18   51.79    3.74   0
  -3 -14  17   -1.67    2.94   0
  -3 -12  16   10.94    2.90   0
  -3  -9  14  214.03    5.01   0
  -3  -3   8  605.99    5.55   0
  -2 -17  18   -0.15    3.17   0
  -2 -15  17    8.59    3.00   0
  -2 -13  16   30.55    3.11   0
  -2 -11  15    2.66    2.64   0
  -2  -7  12  717.73    7.65   0
  -1 -18  18   -1.35    2.96   0
  -1 -10  14   72.84    3.49   0
   0 -20  18    9.95    3.20   0
   0 -17  17   59.41    3.91   0
   0 -11  14   17.69    2.61   0
   0  -8  12   48.02    2.76   0
   1 -18  17   19.33    3.22   0
   1 -16  16   15.51    3.02   0
   1 -12  14   97.43    3.82   0
   1  -3   6  446.86    3.90   0
   2 -17  16   20.52    3.19   0
   2 -15  15    7.62    2.61   0
   2 -13  14    5.00    2.41   0
   3  -7   9  330.33    4.36   0
   4 -11  11   14.37    1.99   0
 -11 -15  16  142.94    5.47   0
 -11 -12  14   15.02    3.08   0
 -11 -11  13   -0.59    2.47   0
 -11 -10  12   11.89    2.61   0
 -10 -11  14  220.60    5.61   0
 -10  -9  12  121.53    4.08   0
 -10  -8  11  345.94    5.88   0
  -9 -16  18    2.00    3.50   0
  -9 -13  16   35.71    3.80   0
  -9 -10  14  165.61    4.91   0
  -9  -9  13   -0.20    2.39   0
  -9  -8  12   87.75    3.58   0
  -9  -5   8   47.23    2.37   0
  -8 -16  18   58.61    4.15   0
  -8 -14  17    5.77    3.06   0
  -8 -12  16   29.13    3.51   0
  -8  -5   9  282.12    4.51   0
  -8  -3   5  133.05    2.43   0
  -7 -15  18   48.16    3.87   0
  -7 -13  17   95.86    4.34   0
  -7  -9  14   36.00    3.12   0
  -7  -5  10  303.75    4.84   0
  -7  -2   4  163.43    2.33   0
  -6 -17  19   94.95    4.77   0
  -6 -15  18   86.75    4.52   0
  -6 -13  17   16.14    3.11   0
  -6 -11  16   14.75    3.11   0
  -6 -10  15   13.79    2.80   0
  -6  -4   9  129.41    3.09   0
  -5 -17  19   29.97    3.48   0
  -5 -15  18   56.70    3.92   0
  -5 -13  17   13.06    3.18   0
  -5 -11  16   12.90    2.86   0
  -5  -3   8    2.96    1.33   0
  -4 -17  19   15.62    3.61   0
  -4 -15  18   16.70    3.38   0
  -4 -13  17   82.18    4.30   0
  -4 -11  16    1.12    2.92   0
  -4 -10  15  244.68    5.49   0
  -4  -6  12  381.34    5.77   0
  -4  -5  11   14.52    2.12   0
  -3 -18  19    0.08    3.11   0
  -3 -10  15   42.87    3.34   0
  -2 -16  18   78.29    4.45   0
  -2 -14  17   46.60    3.70   0
  -2 -12  16   12.32    2.85   0
  -2  -9  14  267.62    5.51   0
  -2  -3   8  691.78    5.84   0
  -1 -17  18    1.97    2.88   0
  -1 -15  17    2.40    2.89   0
  -1 -13  16   14.03    2.89   0
  -1 -11  15   31.94    3.01   0
  -1  -6  11   79.90    2.85   0
  -1  -4   9   38.13    1.97   0
  -1  -2   6  258.39    3.02   0
   0 -19  18   50.63    3.71   0
   0 -16  17   -1.27    2.76   0
   0 -14  16    3.09    2.70   0
   0 -12  15    4.59    2.55   0
   0  -3   7    2.33    0.94   0
   1 -20  18    7.70    3.12   0
   1 -17  17   40.64    3.71   0
   1 -15  16   51.70    3.61   0
   1 -13  15  190.82    5.04   0
   1 -11  14   57.33    3.28   0
   1  -7  11   34.78    2.51   0
   1  -5   9   48.04    1.99   0
   2 -11  13   34.33    2.73   0
   2  -8  11   -0.43    1.65   0
   2  -7  10   28.61    1.99   0
   2  -6   9  159.90    3.10   0
   2  -5   8  566.83    5.12   0
   3  -8  10   66.39    2.47   0
   3  -6   8  798.52    6.06   0
   3  -5   7  945.40    6.07   0
   4  -8   9  404.93    4.77   0
   4  -7   8  357.47    4.12   0
 -12 -16  16   11.32    3.45   0
 -11 -16  17   18.15    3.67   0
 -11 -14  16   -1.03    3.28   0
 -10 -15  17    1.45    3.20   0
 -10 -13  16   23.21    3.51   0
 -10 -12  15   16.60    3.00   0
  -9 -14  17    2.48    3.20   0
  -9 -12  16  174.36    5.51   0
  -9 -11  15   64.86    3.87   0
  -9  -6  10  250.46    4.69   0
  -9  -4   6  100.16    2.45   0
  -8 -15  18    0.87    3.30   0
  -8 -13  17   26.38    3.41   0
  -8 -10  15   98.90    4.24   0
  -8  -9  14   98.42    4.04   0
  -8  -8  13  239.01    5.28   0
  -8  -4   8   40.02    1.97   0
  -7 -16  19   -1.48    3.07   0
  -7 -14  18   -0.77    2.58   0
  -7 -11  16  127.22    4.75   0
  -7  -4   9   15.30    1.83   0
  -7  -3   7    4.77    1.21   0
  -6 -16  19    1.58    2.88   0
  -6 -14  18   -0.55    2.69   0
  -6 -12  17    8.84    2.77   0
  -6  -8  14   10.14    2.59   0
  -6  -7  13   10.19    2.44   0
  -6  -3   8  294.46    4.08   0
  -6  -2   6  195.83    2.89   0
  -5 -16  19   -2.58    2.92   0
  -5 -14  18    5.04    3.02   0
  -5 -12  17   11.59    3.12   0
  -5  -9  15    5.08    2.57   0
  -5  -8  14   -0.37    2.41   0
  -5  -5  11   68.52    2.80   0
  -5  -4  10  431.87    5.49   0
  -5  -1   4  869.06    4.86   0
  -4 -14  18  212.80    6.02   0
  -4  -9  15   77.53    3.60   0
  -4  -8  14   55.43    3.22   0
  -4  -4  10  512.79    5.84   0
  -4  -2   7 1030.45    6.75   0
  -3 -17  19   10.35    3.39   0
  -3 -15  18   42.02    3.76   0
  -3 -13  17  269.20    6.28   0
  -3 -11  16   19.21    3.00   0
  -3  -8  14  110.99    3.91   0
  -3  -6  12  630.00    7.13   0
  -3  -5  11   58.50    2.74   0
  -3  -4  10  286.04    4.42   0
  -3  -2   7   23.22    1.37   0
  -3  -1   5  162.24    2.32   0
  -2 -18  19   16.62    3.50   0
  -2 -15  18   10.21    3.30   0
  -2 -13  17    8.96    2.73   0
  -2 -10  15   34.83    3.12   0
  -2  -5  11  106.71    3.21   0
  -2  -2   7  602.17    5.04   0
  -1 -16  18   57.94    3.85   0
  -1 -14  17    4.45    2.87   0
  -1 -12  16   36.36    3.21   0
  -1  -9  14   25.76    2.76   0
   0 -18  18   26.48    3.26   0
   0 -15  17   17.19    3.12   0
   0 -13  16    7.26    2.71   0
   0 -10  14    7.70    2.13   0
   0  -7  12  183.21    4.05   0
   0  -6  11   62.80    2.66   0
   0  -5  10   22.35    1.81   0
   1 -19  18   13.35    3.21   0
   1 -14  16   72.79    3.96   0
   1  -8  12   -1.05    1.90   0
   1  -4   8 1068.76    6.98   0
   1  -2   5  519.76    3.76   0
   2 -16  16   47.12    3.51   0
   2 -14  15    1.53    2.34   0
   2  -9  12   49.23    2.72   0
   2  -4   7   28.85    1.32   0
   3 -10  12   92.50    3.41   0
   3  -9  11    3.44    1.78   0
   4  -9  10    1.99    1.50   0
   4  -5   6  231.45    2.78   0
 -12 -15  16   -3.48    3.04   0
 -11 -15  17    4.37    3.22   0
 -11 -12  15   11.18    3.36   0
 -11 -11  14    7.33    2.71   0
 -11 -10  13    9.56    2.67   0
 -11  -9  12    5.68    2.50   0
 -10 -14  17   21.97    3.55   0
 -10 -11  15   30.85    3.38   0
 -10 -10  14    7.19    2.76   0
 -10  -9  13  295.63    5.94   0
 -10  -6   9  607.24    6.74   0
  -9 -15  18  130.71    5.39   0
  -9 -13  17   51.39    3.91   0
  -9  -5   9  279.33    4.55   0
  -9  -4   7    2.02    1.55   0
  -8 -14  18  254.82    6.64   0
  -8 -12  17  104.53    4.41   0
  -8 -11  16  102.89    4.50   0
  -8  -5  10  125.90    3.47   0
  -8  -3   6  180.09    2.94   0
  -7 -12  17  101.91    4.61   0
  -7  -9  15   13.35    2.80   0
  -7  -8  14  121.49    4.16   0
  -7  -7  13  743.10    8.40   0
  -7  -5  11  341.61    5.35   0
  -7  -2   5  119.90    2.23   0
  -6 -15  19    2.03    2.96   0
  -6 -13  18    4.78    2.52   0
  -6 -10  16   38.14    3.35   0
  -6  -9  15   -1.80    2.20   0
  -6  -4  10   11.36    1.90   0
  -6  -1   3  127.86    1.77   0
  -5 -15  19   89.52    4.49   0
  -5 -13  18   92.79    4.31   0
  -5 -10  16    7.93    2.80   0
  -5  -3   9  354.21    4.67   0
  -5  -2   7   94.86    2.32   0
  -4 -16  19   74.91    4.30   0
  -4 -12  17  422.29    7.57   0
  -4 -10  16  322.53    6.43   0
  -4  -3   9   61.93    2.29   0
  -4  -1   5  120.41    2.05   0
  -3 -16  19   23.13    3.60   0
  -3 -14  18    2.66    3.15   0
  -3 -12  17   19.70    3.26   0
  -3  -9  15  206.01    5.16   0
  -3  -3   9   62.04    2.29   0
  -2 -17  19   27.10    3.74   0
  -2 -11  16   17.39    2.96   0
  -2  -8  14  113.07    3.95   0
  -2  -1   5 5762.76   12.91   0
  -1 -18  19   39.02    3.76   0
  -1 -10  15    2.42    2.44   0
   0 -17  18    0.73    2.72   0
   0 -11  15  246.50    5.46   0
   0  -4   9 1042.14    7.44   0
   1 -18  18   56.49    4.08   0
   1 -16  17   56.32    3.76   0
   1 -12  15    5.52    2.47   0
   1 -10  14    5.47    2.48   0
   1  -3   7  146.93    2.58   0
   2 -15  16    2.38    2.63   0
   2 -13  15    0.22    2.30   0
   3  -4   6    1.40    0.71   0
   5  -7   7    2.96    0.98   0
 -12 -14  16    3.70    3.53   0
 -11 -14  17   19.20    3.57   0
 -11 -13  16    3.93    3.08   0
 -10 -15  18    2.64    3.29   0
 -10 -13  17   18.62    3.40   0
 -10 -12  16   45.86    3.80   0
  -9 -14  18    3.32    3.25   0
  -9 -12  17    6.84    2.95   0
  -9 -11  16    4.87    3.11   0
  -8 -15  19    0.52    3.08   0
  -8 -13  18   -2.33    3.13   0
  -8 -10  16   16.65    2.84   0
  -8  -8  14   36.37    3.17   0
  -8  -4   9   13.43    1.77   0
  -8  -3   7   40.48    1.89   0
  -7 -15  19  112.02    4.88   0
  -7 -13  18  193.99    5.84   0
  -7 -11  17  189.89    5.60   0
  -7 -10  16  165.65    5.01   0
  -7  -4  10  318.30    4.88   0
  -7  -3   8   14.15    1.49   0
  -6 -11  17   -2.03    2.79   0
  -6  -8  15   65.23    3.38   0
  -6  -3   9   57.57    2.25   0
  -6  -2   7  195.91    3.23   0
  -5 -11  17  195.77    5.56   0
  -5  -8  15   78.80    3.70   0
  -5  -7  14  472.90    6.95   0
  -5  -1   5   33.04    1.24   0
  -4 -15  19  116.77    5.05   0
  -4 -13  18   25.37    3.45   0
  -4 -11  17   -7.61    2.76   0
  -4  -8  15   30.81    2.82   0
  -4  -7  14   53.86    3.17   0
  -4  -5  12  289.37    5.10   0
  -4  -4  11  206.41    4.10   0
  -3 -15  19    2.66    3.15   0
  -3 -13  18   76.67    4.21   0
  -3 -10  16   -3.70    2.59   0
  -3  -7  14    1.14    2.09   0
  -2 -16  19   26.01    3.52   0
  -2 -14  18   36.54    3.58   0
  -2 -12  17  108.11    4.49   0
  -2  -9  15   29.98    3.02   0
  -1 -17  19    4.27    3.12   0
  -1 -15  18   45.17    3.63   0
  -1 -13  17   99.38    4.25   0
  -1 -11  16    1.91    2.55   0
  -1  -8  14  354.19    5.99   0
  -1  -6  12   85.04    3.08   0
  -1  -4  10    8.93    1.62   0
  -1  -2   7  920.39    6.11   0
  -1  -1   5    0.82    0.70   0
   0 -18  19    7.98    3.23   0
   0 -16  18    6.72    3.09   0
   0 -14  17    1.77    2.74   0
   0 -12  16    8.59    2.78   0
   0 -10  15    3.03    2.60   0
   0  -9  14   27.04    2.66   0
   1 -17  18   56.33    4.02   0
   1 -15  17   55.93    3.76   0
   1 -13  16  165.00    4.91   0
   1 -11  15  110.71    4.14   0
   1  -6  11    1.82    1.82   0
   2 -11  14   -0.49    2.14   0
   2  -8  12  157.23    3.99   0
   2  -6  10  283.26    4.23   0
   2  -3   6  128.76    2.12   0
   3  -8  11  998.90    8.23   0
   3  -7  10   34.87    2.02   0
   3  -6   9   34.97    1.88   0
   5  -6   6   -0.58    0.73   0
 -12 -15  17   -0.42    3.26   0
 -11 -12  16   17.51    3.27   0
 -11 -11  15    3.18    2.86   0
 -11 -10  14   95.67    4.13   0
 -11  -9  13   63.55    3.49   0
 -11  -8  12  118.92    4.27   0
 -10 -14  18   58.41    4.18   0
 -10 -11  16   57.29    3.90   0
 -10 -10  15   57.35    3.69   0
 -10  -9  14   31.73    3.14   0
 -10  -8  13   37.84    3.04   0
 -10  -7  12   23.01    2.72   0
 -10  -6  10    3.54    2.00   0
  -9 -13  18   21.67    3.46   0
  -9 -10  16    8.86    3.13   0
  -9  -9  15   22.01    3.04   0
  -9  -8  14   63.69    3.50   0
  -9  -7  13  201.26    4.84   0
  -9  -4   8    0.93    1.39   0
  -8 -14  19   13.05    3.25   0
  -8 -11  17    9.63    3.15   0
  -8  -5  11  152.49    3.93   0
  -7 -14  19    1.93    3.09   0
  -7 -12  18   -2.39    3.11   0
  -7  -9  16   57.01    3.67   0
  -7  -6  13   65.82    3.29   0
  -7  -2   6  136.21    2.47   0
  -6 -14  19    1.46    2.82   0
  -6 -12  18   -2.86    2.80   0
  -6 -10  17   13.12    3.24   0
  -6  -9  16  104.36    4.28   0
  -6  -4  11  653.44    7.01   0
  -6  -1   4   41.84    1.20   0
  -5 -14  19   13.38    2.89   0
  -5 -12  18   12.19    3.00   0
  -5 -10  17   84.55    4.02   0
  -5  -9  16  332.82    6.51   0
  -5  -2   8 2667.85   11.56   0
  -4 -14  19   10.12    3.17   0
  -4 -12  18   17.97    3.28   0
  -4  -9  16    2.07    2.72   0
  -4  -3  10  240.55    4.12   0
  -4  -2   8  218.45    3.49   0
  -4  -1   6  809.79    5.50   0
  -3 -14  19   71.06    4.50   0
  -3 -11  17  144.44    4.80   0
  -3  -9  16  237.16    5.45   0
  -3  -8  15   98.01    3.95   0
  -3  -4  11  104.01    3.22   0
  -3  -2   8  362.73    4.32   0
  -2 -15  19   40.50    3.74   0
  -2 -13  18   23.37    3.24   0
  -2 -11  17   20.47    2.89   0
  -2 -10  16   47.53    3.26   0
  -2  -7  14   82.70    3.53   0
  -2  -5  12  304.38    5.09   0
  -2  -4  11  492.42    5.88   0
  -2  -2   8  108.39    2.57   0
  -2  -1   6    1.73    0.84   0
  -1 -16  19   -1.85    2.96   0
  -1 -14  18   21.32    3.37   0
  -1 -12  17   72.58    4.02   0
  -1  -9  15   21.46    2.81   0
  -1  -3   9 2026.30   10.29   0
   0 -17  19   62.04    4.19   0
   0 -15  18   52.45    3.88   0
   0 -13  17    4.93    2.80   0
   0 -11  16    9.03    2.88   0
   0  -6  12  232.87    4.48   0
   1 -14  17    9.12    2.99   0
   1  -7  12  520.78    6.40   0
   1  -5  10   54.32    2.20   0
   1  -4   9   49.28    1.99   0
   2 -16  17  145.70    5.11   0
   2 -14  16  215.85    5.46   0
   2 -12  15  389.38    6.57   0
   2  -4   8  908.53    6.36   0
   3 -12  14   14.02    2.42   0
   3  -9  12    8.17    1.96   0
   3  -5   8  108.19    2.37   0
   4  -9  11  512.37    6.00   0
   4  -8  10    7.97    1.57   0
   4  -7   9  314.23    4.06   0
   4  -6   8  225.99    3.24   0
   4  -4   5  859.10    4.52   0
 -12 -14  17   10.08    3.31   0
 -11 -14  18    4.63    3.14   0
 -11 -13  17   52.82    4.05   0
 -10 -13  18   12.99    3.42   0
 -10 -12  17  300.87    6.92   0
  -9 -14  19   28.54    3.64   0
  -9 -12  18   -1.58    3.11   0
  -9 -11  17   61.74    4.10   0
  -9  -6  12  352.95    5.90   0
  -8 -13  19   11.85    3.43   0
  -8 -12  18   11.13    3.15   0
  -8  -9  16   56.90    3.72   0
  -8  -7  14  389.98    6.59   0
  -8  -6  13    3.62    2.25   0
  -8  -4  10   33.36    2.28   0
  -8  -3   8  426.25    4.95   0
  -8  -2   4   75.08    1.66   0
  -7 -13  19   70.91    4.19   0
  -7 -10  17   58.91    3.92   0
  -7  -3   9  653.44    6.33   0
  -7  -2   7  648.35    5.59   0
  -6 -13  19   19.59    3.24   0
  -6 -11  18   27.58    3.38   0
  -6  -6  14  107.10    3.74   0
  -6  -3  10  464.33    5.65   0
  -6  -2   8   42.96    1.90   0
  -6  -1   5 1755.17    7.64   0
  -5 -15  20   19.35    3.29   0
  -5 -13  19   22.50    3.25   0
  -5 -11  18   14.73    3.16   0
  -5  -7  15    3.12    2.51   0
  -5  -1   6  337.61    3.65   0
  -4 -15  20   67.90    4.30   0
  -4 -13  19  120.73    4.84   0
  -4 -10  17  124.49    4.64   0
  -4  -7  15   39.72    2.97   0
  -4  -6  14  201.01    4.79   0
  -3 -16  20   63.37    4.43   0
  -3 -12  18   89.75    4.38   0
  -3 -10  17   16.22    3.02   0
  -3  -3  10   22.49    1.86   0
  -2 -14  19    4.38    2.89   0
  -2  -9  16   17.51    2.91   0
  -2  -8  15    7.72    2.60   0
  -1 -15  19    4.49    2.88   0
  -1 -13  18   28.36    3.39   0
  -1 -10  16   28.66    3.08   0
  -1  -7  14   75.16    3.52   0
   0 -14  18    6.04    3.03   0
   0  -9  15    2.13    2.51   0
   0  -8  14   22.12    2.58   0
   0  -2   7  137.80    2.45   0
   1 -18  19   35.59    3.63   0
   1 -16  18   21.01    3.25   0
   1 -12  16   40.27    3.30   0
   1 -10  15   63.60    3.48   0
   1  -9  14   92.82    3.57   0
   1  -2   6  585.32    4.34   0
   2 -15  17   99.06    4.35   0
   2 -13  16   16.30    2.74   0
   2 -10  14   70.80    3.34   0
   3  -4   7  275.99    3.29   0
 -12 -13  17    5.79    3.34   0
 -12 -12  16   -4.95    2.96   0
 -11 -12  17    2.52    3.18   0
 -11 -11  16    8.15    3.01   0
 -11 -10  15   36.18    3.38   0
 -11  -8  13    2.21    2.39   0
 -10 -11  17   36.86    3.73   0
 -10 -10  16   19.95    3.22   0
 -10  -8  14    3.33    2.55   0
 -10  -7  13   41.64    2.98   0
  -9 -13  19  103.18    4.94   0
  -9 -10  17    4.21    3.32   0
  -9  -9  16   99.82    4.37   0
  -9  -8  15  207.14    5.34   0
  -9  -7  14    7.82    2.60   0
  -9  -4   9  228.81    4.10   0
  -9  -3   6  467.87    4.61   0
  -8 -11  18   72.54    4.26   0
  -8 -10  17   83.81    4.17   0
  -8  -2   5   45.75    1.51   0
  -7 -14  20   -3.55    2.64   0
  -7 -12  19   59.82    3.99   0
  -7 -11  18    2.38    2.72   0
  -7  -8  16   10.31    2.85   0
  -7  -7  15  118.52    4.25   0
  -7  -6  14   78.80    3.58   0
  -7  -5  13    9.90    2.54   0
  -6 -14  20   12.89    3.11   0
  -6 -12  19    2.30    2.79   0
  -6  -9  17  109.08    4.46   0
  -6  -8  16   -4.54    2.54   0
  -6  -4  12  193.89    4.38   0
  -5 -14  20    3.36    2.67   0
  -5 -12  19   26.57    3.28   0
  -5  -9  17    4.92    2.83   0
  -5  -8  16  336.60    6.41   0
  -5  -4  12    5.01    2.12   0
  -5  -2   9  189.94    3.52   0
  -4 -14  20   18.72    3.22   0
  -4 -12  19    9.92    3.30   0
  -4 -11  18  159.50    5.15   0
  -4  -9  17   39.81    3.23   0
  -4  -8  16  267.74    5.85   0
  -4  -4  12   35.81    2.61   0
  -4  -2   9  169.81    3.34   0
  -4  -1   7  712.79    5.58   0
  -3 -15  20   31.86    3.84   0
  -3 -13  19   67.29    4.35   0
  -3 -11  18   -2.17    2.86   0
  -3  -8  16  126.33    4.41   0
  -3  -7  15  239.91    5.34   0
  -3  -6  14  114.02    3.89   0
  -3  -4  12   41.34    2.63   0
  -3  -1   7   71.92    1.96   0
  -2 -16  20   20.33    3.38   0
  -2 -12  18   19.10    2.96   0
  -2 -10  17   68.54    3.81   0
  -1 -11  17   96.83    4.28   0
  -1  -8  15   18.30    2.67   0
  -1  -4  11   52.48    2.55   0
  -1  -2   8  826.08    6.21   0
   0 -16  19    2.43    2.92   0
   0 -12  17   13.67    2.95   0
   0 -10  16    1.07    2.53   0
   0  -3   9    0.43    1.32   0
   0  -1   5  775.75    4.58   0
   1 -17  19    3.87    2.98   0
   1 -15  18   16.87    3.09   0
   1 -13  17  129.23    4.69   0
   1 -11  16   -1.67    2.66   0
   1  -6  12  358.54    5.46   0
   1  -3   8    1.12    1.10   0
   2  -7  12   18.57    2.13   0
   2  -2   5   84.19    1.60   0
   3 -11  14   71.68    3.27   0
   3  -7  11    0.31    1.85   0
   4  -5   7  152.18    2.44   0
 -11 -13  18   73.33    4.62   0
 -11 -10  16   17.02    3.24   0
 -11  -9  15   59.66    3.81   0
 -10 -13  19  117.74    5.24   0
 -10 -12  18   63.37    4.27   0
 -10  -6  12  473.45    6.76   0
  -9 -11  18    3.27    2.94   0
  -9  -6  13    0.66    2.20   0
  -9  -4  10   34.82    2.31   0
  -9  -3   7   62.17    2.08   0
  -8 -12  19   83.34    4.62   0
  -8  -9  17  112.77    4.65   0
  -8  -8  16  197.00    5.39   0
  -8  -7  15  175.36    4.93   0
  -8  -6  14  184.97    4.80   0
  -8  -4  11    3.45    1.96   0
  -8  -3   9   31.55    2.02   0
  -8  -2   6  217.92    3.14   0
  -7 -13  20  176.47    5.77   0
  -7 -10  18   37.12    3.66   0
  -7  -9  17    4.75    2.71   0
  -7  -3  10   26.00    2.11   0
  -7  -1   3 1566.60    5.85   0
  -6 -13  20    4.31    2.83   0
  -6 -11  19    1.57    3.11   0
  -6 -10  18   38.90    3.53   0
  -6  -3  11   12.71    2.09   0
  -6  -2   9  187.24    3.50   0
  -6  -1   6  154.72    2.56   0
  -5 -13  20   56.81    4.08   0
  -5 -10  18   16.69    3.34   0
  -5  -3  11  928.01    8.16   0
  -5  -1   7   81.82    2.12   0
  -4 -10  18  127.25    4.90   0
  -4  -3  11  913.26    8.00   0
  -3 -14  20   34.54    3.70   0
  -3 -12  19   12.03    3.13   0
  -3  -9  17    3.00    2.66   0
  -3  -3  11    3.17    1.84   0
  -3   0   4   -0.39    0.61   0
  -2 -15  20   23.07    3.61   0
  -2 -13  19    1.25    3.04   0
  -2 -11  18    3.19    2.89   0
  -2  -8  16  118.48    4.30   0
  -2  -7  15  336.09    6.11   0
  -2  -6  14   51.17    3.14   0
  -2  -4  12   90.51    3.19   0
  -2  -2   9 3727.37   14.03   0
  -2  -1   7 1947.93    8.92   0
  -2   0   4   25.45    1.00   0
  -1 -16  20    9.10    3.16   0
  -1 -14  19    1.75    2.74   0
  -1 -12  18    4.68    2.86   0
  -1 -10  17   11.47    2.87   0
  -1  -9  16   85.91    3.71   0
   0 -15  19   12.33    3.12   0
   0 -13  18    1.87    2.77   0
   0 -11  17    1.61    2.72   0
   0  -7  14  126.17    3.92   0
   0  -5  12    6.94    2.00   0
   1 -16  19    6.52    3.11   0
   1 -14  18   13.63    2.83   0
   1 -12  17   32.07    3.36   0
   1  -9  15   28.68    2.93   0
   1  -8  14    2.89    2.15   0
   1  -5  11   16.90    1.91   0
   1  -4  10  206.36    3.64   0
   2 -14  17    3.08    2.71   0
   2 -12  16   45.48    3.29   0
   2  -9  14    1.69    2.13   0
   2  -5  10  590.61    5.84   0
   3  -6  10  964.27    7.37   0
   3  -5   9   99.95    2.54   0
   4  -8  11    6.96    1.87   0
   4  -7  10  350.81    4.63   0
   5  -6   7  283.42    3.22   0
 -12 -13  18    0.13    3.08   0
 -12 -12  17   29.34    3.65   0
 -12 -11  16   -0.35    3.03   0
 -11 -12  18   27.96    3.68   0
 -11 -11  17   56.66    4.07   0
 -11  -8  14   23.52    2.89   0
 -11  -7  13   82.31    3.77   0
 -10 -11  18  105.48    4.93   0
 -10 -10  17   65.45    4.12   0
 -10  -8  15   -2.60    2.54   0
 -10  -7  14   10.99    2.68   0
 -10  -6  13   79.51    3.68   0
  -9 -12  19    1.28    2.94   0
  -9 -10  18   -1.37    3.16   0
  -9  -9  17   30.60    3.47   0
  -9  -8  16   12.97    2.89   0
  -9  -7  15   49.05    3.43   0
  -9  -6  14  114.34    4.16   0
  -9  -3   8  294.17    4.24   0
  -8 -11  19    4.67    3.24   0
  -8 -10  18   44.02    3.55   0
  -8  -3  10   17.20    1.94   0
  -8  -2   7   72.19    2.21   0
  -7 -12  20   44.65    4.00   0
  -7 -11  19  146.89    5.31   0
  -7  -8  17   13.13    3.07   0
  -7  -7  16    0.26    2.65   0
  -7  -6  15   33.79    3.05   0
  -7  -5  14  517.91    7.16   0
  -7  -3  11 1288.86    9.73   0
  -7  -1   4  626.33    4.18   0
  -7  -1   5   64.27    1.66   0
  -6 -12  20    1.76    2.73   0
  -6  -9  18   69.56    3.88   0
  -6  -8  17   50.63    3.61   0
  -6  -7  16  228.96    5.56   0
  -6  -6  15   -1.67    2.23   0
  -6  -1   7  685.18    5.63   0
  -5 -12  20   32.80    3.88   0
  -5 -11  19   63.64    3.78   0
  -5  -9  18  319.90    6.73   0
  -5  -8  17   29.82    3.26   0
  -5  -7  16  166.04    4.77   0
  -5  -5  14   57.17    3.08   0
  -5  -2  10  684.52    6.65   0
  -4 -13  20   54.33    3.89   0
  -4 -11  19    4.25    3.04   0
  -4  -8  17  176.47    5.15   0
  -4  -7  16   32.64    3.18   0
  -4  -6  15  150.37    4.39   0
  -4  -5  14   25.00    2.77   0
  -4  -2  10    6.35    1.60   0
  -4   0   4  860.33    4.66   0
  -3 -13  20    8.33    3.27   0
  -3 -10  18   38.22    3.63   0
  -3  -7  16   32.36    3.13   0
  -3  -6  15   -3.47    2.37   0
  -3  -5  14   11.08    2.51   0
  -3  -2  10  196.93    3.73   0
  -2 -14  20    2.37    2.94   0
  -2 -12  19    1.65    3.09   0
  -2  -9  17   40.04    3.34   0
  -2  -3  11  171.31    3.78   0
  -1 -15  20    4.66    2.96   0
  -1 -13  19    0.01    2.80   0
  -1 -11  18    2.59    2.91   0
  -1  -7  15   92.04    3.72   0
  -1  -6  14   51.80    3.12   0
  -1  -4  12  263.97    4.74   0
  -1  -2   9  233.79    3.70   0
  -1  -1   7  271.55    3.38   0
   0 -16  20   30.37    3.53   0
   0 -14  19    1.34    3.02   0
   0 -12  18    3.92    2.78   0
   0  -9  16   37.92    3.12   0
   0  -8  15   -1.97    2.28   0
   0  -4  11  672.37    6.75   0
   0  -1   6   27.83    1.20   0
   1 -10  16    1.50    2.40   0
   2 -13  17   66.62    3.79   0
   2  -4   9   14.38    1.41   0
   3  -3   6  633.83    4.33   0
   4  -6   9  172.92    3.03   0
   4  -4   6   47.28    1.40   0
 -12 -11  17    3.88    3.14   0
 -11 -11  18    6.49    3.34   0
 -11 -10  17   37.14    3.71   0
 -11  -9  16   15.62    3.09   0
 -10 -12  19  169.84    5.73   0
 -10  -9  17    1.80    2.71   0
 -10  -8  16   69.25    3.76   0
 -10  -5  12   41.49    3.15   0
  -9 -11  19   11.06    3.21   0
  -8 -12  20   47.57    3.95   0
  -8  -9  18    2.55    2.80   0
  -8  -8  17   19.41    3.20   0
  -8  -7  16  162.86    4.97   0
  -8  -6  15  112.87    4.19   0
  -8  -2   8    3.73    1.47   0
  -7 -10  19   17.39    3.35   0
  -7  -9  18  209.47    5.85   0
  -7  -2   9  219.67    3.78   0
  -7  -1   6    1.23    0.94   0
  -6 -10  19    4.11    2.75   0
  -6  -3  12   85.46    3.27   0
  -5 -10  19    6.22    2.81   0
  -5  -3  12   11.97    2.22   0
  -5  -1   8  256.79    3.73   0
  -5   0   4    1.07    0.68   0
  -4 -12  20    2.42    3.04   0
  -4 -10  19   42.61    3.49   0
  -4  -9  18   14.37    3.21   0
  -4  -3  12   23.26    2.38   0
  -4   0   5   -1.53    0.63   0
  -3 -11  19   56.59    3.82   0
  -3  -9  18   23.35    3.06   0
  -3  -8  17   14.62    2.92   0
  -3  -3  12   17.69    2.26   0
  -2 -13  20   16.66    3.43   0
  -2 -10  18    2.33    2.93   0
  -2  -7  16   69.15    3.66   0
  -2  -6  15  179.37    4.73   0
  -2  -2  10  463.72    5.40   0
  -2  -1   8   55.40    1.92   0
  -2   0   5   -0.04    0.72   0
  -1 -14  20    0.58    2.92   0
  -1 -12  19   53.19    3.76   0
  -1  -9  17   27.19    3.06   0
  -1  -8  16    4.60    2.31   0
  -1  -3  11 1367.66    9.47   0
   0 -15  20   98.57    4.70   0
   0 -13  19   33.81    3.69   0
   0 -10  17   69.79    3.76   0
   0  -3  10  360.60    4.72   0
   1 -15  19   75.77    4.27   0
   1 -13  18   28.74    3.22   0
   1 -11  17  189.12    5.21   0
   1  -3   9  481.97    5.00   0
   2 -11  16   91.78    3.84   0
   2  -8  14  245.41    5.05   0
   2  -6  12   50.66    2.56   0
   2  -3   8  285.12    3.55   0
   2  -2   6    7.83    0.95   0
   3 -11  15  401.97    6.55   0
   3  -7  12  129.78    3.59   0
   3  -4   8  298.50    3.58   0
   5  -5   6  289.30    2.86   0
 -12 -12  18   19.86    3.53   0
 -11 -12  19    0.79    3.32   0
 -11  -7  14  291.64    6.02   0
 -10 -11  19   -0.18    3.00   0
 -10 -10  18  158.04    5.32   0
 -10  -7  15    0.62    2.56   0
 -10  -6  14  246.27    5.47   0
 -10  -4  10  531.66    6.38   0
  -9 -10  19    4.12    2.85   0
  -9  -9  18   33.65    3.63   0
  -9  -8  17   41.49    3.71   0
  -9  -7  16   11.82    2.82   0
  -9  -6  15   13.49    2.74   0
  -9  -3  10    5.99    1.95   0
  -8 -11  20    6.26    3.09   0
  -8 -10  19   72.47    4.26   0
  -8  -4  13   69.55    3.22   0
  -8  -3  11  243.45    4.56   0
  -7 -11  20   28.94    3.62   0
  -7  -8  18   40.77    3.72   0
  -7  -7  17  169.06    5.17   0
  -7  -6  16    7.38    2.74   0
  -7  -5  15    7.23    2.56   0
  -7  -2  10   55.20    2.49   0
  -7  -1   7  170.00    3.00   0
  -6 -11  20    2.76    3.03   0
  -6  -8  18    0.34    2.92   0
  -6  -7  17  166.99    5.10   0
  -6  -6  16  250.48    5.73   0
  -6  -5  15  225.54    5.27   0
  -6  -1   8  199.15    3.37   0
  -5 -11  20   77.82    4.30   0
  -5  -8  18   61.48    3.96   0
  -5  -7  17  298.80    6.35   0
  -5  -6  16    3.38    2.42   0
  -5  -4  14   16.68    2.57   0
  -5  -2  11    5.08    1.94   0
  -5  -1   9   20.59    1.74   0
  -5   0   5 1822.43    7.54   0
  -4 -11  20  216.54    6.06   0
  -4  -8  18   96.58    4.22   0
  -4  -7  17    9.23    2.88   0
  -4  -6  16    8.23    2.76   0
  -4  -5  15   81.19    3.69   0
  -4  -4  14  304.39    5.60   0
  -4  -1   9  773.07    6.61   0
  -4   0   6    7.76    0.93   0
  -3 -12  20   73.42    4.18   0
  -3 -10  19    5.33    3.10   0
  -3  -6  16   51.91    3.20   0
  -3  -5  15    5.71    2.23   0
  -3  -2  11  370.87    5.23   0
  -3  -1   9  973.23    7.31   0
  -3   0   6   -0.48    0.76   0
  -2 -11  19    6.00    2.63   0
  -2  -9  18   -1.88    2.72   0
  -2  -8  17   -4.73    2.53   0
  -2  -3  12    1.25    1.94   0
  -1 -13  20   29.15    3.66   0
  -1 -10  18   -1.61    2.81   0
  -1  -6  15  167.47    4.53   0
  -1  -2  10  667.47    6.32   0
  -1  -1   8 1983.54    9.47   0
   0 -11  18   34.20    3.38   0
   0  -8  16    1.53    2.40   0
   0  -7  15  166.07    4.50   0
   1 -16  20    0.85    3.05   0
   1 -14  19   85.03    4.30   0
   1 -12  18    3.24    2.69   0
   1  -9  16  208.88    5.13   0
   1  -4  11    2.24    1.63   0
   1  -1   5  264.04    2.62   0
   2 -12  17  161.98    4.93   0
   2  -9  15   12.63    2.47   0
   2  -5  11   91.45    2.82   0
   2  -4  10   12.30    1.67   0
   3  -9  14  509.15    6.81   0
   3  -6  11   62.99    2.48   0
 -12 -11  18    3.98    3.14   0
 -12 -10  17    6.21    3.07   0
 -11 -11  19  152.54    5.62   0
 -11 -10  18    6.35    3.08   0
 -11  -8  16   95.52    4.35   0
 -11  -7  15   10.95    2.88   0
 -11  -6  13  166.05    4.66   0
 -10 -10  19   34.33    3.94   0
 -10  -9  18    5.49    3.13   0
 -10  -8  17   56.68    3.87   0
 -10  -7  16   91.12    4.16   0
 -10  -5  13    9.30    2.42   0
  -9 -11  20    4.29    3.16   0
  -9  -5  14   25.15    2.80   0
  -9  -2   7   22.00    1.60   0
  -8  -9  19    0.74    3.05   0
  -8  -8  18   67.19    3.98   0
  -8  -7  17   32.78    3.37   0
  -8  -6  16    8.50    2.78   0
  -8  -5  15   67.19    3.55   0
  -8  -2   9  166.50    3.43   0
  -7 -10  20    9.90    3.13   0
  -7  -9  19   -0.50    2.86   0
  -7  -4  14  331.15    5.93   0
  -7  -1   8  241.48    3.75   0
  -6 -10  20   31.14    3.58   0
  -6  -9  19   74.85    3.91   0
  -6  -2  11  520.93    6.24   0
  -6  -1   9  679.08    6.29   0
  -5 -12  21   25.57    3.44   0
  -5 -10  20   98.46    4.68   0
  -5  -9  19   64.25    3.74   0
  -5   0   6   -0.21    0.78   0
  -4 -12  21    0.31    2.99   0
  -4  -9  19  174.65    5.49   0
  -3 -13  21   22.69    3.74   0
  -3 -11  20   12.33    3.21   0
  -3  -8  18    8.67    3.04   0
  -3  -7  17   16.25    2.92   0
  -2 -12  20   28.50    3.48   0
  -2 -10  19   49.01    3.69   0
  -2  -6  16  119.35    4.28   0
  -2  -5  15  125.38    4.19   0
  -2  -2  11  187.02    3.88   0
  -2   0   6 1777.96    7.81   0
  -1 -11  19   58.00    3.96   0
  -1  -8  17    1.02    2.55   0
  -1  -7  16   45.36    3.09   0
  -1   0   5   52.00    1.36   0
   0 -14  20    3.42    2.84   0
   0 -12  19    2.57    2.81   0
   0 -10  18    2.08    2.96   0
   0  -9  17   12.38    2.83   0
   1 -15  20    4.42    3.09   0
   1 -13  19    6.94    3.12   0
   1 -10  17  118.32    4.41   0
   1  -3  10  174.07    3.34   0
   1  -2   8 1726.15    8.58   0
   2 -11  17   54.93    3.57   0
   2 -10  16  349.74    6.31   0
   3 -10  15   45.22    3.01   0
   3  -3   7   46.61    1.57   0
   4  -7  11  112.19    2.96   0
   4  -6  10  393.37    4.73   0
   4  -4   7  149.11    2.36   0
 -11  -6  14   19.36    2.81   0
 -10  -6  15    7.11    2.64   0
  -9 -10  20    5.21    3.19   0
  -9  -9  19   38.14    3.65   0
  -9  -8  18    1.98    3.08   0
  -9  -7  17   21.92    3.32   0
  -9  -5  15   10.00    2.63   0
  -9  -4  13   18.14    2.42   0
  -9  -3  11    1.49    1.87   0
  -9  -2   8  208.01    3.56   0
  -8 -10  20   44.20    3.88   0
  -8  -2  10   88.18    2.85   0
  -8  -1   5  136.09    2.27   0
  -7 -11  21   39.01    3.63   0
  -7  -8  19   16.10    3.19   0
  -7  -7  18   25.74    3.36   0
  -7  -6  17  115.39    4.52   0
  -7  -5  16   32.16    3.12   0
  -7  -2  11   29.32    2.32   0
  -6 -11  21    3.69    2.89   0
  -6  -8  19   23.06    3.34   0
  -6  -7  18  317.59    6.74   0
  -6  -6  17   -1.44    2.71   0
  -6  -2  12   54.08    2.83   0
  -6   0   4  440.91    3.42   0
  -6   0   5    0.76    0.83   0
  -5 -11  21   11.81    3.04   0
  -5  -8  19   13.34    3.13   0
  -5  -7  18   11.08    3.01   0
  -5  -6  17  232.62    5.71   0
  -5  -5  16   52.23    3.44   0
  -5  -2  12  120.28    3.60   0
  -5  -1  10  310.10    4.60   0
  -5   0   7 4515.47   13.95   0
  -4 -10  20   90.68    4.53   0
  -4  -7  18   65.53    3.91   0
  -4  -6  17   47.97    3.45   0
  -4  -4  15   94.79    3.81   0
  -4  -2  12   18.65    2.29   0
  -4   0   7    0.90    0.95   0
  -3 -12  21   -2.02    2.92   0
  -3 -10  20   73.65    4.06   0
  -3  -9  19   18.21    3.21   0
  -3  -1  10  157.30    3.38   0
  -3   0   7  263.13    3.45   0
  -2 -13  21   19.57    3.59   0
  -2 -11  20   14.73    3.23   0
  -2  -8  18  109.92    4.49   0
  -2  -7  17   -0.09    2.36   0
  -2  -3  13  143.62    3.95   0
  -1 -12  20    1.33    2.90   0
  -1 -10  19   42.00    3.68   0
  -1  -9  18  188.50    5.31   0
  -1  -1   9  128.06    2.88   0
   0 -13  20    3.33    2.88   0
   0 -11  19   27.65    3.57   0
   0  -7  16  193.90    4.94   0
   0  -6  15    4.93    2.35   0
   0  -4  13  430.33    6.13   0
   1 -11  18   33.38    3.33   0
   1  -5  13  657.27    7.26   0
   1  -4  12    5.50    2.15   0
   1  -1   6  151.12    2.25   0
   2 -12  18    7.01    3.32   0
   2  -8  15   29.19    2.65   0
   2  -6  13   75.49    3.08   0
   2  -5  12  126.38    3.39   0
   2  -3   9  306.44    3.93   0
   2  -2   7  216.35    2.84   0
   3  -6  12  470.28    5.89   0
   4  -3   5  685.77    3.86   0
 -12 -10  18   29.10    3.64   0
 -12  -9  17    4.20    3.09   0
 -11 -10  19   47.12    4.05   0
 -11  -9  18  159.19    5.58   0
 -11  -8  17    1.23    2.76   0
 -11  -7  16  111.30    4.49   0
 -11  -5  13  281.14    5.82   0
 -10 -10  20   19.88    3.58   0
 -10  -9  19   39.90    3.73   0
 -10  -8  18   82.72    4.29   0
 -10  -6  16   36.13    3.28   0
 -10  -3  10  203.79    4.10   0
  -9  -7  18  209.70    5.99   0
  -9  -2   9    1.31    1.42   0
  -8  -9  20    9.25    3.35   0
  -8  -8  19   37.98    3.72   0
  -8  -7  18    9.24    2.78   0
  -8  -6  17  231.92    5.82   0
  -8  -5  16  161.96    4.88   0
  -8  -4  15    5.72    2.71   0
  -8  -3  13  138.10    4.04   0
  -8  -2  11   41.10    2.44   0
  -8  -1   4   70.90    1.57   0
  -8  -1   6  116.33    2.26   0
  -8  -1   7  394.71    4.35   0
  -7 -10  21   69.17    4.21   0
  -7  -9  20   31.84    3.61   0
  -7  -3  14   84.24    3.58   0
  -7  -2  12   87.28    3.28   0
  -7  -1   9   47.33    2.07   0
  -6 -10  21   12.36    3.07   0
  -6  -9  20   72.30    4.02   0
  -6  -3  14   72.93    3.43   0
  -6  -1  10  125.17    3.21   0
  -6   0   6 1007.54    6.16   0
  -6   0   7    2.95    1.22   0
  -5 -10  21   -2.61    2.68   0
  -5  -9  20   67.88    4.08   0
  -5  -3  14   23.54    2.52   0
  -5  -1  11  325.76    5.02   0
  -5   0   8    1.50    1.10   0
  -4 -11  21    9.42    2.99   0
  -4  -9  20    3.23    3.01   0
  -4  -8  19   10.90    3.13   0
  -4   0   8  140.37    2.87   0
  -3 -11  21    3.78    3.29   0
  -3  -8  19  244.87    6.22   0
  -3  -7  18   88.95    4.26   0
  -3  -6  17   -2.38    2.64   0
  -3  -5  16    8.21    2.44   0
  -3  -4  15   28.01    2.86   0
  -3   0   8    1.18    1.23   0
  -2 -12  21    0.72    2.91   0
  -2 -10  20    1.86    2.63   0
  -2  -9  19   14.57    3.11   0
  -2  -1  10  356.94    4.77   0
  -1 -13  21   -2.64    2.84   0
  -1 -11  20   10.34    3.09   0
  -1  -8  18   19.22    3.16   0
  -1  -7  17   38.95    3.27   0
  -1  -6  16  114.66    4.14   0
  -1  -5  15  123.95    4.07   0
  -1  -2  11  234.49    4.14   0
   0 -12  20    2.51    3.06   0
   0  -9  18   69.50    3.93   0
   0  -8  17   29.53    3.15   0
   0  -3  12  535.93    6.32   0
   0  -1   8  285.41    3.64   0
   1 -14  20   16.83    3.17   0
   1 -12  19   56.32    3.81   0
   1 -10  18   26.96    3.27   0
   1  -9  17   40.18    3.28   0
   1  -3  11  190.74    3.73   0
   2 -10  17   73.44    3.78   0
   2  -9  16   49.50    3.15   0
   2  -4  11   67.77    2.50   0
   3  -9  15   10.47    2.37   0
   3  -5  11  255.46    4.14   0
   3  -2   5   23.07    0.96   0
   4  -7  12  125.44    3.41   0
   5  -5   7   70.60    1.69   0
 -12 -10  19    1.18    3.06   0
 -12  -9  18   -2.37    3.40   0
 -12  -8  17   52.21    4.23   0
 -11  -9  19   30.69    3.71   0
 -11  -8  18  117.04    5.01   0
 -11  -7  17    2.37    3.01   0
 -11  -6  15   69.65    3.69   0
 -11  -5  14  202.34    5.24   0
 -10  -5  15   19.93    2.87   0
 -10  -4  13  268.44    5.35   0
 -10  -3  11   72.96    2.98   0
  -9  -9  20   79.69    4.55   0
  -9  -8  19   25.78    3.17   0
  -9  -6  17   76.27    3.94   0
  -9  -5  16   15.62    2.83   0
  -9  -3  13   -1.16    2.09   0
  -9  -2  10   85.00    2.85   0
  -8  -7  19   29.34    3.19   0
  -8  -6  18   -0.78    2.57   0
  -8  -3  14   33.72    2.85   0
  -8  -1   8  108.92    2.60   0
  -8  -1   9   39.26    2.20   0
  -7  -8  20   51.35    3.92   0
  -7  -7  19   31.25    3.50   0
  -7  -6  18    4.79    2.96   0
  -7  -4  16   39.46    3.25   0
  -7  -1  10  568.59    6.20   0
  -6  -8  20   63.21    4.01   0
  -6  -7  19  220.83    5.97   0
  -6  -6  18    9.50    3.09   0
  -6   0   8  130.64    2.77   0
  -5  -8  20    4.00    2.78   0
  -5  -7  19  252.16    6.27   0
  -5  -6  18   11.74    3.03   0
  -5  -5  17    2.41    2.76   0
  -5  -4  16  225.74    5.44   0
  -5  -3  15    8.22    2.40   0
  -5   0   9 1169.61    8.14   0
  -4 -10  21    1.68    3.05   0
  -4  -7  19   69.81    4.15   0
  -4  -6  18    5.69    2.83   0
  -4  -5  17    1.07    2.68   0
  -4  -4  16   16.98    2.86   0
  -4   0   9    1.38    1.36   0
  -3  -9  20    3.69    2.97   0
  -3  -2  13   86.85    3.38   0
  -3  -1  11    2.06    1.80   0
  -3   0   9 1216.01    8.14   0
  -2 -11  21    9.68    3.33   0
  -2  -8  19   27.37    3.42   0
  -2  -7  18   41.15    3.47   0
  -2  -6  17  124.52    4.31   0
  -2  -5  16  154.93    4.51   0
  -2  -4  15   19.70    2.73   0
  -2   0   8 1198.49    7.48   0
  -1 -12  21   -4.23    2.84   0
  -1  -9  19   18.31    3.15   0
  -1  -1  10 1025.29    7.73   0
  -1   0   7 2046.88    8.90   0
   0 -10  19   30.11    3.32   0
   0  -6  16   49.38    3.21   0
   0  -5  15  697.15    8.13   0
   0  -2  11  462.12    5.53   0
   0   0   5    1.39    0.66   0
   1 -13  20   32.36    3.50   0
   1 -11  19   57.11    3.97   0
   1  -6  15  193.75    4.65   0
   1  -1   7  402.22    3.87   0
   2 -11  18  326.89    6.67   0
   2  -7  15   60.23    3.32   0
   2  -3  10   53.45    2.07   0
   3  -4  10   14.24    1.60   0
   3  -3   8   27.52    1.33   0
   4  -6  11  103.04    2.82   0
   4  -4   8  296.41    3.47   0
 -11  -6  16    6.50    2.88   0
 -10  -9  20   21.35    3.58   0
 -10  -8  19   -2.61    2.74   0
 -10  -7  18   -0.18    3.12   0
 -10  -6  17   11.39    3.09   0
 -10  -5  16   31.07    3.14   0
 -10  -4  14   16.35    2.60   0
  -9  -8  20    5.69    3.02   0
  -9  -7  19    0.41    3.01   0
  -9  -6  18    4.24    3.15   0
  -9  -4  15   61.81    3.55   0
  -9  -2  11   23.09    2.23   0
  -8  -9  21   68.67    4.39   0
  -8  -8  20   63.97    4.34   0
  -8  -5  17   -0.03    2.75   0
  -8  -4  16   71.92    3.76   0
  -8  -1  10   33.74    2.32   0
  -7  -9  21   55.38    3.93   0
  -7  -3  15  414.13    6.75   0
  -7  -1  11  115.41    3.34   0
  -7   0   5  695.92    4.78   0
  -7   0   6    0.14    0.94   0
  -7   0   7 1361.87    7.77   0
  -6  -9  21    2.97    2.84   0
  -6  -2  14   75.35    3.28   0
  -6  -1  12   63.18    2.97   0
  -6   0   9    2.11    1.35   0
  -5  -9  21   41.50    3.81   0
  -5  -2  14  343.77    5.98   0
  -5  -1  12  621.91    7.10   0
  -4  -9  21  243.78    6.48   0
  -4  -8  20   38.56    3.84   0
  -4  -3  15   -2.07    2.16   0
  -4  -1  12    5.76    2.04   0
  -3 -10  21  136.82    5.42   0
  -3  -7  19    8.20    3.16   0
  -3  -6  18   70.64    3.94   0
  -3  -5  17  128.53    4.54   0
  -3  -4  16   67.67    3.58   0
  -3  -1  12   23.31    2.20   0
  -2  -9  20   25.73    3.41   0
  -2  -2  13   86.41    3.31   0
  -2  -1  11  133.05    3.41   0
  -1 -10  20    5.28    2.90   0
  -1  -7  18   81.66    4.08   0
  -1  -6  17   79.74    3.87   0
  -1  -5  16  117.40    4.18   0
  -1  -4  15  302.18    5.69   0
  -1  -2  12   35.39    2.36   0
  -1   0   8   -0.50    1.03   0
   0 -13  21   25.12    3.23   0
   0 -11  20    7.64    3.04   0
   0  -8  18  111.47    4.44   0
   0  -7  17  111.28    4.29   0
   0  -3  13  312.69    5.28   0
   0  -1   9   30.09    1.75   0
   0   0   6  261.70    2.94   0
   1 -12  20   32.04    3.61   0
   1  -9  18  227.50    5.69   0
   1  -8  17  197.34    5.20   0
   1  -4  13  309.19    5.17   0
   1  -2  10    6.52    1.54   0
   2  -8  16   60.10    3.28   0
   2  -4  12  238.28    4.30   0
   2  -1   5  605.68    3.77   0
   3  -8  15   10.96    2.34   0
   3  -6  13    4.28    1.91   0
   3  -2   6  341.71    3.13   0
   4  -5  10   54.32    1.99   0
   4  -3   6  651.32    4.16   0
   5  -5   8  541.62    4.53   0
 -12  -9  19   32.45    3.80   0
 -12  -8  18    2.64    3.16   0
 -12  -7  17   13.87    3.32   0
 -11  -8  19   16.64    3.43   0
 -11  -7  18    4.90    3.10   0
 -11  -6  17  271.17    6.45   0
 -11  -5  15  262.32    5.86   0
 -11  -4  13    5.27    2.58   0
 -10  -8  20   28.44    3.69   0
 -10  -7  19    8.02    3.12   0
 -10  -6  18    3.75    2.71   0
 -10  -4  15  186.37    5.02   0
 -10  -3  13   21.36    2.52   0
  -9  -5  17   53.93    3.50   0
  -9  -4  16   59.69    3.58   0
  -9  -3  14   35.77    2.84   0
  -9  -1   7   42.71    1.81   0
  -8  -7  20   -3.50    2.89   0
  -8  -6  19  137.91    5.14   0
  -8  -5  18    8.05    3.01   0
  -8  -3  15  188.54    4.95   0
  -8  -1  11  127.81    3.49   0
  -7  -8  21   -1.77    2.99   0
  -7  -7  20   18.17    3.29   0
  -7  -6  19   71.06    4.20   0
  -7  -5  18   33.07    3.45   0
  -7  -4  17  200.10    5.39   0
  -7  -2  14   86.20    3.58   0
  -7  -1  12  500.11    6.48   0
  -7   0   4    0.94    0.69   0
  -7   0   8    1.83    1.13   0
  -6  -8  21   16.60    3.32   0
  -6  -7  20  106.77    4.68   0
  -6  -6  19    2.22    2.64   0
  -6  -5  18   67.13    3.79   0
  -6  -4  17    2.14    2.75   0
  -6  -3  16  311.99    6.19   0
  -6   0  10  252.42    4.29   0
  -5  -8  21   14.94    3.13   0
  -5  -7  20    9.08    2.96   0
  -5  -6  19   28.27    3.48   0
  -5  -5  18   68.35    3.87   0
  -5  -4  17   79.33    3.94   0
  -5  -3  16   88.48    3.90   0
  -4  -7  20  115.00    4.72   0
  -4  -6  19  235.68    6.15   0
  -4  -5  18    0.57    2.73   0
  -4  -3  16   43.72    3.11   0
  -4   0  10  573.72    5.99   0
  -4   1   6  793.24    5.43   0
  -3  -9  21   14.55    3.48   0
  -3  -8  20   40.68    3.49   0
  -3   0  10   -0.66    1.44   0
  -3   1   4  394.86    3.08   0
  -3   1   5  166.24    2.30   0
  -2 -10  21   14.08    3.27   0
  -2  -7  19    7.35    2.99   0
  -2  -6  18  101.84    4.33   0
  -2  -5  17   58.49    3.58   0
  -2  -4  16  341.16    6.30   0
  -2  -3  15  152.94    4.41   0
  -1 -11  21    5.69    3.07   0
  -1  -9  20   46.42    3.83   0
[truncated: 495,545 more chars]
