# Supplementary material for: Stimuli Responsive Silylene: Electromerism Induced Reversible Switching Between Mono‐ and Bis‐Silylene
Source: Angew Chem Int Ed Engl. 2022 Oct 21;61(47):e202211115. doi: 10.1002/anie.202211115 (PMC9828679; doi:10.1002/anie.202211115)
Supplement: Supplementary file 4 — Supporting Information [file ANIE-61-0-s003.cif]

data_ry533
_audit_creation_date               2022-03-23
_audit_creation_method
;
Olex2 1.5
(compiled 2021.12.09 svn.r5202d8cf for OlexSys, GUI svn.r6439)
;
_shelx_SHELXL_version_number       '2018/3'
#==============================================================================

_publ_requested_journal             'Angew. Chem.'       
_publ_contact_author
;
      Prof. Dr. Peter W. Roesky
      Karlsruher Institut fuer Technologie (KIT), CS
      Institut fuer Anorganische Chemie (AOC)
      Lehrstuhl fuer Anorganische Funktionsmaterialien
      Engesserstr. 15, Geb. 30.45
      76131 Karlsruhe 
      Bundesrepublik Deutschland
;
_publ_contact_letter
;
;
_publ_requested_coeditor_name    
;
;
_publ_contact_author_phone        '+49 721 60846117'
_publ_contact_author_fax          '+49 721 60844854'
_publ_contact_author_email        roesky@kit.edu
loop_
_publ_author_name
_publ_author_address
     'Roesky, Peter W.'
;     Karlsruher Institut fuer Technologie (KIT), CS 
      Institut fuer Anorganische Chemie (AOC)
      Engesserstr. 15, Geb. 30.45
      76131 Karlsruhe 
      Bundesrepublik Deutschland
;
     'Gamer, Michael T.'
;     Karlsruher Institut fuer Technologie (KIT), CS
      Institut fuer Anorganische Chemie (AOC)
      Engesserstr. 15, Geb. 30.45
      76131 Karlsruhe 
      Bundesrepublik Deutschland
;
_publ_section_title
;
;
_publ_section_abstract
;
;
_publ_section_experimental
;
;
_publ_section_comment
;
;
_publ_section_references
;
Sheldrick, G.M. (2008), Acta Cryst. A64, 112-122
Sheldrick, G.M. (2015), Acta Cryst. A71, 3-8.
Sheldrick, G.M. (2015), Acta Cryst. C71, 3-8.

Dolomanov, O.V., Bourhis, L.J., Gildea, R.J., Howard, J.A.K. & Puschmann, H.
 (2009), J. Appl. Cryst. 42, 339-341.

Spek, A.L. (2009), Acta Cryst. D65, 148-155.
Spek, A.L. (2015), Acta Cryst. C71, 9-18.
;
_publ_section_figure_captions
;
;

#==============================================================================

_chemical_name_common              ?
_chemical_name_systematic          ?
_chemical_formula_moiety          
 'C42 H63 Cu I N5 Si2, 2(C7 H8), 0.5[C7H8], 0.5[C5H12]'
_chemical_formula_sum              'C56 H79 Cu I N5 Si2'
_chemical_formula_weight           1068.86
_chemical_melting_point            ?
loop_
  _atom_type_symbol
  _atom_type_description
  _atom_type_scat_dispersion_real
  _atom_type_scat_dispersion_imag
  _atom_type_scat_source
 'C' 'C' 0.0033 0.0016 'International Tables Vol C Tables 4.2.6.8 and 6.1.1.4'
 'H' 'H' 0.0000 0.0000 'International Tables Vol C Tables 4.2.6.8 and 6.1.1.4'
 'Cu' 'Cu' 0.3201 1.2651 'International Tables Vol C Tables 4.2.6.8 and 6.1.1.4'
 'I' 'I' -0.4742 1.8119 'International Tables Vol C Tables 4.2.6.8 and 6.1.1.4'
 'N' 'N' 0.0061 0.0033 'International Tables Vol C Tables 4.2.6.8 and 6.1.1.4'
 'Si' 'Si' 0.0817 0.0704 'International Tables Vol C Tables 4.2.6.8 and 6.1.1.4'

_shelx_space_group_comment
;
The symmetry employed for this shelxl refinement is uniquely defined
by the following loop, which should always be used as a source of
symmetry information in preference to the above space-group names.
They are only intended as comments.
;
_space_group_crystal_system        'monoclinic'
_space_group_IT_number             15
_space_group_name_H-M_alt          'I 1 2/a 1'
_space_group_name_Hall             '-I 2ya'
loop_
  _space_group_symop_operation_xyz
 'x, y, z'
 '-x+1/2, y, -z'
 'x+1/2, y+1/2, z+1/2'
 '-x+1, y+1/2, -z+1/2'
 '-x, -y, -z'
 'x-1/2, -y, z'
 '-x+1/2, -y+1/2, -z+1/2'
 'x, -y+1/2, z+1/2'

_cell_length_a                     21.101(2)
_cell_length_b                     14.1031(10)
_cell_length_c                     22.130(2)
_cell_angle_alpha                  90
_cell_angle_beta                   111.975(8)
_cell_angle_gamma                  90
_cell_volume                       6107.2(11)
_cell_formula_units_Z              4
_cell_measurement_reflns_used      11725
_cell_measurement_temperature      150
_cell_measurement_theta_max        26.58
_cell_measurement_theta_min        2.56
_shelx_estimated_absorpt_T_max     ?
_shelx_estimated_absorpt_T_min     ?
_exptl_absorpt_coefficient_mu      0.938
_exptl_absorpt_correction_T_max    1.0000
_exptl_absorpt_correction_T_min    0.5941
_exptl_absorpt_correction_type     multi-scan
_exptl_absorpt_process_details
;
STOE LANA, absorption correction by scaling of reflection intensities.
J. Koziskova, F. Hahn, J. Richter, J. Kozisek, "Comparison of different
absorption corrections on the model structure of tetrakis(\m~2~-acetato)-
diaqua-di-copper(II)", Acta Chimica Slovaca, vol. 9, no. 2, 2016, pp. 136 - 140.
;
_exptl_absorpt_special_details     ?
_exptl_crystal_colour              orange
_exptl_crystal_colour_primary      orange
_exptl_crystal_density_diffrn      1.162
_exptl_crystal_density_meas        ?
_exptl_crystal_density_method      'not measured'
_exptl_crystal_description         prism
_exptl_crystal_F_000               2240
_exptl_crystal_size_max            0.252
_exptl_crystal_size_mid            0.186
_exptl_crystal_size_min            0.119
_exptl_transmission_factor_max     ?
_exptl_transmission_factor_min     ?
_diffrn_reflns_av_R_equivalents    0.0192
_diffrn_reflns_av_unetI/netI       0.0125
_diffrn_reflns_Laue_measured_fraction_full  0.999
_diffrn_reflns_Laue_measured_fraction_max  0.987
_diffrn_reflns_limit_h_max         28
_diffrn_reflns_limit_h_min         -28
_diffrn_reflns_limit_k_max         19
_diffrn_reflns_limit_k_min         -19
_diffrn_reflns_limit_l_max         30
_diffrn_reflns_limit_l_min         -30
_diffrn_reflns_number              43658
_diffrn_reflns_point_group_measured_fraction_full  0.999
_diffrn_reflns_point_group_measured_fraction_max  0.987
_diffrn_reflns_theta_full          25.242
_diffrn_reflns_theta_max           29.268
_diffrn_reflns_theta_min           1.752
_diffrn_ambient_temperature        150
_diffrn_detector                   'image plate (34 cm diameter)'
_diffrn_detector_area_resol_mean   6.67
_diffrn_detector_type              'STOE Imaging Plate'
_diffrn_measured_fraction_theta_full  0.999
_diffrn_measured_fraction_theta_max  0.987
_diffrn_measurement_details
;
 336 frames, detector distance = 100 mm
;
_diffrn_measurement_device         '2-circle diffractometer'
_diffrn_measurement_device_type    'STOE IPDS II'
_diffrn_measurement_method         'rotation method, \w scans'
_diffrn_radiation_collimation      '0.5 mm diameter, multiple pinhole'
_diffrn_radiation_monochromator    'plane graphite'
_diffrn_radiation_polarisn_norm    0
_diffrn_radiation_probe            x-ray
_diffrn_radiation_type             'Mo K\a'
_diffrn_radiation_wavelength       0.71073
_diffrn_source                    
 'sealed X-ray tube, 12 x 0.4 mm long-fine focus'
_diffrn_source_current             40
_diffrn_source_power               2.000
_diffrn_source_voltage             50
_reflns_Friedel_coverage           0.000
_reflns_Friedel_fraction_full      .
_reflns_Friedel_fraction_max       .
_reflns_number_gt                  7014
_reflns_number_total               8231
_reflns_special_details
;
 Reflections were merged by SHELXL according to the crystal
 class for the calculation of statistics and refinement.
 
 Structure factors included contributions from the .fab file.
 
 _reflns_Friedel_fraction is defined as the number of unique
 Friedel pairs measured divided by the number that would be
 possible theoretically, ignoring centric projections and
 systematic absences.
;
_reflns_threshold_expression       'I > 2\s(I)'
_computing_cell_refinement
;
X-Area Recipe 1.34.0.0 (STOE, 2019)
;
_computing_data_collection
;
X-Area WinXpose 2.0.22.0 (STOE, 2016)
;
_computing_data_reduction
;
X-Area Integrate 1.78.0.0 (STOE, 2020)
X-Area LANA 1.78.0.0 (STOE, 2020)
;
_computing_molecular_graphics      'Olex2 1.5 (Dolomanov et al., 2009)'
_computing_publication_material
;
STOE & Cie GmbH, X-Area, software package for collecting single-crystal or
multi-domain crystal data on STOE area-detector diffractometers, for image 
processing, for the correction and scaling of reflection intensities and 
for outlier rejection, version 1.89, Darmstadt 2020
;
_computing_structure_refinement    'SHELXL 2018/3 (Sheldrick, 2015)'
_computing_structure_solution      'SHELXT  (Sheldrick, 2015)'
_refine_diff_density_max           1.572
_refine_diff_density_min           -0.590
_refine_diff_density_rms           0.063
_refine_ls_extinction_coef         .
_refine_ls_extinction_method       none
_refine_ls_goodness_of_fit_ref     1.041
_refine_ls_hydrogen_treatment      constr
_refine_ls_matrix_type             full
_refine_ls_number_parameters       305
_refine_ls_number_reflns           8231
_refine_ls_number_restraints       99
_refine_ls_R_factor_all            0.0397
_refine_ls_R_factor_gt             0.0324
_refine_ls_restrained_S_all        1.081
_refine_ls_shift/su_max            0.001
_refine_ls_shift/su_mean           0.000
_refine_ls_structure_factor_coef   Fsqd
_refine_ls_weighting_details      
 'w=1/[\s^2^(Fo^2^)+(0.0493P)^2^+7.0584P] where P=(Fo^2^+2Fc^2^)/3'
_refine_ls_weighting_scheme        calc
_refine_ls_wR_factor_gt            0.0871
_refine_ls_wR_factor_ref           0.0916
_refine_special_details            ?
_olex2_refinement_description
;
1. Fixed Uiso
 At 1.2 times of:
  All C(H) groups
 At 1.5 times of:
  All C(H,H,H) groups
2. Uiso/Uaniso restraints and constraints
C24 \\sim C29 \\sim H29 \\sim C27 \\sim H27 \\sim C25 \\sim H25 \\sim C26 \\sim
C28 \\sim C23 \\sim H23A \\sim H23B \\sim H23C: within 2A with sigma of 0.01
and sigma for terminal atoms of 0.02 within 2A
3.a Ternary CH refined with riding coordinates:
 C5(H5)
3.b Aromatic/amide H refined with riding coordinates:
 C4(H4), C3(H3), C14(H14), C10(H10), C13(H13), C12(H12), C11(H11), C29(H29),
 C27(H27), C25(H25), C26(H26), C28(H28)
3.c Idealised Me refined as rotating group:
 C7(H7A,H7B,H7C), C16(H16A,H16B,H16C), C17(H17A,H17B,H17C), C18(H18A,H18B,
 H18C), C6(H6A,H6B,H6C), C22(H22A,H22B,H22C), C21(H21A,H21B,H21C), C20(H20A,
 H20B,H20C), C23(H23A,H23B,H23C)
;
_atom_sites_solution_hydrogens     geom
_atom_sites_solution_primary       dual
_atom_sites_solution_secondary     ?
loop_
  _atom_site_label
  _atom_site_type_symbol
  _atom_site_fract_x
  _atom_site_fract_y
  _atom_site_fract_z
  _atom_site_U_iso_or_equiv
  _atom_site_adp_type
  _atom_site_occupancy
  _atom_site_site_symmetry_order
  _atom_site_calc_flag
  _atom_site_refinement_flags_posn
  _atom_site_refinement_flags_adp
  _atom_site_refinement_flags_occupancy
  _atom_site_disorder_assembly
  _atom_site_disorder_group
 I I 0.750000 0.80459(2) 0.500000 0.04750(7) Uani 1 2 d S T P . .
 Cu Cu 0.750000 0.62913(2) 0.500000 0.02949(8) Uani 1 2 d S T P . .
 Si Si 0.74175(2) 0.49664(3) 0.43778(2) 0.02086(9) Uani 1 1 d . . . . .
 N1 N 0.750000 0.41142(12) 0.500000 0.0198(3) Uani 1 2 d S T P . .
 N2 N 0.80829(7) 0.50241(9) 0.40019(6) 0.0225(2) Uani 1 1 d . . . . .
 N3 N 0.70716(7) 0.44600(9) 0.35610(6) 0.0233(3) Uani 1 1 d . . . . .
 C1 C 0.750000 0.30857(14) 0.500000 0.0207(4) Uani 1 2 d S T P . .
 C8 C 0.76028(8) 0.47854(10) 0.34253(7) 0.0226(3) Uani 1 1 d . . . . .
 C9 C 0.76046(9) 0.49657(11) 0.27640(8) 0.0262(3) Uani 1 1 d . . . . .
 C2 C 0.69779(8) 0.25641(11) 0.51142(7) 0.0232(3) Uani 1 1 d . . . . .
 C5 C 0.63945(9) 0.30041(11) 0.52611(9) 0.0283(3) Uani 1 1 d . . . . .
 H5 H 0.642389 0.369491 0.523168 0.034 Uiso 1 1 calc R U . . .
 C4 C 0.750000 0.10717(17) 0.500000 0.0333(5) Uani 1 2 d S T P . .
 H4 H 0.749999 0.041228 0.499999 0.040 Uiso 1 2 calc R U P . .
 C3 C 0.69926(9) 0.15718(11) 0.51111(9) 0.0292(3) Uani 1 1 d . . . . .
 H3 H 0.664881 0.123891 0.518646 0.035 Uiso 1 1 calc R U . . .
 C19 C 0.64272(9) 0.39904(12) 0.31529(8) 0.0302(3) Uani 1 1 d . . . . .
 C14 C 0.78538(10) 0.42963(12) 0.24508(8) 0.0325(4) Uani 1 1 d . . . . .
 H14 H 0.803614 0.373042 0.265937 0.039 Uiso 1 1 calc R U . . .
 C15 C 0.86948(9) 0.56407(12) 0.41396(8) 0.0274(3) Uani 1 1 d . . . . .
 C10 C 0.73324(11) 0.58116(13) 0.24489(9) 0.0383(4) Uani 1 1 d . . . . .
 H10 H 0.715804 0.625961 0.265374 0.046 Uiso 1 1 calc R U . . .
 C7 C 0.64577(11) 0.27489(13) 0.59566(10) 0.0366(4) Uani 1 1 d . . . . .
 H7A H 0.643364 0.207300 0.599498 0.055 Uiso 1 1 calc R U . . .
 H7B H 0.609145 0.304025 0.604697 0.055 Uiso 1 1 calc R U . . .
 H7C H 0.688740 0.297403 0.626234 0.055 Uiso 1 1 calc R U . . .
 C16 C 0.90593(10) 0.56498(14) 0.48817(9) 0.0366(4) Uani 1 1 d . . . . .
 H16A H 0.875620 0.589549 0.507661 0.055 Uiso 1 1 calc R U . . .
 H16B H 0.945830 0.604396 0.499930 0.055 Uiso 1 1 calc R U . . .
 H16C H 0.919194 0.501573 0.503450 0.055 Uiso 1 1 calc R U . . .
 C17 C 0.84951(11) 0.66584(13) 0.39027(10) 0.0361(4) Uani 1 1 d . . . . .
 H17A H 0.830864 0.666934 0.343501 0.054 Uiso 1 1 calc R U . . .
 H17B H 0.889219 0.705721 0.406093 0.054 Uiso 1 1 calc R U . . .
 H17C H 0.815921 0.688622 0.406380 0.054 Uiso 1 1 calc R U . . .
 C13 C 0.78311(12) 0.44716(15) 0.18230(9) 0.0431(5) Uani 1 1 d . . . . .
 H13 H 0.799182 0.401862 0.161007 0.052 Uiso 1 1 calc R U . . .
 C18 C 0.91724(10) 0.52347(15) 0.38274(10) 0.0383(4) Uani 1 1 d . . . . .
 H18A H 0.929026 0.459399 0.397239 0.057 Uiso 1 1 calc R U . . .
 H18B H 0.958013 0.561197 0.395231 0.057 Uiso 1 1 calc R U . . .
 H18C H 0.894652 0.524354 0.336181 0.057 Uiso 1 1 calc R U . . .
 C6 C 0.56935(10) 0.26833(15) 0.47782(12) 0.0417(4) Uani 1 1 d . . . . .
 H6A H 0.565956 0.281548 0.434157 0.062 Uiso 1 1 calc R U . . .
 H6B H 0.534063 0.301911 0.486453 0.062 Uiso 1 1 calc R U . . .
 H6C H 0.564135 0.201453 0.482601 0.062 Uiso 1 1 calc R U . . .
 C22 C 0.61085(11) 0.43784(19) 0.24648(10) 0.0490(5) Uani 1 1 d . . . . .
 H22A H 0.605739 0.505321 0.248125 0.074 Uiso 1 1 calc R U . . .
 H22B H 0.566831 0.409294 0.224777 0.074 Uiso 1 1 calc R U . . .
 H22C H 0.639817 0.423444 0.223033 0.074 Uiso 1 1 calc R U . . .
 C12 C 0.75703(14) 0.53162(16) 0.15181(10) 0.0505(6) Uani 1 1 d . . . . .
 H12 H 0.756194 0.543570 0.110186 0.061 Uiso 1 1 calc R U . . .
 C11 C 0.73223(14) 0.59834(15) 0.18266(10) 0.0520(6) Uani 1 1 d . . . . .
 H11 H 0.714713 0.655197 0.161799 0.062 Uiso 1 1 calc R U . . .
 C21 C 0.59342(11) 0.4152(2) 0.35017(11) 0.0540(6) Uani 1 1 d . . . . .
 H21A H 0.613995 0.393471 0.394371 0.081 Uiso 1 1 calc R U . . .
 H21B H 0.551899 0.380776 0.328192 0.081 Uiso 1 1 calc R U . . .
 H21C H 0.583375 0.481668 0.349890 0.081 Uiso 1 1 calc R U . . .
 C20 C 0.65744(14) 0.29338(15) 0.31435(16) 0.0598(7) Uani 1 1 d . . . . .
 H20A H 0.689281 0.283389 0.293330 0.090 Uiso 1 1 calc R U . . .
 H20B H 0.615705 0.260220 0.290907 0.090 Uiso 1 1 calc R U . . .
 H20C H 0.676614 0.269979 0.358235 0.090 Uiso 1 1 calc R U . . .
 C24 C 0.50010(14) 0.6479(2) 0.21816(16) 0.0653(7) Uani 1 1 d . U . . .
 C29 C 0.54684(15) 0.7060(2) 0.20822(17) 0.0677(8) Uani 1 1 d . U . . .
 H29 H 0.549173 0.708485 0.167113 0.081 Uiso 1 1 calc R U . . .
 C27 C 0.58928(19) 0.7486(4) 0.31630(19) 0.0947(11) Uani 1 1 d . U . . .
 H27 H 0.623741 0.776811 0.351298 0.114 Uiso 1 1 calc R U . . .
 C25 C 0.49695(18) 0.6447(3) 0.27975(18) 0.0818(10) Uani 1 1 d . U . . .
 H25 H 0.464876 0.606810 0.287770 0.098 Uiso 1 1 calc R U . . .
 C26 C 0.5430(3) 0.6995(3) 0.3293(2) 0.1049(13) Uani 1 1 d . U . . .
 H26 H 0.540957 0.701302 0.370515 0.126 Uiso 1 1 calc R U . . .
 C28 C 0.5911(2) 0.7615(3) 0.2580(2) 0.0930(11) Uani 1 1 d . U . . .
 H28 H 0.620426 0.805181 0.250591 0.112 Uiso 1 1 calc R U . . .
 C23 C 0.45412(19) 0.5892(3) 0.1638(2) 0.0920(11) Uani 1 1 d . U . . .
 H23A H 0.414019 0.625026 0.139433 0.138 Uiso 1 1 calc R U . . .
 H23B H 0.441105 0.533301 0.181154 0.138 Uiso 1 1 calc R U . . .
 H23C H 0.477484 0.571144 0.135809 0.138 Uiso 1 1 calc R U . . .

loop_
  _atom_site_aniso_label
  _atom_site_aniso_U_11
  _atom_site_aniso_U_22
  _atom_site_aniso_U_33
  _atom_site_aniso_U_23
  _atom_site_aniso_U_13
  _atom_site_aniso_U_12
 I 0.09761(18) 0.01610(8) 0.03866(10) 0.000 0.03683(10) 0.000
 Cu 0.04490(18) 0.01604(12) 0.03472(16) 0.000 0.02315(13) 0.000
 Si 0.0277(2) 0.01701(18) 0.01981(18) 0.00045(14) 0.01107(15) 0.00047(14)
 N1 0.0241(8) 0.0171(8) 0.0195(8) 0.000 0.0097(7) 0.000
 N2 0.0278(6) 0.0207(6) 0.0212(6) 0.0003(4) 0.0117(5) -0.0015(5)
 N3 0.0273(6) 0.0222(6) 0.0196(6) 0.0003(5) 0.0080(5) 0.0000(5)
 C1 0.0267(10) 0.0180(9) 0.0179(9) 0.000 0.0091(8) 0.000
 C8 0.0310(7) 0.0166(6) 0.0213(7) 0.0016(5) 0.0111(6) 0.0039(5)
 C9 0.0364(8) 0.0228(7) 0.0203(7) 0.0030(5) 0.0119(6) 0.0026(6)
 C2 0.0272(7) 0.0202(7) 0.0236(7) -0.0017(5) 0.0111(6) -0.0023(5)
 C5 0.0282(8) 0.0227(7) 0.0378(9) -0.0029(6) 0.0167(7) -0.0028(6)
 C4 0.0470(14) 0.0170(10) 0.0429(14) 0.000 0.0249(12) 0.000
 C3 0.0382(9) 0.0204(7) 0.0353(9) -0.0017(6) 0.0208(7) -0.0054(6)
 C19 0.0279(8) 0.0293(8) 0.0276(8) -0.0003(6) 0.0038(6) -0.0013(6)
 C14 0.0482(10) 0.0273(8) 0.0251(8) 0.0047(6) 0.0173(7) 0.0077(7)
 C15 0.0314(8) 0.0245(7) 0.0295(8) 0.0002(6) 0.0150(7) -0.0053(6)
 C10 0.0607(12) 0.0251(8) 0.0297(9) 0.0053(7) 0.0174(8) 0.0105(8)
 C7 0.0461(10) 0.0322(9) 0.0418(10) -0.0077(7) 0.0284(9) -0.0075(7)
 C16 0.0352(9) 0.0403(10) 0.0322(9) -0.0013(7) 0.0101(7) -0.0149(8)
 C17 0.0509(11) 0.0245(8) 0.0390(10) 0.0019(7) 0.0241(8) -0.0059(7)
 C13 0.0680(14) 0.0409(10) 0.0284(9) 0.0003(7) 0.0273(9) 0.0079(9)
 C18 0.0355(9) 0.0394(10) 0.0469(11) -0.0040(8) 0.0235(8) -0.0040(8)
 C6 0.0299(9) 0.0356(10) 0.0564(12) 0.0038(9) 0.0126(9) -0.0038(7)
 C22 0.0378(11) 0.0690(15) 0.0299(9) 0.0066(9) 0.0007(8) -0.0035(10)
 C12 0.0866(17) 0.0447(12) 0.0243(9) 0.0081(8) 0.0255(10) 0.0030(11)
 C11 0.0909(18) 0.0319(10) 0.0308(10) 0.0131(8) 0.0199(11) 0.0110(10)
 C21 0.0329(10) 0.0882(19) 0.0390(11) -0.0025(11) 0.0110(9) -0.0162(11)
 C20 0.0511(13) 0.0307(10) 0.0761(18) -0.0091(10) -0.0008(12) -0.0079(9)
 C24 0.0554(14) 0.0693(17) 0.0818(18) 0.0292(14) 0.0377(13) 0.0328(12)
 C29 0.0600(15) 0.0813(19) 0.0722(18) 0.0311(14) 0.0369(14) 0.0275(14)
 C27 0.0681(19) 0.130(3) 0.068(2) 0.037(2) 0.0054(16) 0.022(2)
 C25 0.0811(19) 0.098(2) 0.084(2) 0.0479(18) 0.0518(17) 0.0436(17)
 C26 0.126(3) 0.125(3) 0.066(2) 0.044(2) 0.039(2) 0.059(2)
 C28 0.077(2) 0.106(3) 0.097(3) 0.039(2) 0.0343(19) 0.0278(19)
 C23 0.082(2) 0.086(2) 0.121(3) 0.013(2) 0.052(2) 0.0244(19)

_geom_special_details
;
 All esds (except the esd in the dihedral angle between two l.s. planes)
 are estimated using the full covariance matrix.  The cell esds are taken
 into account individually in the estimation of esds in distances, angles
 and torsion angles; correlations between esds in cell parameters are only
 used when they are defined by crystal symmetry.  An approximate (isotropic)
 treatment of cell esds is used for estimating esds involving l.s. planes.
;
loop_
  _geom_bond_atom_site_label_1
  _geom_bond_atom_site_label_2
  _geom_bond_distance
  _geom_bond_site_symmetry_2
  _geom_bond_publ_flag
 I Cu 2.4746(4) . ?
 Cu Si 2.2887(5) . ?
 Cu Si 2.2887(5) 2_656 ?
 Si Si 2.6432(9) 2_656 ?
 Si N1 1.7863(12) . ?
 Si N2 1.8828(14) . ?
 Si N3 1.8228(14) . ?
 Si C8 2.2970(2) . ?
 N1 C1 1.451(3) . ?
 N2 C8 1.342(2) . ?
 N2 C15 1.490(2) . ?
 N3 C8 1.345(2) . ?
 N3 C19 1.478(2) . ?
 C1 C2 1.4240(2) . ?
 C1 C2 1.4240(2) 2_656 ?
 C8 C9 1.487(2) . ?
 C9 C14 1.386(2) . ?
 C9 C10 1.393(2) . ?
 C2 C5 1.519(2) . ?
 C2 C3 1.400(2) . ?
 C5 H5 0.9800 . ?
 C5 C7 1.537(3) . ?
 C5 C6 1.534(3) . ?
 C4 H4 0.9300 . ?
 C4 C3 1.379(2) . ?
 C4 C3 1.379(2) 2_656 ?
 C3 H3 0.9300 . ?
 C19 C22 1.518(3) . ?
 C19 C21 1.527(3) . ?
 C19 C20 1.524(3) . ?
 C14 H14 0.9300 . ?
 C14 C13 1.394(2) . ?
 C15 C16 1.531(2) . ?
 C15 C17 1.532(2) . ?
 C15 C18 1.530(2) . ?
 C10 H10 0.9300 . ?
 C10 C11 1.391(3) . ?
 C7 H7A 0.9600 . ?
 C7 H7B 0.9600 . ?
 C7 H7C 0.9600 . ?
 C16 H16A 0.9600 . ?
 C16 H16B 0.9600 . ?
 C16 H16C 0.9600 . ?
 C17 H17A 0.9600 . ?
 C17 H17B 0.9600 . ?
 C17 H17C 0.9600 . ?
 C13 H13 0.9300 . ?
 C13 C12 1.378(3) . ?
 C18 H18A 0.9600 . ?
 C18 H18B 0.9600 . ?
 C18 H18C 0.9600 . ?
 C6 H6A 0.9600 . ?
 C6 H6B 0.9600 . ?
 C6 H6C 0.9600 . ?
 C22 H22A 0.9600 . ?
 C22 H22B 0.9600 . ?
 C22 H22C 0.9600 . ?
 C12 H12 0.9300 . ?
 C12 C11 1.376(3) . ?
 C11 H11 0.9300 . ?
 C21 H21A 0.9600 . ?
 C21 H21B 0.9600 . ?
 C21 H21C 0.9600 . ?
 C20 H20A 0.9600 . ?
 C20 H20B 0.9600 . ?
 C20 H20C 0.9600 . ?
 C24 C29 1.361(4) . ?
 C24 C25 1.390(4) . ?
 C24 C23 1.483(5) . ?
 C29 H29 0.9300 . ?
 C29 C28 1.389(6) . ?
 C27 H27 0.9300 . ?
 C27 C26 1.314(6) . ?
 C27 C28 1.318(6) . ?
 C25 H25 0.9300 . ?
 C25 C26 1.395(6) . ?
 C26 H26 0.9300 . ?
 C28 H28 0.9300 . ?
 C23 H23A 0.9600 . ?
 C23 H23B 0.9600 . ?
 C23 H23C 0.9600 . ?

loop_
  _geom_angle_atom_site_label_1
  _geom_angle_atom_site_label_2
  _geom_angle_atom_site_label_3
  _geom_angle
  _geom_angle_site_symmetry_1
  _geom_angle_site_symmetry_3
  _geom_angle_publ_flag
 Si Cu I 144.729(11) 2_656 . ?
 Si Cu I 144.729(11) . . ?
 Si Cu Si 70.54(2) 2_656 . ?
 Cu Si Si 54.728(12) . 2_656 ?
 Cu Si C8 129.93(4) . . ?
 N1 Si Cu 97.01(4) . . ?
 N1 Si Si 42.28(4) . 2_656 ?
 N1 Si N2 119.74(5) . . ?
 N1 Si N3 112.84(6) . . ?
 N1 Si C8 129.16(6) . . ?
 N2 Si Cu 109.22(4) . . ?
 N2 Si Si 129.13(5) . 2_656 ?
 N2 Si C8 35.73(6) . . ?
 N3 Si Cu 145.95(5) . . ?
 N3 Si Si 151.75(5) . 2_656 ?
 N3 Si N2 70.53(6) . . ?
 N3 Si C8 35.81(6) . . ?
 C8 Si Si 162.67(5) . 2_656 ?
 Si N1 Si 95.44(9) 2_656 . ?
 C1 N1 Si 132.28(4) . 2_656 ?
 C1 N1 Si 132.28(4) . . ?
 C8 N2 Si 89.24(10) . . ?
 C8 N2 C15 128.97(13) . . ?
 C15 N2 Si 131.84(10) . . ?
 C8 N3 Si 91.72(10) . . ?
 C8 N3 C19 132.03(14) . . ?
 C19 N3 Si 135.80(11) . . ?
 C2 C1 N1 121.11(9) 2_656 . ?
 C2 C1 N1 121.11(9) . . ?
 C2 C1 C2 117.80(2) 2_656 . ?
 N2 C8 Si 55.03(8) . . ?
 N2 C8 N3 105.60(13) . . ?
 N2 C8 C9 127.88(14) . . ?
 N3 C8 Si 52.47(7) . . ?
 N3 C8 C9 125.98(14) . . ?
 C9 C8 Si 161.46(11) . . ?
 C14 C9 C8 121.12(14) . . ?
 C14 C9 C10 119.71(15) . . ?
 C10 C9 C8 119.14(15) . . ?
 C1 C2 C5 124.75(14) . . ?
 C3 C2 C1 119.72(15) . . ?
 C3 C2 C5 115.52(14) . . ?
 C2 C5 H5 108.4 . . ?
 C2 C5 C7 110.20(15) . . ?
 C2 C5 C6 112.21(15) . . ?
 C7 C5 H5 108.4 . . ?
 C6 C5 H5 108.4 . . ?
 C6 C5 C7 109.17(15) . . ?
 C3 C4 H4 120.8 2_656 . ?
 C3 C4 H4 120.8 . . ?
 C3 C4 C3 118.5(2) . 2_656 ?
 C2 C3 H3 118.9 . . ?
 C4 C3 C2 122.20(2) . . ?
 C4 C3 H3 118.9 . . ?
 N3 C19 C22 114.36(15) . . ?
 N3 C19 C21 105.61(15) . . ?
 N3 C19 C20 107.52(15) . . ?
 C22 C19 C21 108.90(2) . . ?
 C22 C19 C20 110.8(2) . . ?
 C20 C19 C21 109.5(2) . . ?
 C9 C14 H14 120.0 . . ?
 C9 C14 C13 120.0(2) . . ?
 C13 C14 H14 120.0 . . ?
 N2 C15 C16 105.86(13) . . ?
 N2 C15 C17 111.74(14) . . ?
 N2 C15 C18 110.84(14) . . ?
 C16 C15 C17 108.83(15) . . ?
 C18 C15 C16 109.60(2) . . ?
 C18 C15 C17 109.84(15) . . ?
 C9 C10 H10 120.1 . . ?
 C11 C10 C9 119.70(2) . . ?
 C11 C10 H10 120.1 . . ?
 C5 C7 H7A 109.5 . . ?
 C5 C7 H7B 109.5 . . ?
 C5 C7 H7C 109.5 . . ?
 H7A C7 H7B 109.5 . . ?
 H7A C7 H7C 109.5 . . ?
 H7B C7 H7C 109.5 . . ?
 C15 C16 H16A 109.5 . . ?
 C15 C16 H16B 109.5 . . ?
 C15 C16 H16C 109.5 . . ?
 H16A C16 H16B 109.5 . . ?
 H16A C16 H16C 109.5 . . ?
 H16B C16 H16C 109.5 . . ?
 C15 C17 H17A 109.5 . . ?
 C15 C17 H17B 109.5 . . ?
 C15 C17 H17C 109.5 . . ?
 H17A C17 H17B 109.5 . . ?
 H17A C17 H17C 109.5 . . ?
 H17B C17 H17C 109.5 . . ?
 C14 C13 H13 120.0 . . ?
 C12 C13 C14 120.0(2) . . ?
 C12 C13 H13 120.0 . . ?
 C15 C18 H18A 109.5 . . ?
 C15 C18 H18B 109.5 . . ?
 C15 C18 H18C 109.5 . . ?
 H18A C18 H18B 109.5 . . ?
 H18A C18 H18C 109.5 . . ?
 H18B C18 H18C 109.5 . . ?
 C5 C6 H6A 109.5 . . ?
 C5 C6 H6B 109.5 . . ?
 C5 C6 H6C 109.5 . . ?
 H6A C6 H6B 109.5 . . ?
 H6A C6 H6C 109.5 . . ?
 H6B C6 H6C 109.5 . . ?
 C19 C22 H22A 109.5 . . ?
 C19 C22 H22B 109.5 . . ?
 C19 C22 H22C 109.5 . . ?
 H22A C22 H22B 109.5 . . ?
 H22A C22 H22C 109.5 . . ?
 H22B C22 H22C 109.5 . . ?
 C13 C12 H12 119.9 . . ?
 C11 C12 C13 120.30(2) . . ?
 C11 C12 H12 119.9 . . ?
 C10 C11 H11 119.8 . . ?
 C12 C11 C10 120.30(2) . . ?
 C12 C11 H11 119.8 . . ?
 C19 C21 H21A 109.5 . . ?
 C19 C21 H21B 109.5 . . ?
 C19 C21 H21C 109.5 . . ?
 H21A C21 H21B 109.5 . . ?
 H21A C21 H21C 109.5 . . ?
 H21B C21 H21C 109.5 . . ?
 C19 C20 H20A 109.5 . . ?
 C19 C20 H20B 109.5 . . ?
 C19 C20 H20C 109.5 . . ?
 H20A C20 H20B 109.5 . . ?
 H20A C20 H20C 109.5 . . ?
 H20B C20 H20C 109.5 . . ?
 C29 C24 C25 118.8(4) . . ?
 C29 C24 C23 119.9(3) . . ?
 C25 C24 C23 121.3(3) . . ?
 C24 C29 H29 119.2 . . ?
 C24 C29 C28 121.6(3) . . ?
 C28 C29 H29 119.2 . . ?
 C26 C27 H27 117.2 . . ?
 C26 C27 C28 125.7(5) . . ?
 C28 C27 H27 117.2 . . ?
 C24 C25 H25 120.7 . . ?
 C24 C25 C26 118.5(4) . . ?
 C26 C25 H25 120.7 . . ?
 C27 C26 C25 118.5(4) . . ?
 C27 C26 H26 120.8 . . ?
 C25 C26 H26 120.8 . . ?
 C29 C28 H28 121.9 . . ?
 C27 C28 C29 116.2(4) . . ?
 C27 C28 H28 121.9 . . ?
 C24 C23 H23A 109.5 . . ?
 C24 C23 H23B 109.5 . . ?
 C24 C23 H23C 109.5 . . ?
 H23A C23 H23B 109.5 . . ?
 H23A C23 H23C 109.5 . . ?
 H23B C23 H23C 109.5 . . ?

loop_
  _geom_torsion_atom_site_label_1
  _geom_torsion_atom_site_label_2
  _geom_torsion_atom_site_label_3
  _geom_torsion_atom_site_label_4
  _geom_torsion
  _geom_torsion_site_symmetry_1
  _geom_torsion_site_symmetry_2
  _geom_torsion_site_symmetry_3
  _geom_torsion_site_symmetry_4
  _geom_torsion_publ_flag
 Cu Si N1 Si 0.002(1) . . . 2_656 ?
 Cu Si N1 C1 180.000(1) . . . . ?
 Cu Si N2 C8 -132.81(8) . . . . ?
 Cu Si N2 C15 13.53(15) . . . . ?
 Cu Si N3 C8 84.75(12) . . . . ?
 Cu Si N3 C19 -87.80(17) . . . . ?
 Si Si N1 C1 179.998(2) 2_656 . . . ?
 Si Si N2 C8 167.51(7) 2_656 . . . ?
 Si Si N2 C15 -46.15(16) 2_656 . . . ?
 Si Si N3 C8 -150.16(9) 2_656 . . . ?
 Si Si N3 C19 37.3(2) 2_656 . . . ?
 Si N1 C1 C2 63.96(8) . . . 2_656 ?
 Si N1 C1 C2 -116.04(7) . . . . ?
 Si N1 C1 C2 -116.04(8) 2_656 . . 2_656 ?
 Si N1 C1 C2 63.96(7) 2_656 . . . ?
 Si N2 C8 N3 -14.71(11) . . . . ?
 Si N2 C8 C9 157.19(14) . . . . ?
 Si N2 C15 C16 46.03(19) . . . . ?
 Si N2 C15 C17 -72.30(18) . . . . ?
 Si N2 C15 C18 164.84(13) . . . . ?
 Si N3 C8 N2 15.21(12) . . . . ?
 Si N3 C8 C9 -156.89(14) . . . . ?
 Si N3 C19 C22 131.47(17) . . . . ?
 Si N3 C19 C21 11.8(2) . . . . ?
 Si N3 C19 C20 -105.1(2) . . . . ?
 Si C8 C9 C14 -174.9(3) . . . . ?
 Si C8 C9 C10 3.2(5) . . . . ?
 N1 Si N2 C8 116.83(9) . . . . ?
 N1 Si N2 C15 -96.83(14) . . . . ?
 N1 Si N3 C8 -125.97(8) . . . . ?
 N1 Si N3 C19 61.48(16) . . . . ?
 N1 C1 C2 C5 -1.65(17) . . . . ?
 N1 C1 C2 C3 -179.99(11) . . . . ?
 N2 Si N1 Si 116.88(6) . . . 2_656 ?
 N2 Si N1 C1 -63.12(6) . . . . ?
 N2 Si N3 C8 -11.01(9) . . . . ?
 N2 Si N3 C19 176.44(17) . . . . ?
 N2 C8 C9 C14 93.1(2) . . . . ?
 N2 C8 C9 C10 -88.8(2) . . . . ?
 N3 Si N1 Si -163.25(6) . . . 2_656 ?
 N3 Si N1 C1 16.75(6) . . . . ?
 N3 Si N2 C8 11.04(9) . . . . ?
 N3 Si N2 C15 157.37(15) . . . . ?
 N3 C8 C9 C14 -96.6(2) . . . . ?
 N3 C8 C9 C10 81.5(2) . . . . ?
 C1 C2 C5 C7 -114.43(15) . . . . ?
 C1 C2 C5 C6 123.68(16) . . . . ?
 C1 C2 C3 C4 0.0(2) . . . . ?
 C8 Si N1 Si 159.11(6) . . . 2_656 ?
 C8 Si N1 C1 -20.89(6) . . . . ?
 C8 Si N2 C15 146.33(19) . . . . ?
 C8 Si N3 C19 -172.6(2) . . . . ?
 C8 N2 C15 C16 -179.44(16) . . . . ?
 C8 N2 C15 C17 62.2(2) . . . . ?
 C8 N2 C15 C18 -60.6(2) . . . . ?
 C8 N3 C19 C22 -38.5(3) . . . . ?
 C8 N3 C19 C21 -158.15(18) . . . . ?
 C8 N3 C19 C20 85.0(2) . . . . ?
 C8 C9 C14 C13 178.11(19) . . . . ?
 C8 C9 C10 C11 -179.1(2) . . . . ?
 C9 C14 C13 C12 1.0(3) . . . . ?
 C9 C10 C11 C12 1.0(4) . . . . ?
 C2 C1 C2 C5 178.35(17) 2_656 . . . ?
 C2 C1 C2 C3 0.01(11) 2_656 . . . ?
 C5 C2 C3 C4 -178.51(14) . . . . ?
 C3 C2 C5 C7 63.97(19) . . . . ?
 C3 C2 C5 C6 -57.9(2) . . . . ?
 C3 C4 C3 C2 0.01(11) 2_656 . . . ?
 C19 N3 C8 Si 173.01(19) . . . . ?
 C19 N3 C8 N2 -171.78(15) . . . . ?
 C19 N3 C8 C9 16.1(3) . . . . ?
 C14 C9 C10 C11 -1.0(3) . . . . ?
 C14 C13 C12 C11 -1.0(4) . . . . ?
 C15 N2 C8 Si -147.91(17) . . . . ?
 C15 N2 C8 N3 -162.63(14) . . . . ?
 C15 N2 C8 C9 9.3(3) . . . . ?
 C10 C9 C14 C13 0.0(3) . . . . ?
 C13 C12 C11 C10 0.0(4) . . . . ?
 C24 C29 C28 C27 5.6(5) . . . . ?
 C24 C25 C26 C27 -3.0(5) . . . . ?
 C29 C24 C25 C26 -1.5(4) . . . . ?
 C25 C24 C29 C28 0.1(4) . . . . ?
 C26 C27 C28 C29 -10.9(7) . . . . ?
 C28 C27 C26 C25 9.7(7) . . . . ?
 C23 C24 C29 C28 -179.5(3) . . . . ?
 C23 C24 C25 C26 178.1(3) . . . . ?

_smtbx_masks_special_details
;
A solvent mask was calculated and 200 electrons were 
found in a volume of 904\%A^3^ in 1 void per unit cell. 
This is consistent with the presence of 4 disordered 
molecules of toluene which account for 200 electrons 
per unit cell.
;
loop_
  _smtbx_masks_void_nr
  _smtbx_masks_void_average_x
  _smtbx_masks_void_average_y
  _smtbx_masks_void_average_z
  _smtbx_masks_void_volume
  _smtbx_masks_void_count_electrons
  _smtbx_masks_void_content
 1 0.000 0.000 0.500 225.6 49.5 '1 toluene'
 2 0.000 0.500 1.000 225.6 49.5 '1 toluene'
 3 0.500 0.000 0.500 225.6 49.5 '1 toluene'
 4 0.500 0.500 0.000 225.6 49.5 '1 toluene'

_smtbx_masks_void_probe_radius     1.2
_smtbx_masks_void_truncation_radius  1.2
_shelx_res_file
;
TITL ry533_a.res in I2/a
    ry533.res
    created by SHELXL-2018/3 at 13:11:04 on 23-Mar-2022
REM Old TITL
REM SHELXT solution in I2/a: R1 0.233, Rweak 0.011, Alpha 0.041
REM <I/s> 1.468 for 266 systematic absences, Orientation as input
REM Formula found by SHELXT: C59 N6 Si2 Cu I
CELL 0.71073 21.1008 14.1031 22.1301 90 111.975 90
ZERR 4 0.0024 0.001 0.0023 0 0.008 0
LATT 2
SYMM 0.5-X,+Y,-Z
SFAC C H Cu I N Si
UNIT 224 316 4 4 20 8
SIMU 0.01 0.02 2 C24 C29 H29 C27 H27 C25 H25 C26 C28 C23 H23a H23b H23c

L.S. 10
PLAN  10
CONF
BOND
list 4
MORE -1
ABIN
BOND $H
fmap 2 53
acta
OMIT -1 1 2
OMIT -1 2 1
OMIT -1 3 6
OMIT -7 3 6
REM <olex2.extras>
REM <HklSrc "%.\\RY533.hkl">
REM </olex2.extras>

WGHT    0.049300    7.058400
FVAR       0.17123
I     4    0.750000    0.804592    0.500000    10.50000    0.09761    0.01610 =
         0.03866    0.00000    0.03683    0.00000
CU    3    0.750000    0.629131    0.500000    10.50000    0.04490    0.01604 =
         0.03472    0.00000    0.02315    0.00000
SI    6    0.741749    0.496636    0.437783    11.00000    0.02767    0.01701 =
         0.01981    0.00045    0.01107    0.00047
N1    5    0.750000    0.411424    0.500000    10.50000    0.02409    0.01709 =
         0.01955    0.00000    0.00975    0.00000
N2    5    0.808295    0.502407    0.400186    11.00000    0.02777    0.02074 =
         0.02116    0.00031    0.01166   -0.00152
N3    5    0.707164    0.446002    0.356101    11.00000    0.02733    0.02224 =
         0.01962    0.00026    0.00795    0.00003
C1    1    0.750000    0.308571    0.500000    10.50000    0.02671    0.01804 =
         0.01792    0.00000    0.00907    0.00000
C8    1    0.760280    0.478544    0.342528    11.00000    0.03101    0.01659 =
         0.02126    0.00162    0.01113    0.00386
C9    1    0.760460    0.496573    0.276401    11.00000    0.03642    0.02283 =
         0.02032    0.00298    0.01187    0.00256
C2    1    0.697789    0.256406    0.511417    11.00000    0.02715    0.02021 =
         0.02360   -0.00168    0.01107   -0.00234
C5    1    0.639449    0.300406    0.526114    11.00000    0.02816    0.02273 =
         0.03784   -0.00290    0.01675   -0.00278
AFIX  13
H5    2    0.642389    0.369491    0.523168    11.00000   -1.20000
AFIX   0
C4    1    0.750000    0.107171    0.500000    10.50000    0.04705    0.01701 =
         0.04292    0.00000    0.02494    0.00000
AFIX  43
H4    2    0.749999    0.041228    0.499999    10.50000   -1.20000
AFIX   0
C3    1    0.699258    0.157178    0.511110    11.00000    0.03818    0.02043 =
         0.03525   -0.00173    0.02081   -0.00537
AFIX  43
H3    2    0.664881    0.123891    0.518646    11.00000   -1.20000
AFIX   0
C19   1    0.642724    0.399037    0.315292    11.00000    0.02787    0.02927 =
         0.02764   -0.00026    0.00377   -0.00126
C14   1    0.785383    0.429625    0.245083    11.00000    0.04823    0.02731 =
         0.02510    0.00466    0.01735    0.00773
AFIX  43
H14   2    0.803614    0.373042    0.265937    11.00000   -1.20000
AFIX   0
C15   1    0.869479    0.564073    0.413960    11.00000    0.03136    0.02455 =
         0.02953    0.00025    0.01505   -0.00530
C10   1    0.733236    0.581158    0.244888    11.00000    0.06066    0.02512 =
         0.02965    0.00529    0.01740    0.01050
AFIX  43
H10   2    0.715804    0.625961    0.265374    11.00000   -1.20000
AFIX   0
C7    1    0.645768    0.274888    0.595664    11.00000    0.04610    0.03222 =
         0.04176   -0.00767    0.02839   -0.00754
AFIX 137
H7A   2    0.643364    0.207300    0.599498    11.00000   -1.50000
H7B   2    0.609145    0.304025    0.604697    11.00000   -1.50000
H7C   2    0.688740    0.297403    0.626234    11.00000   -1.50000
AFIX   0
C16   1    0.905928    0.564982    0.488168    11.00000    0.03517    0.04031 =
         0.03219   -0.00128    0.01015   -0.01489
AFIX 137
H16A  2    0.875620    0.589549    0.507661    11.00000   -1.50000
H16B  2    0.945830    0.604396    0.499930    11.00000   -1.50000
H16C  2    0.919194    0.501573    0.503450    11.00000   -1.50000
AFIX   0
C17   1    0.849507    0.665835    0.390273    11.00000    0.05095    0.02451 =
         0.03903    0.00187    0.02409   -0.00589
AFIX 137
H17A  2    0.830864    0.666934    0.343501    11.00000   -1.50000
H17B  2    0.889219    0.705721    0.406093    11.00000   -1.50000
H17C  2    0.815921    0.688622    0.406380    11.00000   -1.50000
AFIX   0
C13   1    0.783106    0.447158    0.182302    11.00000    0.06803    0.04095 =
         0.02840    0.00025    0.02725    0.00788
AFIX  43
H13   2    0.799182    0.401862    0.161007    11.00000   -1.20000
AFIX   0
C18   1    0.917243    0.523473    0.382744    11.00000    0.03548    0.03942 =
         0.04692   -0.00400    0.02346   -0.00401
AFIX 137
H18A  2    0.929026    0.459399    0.397239    11.00000   -1.50000
H18B  2    0.958013    0.561197    0.395231    11.00000   -1.50000
H18C  2    0.894652    0.524354    0.336181    11.00000   -1.50000
AFIX   0
C6    1    0.569346    0.268330    0.477815    11.00000    0.02988    0.03564 =
         0.05637    0.00380    0.01262   -0.00380
AFIX 137
H6A   2    0.565956    0.281548    0.434157    11.00000   -1.50000
H6B   2    0.534063    0.301911    0.486453    11.00000   -1.50000
H6C   2    0.564135    0.201453    0.482601    11.00000   -1.50000
AFIX   0
C22   1    0.610849    0.437839    0.246484    11.00000    0.03776    0.06903 =
         0.02990    0.00656    0.00068   -0.00347
AFIX 137
H22A  2    0.605739    0.505321    0.248125    11.00000   -1.50000
H22B  2    0.566831    0.409294    0.224777    11.00000   -1.50000
H22C  2    0.639817    0.423444    0.223033    11.00000   -1.50000
AFIX   0
C12   1    0.757031    0.531621    0.151806    11.00000    0.08656    0.04468 =
         0.02431    0.00808    0.02546    0.00297
AFIX  43
H12   2    0.756194    0.543570    0.110186    11.00000   -1.20000
AFIX   0
C11   1    0.732230    0.598343    0.182657    11.00000    0.09091    0.03191 =
         0.03084    0.01308    0.01995    0.01096
AFIX  43
H11   2    0.714713    0.655197    0.161799    11.00000   -1.20000
AFIX   0
C21   1    0.593422    0.415242    0.350174    11.00000    0.03286    0.08817 =
         0.03897   -0.00249    0.01097   -0.01621
AFIX 137
H21A  2    0.613995    0.393471    0.394371    11.00000   -1.50000
H21B  2    0.551899    0.380776    0.328192    11.00000   -1.50000
H21C  2    0.583375    0.481668    0.349890    11.00000   -1.50000
AFIX   0
C20   1    0.657442    0.293384    0.314354    11.00000    0.05114    0.03065 =
         0.07608   -0.00909   -0.00080   -0.00786
AFIX 137
H20A  2    0.689281    0.283389    0.293330    11.00000   -1.50000
H20B  2    0.615705    0.260220    0.290907    11.00000   -1.50000
H20C  2    0.676614    0.269979    0.358235    11.00000   -1.50000
AFIX   0

C24   1    0.500102    0.647925    0.218160    11.00000    0.05536    0.06928 =
         0.08179    0.02924    0.03775    0.03279
C29   1    0.546842    0.705950    0.208224    11.00000    0.06004    0.08129 =
         0.07225    0.03105    0.03690    0.02752
AFIX  43
H29   2    0.549173    0.708485    0.167113    11.00000   -1.20000
AFIX   0
C27   1    0.589284    0.748646    0.316296    11.00000    0.06814    0.13022 =
         0.06819    0.03693    0.00537    0.02160
AFIX  43
H27   2    0.623741    0.776811    0.351298    11.00000   -1.20000
AFIX   0
C25   1    0.496953    0.644690    0.279752    11.00000    0.08110    0.09807 =
         0.08449    0.04785    0.05184    0.04356
AFIX  43
H25   2    0.464876    0.606810    0.287770    11.00000   -1.20000
AFIX   0
C26   1    0.542989    0.699538    0.329269    11.00000    0.12642    0.12484 =
         0.06613    0.04392    0.03902    0.05887
AFIX  43
H26   2    0.540957    0.701302    0.370515    11.00000   -1.20000
AFIX   0
C28   1    0.591132    0.761458    0.257991    11.00000    0.07723    0.10640 =
         0.09697    0.03908    0.03431    0.02776
AFIX  43
H28   2    0.620426    0.805181    0.250591    11.00000   -1.20000
AFIX   0
C23   1    0.454123    0.589168    0.163850    11.00000    0.08151    0.08571 =
         0.12126    0.01307    0.05223    0.02442
AFIX 137
H23A  2    0.414019    0.625026    0.139433    11.00000   -1.50000
H23B  2    0.441105    0.533301    0.181154    11.00000   -1.50000
H23C  2    0.477484    0.571144    0.135809    11.00000   -1.50000
AFIX   0
HKLF 4


REM  ry533_a.res in I2/a
REM wR2 = 0.0916, GooF = S = 1.041, Restrained GooF = 1.081 for all data
REM R1 = 0.0324 for 7014 Fo > 4sig(Fo) and 0.0397 for all 8231 data
REM 305 parameters refined using 99 restraints

END

WGHT      0.0493      7.0588

REM Highest difference peak  1.572,  deepest hole -0.590,  1-sigma level  0.063
Q1    1   0.8236  0.6550  0.5929  11.00000  0.05    1.57
Q2    1   0.7212  0.7757  0.4970  11.00000  0.05    0.52
Q3    1   0.6613  0.3061  0.2761  11.00000  0.05    0.51
Q4    1   0.7708  0.6411  0.5421  11.00000  0.05    0.46
Q5    1   0.7220  0.2825  0.5040  11.00000  0.05    0.42
Q6    1   0.7206  0.1377  0.4990  11.00000  0.05    0.37
Q7    1   0.7670  0.8034  0.5382  11.00000  0.05    0.35
Q8    1   0.6962  0.2031  0.5081  11.00000  0.05    0.34
Q9    1   0.7453  0.5317  0.2576  11.00000  0.05    0.32
Q10   1   0.7746  0.4694  0.2617  11.00000  0.05    0.32
;
_shelx_res_checksum                50967
_shelx_hkl_file
;
 -27  -6  15    5.60    2.22   0
 -27  -5  16   14.58    2.59   0
 -27  -4  17    1.91    2.66   0
 -27  -3  18    0.66    2.60   0
 -26   3  21    0.39    3.29   0
 -25   4  21    2.24    3.20   0
 -24  -7  13   22.15    1.89   0
 -24  -2  18    3.69    2.21   0
 -24   2  20    2.93    2.65   0
 -24   7  21   18.84    3.34   0
 -23   0  19    2.01    2.30   0
 -23   3  20    7.85    2.69   0
 -22  -9   9    0.35    1.33   0
 -22   1  19   40.85    2.42   0
 -22   4  20    0.45    2.56   0
 -22   6  20   26.71    2.82   0
 -22   8  20   -0.83    3.15   0
 -21  -2  17    0.57    1.81   0
 -21   2  19    4.66    2.24   0
 -20  -8  10   10.95    1.21   0
 -20   9  19   15.77    2.82   0
 -19   8  19    4.03    1.96   0
 -18  -4  14   55.25    1.48   0
 -18  13  17   46.99    2.60   0
 -17  -2  15   32.77    1.48   0
 -17   2  17    6.80    1.77   0
 -17   7  18   -3.43    2.08   0
 -16 -12  -2   21.03    0.61   0
 -16  -1  15   69.76    1.64   0
 -16   9  17   39.90    2.41   0
 -16  12  16   10.10    2.51   0
 -15 -12  -3   -0.20    0.70   0
 -15   0  15    2.16    1.41   0
 -15  11  16   29.60    2.47   0
 -15  15  14    9.84    2.74   0
 -14   1  15    2.03    1.32   0
 -14   6  16   73.08    2.05   0
 -14   8  16   -1.80    1.91   0
 -14  14  14    3.45    2.38   0
 -13  10  15   67.34    2.19   0
 -13  14  13    1.32    2.19   0
 -12 -12  -8   85.82    1.50   0
 -12   2  14   30.63    1.28   0
 -12  13  13   72.00    2.35   0
 -11 -12 -13   20.54    2.02   0
 -11 -12 -11   15.65    1.66   0
 -11 -11  -4    7.72    0.73   0
 -11  -3  10   -0.19    0.91   0
 -11   7  14   21.98    1.57   0
 -10 -10  -2   70.97    0.64   0
 -10  -2  10  562.88    2.09   0
 -10  12  12  207.23    2.43   0
  -9 -11  -8   41.60    1.26   0
  -9  12  11  114.84    2.01   0
  -8 -11 -17    6.85    2.16   0
  -8 -11 -15    6.20    1.82   0
  -8 -11 -13    7.00    1.53   0
  -8 -11 -11   57.70    1.57   0
  -8  -1   9    4.89    0.76   0
  -7  -5   4  398.72    0.93   0
  -7  -1   8  709.47    1.95   0
  -7   3  10   24.88    0.99   0
  -6 -10 -20   -2.58    2.57   0
  -6 -10 -10   10.33    1.27   0
  -5   3   8    2.21    0.74   0
  -4  -9 -21   -0.84    2.54   0
  -4  -9 -11    4.40    1.08   0
  -4  -8  -6  181.33    1.19   0
  -4  12   6  441.88    2.14   0
  -3  -8 -23   32.10    2.80   0
  -3  -6  -3  773.47    1.51   0
  -3   9   6   53.77    0.95   0
  -2  -8 -20    8.86    2.08   0
  -2  -8 -12   71.89    1.39   0
  -2  -7 -25    3.69    3.24   0
  -2   5   5  699.42    1.78   0
  -2  13   3   92.54    1.07   0
  -2  16   0  361.90    1.78   0
  -1  -7 -24    3.92    3.20   0
  -1  -6  -7 2446.77    3.64   0
  -1  -4  -3 1799.95    2.09   0
  -1  18  -5   36.66    0.93   0
   0  -7 -19  145.36    2.41   0
   0  -7 -17  546.32    3.17   0
   0  -7 -15  125.80    1.82   0
   0  -6 -10  101.62    1.24   0
   0  -5  -7 1702.67    2.99   0
   0  17  -5    6.35    0.64   0
   1  -6 -15  417.22    2.53   0
   1  -5 -26    2.63    3.10   0
   1  -4  -7   93.82    0.91   0
   1  12  -1  491.65    1.30   0
   2  -5 -23  235.98    3.20   0
   2  -5 -13  542.43    2.47   0
   2  -4 -26   11.26    3.04   0
   2  -4 -10  268.35    1.59   0
   2  -2  -6 1675.99    2.55   0
   3  -3 -26   -0.58    2.68   0
   4  -3 -15   98.18    1.54   0
   4  -2 -26   48.19    2.94   0
   4   0  -8  408.65    1.51   0
   5  -2 -23    4.13    2.02   0
   5  -2 -21    8.59    1.85   0
   5  -2 -19   34.30    1.67   0
   5  -1 -26   80.79    2.99   0
   5   0 -27   -1.81    2.70   0
   5   4  -7  206.51    0.97   0
   6   0 -24   62.36    2.52   0
   6   0 -16 1744.89    4.38   0
   6   1 -27    0.94    3.12   0
   6   1 -13    4.24    0.97   0
   6   2 -28   12.03    3.11   0
   6   3 -29   -0.26    3.30   0
   6  11 -11  426.14    1.59   0
   6  14 -20    1.61    2.14   0
   7   3 -26   -0.51    2.51   0
   7   4 -27   13.19    2.78   0
   7   7 -28    4.62    3.34   0
   7   8 -27   15.31    2.95   0
   7  11 -24   20.26    2.39   0
   8   5 -19  134.20    2.03   0
   8   6 -22   -0.53    1.79   0
   8   6 -20   30.27    1.67   0
   8   6 -18  330.86    2.43   0
   8   7 -23   18.51    2.33   0
   8   7 -21   96.52    1.99   0
   8   8 -22   23.64    2.17   0
   8   8 -20    7.50    1.80   0
 -27   1  20   15.23    3.20   0
 -26  -7  13    0.52    2.12   0
 -26  -1  19    3.24    2.64   0
 -25   0  19   -0.05    2.85   0
 -24  -6  14    5.90    1.74   0
 -24  -5  15    5.92    2.03   0
 -24  -4  16    5.74    2.24   0
 -24  -3  17    7.07    2.13   0
 -23  -8  11    2.28    1.51   0
 -23  -1  18   13.60    2.25   0
 -23   5  20   12.57    2.99   0
 -23   7  20    2.59    3.02   0
 -21  -6  13   47.17    1.52   0
 -21  -5  14    2.94    1.71   0
 -21  -4  15   -0.34    1.56   0
 -21  -3  16    1.53    1.65   0
 -21  10  19   15.26    3.32   0
 -20 -10   6    2.06    0.93   0
 -20  -1  17  103.94    2.04   0
 -20   5  19   -1.39    2.37   0
 -20   7  19  102.55    3.02   0
 -20  12  18   -0.87    3.23   0
 -18  -9   7    3.47    0.85   0
 -18   1  17  158.71    2.29   0
 -18   4  18    6.89    1.47   0
 -18   6  18   88.75    2.55   0
 -17  -3  14    2.77    1.22   0
 -17  10  17   61.24    2.75   0
 -17  13  16   76.66    3.05   0
 -16  -7   9    5.87    0.90   0
 -16   5  17   74.04    2.02   0
 -15   3  16   21.82    1.63   0
 -15   9  16   26.69    2.05   0
 -14 -12  -4  105.87    1.04   0
 -14  15  13    2.14    2.50   0
 -14  16  12   33.97    3.00   0
 -13   4  15  102.03    1.52   0
 -13   8  15  128.95    2.20   0
 -13  15  12    4.11    2.48   0
 -12  10  14  112.95    2.21   0
 -12  14  12    6.28    2.16   0
 -11 -12  -9    3.19    1.28   0
 -11  -4   9  468.77    1.74   0
 -11   2  13   37.68    0.99   0
 -11  13  12  135.44    2.39   0
 -10  -5   7  843.92    1.91   0
 -10  -3   9   31.08    0.91   0
 -10   7  13  602.57    2.94   0
 -10  13  11    3.02    1.75   0
  -9   5  12   59.25    1.39   0
  -9   7  12  121.71    1.68   0
  -8   9  11  115.70    1.66   0
  -8  12  10  510.04    2.87   0
  -7 -11 -16   39.06    2.37   0
  -7 -11 -14   11.97    1.88   0
  -7 -10  -7   38.07    0.89   0
  -7   9  10    2.16    1.14   0
  -7  12   9  105.16    1.72   0
  -6  -9  -5   62.51    0.84   0
  -6   9   9   20.84    1.12   0
  -6  12   8  547.21    2.64   0
  -5 -10 -19    4.38    2.28   0
  -5 -10 -17   67.20    2.18   0
  -5 -10 -15   18.12    1.69   0
  -5 -10 -13   48.47    1.52   0
  -5  -3   4  216.67    0.73   0
  -5  12   7  152.12    1.61   0
  -4   9   7   16.12    0.90   0
  -3  -9 -20   -2.24    2.26   0
  -3  -9 -18   25.18    2.04   0
  -3  -9 -16   30.93    1.66   0
  -3  -9 -14    9.87    1.39   0
  -3   5   6  787.87    2.05   0
  -3  17   0  100.54    1.45   0
  -2  -8 -22    6.32    2.41   0
  -2  -7  -7    9.64    0.80   0
  -2   2   4  875.29    1.62   0
  -2   7   5  799.12    2.06   0
  -2  15   1    5.53    0.92   0
  -1  -8 -19    0.38    1.83   0
  -1  -7 -10  320.93    1.80   0
  -1  10   3  367.82    1.44   0
   0  -7 -13  255.80    1.93   0
   0  -6 -26    3.35    3.27   0
   0   4   2   28.44    0.38   0
   1  -6 -23   56.29    2.68   0
   1  -6 -13  885.28    3.12   0
   1  15  -4   38.30    0.60   0
   2  -4 -28   12.45    3.34   0
   3  -4 -25   45.52    2.86   0
   3  -4 -13   81.79    1.33   0
   3  -3 -28   -0.41    3.38   0
   3  -3 -10  322.32    1.67   0
   3  11  -4  519.22    0.69   0
   4  -3 -25   19.34    2.66   0
   4  -2 -28    5.28    3.28   0
   4  -1 -29   10.64    3.37   0
   4  -1  -9    1.04    0.75   0
   5  -2 -25    0.45    2.34   0
   5  -2 -15   29.83    1.27   0
   5  -1 -12  909.77    2.75   0
   5   0 -29   -3.68    3.41   0
   6  -1 -23    3.60    2.07   0
   6   0 -26  121.15    3.08   0
   6   0 -14 1972.76    4.25   0
   6   5  -9  977.31    2.15   0
   6  12 -12  254.76    1.37   0
   7   1 -22  232.62    2.65   0
   7   1 -20  286.87    2.50   0
   7   1 -18  376.56    2.51   0
   7   2 -25   -2.00    2.35   0
   7   2 -15  205.14    1.73   0
   7   3 -14    3.91    1.00   0
   7   7 -12    1.05    0.83   0
   7  12 -23    2.59    2.48   0
   8   4 -24   22.66    2.42   0
   8   4 -20   40.70    1.70   0
   8   4 -18    8.64    1.28   0
   8   5 -17   39.26    1.32   0
   8   6 -24    4.97    2.17   0
   8   7 -25   27.76    2.41   0
   8   7 -17  803.89    3.03   0
   8   8 -24   67.92    2.41   0
   8   9 -23    1.43    1.94   0
   8   9 -21    1.72    1.65   0
   8   9 -19   27.86    1.48   0
 -26  -6  14    1.65    2.29   0
 -26  -2  18    2.79    2.33   0
 -26   2  20    3.91    2.87   0
 -25   3  20    7.83    2.99   0
 -24   4  20    3.70    2.73   0
 -24   6  20    0.29    3.25   0
 -23 -10   7    7.15    1.25   0
 -23  -2  17    3.35    1.99   0
 -23   2  19    7.45    2.46   0
 -22   0  18  168.84    2.66   0
 -22   3  19    8.57    2.47   0
 -22   9  19   22.37    3.17   0
 -21   4  19   12.07    1.85   0
 -21   6  19  104.89    3.04   0
 -21   8  19    4.67    2.93   0
 -20  -7  11    6.36    1.35   0
 -20  -2  16   -0.65    1.62   0
 -20   2  18    1.96    2.01   0
 -20  10  18   50.13    3.22   0
 -19  -8   9   50.11    1.31   0
 -19  -1  16   91.75    1.89   0
 -19   7  18    0.36    2.28   0
 -19   9  18   13.32    2.72   0
 -19  12  17   39.52    3.32   0
 -18  11  17    0.89    2.57   0
 -17   1  16   83.48    1.86   0
 -17   4  17   22.64    1.92   0
 -17   8  17    2.32    2.23   0
 -17  14  15    3.94    3.10   0
 -16 -13  -7   -0.07    1.29   0
 -16   2  16   73.01    1.87   0
 -16  10  16  105.53    2.56   0
 -16  13  15   -1.17    2.71   0
 -15   5  16   45.93    1.89   0
 -15  12  15   60.68    2.05   0
 -14  -8   6   20.66    0.67   0
 -14   0  14  882.88    3.26   0
 -14   3  15   -1.13    1.43   0
 -13 -12  -5   19.73    0.94   0
 -13  11  14  177.31    2.62   0
 -13  16  11    2.59    2.61   0
 -12   6  14   86.75    1.77   0
 -12   8  14    2.15    1.63   0
 -12  15  11   28.67    2.39   0
 -12  16  10   24.13    2.71   0
 -11  10  13  148.90    1.84   0
 -11  14  11    6.31    1.99   0
 -10 -12 -14   -1.14    1.80   0
 -10 -12 -12   52.77    1.89   0
 -10 -11  -5   94.95    1.07   0
 -10   2  12   24.64    0.87   0
 -10  14  10   19.70    2.10   0
  -9 -10  -3  285.20    1.10   0
  -9  -5   6   23.56    0.56   0
  -9  -3   8   30.94    0.72   0
  -9   2  11   10.41    1.03   0
  -9  13  10   23.24    1.67   0
  -8 -11  -9  164.48    1.65   0
  -8  -5   5  132.88    0.70   0
  -8  -2   8  254.32    1.26   0
  -8   7  11   39.35    1.29   0
  -8  13   9    2.95    1.48   0
  -7 -11 -18    5.57    2.27   0
  -7 -11 -12   44.99    1.67   0
  -7   5  10  363.30    1.97   0
  -7   7  10   19.14    1.12   0
  -7  13   8   22.23    1.58   0
  -6  -4   4  102.06    0.54   0
  -6  -2   6  243.38    1.01   0
  -6  13   7   59.84    1.59   0
  -5 -10 -21   37.02    2.88   0
  -5 -10 -11   80.50    1.55   0
  -5  13   6  137.81    1.71   0
  -5  18   1    8.11    1.66   0
  -4  -9  -9   22.80    0.97   0
  -4  -7  -3  484.84    1.25   0
  -4   5   7 2469.45    3.78   0
  -4  17   1   52.19    1.48   0
  -3  -9 -22    0.08    2.68   0
  -3  -9 -12   83.21    1.44   0
  -3  14   3  100.95    1.37   0
  -3  15   2   41.76    1.20   0
  -3  16   1   80.13    1.39   0
  -2  -8 -24   24.34    3.13   0
   0  -7 -23    2.71    2.43   0
   0  -3  -3  155.55    0.68   0
   0   8   2    0.71    0.48   0
   0  11   1  125.19    0.90   0
   1  13  -2  354.54    1.16   0
   1  14  -3   51.32    0.64   0
   2  -6 -22    3.37    2.08   0
   2  -6 -18  234.63    2.47   0
   2  -6 -16   60.05    1.68   0
   3  -5 -22   53.16    2.38   0
   3  -5 -20    0.16    1.74   0
   3  -5 -18   64.51    1.80   0
   3  -5 -16  189.46    2.02   0
   4  -4 -20   -0.06    1.69   0
   4  -4 -18   18.69    1.56   0
   4  -4 -16   11.20    1.37   0
   4  -3 -27    1.24    2.98   0
   4  -3 -13    7.11    0.76   0
   4   3  -5    3.57    0.40   0
   5  -3 -18   77.21    1.78   0
   5  -2 -27    3.20    2.77   0
   5  13 -10   37.40    0.66   0
   5  15 -14   70.72    1.22   0
   6  -1 -25   -1.58    2.48   0
   6   0 -28   44.27    3.06   0
   6   1 -29    4.36    3.44   0
   6  14 -16   56.27    1.46   0
   7   0 -23    0.98    1.93   0
   7   0 -21    0.06    1.75   0
   7   1 -16  460.31    2.44   0
   7   2 -27   11.85    2.78   0
   7   3 -28    5.88    2.76   0
   7   4 -29   32.50    3.41   0
   7   5 -12  160.09    1.26   0
   8   3 -25   -0.35    2.15   0
   8   3 -23    3.94    1.95   0
   8   3 -21    0.78    1.66   0
   8   3 -19   15.51    1.54   0
   8   4 -26   22.81    2.54   0
   8   5 -27  125.69    3.01   0
   8   6 -26    6.87    2.55   0
   8   6 -16   41.02    1.23   0
   8   7 -27   26.83    2.85   0
   8   8 -26    4.66    2.61   0
   8   8 -16   -0.07    1.22   0
   8   9 -25    0.23    2.39   0
   8  10 -24    0.36    2.39   0
   8  10 -22   55.73    2.03   0
   8  10 -20  153.94    2.04   0
 -27   0  19   -2.09    2.71   0
 -26  -5  15    6.92    2.13   0
 -26  -4  16    3.42    2.24   0
 -26   1  19    2.42    2.89   0
 -26   4  20   20.68    3.39   0
 -25  -8  11   -0.44    1.56   0
 -25  -1  18   16.73    2.49   0
 -25   5  20   12.23    3.06   0
 -24  -9   9   -1.12    1.53   0
 -24   0  18  123.40    2.68   0
 -23  -6  13   58.14    2.00   0
 -23  -4  15   39.21    2.10   0
 -23  -3  16    1.10    1.89   0
 -23   4  19   11.77    2.56   0
 -22  -8  10    0.60    1.35   0
 -22  -1  17  148.56    2.52   0
 -22   5  19    2.46    2.65   0
 -21  -9   8    1.16    1.20   0
 -21  11  18    1.58    2.51   0
 -20  -6  12    9.42    1.48   0
 -20  -5  13  167.79    2.05   0
 -20  -3  15    0.69    1.51   0
 -20   4  18    1.76    2.15   0
 -20   8  18   31.91    2.67   0
 -19   2  17   34.54    1.94   0
 -19  13  16   51.68    3.50   0
 -18   0  16  364.46    2.69   0
 -18   3  17  188.16    2.54   0
 -18   9  17   42.29    2.68   0
 -18  12  16   11.30    2.96   0
 -17   6  17  176.12    2.25   0
 -16  -6  10    1.78    0.88   0
 -16  -4  12   16.39    1.10   0
 -16  -3  13   -0.71    1.09   0
 -16   4  16   24.28    1.72   0
 -16  14  14   -1.02    2.84   0
 -15 -13  -8   11.44    1.48   0
 -15  -7   8   11.68    0.81   0
 -15  -2  13   43.87    1.29   0
 -15   2  15   15.60    1.52   0
 -15  13  14   42.24    2.68   0
 -14   5  15  171.14    2.20   0
 -14   7  15  102.95    2.04   0
 -14   9  15   27.06    1.51   0
 -14  12  14   47.77    2.29   0
 -13   3  14    0.23    1.29   0
 -12 -12  -6  151.81    1.34   0
 -12  11  13   23.58    1.93   0
 -12  17   9    7.37    2.56   0
 -11   1  12  404.35    2.14   0
 -11   6  13  327.43    2.34   0
 -11   8  13    5.89    1.51   0
 -11  15  10   14.74    2.11   0
 -11  16   9    1.01    2.23   0
 -11  17   8  155.26    2.87   0
 -10 -12 -10   77.63    1.67   0
 -10  15   9   48.56    2.10   0
 -10  18   6  120.99    2.87   0
  -9 -12 -15   22.01    2.27   0
  -9 -12 -13   37.64    1.95   0
  -9  -4   7  320.23    1.24   0
  -9  10  11  174.58    2.00   0
  -9  14   9   84.55    1.95   0
  -9  18   5   48.60    2.58   0
  -8  -3   7   52.00    0.68   0
  -8   2  10 1715.35    3.58   0
  -8  14   8    7.31    1.47   0
  -8  18   4   73.51    2.40   0
  -7  -4   5 1804.30    2.20   0
  -7  -3   6   11.55    0.48   0
  -7  14   7   46.05    1.79   0
  -7  18   3   26.03    2.05   0
  -6 -11 -17   14.86    2.26   0
  -6 -11 -15    2.58    1.86   0
  -6 -10  -8    3.26    0.85   0
  -6  -8  -2   45.96    0.50   0
  -6  -3   5  191.02    0.79   0
  -6  18   2   27.21    1.85   0
  -5   7   8  184.16    1.41   0
  -5  14   5   -1.01    1.33   0
  -5  17   2  223.65    2.11   0
  -4 -10 -20    7.94    2.41   0
  -4 -10 -18   50.09    2.19   0
  -4 -10 -16  116.50    2.14   0
  -4 -10 -14  191.23    2.09   0
  -4  14   4   12.01    1.05   0
  -4  15   3   21.16    1.30   0
  -4  16   2  212.30    1.86   0
  -3  -8  -7    3.40    0.80   0
  -3   2   5  322.56    1.17   0
  -2  -9 -21    0.77    2.22   0
  -2  -9 -19    9.75    2.08   0
  -2  -9 -15   55.85    1.67   0
  -2  10   4  400.88    1.64   0
  -1  -8 -23   12.13    2.74   0
  -1  -8 -13    0.96    1.17   0
   0  -7 -25    3.41    3.09   0
   0  -7 -11   53.78    1.15   0
   1  -7 -22    3.95    2.33   0
   1  -7 -20   23.18    1.97   0
   1  -7 -16    6.02    1.50   0
   1  -6 -11  340.46    1.91   0
   1  -5  -8  349.42    1.57   0
   2  -6 -24    3.42    2.58   0
   2  -6 -14  313.90    2.16   0
   2  -5 -27   36.33    3.22   0
   2  -5 -11 1183.93    3.15   0
   3  -5 -24   24.56    2.52   0
   3  -4 -11  615.19    2.32   0
   3  -1  -6 1276.23    2.21   0
   3   0  -5    1.65    0.50   0
   4  -4 -24  141.75    2.42   0
   4  -2 -10  777.20    2.28   0
   5  -2 -13    1.58    1.02   0
   6  -2 -24  147.62    2.82   0
   6  -2 -22  132.65    2.46   0
   6  -2 -20   64.44    1.87   0
   6  -2 -18   13.26    1.50   0
   6  -1 -27    0.14    2.83   0
   6  -1 -15  393.55    2.10   0
   6   1 -11   93.72    1.12   0
   6   2 -10  967.43    2.41   0
   6  13 -13  114.63    1.17   0
   7   0 -25   -3.74    2.33   0
   7   0 -17   -3.06    1.32   0
   7   1 -28   98.97    3.19   0
   7   2 -29    4.25    3.27   0
   7   6 -11  550.37    1.89   0
   7   9 -12  107.74    1.09   0
   7  11 -14   50.00    1.11   0
   7  13 -22    4.66    1.96   0
   7  13 -20   36.48    1.70   0
   7  13 -18   55.86    1.63   0
   8   2 -24   69.90    2.40   0
   8   3 -27    2.65    2.53   0
   8   3 -17  349.84    2.26   0
   8   4 -28   49.02    2.90   0
   8   4 -16   13.47    1.16   0
   8   5 -15  167.75    1.55   0
   8   6 -28    0.97    3.01   0
   8   7 -15  324.54    1.89   0
   8  11 -23  112.48    2.68   0
   8  11 -21   72.67    2.19   0
 -27  -1  18   37.28    2.91   0
 -25  -7  12    0.66    1.86   0
 -25  -2  17    2.29    2.28   0
 -25   2  19   -2.07    2.52   0
 -24   3  19   -0.93    2.52   0
 -23  -5  14    4.10    1.67   0
 -23   1  18   12.98    2.36   0
 -23   6  19   30.88    3.04   0
 -23   8  19    3.03    2.35   0
 -22   2  18    1.20    2.22   0
 -22  10  18  108.55    3.80   0
 -21   3  18   -1.64    2.09   0
 -21   9  18    2.50    3.04   0
 -20   1  17  103.60    2.21   0
 -20   6  18   81.55    2.60   0
 -20  11  17   -0.33    3.11   0
 -19  -2  15    2.06    1.51   0
 -19  10  17   22.48    2.68   0
 -18  -1  15   58.22    1.71   0
 -18   5  17   30.06    2.12   0
 -18   7  17  154.94    2.75   0
 -18  13  15   -0.87    2.86   0
 -17  -9   6    3.55    0.74   0
 -17   3  16    0.81    1.68   0
 -17  12  15   88.76    2.88   0
 -16   6  16   20.72    1.98   0
 -16   8  16    4.79    1.56   0
 -16  11  15   63.35    2.64   0
 -16  15  13    0.01    2.78   0
 -15  -3  12    1.56    0.99   0
 -15  10  15   56.52    1.79   0
 -15  14  13   33.25    2.73   0
 -14 -13  -9   -1.47    1.44   0
 -13  -8   5    3.81    0.51   0
 -13   9  14    4.16    1.69   0
 -13  12  13  138.33    2.46   0
 -12   0  12  515.79    2.35   0
 -12  12  12  131.18    2.33   0
 -11 -12  -7   29.78    1.16   0
 -11  11  12   52.47    1.80   0
 -10   1  11   15.19    1.04   0
 -10   6  12   31.27    1.37   0
 -10   8  12   60.15    1.61   0
 -10  11  11  342.70    2.58   0
 -10  16   8   43.50    2.17   0
 -10  17   7    0.46    2.14   0
  -9 -11  -6   61.34    1.02   0
  -9  15   8    6.28    1.77   0
  -9  16   7   76.72    2.12   0
  -9  17   6   83.20    2.26   0
  -8  15   7   31.21    1.73   0
  -8  16   6   69.03    2.10   0
  -8  17   5    0.52    2.06   0
  -7 -11 -10   92.69    1.41   0
  -7   2   9   56.10    0.84   0
  -7  10   9  352.72    2.21   0
  -7  15   6   35.25    1.83   0
  -6 -11 -19   10.02    2.43   0
  -6 -11 -13    1.52    1.40   0
  -6  10   8  274.57    1.90   0
  -6  14   6    0.94    1.28   0
  -6  15   5   22.96    1.62   0
  -6  16   4  196.19    2.18   0
  -6  17   3   91.05    1.99   0
  -5   2   7  106.25    0.95   0
  -5  10   7  217.91    1.64   0
  -5  15   4   79.34    1.46   0
  -4 -10 -22    3.12    2.90   0
  -4 -10 -12  122.85    1.74   0
  -4  10   6  120.04    1.27   0
  -3  10   5  297.18    1.58   0
  -2  -9 -23    3.38    2.87   0
  -2  -9 -13   51.62    1.43   0
  -1  -8 -25   -3.18    3.19   0
  -1  -7  -8   60.95    0.94   0
  -1  -5  -4   29.73    0.51   0
  -1   1   2  212.85    0.57   0
  -1  11   2  292.44    1.39   0
   0  -8 -20   22.80    2.03   0
   0  -8 -18   50.84    1.89   0
   0  -8 -16    7.84    1.55   0
   0  -6  -8    1.23    0.72   0
   0   6   2  764.94    1.47   0
   0  12   0   14.09    0.69   0
   0  16  -4  237.14    1.19   0
   1  -7 -24    6.17    2.71   0
   1  -7 -14   53.10    1.45   0
   2  -6 -26   21.15    3.14   0
   2  -4  -8  226.04    1.31   0
   3  -6 -21  203.57    2.65   0
   3  -6 -19  339.76    2.77   0
   3  -5 -26   11.15    2.81   0
   3  -2  -7   49.91    0.78   0
   4  -5 -23  244.69    3.05   0
   4  -5 -19  169.81    2.30   0
   4  -4 -26   11.70    2.17   0
   4  -3 -29    3.43    3.41   0
   5  -4 -21  138.54    2.44   0
   5  -3 -26   -0.19    2.59   0
   5  -2 -29   -0.34    3.56   0
   6  -2 -26   24.29    2.77   0
   6  -2 -16   -0.30    1.23   0
   6  -1 -29    6.25    3.41   0
   6   0 -12 2076.55    3.97   0
   6   3  -9   13.50    0.66   0
   6  15 -19   -1.26    1.65   0
   7  -1 -24  119.50    2.68   0
   7  -1 -22  233.56    2.74   0
   7  -1 -20  279.92    2.61   0
   7   0 -27   -0.93    2.76   0
   7   2 -13   29.81    0.81   0
   7   8 -11  133.79    1.10   0
   8   1 -25   17.44    2.38   0
   8   1 -23    0.39    2.00   0
   8   1 -21   -1.35    1.72   0
   8   1 -19    3.05    1.48   0
   8   2 -26   72.09    2.61   0
   8   3 -29   -1.55    3.00   0
   8   5 -29   74.15    3.31   0
   8   9 -15   26.68    1.20   0
   8  10 -16  603.49    2.55   0
   8  11 -19   11.67    1.42   0
   9   5 -20    9.09    1.53   0
   9   6 -25  160.93    2.85   0
   9   7 -26   22.59    2.83   0
   9   7 -24    1.72    2.08   0
   9   7 -20   75.04    1.77   0
   9   8 -25    5.52    2.53   0
   9   8 -23   24.35    1.99   0
   9   8 -21   54.06    1.81   0
 -27  -3  16   27.10    2.81   0
 -27  -2  17    3.79    2.68   0
 -27   2  19    3.26    2.96   0
 -26   0  18   -1.13    2.63   0
 -26   3  19    2.27    3.08   0
 -25  -6  13   23.16    1.88   0
 -25  -5  14    3.57    1.95   0
 -25  -4  15    5.98    2.05   0
 -25  -3  16    0.29    2.02   0
 -25   1  18   16.04    2.53   0
 -25   6  19   27.25    3.48   0
 -24  -8  10   12.81    1.67   0
 -24  -1  17   90.26    2.54   0
 -24   5  19    2.09    2.14   0
 -24   7  19   37.64    2.60   0
 -23 -11   4    2.89    1.12   0
 -23   0  17   -0.98    2.08   0
 -22 -10   6    0.75    1.17   0
 -22  -7  11    2.97    1.51   0
 -22   4  18    6.14    2.52   0
 -21  -1  16   35.08    1.92   0
 -21   5  18   14.20    1.82   0
 -21   7  18    2.84    1.98   0
 -20   0  16   98.66    2.09   0
 -20  12  16    2.17    3.08   0
 -19 -10   5   17.61    0.85   0
 -19  -7  10   22.31    1.09   0
 -19  -6  11  110.73    1.67   0
 -19  -4  13   -1.35    1.28   0
 -19  -3  14    1.34    1.38   0
 -19   1  16   90.54    2.05   0
 -19   4  17    7.54    2.04   0
 -19   6  17   91.93    2.60   0
 -19  11  16   34.08    2.83   0
 -18  -8   8    0.72    0.95   0
 -18   2  16   57.84    1.95   0
 -18  10  16   50.79    2.77   0
 -18  14  14    0.30    3.02   0
 -17   9  16    9.54    1.71   0
 -15  -6   9  273.06    1.53   0
 -15  -4  11   23.46    1.03   0
 -15   4  15  146.45    2.09   0
 -15   6  15  208.60    2.46   0
 -15   8  15  139.68    2.41   0
 -15  11  14   56.25    2.28   0
 -15  15  12    0.72    2.77   0
 -15  16  11    8.96    3.04   0
 -14  -2  12  169.92    1.60   0
 -14  10  14   57.92    2.08   0
 -14  14  12    3.81    2.43   0
 -13 -13 -10    0.83    1.49   0
 -13   5  14   82.31    1.47   0
 -13   7  14  102.34    1.68   0
 -13  13  12   92.98    2.44   0
 -11  12  11   32.32    1.82   0
  -9 -12 -11   17.82    1.33   0
  -9   1  10  751.94    2.46   0
  -9   4  11  198.03    1.51   0
  -9   6  11  753.57    2.92   0
  -9  11  10  118.54    1.89   0
  -8 -12 -16    1.22    1.99   0
  -8 -12 -14    3.00    1.93   0
  -8 -11  -7  158.54    1.35   0
  -8   4  10 1440.67    3.50   0
  -8   8  10  314.87    2.10   0
  -5 -11 -18    5.08    2.13   0
  -5 -11 -16   93.14    2.11   0
  -5 -10  -9  188.75    1.50   0
  -3 -10 -21   23.05    2.60   0
  -3 -10 -19    8.29    2.19   0
  -3 -10 -17   47.58    2.00   0
  -3 -10 -15   11.94    1.60   0
  -2  18  -4  140.66    1.42   0
  -1  -9 -22   10.55    2.40   0
  -1  -9 -20    1.70    2.14   0
  -1  -9 -18   28.90    1.93   0
  -1  -9 -16   40.24    1.64   0
  -1   4   3 1283.98    1.90   0
  -1   8   3   41.32    0.64   0
  -1  17  -4  167.51    1.29   0
   0  -8 -24   75.66    3.17   0
   0  -8 -14    0.06    1.23   0
   0  -4  -4  576.02    1.36   0
   1  -7 -26    7.44    3.26   0
   1   9   0  130.26    0.72   0
   2  -7 -23   10.47    2.34   0
   2  -7 -19  196.82    2.51   0
   2  -7 -17  586.40    3.15   0
   2   7  -1  803.90    1.01   0
   3  -6 -25  126.01    3.08   0
   3  -6 -23   70.56    2.51   0
   3  -6 -17  358.71    2.63   0
   3  -5 -28    6.66    3.57   0
   3   1  -4 2081.65    2.12   0
   4  -5 -25  172.50    3.26   0
   4  -5 -17   15.29    1.53   0
   4  -4 -28    5.11    3.17   0
   5  -4 -25   94.91    2.96   0
   5  -4 -17  700.05    3.23   0
   5  -3 -28   -0.08    3.07   0
   5  -1 -10 1825.30    3.43   0
   5   1  -8  762.91    1.90   0
   5   5  -6  289.52    0.93   0
   5  14 -11   45.80    0.72   0
   6  -3 -23   -3.00    2.10   0
   6  -3 -21    0.39    1.74   0
   6  -3 -19   64.31    1.83   0
   6  -2 -28   10.93    3.19   0
   6   6  -8   22.61    0.59   0
   7  -1 -26  105.17    2.82   0
   7  -1 -18  373.16    2.35   0
   7   0 -29   -2.77    3.41   0
   7   4 -11  536.30    1.90   0
   7  13 -16   17.73    1.30   0
   8   0 -22  382.73    3.07   0
   8   0 -20  340.21    2.64   0
   8   1 -17   88.92    1.59   0
   8   2 -16   -0.69    1.14   0
   8   3 -15  145.09    1.54   0
   8   4 -14    2.45    0.95   0
   8   8 -14    4.05    0.87   0
   8  11 -17   15.53    1.33   0
   8  12 -22   63.46    2.10   0
   8  12 -20   61.60    1.95   0
   9   3 -26    2.76    2.28   0
   9   3 -24   19.36    2.17   0
   9   3 -22    8.95    1.83   0
   9   4 -25   67.34    2.41   0
   9   4 -19  108.25    1.81   0
   9   5 -28    4.44    2.76   0
   9   5 -26    9.28    2.35   0
   9   5 -18  247.46    2.05   0
   9   6 -27   68.57    2.93   0
   9   7 -28   25.68    2.83   0
   9   7 -18    0.22    1.26   0
   9   8 -27   15.15    2.82   0
   9   9 -26    1.75    2.75   0
   9   9 -24   36.53    2.25   0
   9   9 -22    1.02    1.76   0
   9   9 -20   41.27    1.63   0
 -27  -6  13    9.40    2.18   0
 -27  -5  14    4.20    2.25   0
 -27  -4  15    6.71    2.36   0
 -27   1  18   39.25    3.13   0
 -26  -8  10   19.07    2.01   0
 -26  -1  17   10.06    2.54   0
 -24  -2  16    1.84    2.07   0
 -24   2  18    3.68    2.38   0
 -23  -9   8   11.46    1.35   0
 -23   3  18    6.00    1.85   0
 -23   5  18    2.26    2.68   0
 -23   7  18    2.02    3.06   0
 -23   9  18   10.17    2.55   0
 -22  -6  12   -0.96    1.43   0
 -22  -5  13  125.82    1.97   0
 -22  -4  14   62.78    1.85   0
 -22   1  17  143.69    2.62   0
 -22   6  18   69.66    2.27   0
 -22  11  17    6.67    3.32   0
 -21  -8   9   13.18    1.28   0
 -21  -2  15   25.62    1.79   0
 -21   2  17    0.39    2.03   0
 -21  10  17   10.54    2.94   0
 -20 -11   3    0.51    0.78   0
 -20   5  17   10.01    2.25   0
 -18   4  16   22.75    1.91   0
 -18   8  16   51.74    2.38   0
 -17  -1  14   25.48    1.49   0
 -17  13  14   20.96    2.72   0
 -16   0  14  936.21    3.55   0
 -16   9  15   24.90    2.17   0
 -16  12  14   53.25    2.51   0
 -15 -13  -6   15.49    1.15   0
 -15   1  14  113.64    1.51   0
 -14  -7   7   31.25    0.78   0
 -14  -3  11    0.10    0.94   0
 -14   4  14   13.64    1.52   0
 -14   8  14   10.94    1.79   0
 -14  15  11   10.99    2.58   0
 -14  16  10   26.75    2.83   0
 -13   2  13   11.80    1.25   0
 -13  10  13   40.08    1.99   0
 -13  14  11   27.62    2.31   0
 -12 -13 -11   -0.37    1.62   0
 -12  -8   4   39.19    0.54   0
 -12   5  13  533.21    2.79   0
 -12   7  13  236.64    2.23   0
 -12  13  11   -0.86    1.94   0
 -11   0  11   -0.57    0.68   0
 -11   3  12   47.01    1.29   0
 -11   9  12   56.14    1.67   0
 -10 -12  -8  108.69    1.39   0
 -10  12  10  416.70    2.87   0
  -8 -12 -12   47.14    1.74   0
  -8   1   9    6.54    0.85   0
  -8  11   9  393.57    2.46   0
  -7 -12 -17   15.91    2.39   0
  -7 -10  -5  302.77    1.34   0
  -7   4   9  701.73    2.41   0
  -7   8   9  140.26    1.54   0
  -7  11   8  270.40    2.04   0
  -6 -11 -11  122.77    1.59   0
  -6   8   8  437.73    2.09   0
  -5 -11 -20   26.04    2.49   0
  -5 -11 -14   32.98    1.63   0
  -5  -8  -3  396.88    1.15   0
  -4  -9  -7   38.56    0.84   0
  -3 -10 -13   44.17    1.60   0
  -3  -7  -4  303.47    1.10   0
  -3  11   4  513.94    2.07   0
  -2  -9 -11    2.99    1.19   0
  -2  -8  -8  264.12    1.48   0
  -2   4   4 1131.30    2.01   0
  -2   8   4   15.17    0.64   0
  -2  11   3  220.82    1.32   0
  -1  -9 -24    3.75    3.07   0
  -1   6   3 1430.68    2.26   0
   0  13  -1  464.52    1.55   0
   0  15  -3    5.84    0.77   0
   1  -8 -23   41.62    2.74   0
   1  -8 -19   -0.14    1.89   0
   1  -8 -17  113.49    2.02   0
   1  -7 -12   27.67    1.17   0
   1  -6  -9 1129.47    2.82   0
   2  -7 -25   23.86    2.98   0
   2  -7 -15  323.05    2.31   0
   2  -6 -12   22.44    0.86   0
   3  -6 -27   60.55    3.23   0
   3  -6 -15  624.23    2.94   0
   3  -5 -12   76.64    1.26   0
   3  -3  -8  213.55    1.17   0
   4  -5 -27   46.37    3.30   0
   4  -5 -15  305.70    2.20   0
   4  -4 -12  340.83    1.93   0
   4  16 -12   34.21    0.68   0
   5  -2 -11   31.24    1.01   0
   5   2  -7  110.34    0.80   0
   6  -3 -27    4.40    2.98   0
   6  -3 -17  409.15    2.59   0
   6  14 -14   15.88    0.97   0
   6  15 -17    8.87    1.32   0
   7  -2 -25   -0.11    2.45   0
   7  -2 -21   17.37    1.36   0
   7  -2 -19   56.71    1.77   0
   7  14 -19    4.86    1.67   0
   8   0 -26   64.88    2.68   0
   8   0 -18  477.26    2.75   0
   8   1 -29   10.30    3.24   0
   8   5 -13  303.72    1.67   0
   8  12 -18   31.90    1.50   0
   9   2 -27    8.20    2.53   0
   9   2 -25    2.65    2.30   0
   9   2 -23   -0.78    1.84   0
   9   2 -21   22.18    1.76   0
   9   3 -28   -1.09    2.89   0
   9   3 -18  235.54    2.10   0
   9   4 -29   24.56    3.28   0
   9   6 -17  312.04    2.11   0
   9   8 -17    0.52    1.31   0
   9   9 -18   19.21    1.45   0
   9  10 -21   41.25    1.79   0
 -28  -1  17    9.80    2.71   0
 -26  -2  16   11.66    2.43   0
 -26   2  18    3.65    2.70   0
 -25   0  17   -0.48    2.42   0
 -25   3  18   -0.10    2.84   0
 -25   7  18    3.42    3.28   0
 -24 -10   6   11.87    1.47   0
 -24  -7  11   -1.16    1.54   0
 -24  -4  14   60.54    2.26   0
 -24  -3  15   13.14    1.99   0
 -24   1  17   86.29    2.57   0
 -24   6  18   27.83    3.18   0
 -24   8  18   24.04    3.23   0
 -23  -1  16   24.12    2.11   0
 -23  10  17    6.03    3.62   0
 -22   3  17   12.23    2.21   0
 -22   9  17   28.18    3.24   0
 -21  -3  14   17.01    1.63   0
 -21   4  17   12.57    2.24   0
 -21   6  17   69.40    2.66   0
 -21   8  17    1.22    2.74   0
 -21  11  16    2.54    3.27   0
 -20  -9   7    1.42    0.98   0
 -20  -1  15   14.16    1.72   0
 -20  13  15    1.71    2.53   0
 -19   0  15    2.63    1.68   0
 -19   3  16    1.47    1.91   0
 -19   9  16    4.96    2.55   0
 -18  -7   9    0.28    1.08   0
 -18  -4  12   84.83    1.65   0
 -18  -3  13    1.50    1.25   0
 -18   1  15   56.68    1.86   0
 -18   6  16   40.17    2.21   0
 -18  11  15   55.60    2.87   0
 -17  -2  13    1.70    1.19   0
 -17   2  15   35.08    1.75   0
 -17  15  12   11.93    2.97   0
 -16 -13  -5    1.33    0.86   0
 -16  -9   5   11.45    0.68   0
 -16   5  15  162.21    2.31   0
 -16   7  15   67.22    2.19   0
 -16  13  13    8.66    2.60   0
 -15   9  14    0.86    1.95   0
 -15  12  13   67.20    2.58   0
 -14 -13  -7   -0.50    1.10   0
 -14  -6   8    0.86    0.83   0
 -14  -5   9  801.21    2.44   0
 -14  -4  10  328.38    1.76   0
 -14   1  13   59.20    1.48   0
 -14   6  14   16.22    1.61   0
 -13 -13  -8   28.47    1.31   0
 -13   8  13   27.82    1.67   0
 -13  15  10    2.74    2.38   0
 -13  16   9    2.56    2.55   0
 -13  17   8  126.32    3.14   0
 -12  10  12  148.62    2.23   0
 -11 -13 -12    2.99    1.75   0
 -11   5  12   53.04    1.45   0
 -11   7  12   23.70    1.46   0
 -11  13  10   13.00    1.83   0
 -10   0  10  813.21    2.53   0
  -9 -12  -9   25.00    1.25   0
  -7 -12 -15   51.72    1.95   0
  -7   1   8  725.19    2.12   0
  -7   6   9  764.24    2.64   0
  -6   4   8  253.99    1.39   0
  -6  11   7  319.15    2.03   0
  -5 -11 -12  163.94    1.92   0
  -5   4   7  211.69    1.31   0
  -5   8   7   18.70    0.95   0
  -5  11   6  192.68    1.63   0
  -4 -11 -19   13.15    2.25   0
  -4 -11 -17   36.72    2.06   0
  -4 -10 -10   40.99    1.13   0
  -4   8   6  401.19    1.78   0
  -4  11   5  277.77    1.70   0
  -3   4   5  789.49    1.89   0
  -3   8   5  113.98    1.05   0
  -3  18  -3   26.12    1.43   0
  -2 -10 -22    6.00    2.74   0
  -2 -10 -20    4.47    2.33   0
  -2 -10 -18   67.86    2.17   0
  -2 -10 -16  128.91    2.11   0
  -2   1   3   65.82    0.52   0
  -1  -6  -5 1154.84    2.21   0
  -1  12   1  498.38    1.74   0
   0  -9 -23    8.71    2.53   0
   0  -9 -21    1.96    2.27   0
   0  -9 -19    6.62    1.99   0
   0  -9 -17   91.71    1.93   0
   0  -8 -12  113.49    1.48   0
   0  -7  -9  271.51    1.58   0
   0  -5  -5 1448.19    2.38   0
   0  14  -2    6.93    0.71   0
   1  -8 -25   -0.59    3.08   0
   1  -8 -15   47.30    1.55   0
   1  -3  -4  220.73    0.90   0
   1  -2  -3   94.52    0.58   0
   1   3   0   61.58    0.26   0
   2  -5  -9 1143.64    2.74   0
   2  10  -2  383.86    0.91   0
   3  -7 -22    6.53    2.25   0
   3  -7 -20   17.97    2.00   0
   3  -4  -9  150.81    1.24   0
   4  -6 -24    7.08    2.56   0
   4  -6 -22    5.63    2.06   0
   4  -6 -20   36.75    2.04   0
   5  -5 -26   -0.81    2.65   0
   5  -5 -24   14.83    2.53   0
   5  -5 -22   71.32    1.87   0
   5  -5 -20    5.08    1.74   0
   5  -5 -18   46.06    1.69   0
   5  -3 -12   71.42    1.20   0
   5  16 -15   30.24    1.19   0
   6  -4 -26   20.18    2.68   0
   6  -4 -22   82.01    2.26   0
   6  -4 -20  103.06    2.14   0
   6  -3 -29   -1.41    3.48   0
   6   4  -8  259.72    1.11   0
   6   8  -8  437.32    1.20   0
   7  -3 -24    1.76    2.17   0
   7  -3 -22   45.73    2.15   0
   7  -2 -29    1.87    3.14   0
   7  -2 -27   13.62    2.19   0
   7  -2 -17   -0.62    1.35   0
   7   1 -12 1047.77    2.85   0
   7   5 -10  375.11    1.49   0
   7   7 -10   19.63    0.69   0
   8  -1 -27   19.87    2.84   0
   8  -1 -25   13.86    2.31   0
   8  -1 -21    2.01    1.68   0
   8  -1 -19    0.07    1.46   0
   8   0 -28   44.66    2.37   0
   8   1 -15  156.44    1.63   0
   8   2 -14   65.15    1.23   0
   8  13 -21   35.62    2.03   0
   9   1 -26   90.65    2.86   0
   9   1 -24  110.20    2.42   0
   9   1 -22  117.59    2.26   0
   9   1 -20  390.55    2.78   0
   9   2 -29    4.97    2.99   0
   9   5 -16  124.51    1.51   0
   9   7 -16   31.01    1.18   0
   9  10 -19   42.28    1.49   0
   9  11 -24   49.61    2.32   0
   9  11 -22   85.89    2.08   0
  10   4 -24   51.56    2.14   0
  10   5 -25  176.79    2.83   0
  10   5 -23  261.43    2.80   0
  10   6 -26    6.14    2.42   0
  10   6 -24    0.40    2.05   0
  10   6 -22   -2.10    1.68   0
  10   7 -25   14.62    2.28   0
  10   7 -23   23.15    1.97   0
  10   8 -24   78.21    2.54   0
 -28  -3  15    2.55    2.45   0
 -28  -2  16    7.23    2.62   0
 -27   0  17   -1.08    2.61   0
 -27   3  18   -0.03    2.98   0
 -26  -7  11    2.37    1.84   0
 -26  -6  12   -1.96    2.25   0
 -26  -4  14   13.71    2.41   0
 -26  -3  15    3.99    2.27   0
 -26   1  17   12.73    2.61   0
 -26   4  18   -2.95    2.93   0
 -25  -1  16   11.37    2.37   0
 -25   5  18    2.97    2.33   0
 -24  -6  12   20.45    1.77   0
 -23  -8   9   14.74    1.54   0
 -23  -2  15   -0.69    1.90   0
 -23   2  17    5.08    1.73   0
 -23   8  17    8.56    2.95   0
 -22   0  16  217.47    2.37   0
 -22   5  17   -1.91    2.53   0
 -22   7  17   63.95    3.01   0
 -21  -7  10    0.47    1.18   0
 -21  -6  11   52.70    1.64   0
 -21  -5  12   22.75    1.66   0
 -21  -4  13    2.03    1.49   0
 -21   1  16   32.96    2.08   0
 -20  -2  14   27.43    1.59   0
 -19   5  16    4.30    2.06   0
 -19   7  16   14.02    2.32   0
 -19  13  14   14.05    3.28   0
 -18  -6  10   40.05    1.17   0
 -18  12  14   43.17    2.94   0
 -17 -13  -4    8.62    0.68   0
 -17  -8   7   15.96    0.90   0
 -17   4  15   76.92    2.04   0
 -17   6  15  101.79    2.24   0
 -17   8  15   61.07    2.37   0
 -17  11  14   72.40    2.77   0
 -16  10  14   14.00    2.18   0
 -16  14  12    2.01    2.76   0
 -15   3  14    0.51    1.05   0
 -15   5  14   23.52    1.65   0
 -15   7  14   63.58    2.01   0
 -15  13  12   25.39    2.54   0
 -14  12  12  118.54    2.55   0
 -13  -7   6   93.12    0.85   0
 -13   6  13  258.86    2.34   0
 -13  11  12   81.98    2.22   0
 -12 -13  -9    4.29    1.30   0
 -12  -2  10  483.79    2.05   0
 -12   2  12  160.63    1.46   0
 -12  15   9   44.99    2.33   0
 -12  17   7    1.88    2.53   0
 -11  -1  10  603.43    2.23   0
 -11  10  11  272.48    2.46   0
 -11  14   9   34.70    2.03   0
 -11  15   8    5.26    2.27   0
 -10 -13 -13   28.41    1.95   0
 -10   5  11  886.38    3.13   0
 -10   7  11   92.19    1.59   0
 -10  13   9   29.20    1.67   0
  -9   0   9   -0.32    0.81   0
  -9   3  10  244.40    1.70   0
  -9   9  10    7.44    0.94   0
  -9  13   8   23.39    1.55   0
  -8 -12 -10   96.02    1.61   0
  -8   9   9  122.90    1.57   0
  -8  12   8  501.80    2.76   0
  -7 -12 -13   70.74    1.73   0
  -7  12   7  110.59    1.66   0
  -6 -12 -18   14.00    2.33   0
  -6 -12 -16   -1.61    2.17   0
  -6 -11  -9  191.55    1.66   0
  -6 -10  -6    3.61    0.75   0
  -6   1   7   90.58    0.82   0
  -5   1   6 1749.21    2.73   0
  -5   6   7 1615.38    3.30   0
  -4 -11 -15    4.04    1.58   0
  -4  -8  -4   59.75    0.68   0
  -3  -9  -8   41.30    0.92   0
  -3   1   4 2053.39    2.40   0
  -2 -10 -14  125.38    1.80   0
  -2  -7  -5   60.70    0.78   0
  -2  12   2  204.11    1.40   0
  -2  17  -3   38.66    1.19   0
  -1  -8  -9  306.11    1.67   0
  -1  16  -3   28.28    0.99   0
   0   9   1  362.33    1.21   0
   0  18  -8  200.13    1.22   0
   2  -8 -24   84.42    3.03   0
   2  -8 -20   23.88    2.08   0
   2  -8 -18   35.15    1.81   0
   2  -7 -13  555.41    2.56   0
   3  -7 -26    0.15    3.06   0
   3  -7 -24   15.05    1.94   0
   3  -7 -18   40.18    1.76   0
   3  -6 -13  959.95    3.20   0
   4  -6 -26    3.92    2.83   0
   4  -5 -13  457.00    2.30   0
   4  -2  -8  257.36    1.32   0
   4  -1  -7   34.66    0.60   0
   4   0  -6 3909.50    3.73   0
   5  -5 -28   -0.81    3.33   0
   6  -4 -28   16.99    3.33   0
   6  -4 -18   53.93    1.72   0
   6  -3 -15   94.03    1.28   0
   6   0 -10   28.97    0.89   0
   7  -3 -28    5.56    2.99   0
   7  -3 -26    4.10    2.55   0
   7  -3 -20   16.78    1.69   0
   7  -1 -14  308.76    1.97   0
   7   2 -11  171.90    1.28   0
   7  10 -11  233.32    1.21   0
   7  11 -12   13.93    0.75   0
   7  12 -13  256.75    1.42   0
   7  14 -17   11.28    1.28   0
   8  -2 -26   74.61    2.76   0
   8  -2 -24   73.72    2.50   0
   8  -2 -22  113.08    2.37   0
   8  -1 -29   12.21    3.31   0
   8   0 -30   62.32    2.95   0
   8   0 -16 1135.10    3.60   0
   8   3 -13   50.42    1.09   0
   8  10 -14  306.53    1.70   0
   8  11 -15   65.01    1.25   0
   8  13 -19   89.34    1.85   0
   9   0 -27   -2.49    2.55   0
   9   0 -25   -2.37    2.35   0
   9   0 -23   -0.31    2.01   0
   9   0 -21   -3.56    1.71   0
   9   1 -28   75.69    3.07   0
   9   2 -17   31.08    1.38   0
   9   3 -16  121.00    1.56   0
   9   6 -15  576.48    2.38   0
   9  11 -20   35.42    1.58   0
  10   3 -27    3.29    2.63   0
  10   3 -25    6.96    2.27   0
  10   3 -23    9.00    1.94   0
  10   3 -21   26.56    1.66   0
  10   4 -28   38.31    3.05   0
  10   4 -26   38.72    2.42   0
  10   4 -22   26.41    1.79   0
  10   4 -20    6.15    1.51   0
  10   5 -29   99.66    3.49   0
  10   5 -27  105.46    2.86   0
  10   5 -21  181.16    2.19   0
  10   6 -28   -2.68    2.94   0
  10   6 -20   68.64    1.74   0
  10   7 -27   22.71    2.62   0
  10   7 -21   49.72    1.69   0
  10   8 -26   18.91    2.55   0
  10   9 -23    2.14    1.86   0
 -28  -4  14   26.15    2.61   0
 -28   1  17    5.49    3.18   0
 -27  -1  16    7.60    2.71   0
 -27   2  17    4.50    2.86   0
 -26  -5  13   21.29    2.11   0
 -25  -2  15    5.95    2.08   0
 -25   2  17   -1.30    2.46   0
 -25   8  17   -0.76    3.35   0
 -24   0  16  136.44    2.79   0
 -24   3  17    7.71    2.60   0
 -24   5  17   16.90    2.77   0
 -24   7  17   39.28    3.31   0
 -23  -3  14   10.81    1.85   0
 -23   4  17   15.45    2.45   0
 -23   6  17   77.42    3.11   0
 -22  -9   7    7.73    1.38   0
 -22  -1  15    6.99    1.85   0
 -22  10  16   26.17    3.27   0
 -21 -10   5    9.13    1.10   0
 -21   9  16    0.69    2.87   0
 -21  12  15   18.18    3.22   0
 -20 -12   0    0.14    0.65   0
 -20  -8   8   -1.25    1.13   0
 -20   4  16    4.24    2.07   0
 -20   6  16   28.59    2.42   0
 -20   8  16   13.10    1.94   0
 -20  11  15   22.88    3.11   0
 -19  -1  14   36.84    1.69   0
 -19  10  15   67.03    2.91   0
 -19  14  13    0.40    3.40   0
 -18 -10   4   56.17    0.91   0
 -18   0  14  142.84    2.03   0
 -18   3  15   -0.37    1.73   0
 -18   9  15   21.54    1.82   0
 -18  13  13   17.48    2.86   0
 -17  -3  12   15.92    1.19   0
 -17   1  14   24.99    1.63   0
 -16  -2  12   75.87    1.39   0
 -16   8  14   13.06    1.94   0
 -16  15  11   10.06    2.73   0
 -15  10  13   58.52    2.23   0
 -15  14  11   40.91    2.67   0
 -14   0  12  710.03    2.84   0
 -14   3  13    1.35    1.36   0
 -14   9  13   56.60    1.57   0
 -14  13  11    9.26    2.17   0
 -13  -6   7  327.00    1.45   0
 -13  -4   9  268.48    1.52   0
 -13   1  12  236.86    1.86   0
 -13  12  11   44.11    2.08   0
 -12   4  12   27.36    1.33   0
 -12   6  12    2.52    1.37   0
 -12   8  12    4.68    1.47   0
 -12  11  11  443.16    3.11   0
 -11 -13 -10    2.27    1.40   0
 -11   2  11  172.10    1.60   0
 -11  16   7   24.70    2.25   0
 -11  17   6   74.58    2.55   0
 -10  -1   9   27.59    0.91   0
 -10  10  10    8.35    1.46   0
 -10  14   8   15.58    1.80   0
 -10  15   7   49.75    1.96   0
 -10  17   5    0.57    2.35   0
 -10  18   4   49.37    2.45   0
  -9 -13 -14   39.48    2.13   0
  -9   5  10  213.82    1.76   0
  -9   7  10  155.49    1.69   0
  -9  14   7   18.95    1.87   0
  -9  18   3   19.06    2.36   0
  -8  -9  -1   60.08    0.43   0
  -8   0   8  438.56    1.72   0
  -8   3   9  297.28    1.71   0
  -8  13   7   25.58    1.49   0
  -7 -12 -11   85.96    1.66   0
  -7   9   8    2.85    1.07   0
  -6 -12 -14   -0.92    1.81   0
  -6  12   6  372.04    2.21   0
  -5 -10  -7   60.12    1.02   0
  -5  12   5  521.58    2.37   0
  -5  18  -1    1.75    1.60   0
  -4 -11 -13   37.11    1.48   0
  -4  12   4   37.80    1.08   0
  -4  18  -2   60.41    1.59   0
  -3 -11 -20   32.30    2.57   0
  -3 -11 -18   33.68    2.13   0
  -3 -11 -16   61.18    2.10   0
  -3 -10 -11  135.78    1.52   0
  -3  12   3  166.97    1.36   0
  -1 -10 -23   29.07    2.96   0
  -1 -10 -21   16.79    2.37   0
  -1 -10 -19   39.76    2.08   0
  -1 -10 -17   74.83    2.05   0
  -1  13   0   98.34    1.02   0
  -1  14  -1   35.35    0.95   0
  -1  15  -2   87.28    1.10   0
   1  -9 -24   -0.15    2.66   0
   1  -9 -22    0.37    2.45   0
   1  -9 -20   10.68    2.15   0
   1  -9 -18   38.46    1.86   0
   1  -8 -13    1.99    1.15   0
   1  -7 -10  148.99    1.38   0
   1  -4  -5  794.11    1.76   0
   1  -1  -2  212.02    0.56   0
   2  -8 -26    6.73    3.26   0
   2  -8 -16    1.50    1.41   0
   3  -7 -16   21.67    1.55   0
   3  -5 -10  173.56    1.41   0
   3  12  -5  263.27    0.67   0
   4  -7 -23    3.41    2.42   0
   4  -7 -21   93.40    2.29   0
   4  -6 -16   59.01    1.32   0
   5  -6 -25   85.48    3.01   0
   5  -6 -23  151.75    2.90   0
   5  -5 -16   32.50    1.48   0
   5  -4 -13  706.69    2.72   0
   5   3  -6    4.85    0.42   0
   6  -5 -25  152.01    3.14   0
   6  -5 -23  283.19    3.18   0
   6  -5 -21  213.13    2.70   0
   6  -4 -16    0.54    1.33   0
   6  -2 -12  507.38    2.20   0
   6  -1 -11   93.53    1.02   0
   6   1  -9    5.12    0.70   0
   6  15 -15   10.97    1.06   0
   7  -4 -25  108.22    2.91   0
   7  -4 -23  112.87    2.56   0
   7  -3 -18   90.21    1.51   0
   7  -2 -15  214.02    1.85   0
   7   3 -10   25.09    0.79   0
   8  -2 -28   67.87    3.34   0
   8  -2 -20  122.38    2.07   0
   8   4 -12   25.17    0.89   0
   8  12 -16   38.00    1.25   0
   9  -1 -26   95.85    2.89   0
   9  -1 -24  112.52    2.57   0
   9  -1 -22  117.69    2.28   0
   9   0 -19   -3.48    1.49   0
   9   1 -30   18.01    2.68   0
   9   4 -15   82.65    1.32   0
   9   8 -15   66.79    1.31   0
   9   9 -16   29.24    1.11   0
   9  10 -17  145.09    1.58   0
   9  11 -18   69.75    1.60   0
   9  12 -23   11.54    2.08   0
  10   1 -25    4.94    2.17   0
  10   2 -28  137.88    3.39   0
  10   2 -26   81.71    2.63   0
  10   2 -24  112.60    2.02   0
  10   6 -18  143.10    1.73   0
  10   7 -19  314.09    2.30   0
  10   8 -20    1.99    1.47   0
  10   9 -21    1.35    1.59   0
  10  10 -24    7.86    2.09   0
 -28   0  16   10.67    2.86   0
 -27  -2  15    6.00    2.57   0
 -27   4  17    2.01    3.09   0
 -26   0  16   24.10    2.66   0
 -26   3  17    4.44    2.76   0
 -26   5  17    3.69    3.26   0
 -25  -8   9    2.74    1.56   0
 -25  -3  14    1.00    2.06   0
 -25   4  17   17.89    2.77   0
 -25   6  17   16.95    3.28   0
 -24  -1  15    5.17    2.00   0
 -23  -7  10    1.26    1.42   0
 -23  -6  11   26.13    1.85   0
 -23  -5  12    5.14    1.65   0
 -23  -4  13   -0.15    1.71   0
 -23   9  16    7.02    3.27   0
 -22 -11   3   -0.58    1.08   0
 -22  -2  14   21.02    1.76   0
 -22   2  16   -2.61    1.56   0
 -22   8  16   -0.05    2.87   0
 -22  11  15   17.50    3.27   0
 -21   0  15    0.33    1.33   0
 -21   5  16   30.29    2.48   0
 -21   7  16    3.36    2.39   0
 -20  -7   9    6.15    1.28   0
 -20  -3  13   -1.35    1.36   0
 -20  12  14   45.68    3.31   0
 -19  -9   6   -0.48    0.91   0
 -19   2  15    1.14    1.30   0
 -19   8  15   19.90    2.42   0
 -19  11  14  126.97    3.10   0
 -18   5  15  104.44    2.26   0
 -18  10  14   -2.06    2.29   0
 -18  14  12    6.24    3.16   0
 -17  -7   8    1.59    0.82   0
 -17  -6   9   50.41    1.26   0
 -17  -5  10   28.84    1.29   0
 -17  -4  11   34.68    1.23   0
 -17   9  14    4.35    2.15   0
 -17  12  13   19.67    2.50   0
 -16   4  14   92.87    1.98   0
 -16   6  14    0.01    1.78   0
 -16  11  13   89.28    2.51   0
 -15  -1  12  102.65    1.49   0
 -15  15  10    4.46    2.70   0
 -15  16   9    9.41    2.98   0
 -14   5  13  194.95    2.17   0
 -14   7  13  131.13    2.05   0
 -14  14  10   19.91    2.29   0
 -13 -10   1   81.36    0.46   0
 -13  -5   8   48.89    0.87   0
 -13   9  12   14.17    1.73   0
 -12  -3   9   19.70    0.85   0
 -12   1  11    1.23    1.06   0
 -11  -8   3   43.24    0.44   0
 -11  -2   9  132.40    1.20   0
 -11   8  11  130.79    1.87   0
 -11  11  10  174.03    2.25   0
 -10 -13 -11    1.17    1.48   0
 -10   2  10  573.32    2.33   0
 -10  16   6   61.71    2.21   0
  -9  15   6   37.17    1.83   0
  -9  16   5   30.34    2.25   0
  -9  17   4   89.17    2.25   0
  -8 -13 -15   67.34    2.35   0
  -8   5   9 1323.57    3.38   0
  -8  14   6   17.96    1.58   0
  -8  17   3   48.06    2.25   0
  -8  18   2   14.94    1.94   0
  -7  -9  -2   18.16    0.44   0
  -7   3   8  549.72    2.03   0
  -7  18   1   18.82    1.79   0
  -6   9   7    1.03    0.97   0
  -6  13   5  243.34    1.94   0
  -6  18   0   79.46    2.04   0
  -5 -12 -19   44.39    2.54   0
  -5 -12 -17   25.21    2.10   0
  -5 -11 -10  254.22    1.90   0
  -5   9   6   61.35    1.07   0
  -5  13   4  213.78    1.87   0
  -4  17  -1  125.57    1.87   0
  -3  -8  -5  444.22    1.49   0
  -3  13   2  234.70    1.63   0
  -3  17  -2  141.65    1.62   0
  -2 -11 -21   30.26    2.92   0
  -2 -11 -19    9.70    2.42   0
  -2 -10 -12   68.77    1.55   0
  -2  -9  -9   22.26    0.94   0
  -2  13   1  263.45    1.54   0
  -2  16  -2  239.86    1.70   0
  -1 -10 -15   58.67    1.72   0
  -1   9   2  108.96    0.90   0
   0 -10 -22   23.45    2.51   0
   0 -10 -20   31.33    2.17   0
   0  -9 -13   25.53    1.48   0
   0  -8 -10   45.55    1.08   0
   1  -9 -16   21.53    1.83   0
   1  -5  -6  280.13    1.26   0
   1  17  -8  216.53    1.06   0
   3  -8 -25    3.80    2.76   0
   3  -8 -23   42.31    2.66   0
   3  -8 -21    8.98    2.16   0
   3  -8 -19   -0.88    1.75   0
   4  -7 -27   11.76    3.30   0
   4  -7 -25    7.15    2.64   0
   4  -7 -19  161.51    2.39   0
   4  -4 -10  637.67    2.26   0
   5  -6 -19  342.26    2.77   0
   5  15 -12   37.54    0.67   0
   6  -5 -27  102.58    3.27   0
   6  -5 -19  192.04    2.35   0
   6   2  -8  140.71    0.96   0
   7  -4 -29   36.50    3.41   0
   7  -4 -27   10.64    2.84   0
   7  -4 -21   49.02    1.58   0
   7  -4 -19   65.88    1.90   0
   7  -3 -16   12.43    1.35   0
   7   9 -10    1.60    0.55   0
   7  13 -14   60.45    1.07   0
   8  -3 -27    4.98    2.89   0
   8  -3 -25    5.02    2.48   0
   8  -3 -23    4.49    2.12   0
   8  -3 -21    1.50    1.81   0
   8   8 -12  143.21    1.11   0
   8  14 -20    9.24    1.87   0
   9  -1 -28   76.27    3.13   0
   9  -1 -20  379.65    2.83   0
   9   5 -14   19.95    0.99   0
   9   7 -14   44.34    1.19   0
  10   1 -27   25.44    2.62   0
  10   1 -23   -0.64    1.40   0
  10   1 -21    2.67    1.71   0
  10   2 -30   17.10    3.54   0
  10   8 -18    7.84    1.45   0
  10   9 -19    9.86    1.57   0
  10  10 -22   69.41    1.98   0
  11   4 -27   45.07    2.60   0
  11   4 -25   30.45    2.35   0
  11   5 -28    3.34    2.67   0
  11   5 -26   14.29    2.47   0
  11   5 -24   31.01    2.14   0
  11   6 -27   84.28    2.91   0
  11   6 -25  115.81    2.60   0
  11   6 -23  147.14    2.39   0
  11   7 -24    4.77    1.90   0
 -27  -4  13    1.13    2.53   0
 -27  -3  14    1.07    2.44   0
 -27   1  16    9.61    2.93   0
 -26  -1  15    7.09    2.48   0
 -25  -7  10    0.46    1.68   0
 -25  -6  11   13.24    2.10   0
 -25  -5  12    1.23    2.20   0
 -25  -4  13   13.37    2.01   0
 -25   1  16   14.69    1.91   0
 -24  -9   7   -0.05    1.57   0
 -24   2  16   -0.55    2.42   0
 -24   8  16    0.33    3.30   0
 -23 -10   5    4.06    1.37   0
 -23   0  15    3.05    2.11   0
 -23   3  16    1.07    2.36   0
 -23   5  16   20.30    2.54   0
 -23   7  16    0.41    2.89   0
 -22   4  16   19.16    1.80   0
 -22   6  16   32.58    2.53   0
 -21  -1  14   73.26    1.97   0
 -21  10  15   61.69    2.49   0
 -20  -6  10    2.68    1.21   0
 -20  -5  11  143.70    1.77   0
 -20   3  15    0.80    1.97   0
 -20   9  15    3.23    1.96   0
 -20  13  13   -0.47    3.38   0
 -19 -11   2   10.42    0.76   0
 -19  -2  13   11.32    1.41   0
 -19   4  15   43.94    2.04   0
 -19   6  15   56.14    2.33   0
 -18  -1  13    7.49    1.48   0
 -17   0  13   -1.94    1.45   0
 -17   3  14    2.37    1.63   0
 -17   7  14    9.79    2.00   0
 -17  13  12   41.90    2.89   0
 -16  -3  11   -1.05    1.04   0
 -16   1  13   17.82    1.48   0
 -16  12  12   79.71    2.69   0
 -15  -9   4    8.35    0.60   0
 -15  11  12   58.52    2.35   0
 -14  10  12   13.38    1.85   0
 -14  15   9    8.92    2.57   0
 -14  16   8    9.68    2.75   0
 -13   0  11   -1.64    1.07   0
 -13   3  12   33.42    1.35   0
 -13   7  12    2.07    1.51   0
 -12 -12  -4  172.07    0.98   0
 -12  -7   5  138.64    0.85   0
 -12  -4   8  165.28    1.19   0
 -12   9  11   54.51    1.77   0
 -12  12  10  249.96    2.62   0
 -11 -12  -5   25.94    0.78   0
 -11   4  11   94.64    1.24   0
 -11   6  11  375.12    2.35   0
 -10 -12  -6  234.54    1.38   0
 -10   8  10  524.49    2.73   0
 -10  11   9  453.99    2.83   0
  -9 -13 -12   21.25    1.46   0
  -9 -12  -7   61.18    1.15   0
  -9  -1   8 1209.97    2.68   0
  -8  15   5    0.75    1.56   0
  -8  16   4  158.09    2.24   0
  -7   0   7   -0.87    0.46   0
  -7   7   8   45.69    1.14   0
  -7  14   5    2.52    1.37   0
  -7  16   3   73.69    2.04   0
  -7  17   2  137.76    2.11   0
  -6 -12 -12   15.13    1.31   0
  -6  -9  -3   79.41    0.67   0
  -6   3   7   13.73    0.80   0
  -6  14   4   49.81    1.64   0
  -6  17   1   54.23    1.89   0
  -5 -12 -15   44.41    1.82   0
  -5  14   3   37.26    1.45   0
  -5  17   0   87.10    1.80   0
  -4 -12 -20   31.77    2.67   0
  -4 -12 -18   13.31    2.04   0
  -4 -11 -11  117.40    1.68   0
  -4 -10  -8   53.79    0.99   0
  -4   9   5   -0.38    0.78   0
  -4  13   3  118.22    1.36   0
  -4  14   2    0.61    1.19   0
  -4  16   0  263.76    2.14   0
  -3 -11 -14   53.27    1.64   0
  -3   9   4  115.47    1.07   0
  -3  15   0   52.81    1.38   0
  -3  16  -1   91.27    1.46   0
  -2 -11 -17   17.34    1.88   0
  -2   9   3   34.02    0.73   0
  -2  14   0   49.00    1.06   0
  -2  15  -1    5.41    0.97   0
  -1  -7  -6   38.05    0.71   0
   0 -10 -18  183.91    2.54   0
   1   7   0  107.67    0.59   0
   2  -9 -25    9.52    2.93   0
   2  -9 -23   -1.71    2.62   0
   2  -9 -19   68.37    2.09   0
   2  -8 -14    8.58    1.30   0
   2  -3  -5  619.18    1.56   0
   2  -2  -4  908.61    1.64   0
   3  -7 -14   72.66    1.48   0
   3  -6 -11  406.00    2.02   0
   3   2  -3  396.86    0.79   0
   4  -7 -17  495.68    2.98   0
   4  -6 -14  329.39    2.03   0
   4   1  -5  247.39    0.94   0
   5  -6 -17  145.65    2.04   0
   5  -5 -14  144.50    1.67   0
   5  -2  -9  110.73    1.12   0
   5  -1  -8  767.05    2.06   0
   6  -6 -26    0.73    2.67   0
   6  -6 -24   -0.32    2.52   0
   6  -6 -22    3.28    2.12   0
   6  -5 -17   18.96    1.57   0
   7  -5 -26   -0.45    2.61   0
   7  -5 -24   29.07    2.50   0
   7  -5 -22   65.71    2.23   0
   7   4  -9  725.57    1.95   0
   7   6  -9  752.04    1.81   0
   7  15 -18   32.37    1.49   0
   8  -3 -29   -0.49    3.17   0
   8  -3 -19   16.74    1.68   0
   8  -1 -15  157.34    1.69   0
   8   1 -13   12.43    0.74   0
   8   2 -12  376.35    1.83   0
   8   5 -11 1076.37    2.59   0
   8  13 -17  123.62    1.54   0
   9  -2 -29    3.28    3.11   0
   9  -2 -27    4.84    2.76   0
   9  -2 -25    4.37    1.76   0
   9  -2 -23   -3.09    1.93   0
   9  -2 -21   20.52    1.90   0
   9  -1 -30   19.04    2.74   0
   9  -1 -18  369.86    2.53   0
   9   1 -16  476.34    2.35   0
   9   2 -15   95.98    1.20   0
   9   3 -14   70.27    1.23   0
   9  12 -19   80.16    1.54   0
   9  13 -22   20.32    2.09   0
  10   0 -26  116.02    2.40   0
  10   0 -24  124.88    2.13   0
  10   0 -22  327.74    2.94   0
  10   2 -18    3.62    1.39   0
  10   3 -17  169.77    1.77   0
  10   5 -17  142.65    1.63   0
  10   7 -17  349.72    2.15   0
  10  11 -23   61.30    2.14   0
  11   2 -27   -1.27    2.46   0
  11   2 -25   -1.48    2.22   0
  11   3 -28   10.53    2.90   0
  11   3 -26    5.28    2.27   0
  11   3 -24   23.73    2.13   0
  11   3 -22    7.34    1.70   0
  11   4 -29   90.70    3.44   0
  11   4 -21  179.69    2.20   0
  11   5 -22   12.24    1.72   0
  11   7 -22   22.27    1.76   0
  11   8 -27   42.25    2.81   0
  11   8 -25    8.16    2.22   0
  11   8 -23   22.83    1.92   0
  11   9 -26    1.23    2.68   0
 -28  -1  15    0.38    2.69   0
 -28   2  16   13.32    3.30   0
 -27  -6  11    4.36    2.16   0
 -27  -5  12   -0.72    2.21   0
 -27   3  16   30.83    3.01   0
 -26  -2  14   -0.30    2.20   0
 -26   2  16    9.01    2.63   0
 -25   0  15    2.31    2.40   0
 -25   3  16    1.69    2.68   0
 -25   5  16   11.35    2.86   0
 -25   7  16    3.35    3.38   0
 -24  -2  14   22.91    2.09   0
 -24   4  16    3.21    2.52   0
 -23  10  15    7.28    3.38   0
 -22  -8   8    2.09    1.21   0
 -22   1  15    6.80    1.51   0
 -22   9  15    2.10    3.00   0
 -21   8  15    7.77    2.67   0
 -20   0  14   88.94    1.95   0
 -20   5  15   98.19    2.52   0
 -20   7  15   57.65    2.02   0
 -20  10  14    1.50    2.80   0
 -19  -8   7   13.71    1.07   0
 -19  -3  12    0.89    1.31   0
 -19   1  14   39.23    1.83   0
 -19  12  13    0.45    2.69   0
 -18   2  14   81.18    1.57   0
 -18   8  14   17.53    2.19   0
 -18  11  13   91.33    2.91   0
 -17  10  13    9.26    2.25   0
 -17  14  11    1.75    2.66   0
 -17  15  10    3.92    3.18   0
 -16  -4  10  266.09    1.78   0
 -16   9  13    0.01    1.91   0
 -16  13  11    8.07    2.56   0
 -15   6  13  396.81    2.83   0
 -14   2  12  172.68    1.83   0
 -14  11  11  255.51    2.78   0
 -13 -12  -3   43.56    0.57   0
 -13   5  12   87.17    1.43   0
 -13  14   9    5.91    2.03   0
 -13  15   8    5.11    2.37   0
 -13  16   7   17.81    2.80   0
 -13  17   6   65.75    3.15   0
 -12 -13  -7    0.26    1.06   0
 -12  -5   7 1045.23    2.34   0
 -11 -13  -8    8.64    1.17   0
 -11  -3   8   49.78    0.87   0
 -11   1  10  579.22    2.35   0
 -10 -11  -3  126.48    0.77   0
 -10  -2   8  568.41    1.91   0
 -10   4  10  689.15    2.68   0
 -10   6  10  170.62    1.75   0
  -9 -11  -4  185.80    1.02   0
  -9   2   9   56.07    1.10   0
  -8 -13 -13   36.15    1.62   0
  -8 -12  -8  180.59    1.50   0
  -8 -11  -5   59.61    0.88   0
  -7 -13 -16   12.44    2.02   0
  -7   5   8  247.86    1.48   0
  -7  10   7  536.95    2.51   0
  -6   0   6 2803.86    3.41   0
  -6  15   3    0.47    1.30   0
  -6  16   2  251.40    2.17   0
  -5 -12 -13   48.83    1.79   0
  -5  -9  -4   96.38    0.82   0
  -5   3   6    5.66    0.66   0
  -5  15   2   48.08    1.35   0
  -5  16   1   18.11    1.31   0
  -4 -12 -16    1.02    1.75   0
  -4  15   1   -0.15    1.23   0
  -3 -10  -9  313.30    1.84   0
  -2 -11 -15   19.03    1.62   0
  -2  -8  -6  286.52    1.37   0
  -1 -11 -22   31.01    2.87   0
  -1 -11 -20   66.59    2.56   0
  -1 -10 -13   32.41    1.36   0
  -1  -9 -10    8.29    0.94   0
   0 -10 -16  192.97    2.27   0
   1 -10 -23   61.81    2.99   0
   1 -10 -21   41.70    2.51   0
   1  -9 -14   45.27    1.47   0
   1  -8 -11  363.06    2.01   0
   1  -6  -7 1489.13    2.88   0
   1  10  -1   72.55    0.61   0
   2  -9 -17  143.46    2.10   0
   2  -7 -11  232.33    1.67   0
   2  -4  -6  151.11    0.91   0
   3  -8 -17   96.86    1.60   0
   3  13  -6   95.18    0.52   0
   4  -8 -26   14.20    3.01   0
   4  -8 -22  109.44    2.68   0
   4  -8 -20   27.93    1.99   0
   4  -5 -11 1164.24    3.15   0
   5  -7 -26   24.74    2.91   0
   5  -7 -22   -0.35    1.54   0
   5  -7 -20   27.87    2.03   0
   6  -6 -28   -3.14    3.46   0
   6   5  -7  734.27    1.55   0
   6  11  -9  453.29    1.11   0
   6  13 -11   11.24    0.56   0
   7  -5 -28    7.24    3.34   0
   7  -5 -20   35.82    1.94   0
   7  -4 -17  411.10    2.62   0
   7  -1 -12 1057.61    2.90   0
   7   0 -11    1.19    0.63   0
   7   1 -10  548.54    1.95   0
   7  14 -15   22.98    1.02   0
   8  -4 -28   49.91    3.32   0
   8  -4 -26   28.29    2.07   0
   8  -4 -24   27.92    1.85   0
   8  -4 -22   34.03    2.14   0
   8  -2 -16    0.49    1.24   0
   8   7 -11   40.29    0.85   0
   9  -3 -28   -2.50    2.86   0
   9  -3 -26    1.61    2.65   0
   9  -3 -24   17.92    2.34   0
   9   6 -13  435.96    1.95   0
   9  13 -20   35.15    1.74   0
  10  -1 -27   26.81    2.69   0
  10  -1 -25    0.42    2.24   0
  10  -1 -23    0.62    2.02   0
  10   0 -30  191.37    3.42   0
  10   0 -20  530.24    3.15   0
  10   4 -16  109.61    1.50   0
  10   6 -16  197.99    1.71   0
  10  11 -21   72.29    1.84   0
  11   1 -26   69.46    2.69   0
  11   1 -24   97.53    2.44   0
  11   2 -29    1.40    3.12   0
  11   2 -23    3.35    1.85   0
  11   5 -20    0.01    1.52   0
  11   7 -20   32.37    1.59   0
  11   9 -24   31.04    2.20   0
  11   9 -22    0.37    1.88   0
 -28  -3  13   11.93    2.93   0
 -28  -2  14   11.88    2.60   0
 -27   0  15   -2.00    2.51   0
 -27   5  16   14.85    3.56   0
 -26  -8   8    8.69    2.01   0
 -26  -3  13   22.28    2.18   0
 -26   1  15    5.78    2.54   0
 -26   4  16    2.12    2.25   0
 -26   6  16   11.12    2.56   0
 -24  -8   8    1.33    1.42   0
 -24  -3  13   38.95    2.05   0
 -24   1  15    7.82    2.33   0
 -24   9  15   -1.69    3.47   0
 -23  -1  14   27.61    2.05   0
 -23   2  15    2.11    2.23   0
 -23   8  15    0.34    3.06   0
 -23  11  14    0.65    3.68   0
 -22  -7   9    6.17    1.31   0
 -22  -5  11   55.94    1.71   0
 -22   0  14    7.03    1.86   0
 -22   3  15   20.27    2.27   0
 -22   5  15   17.40    2.38   0
 -22   7  15   16.38    2.74   0
 -21  -2  13    0.32    1.62   0
 -21   4  15    2.58    1.63   0
 -21   6  15   53.60    2.47   0
 -21  12  13    0.49    3.35   0
 -19  -4  11   18.77    1.32   0
 -19   3  14   -0.29    1.81   0
 -19   7  14    4.76    2.07   0
 -19  13  12   36.61    3.05   0
 -19  14  11    4.94    3.15   0
 -18  -2  12  208.09    1.99   0
 -18   4  14   55.27    1.61   0
 -18   6  14   16.90    1.96   0
 -18  12  12   27.99    2.79   0
 -17  -1  12   70.44    1.60   0
 -16  -7   7   78.13    1.00   0
 -16  -6   8    3.36    1.00   0
 -16  -5   9  364.21    1.89   0
 -16   0  12  499.44    2.67   0
 -16   3  13   -0.51    1.43   0
 -16   5  13  151.73    2.23   0
 -16  14  10   20.21    2.76   0
 -15  -3  10   34.26    1.11   0
 -15   1  12  101.54    1.67   0
 -15  12  11   27.06    1.73   0
 -14   4  12   62.18    1.63   0
 -14   6  12   54.48    1.72   0
 -13 -13  -6   26.40    0.93   0
 -12   0  10  366.78    1.97   0
 -12   3  11    6.64    0.84   0
 -12   5  11  757.11    3.12   0
 -12   7  11   10.05    1.42   0
 -12  14   8   21.36    2.08   0
 -12  15   7   71.29    2.27   0
 -12  16   6   42.05    2.68   0
 -12  17   5   21.98    2.80   0
 -11  -4   7  241.80    1.31   0
 -11   9  10    0.09    1.05   0
 -11  13   8   70.44    2.03   0
 -10 -13  -9    3.11    1.19   0
 -10  12   8  361.28    2.69   0
  -9 -13 -10    7.48    1.44   0
  -8  -1   7  222.34    1.13   0
  -8   2   8  263.31    1.54   0
  -8  11   7  173.60    1.87   0
  -7 -13 -14   75.68    1.90   0
  -7 -12  -9   23.50    1.21   0
  -6 -13 -17   13.80    2.21   0
  -6   5   7  738.09    2.24   0
  -6  10   6  151.29    1.52   0
  -5   0   5   -0.64    0.53   0
  -5  10   5   51.71    1.25   0
  -4 -12 -14   14.74    1.79   0
  -4  -9  -5    3.11    0.61   0
  -4   3   5    4.25    0.58   0
  -4   7   5 1088.67    2.60   0
  -3 -12 -19   46.97    2.45   0
  -3 -12 -17   73.83    2.37   0
  -3 -11 -12  190.02    1.81   0
  -1  18  -7   10.61    1.13   0
   0  -9 -11   13.61    1.26   0
   0  -7  -7   -0.25    0.66   0
   0   3   1  465.91    0.84   0
   1 -10 -19   20.06    2.10   0
   2  -5  -7 1837.42    3.14   0
   2  11  -3  227.04    0.82   0
   3  -9 -24   -0.09    2.83   0
   3  -9 -22    0.82    2.39   0
   3  -9 -20    7.95    2.05   0
   3  -8 -15   21.77    1.45   0
   4  -8 -18   -0.21    1.60   0
   4  -7 -15  321.73    2.35   0
   5  -7 -18   18.11    1.76   0
   5  -6 -15  830.53    3.29   0
   5  -4 -11  312.37    1.79   0
   6  -7 -25   17.95    2.64   0
   6  -6 -18  352.20    2.75   0
   6  -5 -15  270.74    2.14   0
   7  -6 -25   81.21    2.93   0
   7  -6 -23  147.73    2.74   0
   7  -5 -18  124.24    2.01   0
   7  -3 -14    4.75    1.14   0
   8  -5 -25  177.84    3.07   0
   8  -4 -20   40.14    1.50   0
   8   3 -11  122.15    1.15   0
   8  11 -13   66.65    1.04   0
   8  14 -18   13.57    1.37   0
   9  -3 -22   10.06    1.48   0
   9   4 -13  590.38    2.24   0
   9   9 -14    4.96    0.95   0
   9  11 -16  110.43    1.42   0
  10  -2 -28  140.19    3.57   0
  10  -2 -24  115.00    2.65   0
  10   1 -17  286.18    2.18   0
  10   9 -17   35.09    1.22   0
  10  10 -18  119.41    1.58   0
  10  11 -19   36.54    1.60   0
  10  12 -22   32.20    2.09   0
  11   0 -29    0.44    3.01   0
  11   0 -27   -1.21    2.70   0
  11   0 -25    0.20    2.31   0
  11   1 -30    5.81    3.24   0
  11   1 -22   86.93    2.18   0
  11   2 -21    1.08    1.19   0
  11   3 -20   50.10    1.36   0
  11   4 -19  164.44    1.96   0
  11  10 -23   55.54    2.07   0
  12   3 -27    8.19    2.51   0
  12   4 -28   46.25    3.03   0
  12   4 -26   29.49    2.51   0
  12   4 -24   55.78    2.15   0
  12   5 -29  110.86    3.45   0
  12   5 -27  130.29    3.02   0
  12   5 -25  139.27    2.72   0
  12   6 -28   -1.36    2.84   0
  12   6 -26    1.03    2.44   0
  12   6 -24    4.64    1.91   0
  12   7 -27    1.72    2.62   0
  12   7 -25    8.18    2.46   0
 -28  -4  12    9.30    2.52   0
 -28   1  15   -0.54    2.86   0
 -27  -1  14   15.63    2.70   0
 -27   2  15    3.98    3.03   0
 -26  -7   9   -2.03    2.15   0
 -26  -6  10   13.01    2.32   0
 -26  -5  11   26.04    2.33   0
 -26  -4  12   38.51    2.30   0
 -25  -1  14    8.55    2.17   0
 -25   2  15    3.70    2.56   0
 -25   8  15   13.62    3.59   0
 -24  -7   9   -0.26    1.55   0
 -24  -6  10    8.50    1.69   0
 -24  -5  11   40.87    1.88   0
 -24  -4  12   50.85    1.94   0
 -24   5  15    0.54    2.55   0
 -24   7  15    7.44    3.12   0
 -23  -9   6    0.28    1.40   0
 -23  -2  13    1.41    1.85   0
 -23   4  15   41.37    2.62   0
 -23   6  15   28.78    2.83   0
 -22  10  14    1.36    2.95   0
 -21  -3  12   19.28    1.62   0
 -21   9  14    4.23    2.77   0
 -20 -10   4   10.54    0.94   0
 -20  -1  13    4.09    1.15   0
 -20   2  14   25.05    1.83   0
 -20   8  14    9.60    2.33   0
 -20  11  13   42.27    2.94   0
 -19  -7   8   13.09    1.05   0
 -19  -6   9   47.60    1.26   0
 -19  -5  10   22.69    1.25   0
 -19   0  13   -0.19    1.59   0
 -19   5  14   35.13    2.15   0
 -19  10  13   39.78    2.73   0
 -18  -9   5    9.93    0.85   0
 -18  -3  11    7.30    1.27   0
 -18   1  13    4.43    1.59   0
 -18   9  13    4.93    2.27   0
 -18  13  11   -3.78    2.70   0
 -17 -10   3    6.01    0.66   0
 -17   2  13    2.43    1.12   0
 -17   8  13   22.11    1.59   0
 -17  11  12   37.03    2.40   0
 -16  10  12    1.63    1.50   0
 -16  15   9   -2.32    2.70   0
 -16  16   8   15.00    3.18   0
 -15  13  10   40.65    2.39   0
 -15  14   9   13.06    2.39   0
 -14 -13  -5    5.15    0.73   0
 -14  -2  10  539.52    2.31   0
 -14  12  10  170.43    2.68   0
 -13  -1  10  256.09    1.74   0
 -13   8  11   11.40    1.64   0
 -13  11  10  244.61    2.67   0
 -12  10  10    1.00    1.15   0
 -11 -11  -2   15.43    0.38   0
 -11  -7   4   11.12    0.50   0
 -11   7  10   26.64    1.44   0
 -11  14   7    5.95    1.83   0
 -11  17   4   75.50    2.80   0
 -10  -3   7  292.81    1.35   0
 -10   1   9   28.17    1.02   0
 -10   9   9  179.71    1.96   0
 -10  13   7   13.28    1.68   0
 -10  18   2   17.60    2.74   0
  -9  -2   7   -0.52    0.63   0
  -9   4   9  172.53    1.37   0
  -9   6   9 1031.49    3.13   0
  -7  -1   6 1164.11    2.24   0
  -7  11   6  174.10    1.75   0
  -6 -13 -15   65.58    2.23   0
  -6 -12 -10  163.08    1.69   0
  -6 -11  -7  384.49    1.72   0
  -5 -13 -18   48.88    2.77   0
  -5   5   6  293.35    1.39   0
  -4   0   4 4824.28    3.62   0
  -4  10   4  373.58    1.81   0
  -3   3   4  643.46    1.57   0
  -3   7   4  220.57    1.24   0
  -2 -12 -20   20.75    2.73   0
  -2 -11 -13   60.01    1.65   0
  -2 -10 -10  173.67    1.54   0
  -2   7   3  945.61    2.11   0
  -1 -11 -16   94.86    2.02   0
  -1  -8  -7   17.89    0.73   0
  -1   7   2  304.37    1.18   0
  -1  10   1   72.65    0.86   0
   0 -11 -23   54.15    3.13   0
   0 -11 -19    9.01    1.98   0
   0 -10 -14  106.54    1.74   0
   0   7   1  504.47    1.24   0
   0  10   0  815.57    1.81   0
   1 -10 -17   61.59    1.97   0
   1   5   0 1028.83    1.22   0
   2 -10 -24    8.26    3.00   0
   2 -10 -22   42.04    2.70   0
   2 -10 -20   58.48    2.27   0
   2  -9 -15    9.10    1.45   0
   2  -8 -12   23.93    1.18   0
   2  -6  -8    5.69    0.76   0
   2  -1  -3   67.07    0.45   0
   3  -7 -12   53.35    1.24   0
   3  -4  -7  571.55    1.82   0
   3  -3  -6  311.74    1.29   0
   3  -2  -5  331.56    1.20   0
   4  -6 -12   46.89    0.99   0
   5  -8 -27    2.04    3.43   0
   5  -8 -25   10.02    2.90   0
   5  -8 -23   22.50    2.53   0
   5  -8 -21    1.09    1.98   0
   6  -7 -27   13.44    3.07   0
   6  -7 -23   25.49    1.84   0
   6  -7 -21  123.26    2.49   0
   6  -2 -10  978.35    2.67   0
   6  -1  -9    4.49    0.80   0
   6   3  -7   12.24    0.52   0
   6  16 -16  179.34    1.40   0
   7  -6 -27   64.72    2.58   0
   7  -6 -21  223.42    2.81   0
   7  -4 -15  168.87    1.80   0
   7   2  -9   55.62    0.85   0
   8  -5 -29   74.29    3.86   0
   8  -5 -27  132.58    2.84   0
   8  -5 -23  215.94    2.93   0
   8  -5 -21  219.45    2.72   0
   8  -4 -18    9.50    1.60   0
   8  10 -12  126.31    1.04   0
   8  12 -14  125.46    1.23   0
   9  -4 -29   25.39    3.61   0
   9  -4 -27   20.96    3.06   0
   9  -4 -25   64.47    2.75   0
   9  -4 -23  118.30    2.61   0
   9  -3 -20   21.95    1.33   0
   9  -2 -17   29.34    1.51   0
   9  -1 -16  475.88    2.40   0
   9   8 -13   17.06    0.95   0
   9  12 -17   77.44    1.41   0
  10  -3 -27    2.06    2.70   0
  10  -2 -30   20.42    3.44   0
  10  -2 -22   48.01    2.04   0
  10  -1 -19    6.51    1.60   0
  10   0 -18 1211.24    3.94   0
  10   2 -16   12.87    1.19   0
  10   3 -15  103.75    1.39   0
  10   5 -15  426.49    2.15   0
  10   7 -15  531.85    2.36   0
  11  -1 -28   52.28    3.17   0
  11  -1 -26   67.09    2.79   0
  11  -1 -24   96.47    2.47   0
  11   0 -23   -0.98    1.44   0
  11   1 -20  332.88    2.67   0
  11   3 -18  132.10    1.77   0
  11   5 -18  236.82    2.05   0
  11   7 -18   42.78    1.60   0
  11   8 -19   16.67    1.38   0
  11   9 -20   29.90    1.57   0
  11  10 -21   28.11    1.83   0
  11  11 -24   30.23    2.50   0
  12   2 -30   13.50    3.21   0
  12   2 -28  188.17    3.51   0
  12   2 -26   88.42    2.77   0
  12   2 -24  107.84    2.39   0
  12   3 -29    0.49    2.90   0
  12   3 -25   -1.26    2.12   0
  12   3 -23   10.42    1.94   0
  12   4 -22   22.77    1.83   0
  12   5 -23  157.59    2.37   0
  12   6 -22   23.54    1.84   0
  12   7 -23   50.05    2.05   0
  12   8 -26   45.04    2.61   0
  12   8 -24   43.63    2.14   0
 -28   0  14    5.14    2.96   0
 -28   3  15    4.46    3.40   0
 -27  -2  13    1.65    2.51   0
 -27   4  15    5.23    3.33   0
 -27   6  15    6.58    3.63   0
 -26   0  14   19.98    2.59   0
 -26   3  15    6.03    2.71   0
 -26   5  15    7.89    3.25   0
 -25  -9   6   12.92    1.80   0
 -25  -2  13    0.35    2.13   0
 -25   4  15    9.42    2.66   0
 -25   6  15   19.40    3.00   0
 -24   0  14   73.36    1.96   0
 -24  10  14   -1.06    2.69   0
 -23   1  14   25.72    2.22   0
 -23   9  14   11.11    3.21   0
 -22 -10   4   10.83    1.37   0
 -22  -1  13    4.56    1.83   0
 -22   2  14   19.04    2.13   0
 -22   8  14   11.37    2.78   0
 -22  11  13   34.27    3.49   0
 -21 -11   2   17.29    1.11   0
 -21  -8   7    2.33    1.28   0
 -21  -4  11   -1.74    1.45   0
 -21   3  14   22.94    2.17   0
 -21   5  14    1.82    2.19   0
 -21   7  14    1.34    2.49   0
 -21  10  13   76.64    3.09   0
 -20  -2  12   51.94    1.73   0
 -20   4  14   92.25    1.92   0
 -20   6  14   -2.30    1.56   0
 -20  12  12   34.66    3.22   0
 -19  11  12   26.52    2.69   0
 -18  -4  10  113.11    1.70   0
 -18   3  13    2.70    1.65   0
 -18   7  13    4.11    2.06   0
 -18  14  10    7.77    3.08   0
 -17   4  13   66.99    1.54   0
 -17  12  11   35.58    2.65   0
 -16   8  12   38.35    1.98   0
 -16  11  11  159.08    2.77   0
 -15  -8   5    3.51    0.65   0
 -15  -4   9   39.37    1.05   0
 -15   3  12    1.33    1.02   0
 -15   5  12   66.97    1.82   0
 -15  10  11  193.77    2.67   0
 -15  15   8    7.71    2.71   0
 -15  16   7   17.73    3.01   0
 -14  -9   3   74.89    0.73   0
 -14   1  11   38.02    1.32   0
 -14   9  11   11.86    1.77   0
 -14  13   9    2.81    2.21   0
 -13   6  11  733.13    3.29   0
 -13  12   9   40.19    2.03   0
 -12  11   9  452.31    3.01   0
 -11  -6   5  526.76    1.46   0
 -11   0   9    4.97    0.94   0
 -11   5  10  215.29    1.88   0
 -11  10   9  135.92    1.99   0
 -11  16   5   20.79    2.18   0
 -10  -8   2    4.43    0.30   0
 -10  14   6    1.72    1.70   0
 -10  15   5    1.98    2.05   0
  -9   9   8   -0.37    1.22   0
  -9  13   6  101.78    1.86   0
  -9  18   1   20.32    2.57   0
  -8   4   8  278.43    1.68   0
  -8  12   6  456.51    2.63   0
  -7 -13 -12   40.45    1.66   0
  -7   2   7  175.11    1.24   0
  -7   8   7   97.62    1.35   0
  -6  11   5  213.11    1.76   0
  -5 -13 -16   12.46    2.22   0
  -5 -12 -11   79.31    1.58   0
  -5 -11  -8  147.16    1.29   0
  -3 -12 -15  108.90    1.99   0
  -3  -9  -6   98.36    0.91   0
  -3   0   3    3.23    0.39   0
  -3   5   4  215.69    1.10   0
  -3  10   3  890.74    2.45   0
  -2 -12 -18    3.72    2.08   0
  -2   3   3  868.10    1.60   0
  -2  10   2  378.71    1.56   0
  -2  18  -6  238.23    1.86   0
  -1 -10 -11   93.97    1.52   0
   0 -11 -17    8.62    2.03   0
   0  17  -7    1.31    1.02   0
   1 -11 -22   35.94    3.04   0
   1  -7  -8  447.47    1.83   0
   2 -10 -18  331.22    2.84   0
   3  -5  -8  271.52    1.48   0
   4  -9 -25    5.32    2.83   0
   4  -9 -23   25.31    2.61   0
   4  -8 -16   74.61    1.76   0
   5  -8 -19   11.00    1.79   0
   5  -7 -16   -2.36    1.47   0
   5   1  -6 1789.42    2.53   0
   6  -7 -19  219.10    2.53   0
   6  -6 -16  118.05    1.87   0
   6  -4 -12  179.58    1.59   0
   6   0  -8 4237.45    4.61   0
   6  10  -8  272.91    0.80   0
   6  14 -12    0.40    0.55   0
   7  -6 -19  387.96    2.95   0
   8  -6 -26    4.20    2.67   0
   8  -3 -15  146.46    1.73   0
   8  -2 -14   63.43    1.10   0
   8   0 -12  629.41    2.27   0
   8   4 -10 1475.89    2.90   0
   8   6 -10   25.77    0.77   0
   8  13 -15  131.05    1.30   0
   9  -4 -21  105.49    2.31   0
   9  -3 -18  237.63    2.31   0
   9   5 -12   61.82    0.99   0
   9  13 -18   74.56    1.48   0
  10  -3 -29   -0.05    3.15   0
  10  -3 -25    1.80    1.77   0
  10  -3 -23    8.30    2.16   0
  10  -2 -20   80.26    2.02   0
  11  -2 -27    1.80    2.64   0
  11  -1 -30    5.81    2.66   0
  11  -1 -22   87.28    2.26   0
  11   0 -21   -0.16    1.29   0
  11   4 -17   96.94    1.56   0
  11   6 -17  361.89    2.21   0
  11  11 -22   66.17    2.12   0
  12   1 -29   11.10    3.01   0
  12   1 -27   25.53    2.61   0
  12   1 -25   -3.54    2.32   0
  12   2 -22  114.90    2.25   0
  12   3 -21   31.75    1.69   0
  12   5 -21  104.72    2.01   0
  12   7 -21   76.95    2.04   0
  12   8 -22    3.96    1.92   0
  12   9 -25    3.53    2.21   0
 -28  -1  13    4.29    3.10   0
 -27  -3  12    1.64    2.44   0
 -27   1  14   14.03    2.88   0
 -25  -8   7    0.88    1.87   0
 -25  -3  12    2.19    2.09   0
 -25   1  14   11.84    2.46   0
 -25   9  14   15.47    2.81   0
 -24 -10   4   19.53    1.60   0
 -24   2  14   23.80    2.49   0
 -24   8  14   18.82    3.32   0
 -23  -8   7   13.13    1.66   0
 -23   3  14    8.70    2.39   0
 -23  10  13   26.42    3.28   0
 -22   6  14    6.41    2.56   0
 -22  12  12   69.75    3.83   0
 -21  -7   8    7.94    1.23   0
 -21  -6   9   47.22    1.47   0
 -21   0  13   -0.46    1.78   0
 -20   1  13    2.74    1.74   0
 -20   9  13    4.58    2.46   0
 -20  13  11    6.06    3.36   0
 -19  -1  12   25.73    1.57   0
 -19   2  13    9.64    1.78   0
 -19   8  13    8.95    1.71   0
 -18  -8   6    3.41    0.96   0
 -18  -5   9   99.10    1.56   0
 -18   0  12  456.04    2.80   0
 -18   5  13  231.43    2.63   0
 -18  10  12   10.70    2.29   0
 -17   1  12   68.20    1.72   0
 -17   9  12   11.73    2.03   0
 -16  -1  11   10.32    1.20   0
 -16   2  12   77.13    1.40   0
 -16   6  12   37.43    1.82   0
 -15 -11   0   39.83    0.53   0
 -15  -6   7  332.00    1.69   0
 -15  -5   8   26.30    0.96   0
 -15   0  11    2.38    0.88   0
 -14  -3   9   80.15    1.18   0
 -14  14   8   24.53    2.43   0
 -14  15   7   26.78    2.47   0
 -14  16   6   13.18    2.99   0
 -13 -14  -9    1.35    1.25   0
 -13  -2   9   33.63    1.04   0
 -13   9  10   10.57    1.59   0
 -13  13   8   46.19    2.44   0
 -12 -14 -10    1.17    1.40   0
 -12  -1   9  118.61    1.30   0
 -12   2  10  484.03    2.34   0
 -12   8  10  111.72    1.58   0
 -11 -14 -11   15.95    1.55   0
 -10 -14 -12    0.27    1.59   0
 -10  -4   6  502.36    1.55   0
 -10   3   9   31.26    1.11   0
 -10   7   9   99.79    1.56   0
 -10  10   8    2.80    1.40   0
 -10  16   4  156.56    2.51   0
  -9   1   8 1203.93    2.87   0
  -9  14   5   55.23    1.81   0
  -9  15   4   22.05    2.05   0
  -9  16   3   72.73    2.38   0
  -9  17   2   76.53    2.25   0
  -8  -2   6  157.21    0.96   0
  -8  13   5   43.00    1.54   0
  -8  18   0   61.24    2.22   0
  -7   6   7  861.62    2.67   0
  -7  12   5  357.20    2.28   0
  -7  18  -1   23.11    2.18   0
  -6 -13 -13   44.66    1.82   0
  -6  -1   5   65.99    0.68   0
  -6   8   6  136.85    1.37   0
  -5  11   4   45.34    1.13   0
  -4 -13 -17   25.79    2.31   0
  -4 -12 -12   22.62    1.51   0
  -4 -11  -9  175.24    1.46   0
  -3  18  -5   17.07    1.55   0
  -2 -12 -16   12.54    1.78   0
  -2  -9  -7  209.82    1.28   0
  -2   5   3 2309.41    2.87   0
  -1 -12 -21   34.78    2.76   0
  -1 -12 -19   23.59    2.52   0
  -1 -11 -14   51.70    1.61   0
  -1   5   2  183.21    0.86   0
   0  -8  -8  362.77    1.69   0
   0   5   1    2.30    0.37   0
   1 -11 -20   70.76    2.51   0
   1  11  -2  292.34    1.08   0
   1  16  -7   16.48    0.85   0
   2  -7  -9  154.43    1.31   0
   2  15  -7  164.62    0.91   0
   3 -10 -23   94.49    3.01   0
   3 -10 -21   76.35    2.62   0
   3  -9 -16   64.80    1.79   0
   3  -8 -13   14.99    1.23   0
   3  -6  -9  714.65    2.34   0
   4  -9 -19   42.51    2.07   0
   4  -7 -13  554.37    2.47   0
   4  -4  -8  220.76    1.35   0
   4  -3  -7   81.25    0.91   0
   5  -6 -13  680.98    2.79   0
   5   4  -5  743.95    1.30   0
   6  -8 -26   10.81    3.09   0
   6  -5 -13  414.70    2.26   0
   7  -7 -28    5.40    3.28   0
   7  -7 -26   35.66    2.37   0
   7  -7 -24    5.21    1.83   0
   7  -7 -22   32.29    2.27   0
   7  -2 -11  170.53    1.44   0
   7   5  -8  254.69    1.14   0
   7  15 -16    3.27    1.05   0
   8  -6 -28   -1.48    2.39   0
   8  -6 -24    3.34    1.87   0
   8  -6 -22    2.55    2.13   0
   8  -5 -19  138.89    1.85   0
   8  -4 -16   13.80    1.41   0
   8  15 -19   12.39    1.50   0
   9  -5 -28    7.41    3.05   0
   9  -5 -26   10.19    2.10   0
   9  -5 -24   37.17    2.57   0
   9  -5 -22   33.84    2.16   0
   9  -4 -19  101.56    2.05   0
   9   3 -12    4.24    0.86   0
  10  -4 -28   44.65    3.34   0
  10  -4 -26   39.16    2.86   0
  10  -4 -24   52.94    2.43   0
  10  -3 -21   25.63    1.93   0
  10  -1 -17  293.55    2.30   0
  10   0 -16  597.22    2.78   0
  10   1 -15    9.28    1.18   0
  10   4 -14    3.22    0.97   0
  10   6 -14  139.35    1.38   0
  10  10 -16  273.04    1.85   0
  11  -2 -29   -0.72    2.37   0
  11  -2 -25   -0.64    1.73   0
  11  -2 -23    5.16    2.07   0
  11   0 -19   -3.65    1.55   0
  11   1 -18  163.02    2.02   0
  11   2 -17    0.29    1.23   0
  11   9 -18   18.08    1.46   0
  12   0 -30  157.23    3.83   0
  12   0 -28   63.84    2.41   0
  12   0 -26  232.06    2.83   0
  12   0 -24  170.49    2.77   0
  12   1 -23    0.63    1.43   0
  12   4 -20    3.40    1.56   0
  12   9 -23    7.98    1.88   0
  12  10 -24    2.24    2.27   0
  13   3 -28   12.13    2.93   0
  13   3 -26    1.06    2.40   0
  13   4 -29   66.15    3.33   0
  13   4 -27   29.86    2.73   0
  13   4 -25   44.33    2.43   0
  13   5 -28    1.98    2.68   0
  13   5 -26   29.59    2.51   0
  13   5 -24   50.88    2.47   0
  13   6 -25  140.45    2.71   0
  13   7 -28   27.36    2.99   0
  13   7 -26   12.15    2.27   0
 -28   2  14   12.19    3.03   0
 -28   4  14   27.60    3.63   0
 -27  -6   9    6.92    2.40   0
 -27  -5  10    0.04    2.58   0
 -27  -4  11    0.41    2.33   0
 -27   3  14   -2.26    3.13   0
 -27   5  14    1.36    3.21   0
 -26  -1  13    3.06    2.24   0
 -26   2  14   -0.65    2.53   0
 -26   4  14   16.53    3.13   0
 -26   6  14    7.19    3.36   0
 -25  -7   8   -0.47    1.90   0
 -25  -6   9    8.91    2.13   0
 -25  -5  10   -0.09    2.13   0
 -25  -4  11   24.30    2.09   0
 -25   5  14    4.24    3.01   0
 -25   7  14    2.17    3.07   0
 -24   4  14   63.24    2.86   0
 -24   6  14    4.14    2.77   0
 -23  -7   8    2.61    1.46   0
 -23  -6   9   16.80    1.83   0
 -23  -5  10    5.09    1.65   0
 -23   0  13    2.88    2.02   0
 -23   5  14    5.47    1.87   0
 -22  -2  12   22.89    1.79   0
 -22   1  13    4.11    1.89   0
 -22   9  13    9.20    2.97   0
 -21   2  13    1.04    1.85   0
 -21   8  13   -3.60    2.61   0
 -20  -9   5    6.50    1.12   0
 -20  -3  11   34.29    1.50   0
 -20   3  13   -0.64    1.91   0
 -20  10  12    1.39    2.70   0
 -19   4  13    1.31    1.82   0
 -19   6  13  180.83    2.32   0
 -19  12  11   20.18    2.77   0
 -18  -7   7   20.70    0.99   0
 -18  -6   8    7.24    1.04   0
 -17  -3  10    1.44    1.15   0
 -17   7  12    9.17    1.97   0
 -17  14   9    7.53    2.66   0
 -17  15   8    2.96    3.13   0
 -16   4  12   17.06    1.21   0
 -16  12  10   89.69    2.16   0
 -16  13   9    0.52    2.38   0
 -15   8  11   11.63    1.80   0
 -14 -14  -8    3.06    1.07   0
 -14  -4   8  267.97    1.67   0
 -14   3  11   -1.79    1.25   0
 -14   5  11  237.21    2.22   0
 -14  10  10   12.28    1.87   0
 -13   1  10  259.22    1.88   0
 -13  14   7    0.71    2.14   0
 -13  17   4   66.89    3.21   0
 -12   4  10  436.01    2.39   0
 -12   6  10   31.23    1.46   0
 -12  12   8  180.57    2.45   0
 -11   8   9  117.82    1.79   0
 -11  11   8   70.77    1.84   0
 -10   0   8   72.95    1.07   0
 -10   5   9 1257.11    3.45   0
  -9 -14 -13    3.47    1.75   0
  -9  -3   6  634.65    1.71   0
  -9   7   8   25.54    1.18   0
  -8 -14 -14   22.73    1.99   0
  -8   9   7    3.90    1.08   0
  -8  14   4   38.95    1.64   0
  -8  16   2  273.63    2.78   0
  -8  17   1   33.30    1.96   0
  -7   4   7  968.95    2.56   0
  -7  13   4   89.30    1.77   0
  -6   2   6  247.61    1.18   0
  -6  12   4   68.00    1.37   0
  -6  18  -2   83.40    2.18   0
  -5 -13 -14   44.98    1.73   0
  -5   8   5  177.75    1.38   0
  -5  18  -3   22.27    1.80   0
  -4  11   3  199.94    1.49   0
  -4  18  -4   62.00    1.79   0
  -3 -11 -10  185.79    1.58   0
  -3  11   2  561.74    2.12   0
  -1  -9  -8   26.30    0.86   0
  -1  17  -6  156.17    1.56   0
   0 -10 -12  103.28    1.52   0
   1 -11 -18   29.18    2.02   0
   1  -8  -9  304.00    1.69   0
   2 -10 -16  239.75    2.40   0
   2  -9 -13   37.73    1.33   0
   2  12  -4   93.94    0.69   0
   3 -10 -19   21.45    2.06   0
   3  -1  -4 2106.13    2.42   0
   4  -5  -9 1792.13    3.54   0
   4  -2  -6  397.09    1.41   0
   4   2  -4  213.68    0.74   0
   5  -9 -26    0.95    3.01   0
   5  -9 -24    2.89    2.61   0
   5  -9 -22    2.73    2.40   0
   5  -7 -14   91.14    1.57   0
   5   6  -5  999.92    1.25   0
   6  -8 -20   19.47    2.03   0
   6  -7 -17  746.10    3.51   0
   7  -7 -20   55.00    2.15   0
   7  -6 -17  470.16    2.91   0
   7  -4 -13  924.06    3.12   0
   7   3  -8  554.75    1.69   0
   8  -7 -27   27.22    3.05   0
   8  -6 -20   31.28    1.99   0
   8  -5 -17   38.53    1.60   0
   8   2 -10 1779.15    3.31   0
   9  -6 -27   65.20    3.14   0
   9  -1 -14  758.71    2.87   0
   9   0 -13    0.35    1.02   0
  10  -4 -22   28.64    2.15   0
  10  -3 -19   58.98    1.79   0
  10  -2 -18    5.66    1.11   0
  10   2 -14   11.51    1.08   0
  10  11 -17    5.45    1.22   0
  11  -3 -28   13.62    2.97   0
  11  -3 -26    6.58    2.55   0
  11  -2 -21   -0.28    1.82   0
  11  -1 -20  322.85    2.43   0
  11   3 -16    5.77    1.18   0
  11   5 -16   11.61    1.13   0
  11  10 -19   23.50    1.37   0
  11  12 -23   51.05    2.05   0
  12  -1 -29    8.91    2.45   0
  12  -1 -27   28.72    2.09   0
  12  -1 -25   -0.99    2.41   0
  12   0 -22  355.96    3.05   0
  12   1 -21   -0.43    1.63   0
  12   2 -20   80.67    1.92   0
  12   3 -19   55.87    1.67   0
  12   5 -19   89.12    1.73   0
  12   8 -20    2.68    1.46   0
  12   9 -21   17.91    1.84   0
  13   1 -30    4.00    3.49   0
  13   1 -28   21.53    2.96   0
  13   1 -26   34.94    2.51   0
  13   2 -29    3.20    2.30   0
  13   2 -27    5.82    1.96   0
  13   2 -25    0.39    2.31   0
  13   3 -24    3.26    2.09   0
  13   4 -23   52.29    2.14   0
  13   6 -23  154.60    2.43   0
  13   7 -24    0.08    2.02   0
  13   8 -27   18.84    2.70   0
 -28  -2  12    2.01    2.58   0
 -28   1  13    4.98    2.87   0
 -27   0  13    0.37    2.51   0
 -26  -2  12    9.45    2.34   0
 -26   1  13    2.19    2.50   0
 -25   0  13    0.09    1.70   0
 -25   8  13    3.16    3.19   0
 -24  -9   5    9.80    1.85   0
 -24  -2  12   28.42    2.00   0
 -24   1  13   13.06    2.34   0
 -24   9  13   12.28    2.58   0
 -23   8  13    4.32    3.00   0
 -23  11  12    2.97    2.65   0
 -22  -9   5    9.14    1.37   0
 -22  -3  11   18.74    1.69   0
 -22   7  13   -1.45    2.60   0
 -22  10  12    3.86    2.90   0
 -21  -1  12   24.52    1.67   0
 -21   4  13    3.96    2.14   0
 -21  12  11    6.19    3.31   0
 -20  -4  10  151.49    1.85   0
 -20   0  12   12.87    1.72   0
 -20   5  13  171.52    2.29   0
 -19 -10   3   11.83    0.98   0
 -19  -2  11    6.83    1.39   0
 -19   1  12   24.72    1.76   0
 -19   9  12    9.32    1.79   0
 -19  13  10   33.06    2.44   0
 -19  14   9    1.72    3.34   0
 -18 -11   1    0.14    0.79   0
 -18  -1  11    3.36    1.35   0
 -18   2  12  212.38    2.32   0
 -18  12  10   33.88    2.65   0
 -17  -9   4    1.82    0.85   0
 -17  -4   9  147.52    1.69   0
 -17   5  12   86.61    2.09   0
 -17  10  11   39.90    1.79   0
 -16  -2  10  209.81    1.79   0
 -16   9  11    6.26    1.46   0
 -16  14   8   10.21    2.72   0
 -15  -1  10  152.25    1.64   0
 -15   2  11   -0.42    1.32   0
 -15   6  11  354.30    2.69   0
 -15  12   9   74.05    2.46   0
 -14   0  10   41.58    1.26   0
 -13  -3   8   13.77    0.99   0
 -13   7  10    8.46    1.51   0
 -13  15   6   37.06    2.48   0
 -13  16   5    2.12    2.50   0
 -12   9   9   85.97    1.84   0
 -11  -1   8 1468.85    3.20   0
 -11   2   9  129.71    1.44   0
 -11  12   7  164.01    2.27   0
 -10  -5   5  210.63    1.02   0
 -10  11   7  148.48    1.99   0
  -9   3   8   36.94    1.06   0
  -9   5   8   41.36    1.17   0
  -9  10   7  409.77    2.48   0
  -8   1   7  228.93    1.36   0
  -8  15   3    6.98    1.60   0
  -7 -14 -15    2.05    2.08   0
  -7   9   6   -1.34    1.02   0
  -7  14   3   45.48    1.54   0
  -7  15   2   53.51    1.87   0
  -7  16   1   51.48    1.95   0
  -7  17   0   77.54    1.98   0
  -6 -10  -4   58.63    0.72   0
  -6   4   6  363.36    1.63   0
  -6  13   3  278.35    2.14   0
  -6  17  -1   56.95    2.06   0
  -5 -10  -5  113.09    0.93   0
  -5  12   3   85.00    1.33   0
  -4 -13 -15   76.37    1.97   0
  -4 -10  -6    6.34    0.76   0
  -4   8   4    1.81    0.73   0
  -3 -13 -18   77.06    2.46   0
  -2 -12 -14   43.74    1.81   0
  -2 -11 -11  111.84    1.48   0
  -2  11   1   40.74    0.84   0
  -2  17  -5    5.33    1.34   0
  -1 -12 -17  138.01    2.36   0
  -1  11   0  217.18    1.23   0
   0 -12 -20   17.62    2.43   0
   0  -9  -9   -1.26    1.00   0
   0  11  -1  125.53    0.91   0
   1 -10 -13   62.23    1.51   0
   2 -11 -21   94.16    2.68   0
   2 -11 -19   15.11    2.33   0
   3  -9 -14   -0.24    1.25   0
   3  -7 -10   63.65    1.17   0
   4 -10 -24   19.13    2.79   0
   4 -10 -22   27.83    2.58   0
   4  -9 -17  140.09    2.08   0
   4  -8 -14   13.16    1.36   0
   5  -9 -20    1.43    2.02   0
   5  -4  -9  900.42    2.56   0
   5  -3  -8    2.80    0.76   0
   6  -9 -25   -1.55    2.71   0
   6  -6 -14  133.05    1.48   0
   6   1  -7   88.51    0.85   0
   7  -8 -27    9.91    3.42   0
   7  -8 -23   28.48    2.58   0
   7  -5 -14  110.14    1.60   0
   7   0  -9    0.10    0.77   0
   7   7  -8   46.04    0.62   0
   8  -7 -25   26.34    2.14   0
   8  -7 -23   20.48    2.41   0
   8   8 -10  311.58    1.26   0
   8  14 -16   12.30    1.01   0
   9  -6 -23  108.14    2.75   0
   9  -5 -20   10.79    1.79   0
   9  -3 -16  125.70    1.53   0
   9   1 -12  711.84    2.48   0
   9  11 -14  226.54    1.46   0
   9  14 -19    0.45    1.39   0
  10  -5 -29   99.48    3.71   0
  10  -5 -27  105.83    3.26   0
  10  -5 -25  173.56    3.19   0
  10  -4 -20    7.62    1.75   0
  10   5 -13  316.96    1.80   0
  10   8 -14   -0.63    0.82   0
  10  12 -18   22.26    1.36   0
  11  -4 -29   89.85    3.83   0
  11  -4 -27   42.48    3.10   0
  11  -3 -22    7.91    2.03   0
  11   7 -16    6.34    1.07   0
  12  -2 -30   10.39    3.41   0
  12  -2 -28  199.01    3.61   0
  12  -2 -26   90.10    2.94   0
  12  -2 -24  111.20    2.54   0
  12  -1 -23   -1.99    1.49   0
  12   4 -18    0.26    1.31   0
  12   6 -18   73.46    1.72   0
  12   7 -19   91.45    1.68   0
  12  10 -22   91.94    2.00   0
  13   0 -29   -1.32    3.22   0
  13   0 -27   -0.24    2.73   0
  13   0 -25    0.14    2.21   0
  13   1 -24   37.87    2.30   0
  13   3 -22    2.42    1.77   0
  13   5 -22   21.80    1.82   0
  13   7 -22   27.27    2.03   0
  13   8 -23   39.53    2.20   0
  13   9 -26    3.97    2.45   0
  14   4 -28   40.82    2.82   0
 -28  -4  10   28.23    2.48   0
 -28  -3  11   17.64    2.55   0
 -28   3  13   15.63    3.19   0
 -27  -1  12   19.01    2.69   0
 -27   2  13    4.14    2.94   0
 -27   6  13   11.52    3.44   0
 -26  -3  11   46.76    2.43   0
 -26   3  13   23.86    2.78   0
 -25  -1  12   14.21    2.35   0
 -25   2  13   -1.89    2.50   0
 -24  -3  11   40.99    2.05   0
 -24   3  13   37.13    2.60   0
 -24   5  13   35.14    2.74   0
 -24   7  13   23.06    2.91   0
 -24  10  12   -0.24    3.69   0
 -23   2  13    0.56    1.55   0
 -23   4  13   -1.79    2.40   0
 -23   6  13   60.01    2.87   0
 -22  -4  10   62.59    1.80   0
 -22   3  13   11.58    1.59   0
 -22   5  13  125.97    2.72   0
 -22  11  11   41.63    3.22   0
 -21  -2  11    6.87    1.56   0
 -21   9  12    5.84    2.71   0
 -21  13  10    5.08    3.32   0
 -20  -7   7    8.61    1.37   0
 -20  -6   8   -0.61    1.40   0
 -20  -5   9  143.54    1.77   0
 -19 -12  -1   28.29    0.90   0
 -19   7  12   15.20    2.19   0
 -19  10  11    2.81    2.56   0
 -18   4  12   88.83    2.09   0
 -18   6  12    5.08    1.38   0
 -18   9  11    8.54    2.15   0
 -18  13   9    4.64    2.93   0
 -17  -5   8    2.17    1.19   0
 -16 -10   2   98.15    0.90   0
 -16   7  11   30.14    1.90   0
 -16  10  10    1.55    2.09   0
 -16  15   7   -0.02    2.70   0
 -16  16   6   17.92    3.01   0
 -15   4  11   26.43    1.20   0
 -15   9  10    4.94    1.77   0
 -15  13   8   35.75    2.42   0
 -14  -8   4    8.43    0.59   0
 -14  -5   7  445.59    1.81   0
 -14   8  10  111.03    2.04   0
 -14  11   9  101.42    1.90   0
 -13   3  10   16.79    1.25   0
 -13   5  10  167.49    1.94   0
 -13  10   9  101.59    1.71   0
 -12  -2   8  451.14    1.91   0
 -12  14   6   -0.39    2.02   0
 -12  15   5    0.26    2.12   0
 -12  16   4  180.58    2.99   0
 -12  17   3   84.69    2.82   0
 -11   4   9  477.36    2.37   0
 -11   6   9  375.81    2.28   0
 -11  13   6  124.62    2.14   0
 -10 -13  -7    1.43    0.88   0
 -10  -7   3  788.48    1.37   0
 -10  -6   4  347.17    1.10   0
 -10   8   8  286.23    2.14   0
  -9 -13  -8   17.35    1.01   0
  -9  -4   5  367.94    1.27   0
  -8 -13  -9   10.77    1.10   0
  -8   7   7  454.94    2.21   0
  -8  10   6  441.56    2.42   0
  -7 -13 -10   76.42    1.45   0
  -7 -12  -7  160.43    1.32   0
  -7 -10  -3  273.47    0.95   0
  -7  -2   5   14.57    0.50   0
  -6 -14 -16    8.00    2.30   0
  -6 -13 -11    8.20    1.38   0
  -6 -12  -8  184.93    1.46   0
  -6   9   5   36.74    1.09   0
  -6  14   2   32.47    1.60   0
  -6  15   1   -0.14    1.55   0
  -6  16   0  239.46    2.37   0
  -5  -1   4 4095.25    3.36   0
  -5   2   5  128.39    0.86   0
  -5   6   5 1008.30    2.54   0
  -5  13   2  128.04    1.66   0
  -5  17  -2  139.14    1.86   0
  -4  12   2  346.78    1.90   0
  -4  17  -3   30.64    1.64   0
  -3 -13 -16   50.64    2.02   0
  -3 -10  -7  170.30    1.22   0
  -3   8   3  200.60    1.21   0
  -3  12   1  419.96    1.97   0
  -3  17  -4  238.67    1.98   0
  -2 -13 -19   33.55    2.44   0
  -1 -12 -15  123.66    2.17   0
  -1 -11 -12  165.90    1.75   0
   0 -12 -18    2.32    2.02   0
   0  16  -6   26.52    1.04   0
   1 -12 -21   36.71    2.50   0
   1 -11 -16  153.53    2.21   0
   2  -8 -10   36.18    1.04   0
   2  14  -6  103.08    0.80   0
   3 -11 -24    2.65    3.06   0
   3 -11 -22   64.85    2.85   0
   3 -10 -17   62.56    1.92   0
   4 -10 -20  179.18    2.76   0
   4  -1  -5  247.55    1.08   0
   5 -10 -25   17.80    3.17   0
   5  -9 -18    2.88    1.81   0
   5  -8 -15   88.75    1.70   0
   5  -5 -10   13.01    0.99   0
   5  -2  -7  107.43    0.97   0
   6  -9 -23   36.37    2.70   0
   6  -8 -18   -2.09    1.72   0
   6  -7 -15   88.11    1.73   0
   7  -8 -21   25.99    2.19   0
   7  -7 -18   -2.46    1.63   0
   8  -7 -21   96.76    2.43   0
   8  -4 -14    1.49    1.19   0
   8  -2 -12  395.06    2.04   0
   8  -1 -11   82.05    1.22   0
   9  -7 -28   29.14    3.36   0
   9  -6 -21  180.03    2.67   0
   9  -5 -18  256.20    2.43   0
   9   4 -11  205.33    1.34   0
   9   6 -11  736.77    2.16   0
   9  10 -13   96.86    1.07   0
  10  -6 -28    3.39    3.14   0
  10   3 -13   79.33    1.22   0
  10  13 -19   73.94    1.71   0
  11  -4 -25   34.60    1.99   0
  11  -4 -23  133.31    2.71   0
  11  -2 -19    2.57    1.64   0
  11  -1 -18  159.12    1.78   0
  11   1 -16  536.79    2.68   0
  11   4 -15  140.78    1.53   0
  11   6 -15  240.49    1.74   0
  11  12 -21   82.59    1.78   0
  12  -3 -29    1.15    3.34   0
  12  -1 -21   -1.32    1.80   0
  12   1 -19   96.07    1.87   0
  12   2 -18   -2.04    1.42   0
  12  11 -23   34.44    1.97   0
  13  -1 -30    7.06    3.61   0
  13  -1 -28   23.64    3.12   0
  13  -1 -26   35.06    2.74   0
  13   0 -23   -0.83    1.93   0
  13   1 -22   82.03    2.21   0
  13   2 -21    8.68    1.65   0
  13   6 -21  244.57    2.45   0
  13   9 -24   11.66    2.07   0
  14   2 -28  160.05    3.49   0
  14   2 -26  138.49    2.82   0
  14   3 -29    1.80    2.90   0
  14   3 -27    7.81    2.69   0
  14   3 -25    0.33    2.13   0
  14   5 -27  127.12    2.95   0
  14   5 -25  147.62    2.78   0
  14   6 -28    8.18    2.72   0
  14   6 -26    6.11    2.44   0
  14   7 -27    2.01    2.66   0
 -27  -2  11    1.04    2.38   0
 -27   4  13   -0.21    2.99   0
 -26  -7   7    3.08    2.11   0
 -26  -6   8    2.59    2.34   0
 -26  -5   9   46.06    2.44   0
 -26  -4  10   75.62    2.42   0
 -26   0  12    4.18    2.57   0
 -26   5  13   22.99    2.36   0
 -25   4  13   15.67    2.11   0
 -25   9  12   13.60    3.76   0
 -24  -8   6    3.88    1.76   0
 -24  -5   9   33.64    2.07   0
 -24   0  12    1.64    2.17   0
 -23 -10   3    4.75    1.56   0
 -23  -2  11   -1.37    1.84   0
 -23   9  12    9.41    2.37   0
 -22  -8   6   14.33    1.48   0
 -22  -7   7   30.69    1.65   0
 -22  -6   8    0.05    1.66   0
 -22  -5   9   49.92    1.68   0
 -22   8  12    6.10    2.79   0
 -22  12  10   38.42    3.47   0
 -21   7  12    2.21    2.47   0
 -21  10  11   55.35    3.13   0
 -20  -1  11   14.74    1.67   0
 -20   2  12   55.69    2.04   0
 -20   4  12   88.24    2.27   0
 -20  12  10   29.68    2.99   0
 -20  13   9   12.96    3.15   0
 -19   3  12    2.91    1.26   0
 -19   5  12   35.26    2.05   0
 -19  11  10   22.12    2.60   0
 -18  -2  10  140.20    1.74   0
 -18  14   8    2.15    3.09   0
 -18  15   7   -0.72    3.39   0
 -17  -8   5   29.56    1.00   0
 -17  -7   6    2.60    0.98   0
 -17  -6   7  259.66    1.79   0
 -17   8  11  131.81    2.07   0
 -17  12   9   30.76    2.63   0
 -16   5  11  190.33    2.28   0
 -15  14   7    7.68    2.53   0
 -15  15   6   16.44    2.78   0
 -15  16   5    2.99    3.00   0
 -14  -6   6   30.35    0.80   0
 -14   2  10  543.56    2.65   0
 -14   6  10   17.82    1.55   0
 -14  12   8  112.51    2.48   0
 -13  -4   7  225.36    1.46   0
 -13   0   9    0.64    1.00   0
 -13  11   8   85.53    2.14   0
 -12  10   8    5.85    1.60   0
 -11 -13  -6    9.07    0.84   0
 -11   9   8   33.42    1.54   0
 -11  14   5   -0.41    1.87   0
 -11  15   4   21.42    2.34   0
 -11  17   2   82.44    2.68   0
 -10 -14 -10   -0.91    1.34   0
 -10   2   8  570.00    2.26   0
 -10  12   6  298.66    2.50   0
  -9 -14 -11    4.05    1.46   0
  -9   0   7    4.05    0.78   0
  -9  11   6  159.62    1.88   0
  -8 -14 -12    0.66    1.61   0
  -8 -12  -6  203.19    1.20   0
  -8  -3   5   93.00    0.73   0
  -8   3   7   52.93    1.03   0
  -8   5   7 1787.97    3.78   0
  -7 -14 -13   -1.22    1.68   0
  -7   1   6 1145.81    2.46   0
  -5 -13 -12   27.33    1.38   0
  -5 -12  -9   59.27    1.14   0
  -5   4   5  735.54    2.03   0
  -5  14   1   20.79    1.42   0
  -5  15   0   60.00    1.62   0
  -5  16  -1   59.91    1.55   0
  -4 -13 -13   55.78    1.81   0
  -4 -12 -10  152.77    1.65   0
  -4  13   1  179.60    1.67   0
  -4  16  -2  171.97    1.90   0
  -3  16  -3   49.15    1.55   0
  -2 -13 -17   43.79    2.13   0
  -2   8   2   21.19    0.74   0
  -2  12   0   18.99    0.95   0
  -2  16  -4  168.24    1.71   0
  -1 -13 -20   16.37    2.55   0
  -1 -10  -9  214.74    1.65   0
  -1  12  -1  369.44    1.63   0
  -1  16  -5   61.42    1.26   0
   0 -11 -13  101.49    1.66   0
   0  12  -2  155.92    1.09   0
   1 -12 -19   44.20    2.36   0
   1  -9 -10  131.95    1.39   0
   1  12  -3  170.86    0.96   0
   1  15  -6   32.61    0.84   0
   2 -11 -17    6.91    1.77   0
   2 -10 -14  200.16    2.02   0
   3 -11 -20   41.53    2.34   0
   3  -8 -11  131.05    1.48   0
   4 -10 -18  369.79    3.03   0
   4  -9 -15   22.04    1.51   0
   4  -7 -11  380.59    2.05   0
   5 -10 -23   79.41    2.82   0
   5 -10 -21   64.33    2.45   0
   5  -6 -11  644.56    2.53   0
   5   2  -5  127.32    0.71   0
   6  -9 -21    8.61    2.12   0
   6  -4 -10  736.00    2.49   0
   6  -3  -9   13.75    0.89   0
   6   4  -6  368.45    1.11   0
   7  -9 -26   -1.43    3.23   0
   7  13 -12   61.26    0.68   0
   8  -8 -26    2.82    2.88   0
   8  -7 -19  434.38    3.11   0
   8  -5 -15  170.03    1.92   0
   8   3  -9  300.35    1.45   0
   8   5  -9 1311.73    2.48   0
   9  -7 -26   19.82    2.22   0
   9  -7 -24   -0.62    2.58   0
   9   9 -12   23.23    0.80   0
   9  13 -16   49.22    1.18   0
  10  -6 -26    5.68    2.10   0
  10  -6 -24    2.06    2.50   0
  10  -4 -18   11.89    1.58   0
  10  -3 -17  165.57    2.00   0
  10   0 -14  311.01    1.86   0
  10   7 -13  588.80    2.11   0
  11  -5 -28   -0.09    3.10   0
  11  -5 -26   17.72    2.86   0
  11  -3 -20   50.49    1.51   0
  11   2 -15    1.85    1.14   0
  11   9 -16   51.72    1.34   0
  11  13 -22   36.28    2.00   0
  12  -4 -28   55.37    3.41   0
  12  -3 -23    6.66    2.13   0
  12  -2 -22  109.22    1.96   0
  12   3 -17  259.97    2.09   0
  12   5 -17   72.49    1.50   0
  12   8 -18   11.24    1.28   0
  12   9 -19   40.66    1.47   0
  12  10 -20   99.29    1.96   0
  13  -2 -29   -0.81    3.35   0
  13  -2 -27    8.55    2.84   0
  13  -1 -24   40.91    2.37   0
  13   3 -20    8.66    1.64   0
  13   8 -21   32.15    1.94   0
  13   9 -22   -0.73    1.89   0
  13  10 -25   23.60    2.33   0
  14   0 -30  160.75    4.06   0
  14   0 -28   25.21    2.88   0
  14   1 -29    6.61    2.40   0
  14   1 -27   52.43    2.76   0
  14   1 -25    7.13    2.24   0
  14   2 -24  156.20    2.58   0
  14   4 -24   37.82    2.23   0
  14   5 -23   53.01    2.01   0
  14   6 -24    2.02    2.08   0
  14   7 -25    1.45    2.17   0
 -28  -1  11   -0.43    2.65   0
 -28   2  12    3.04    3.25   0
 -27  -3  10   -2.31    2.64   0
 -27   1  12   22.25    2.90   0
 -25  -2  11   13.93    2.05   0
 -25   7  12   -1.26    3.26   0
 -24  -7   7    9.77    1.69   0
 -24  -6   8    2.26    1.71   0
 -24   2  12   32.51    2.35   0
 -24   8  12   23.95    2.46   0
 -23   1  12    9.12    2.01   0
 -23   7  12    2.65    2.81   0
 -23  10  11   36.96    3.41   0
 -22 -11   1   -0.35    1.43   0
 -22   2  12   20.11    2.12   0
 -22   4  12   83.46    2.51   0
 -22   6  12    1.53    2.48   0
 -21  -3  10   -2.34    1.51   0
 -21   3  12   22.47    2.11   0
 -21   5  12   23.97    2.33   0
 -20 -11   1    0.98    1.08   0
 -20   9  11    0.39    2.56   0
 -19  -9   4    6.56    1.13   0
 -19  -4   9  109.15    1.65   0
 -18   1  11    3.37    1.55   0
 -18   7  11   -0.88    2.02   0
 -18  10  10   -1.26    2.36   0
 -17  -1  10   24.40    1.40   0
 -17   2  11   22.18    1.20   0
 -17   4  11   33.64    1.75   0
 -17   6  11  175.18    2.37   0
 -17   9  10    3.34    2.00   0
 -17  13   8   29.67    2.79   0
 -17  14   7    2.89    2.69   0
 -16  -4   8  149.11    1.59   0
 -16   0  10  368.77    2.35   0
 -16  11   9   42.23    2.34   0
 -15  -2   9   43.95    1.17   0
 -15   7  10    1.19    1.65   0
 -15  10   9  191.61    2.65   0
 -14  -1   9  115.89    1.44   0
 -14   4  10  344.90    2.40   0
 -14   9   9    1.70    1.73   0
 -14  13   7   -3.04    2.14   0
 -14  14   6    3.82    2.21   0
 -14  16   4  102.90    3.38   0
 -13   8   9   46.89    1.71   0
 -13  12   7   66.20    2.10   0
 -12  -3   7   39.09    0.98   0
 -12   5   9  601.74    2.79   0
 -11 -14  -9    5.22    1.18   0
 -10  -1   7  432.94    1.76   0
 -10   4   8  622.70    2.50   0
 -10   6   8    2.43    1.10   0
 -10  17   1   12.23    2.31   0
  -9 -12  -5   57.21    0.77   0
  -9   8   7    1.70    1.14   0
  -9  12   5  217.54    2.17   0
  -9  18  -1   20.15    2.36   0
  -8 -10  -2  596.36    1.02   0
  -8  11   5   74.06    1.52   0
  -7  10   5   88.53    1.41   0
  -6 -14 -14    9.68    1.90   0
  -5   9   4  124.91    1.27   0
  -4   2   4  216.37    0.95   0
  -4   6   4  304.82    1.42   0
  -4  14   0   30.74    1.17   0
  -4  15  -1    3.94    1.31   0
  -3 -13 -14   88.04    2.00   0
  -3 -12 -11   79.70    1.40   0
  -3  13   0  114.12    1.38   0
  -3  14  -1   14.75    1.15   0
  -3  15  -2   82.91    1.43   0
  -2 -12 -12   31.89    1.55   0
  -2  13  -1  397.93    1.85   0
  -1 -13 -18   73.86    2.39   0
  -1  -6  -3 1476.65    2.10   0
  -1   8   1  523.97    1.53   0
   0 -12 -16    8.44    1.75   0
   0 -10 -10  120.81    1.40   0
   0  15  -5   29.25    0.95   0
   1 -11 -14  263.79    2.25   0
   1  13  -4  207.47    1.13   0
   2  -9 -11   15.97    1.11   0
   3 -11 -18    4.59    1.84   0
   3 -10 -15  137.06    1.98   0
   4 -11 -23   66.94    2.93   0
   4 -11 -21   87.96    2.58   0
   4  -8 -12  196.83    1.77   0
   5  -9 -16   62.03    1.75   0
   5  -7 -12   47.45    1.31   0
   5  -1  -6 1779.44    2.77   0
   6 -10 -24   12.33    2.96   0
   6  -9 -19   40.02    2.07   0
   6  -5 -11 1109.47    3.10   0
   6  -2  -8  142.29    1.18   0
   7  -8 -19   -0.94    1.35   0
   7  -7 -16    3.96    1.55   0
   7   1  -8  735.78    1.96   0
   8  -6 -16   42.40    1.65   0
   8   0 -10  640.90    2.12   0
   8  15 -17   -0.16    1.10   0
   9  -7 -22   72.65    2.51   0
   9  -6 -19  400.38    3.00   0
   9  -4 -15   81.06    1.61   0
   9  -3 -14   71.34    1.45   0
   9  -2 -13    7.70    1.11   0
   9  -1 -12  719.27    2.60   0
  10  -6 -22    0.71    2.16   0
  10  -5 -19  160.77    2.26   0
  10   1 -13    1.74    1.00   0
  11  -5 -24   29.83    1.93   0
  11  -2 -17    2.28    1.41   0
  11  -1 -16  517.12    2.72   0
  11   5 -14   58.43    1.13   0
  11   8 -15    8.19    1.11   0
  11  11 -18   48.25    1.31   0
  12  -4 -26   28.36    2.08   0
  12  -4 -24   53.86    2.42   0
  12  -1 -19   93.09    1.99   0
  12   0 -18 1836.84    5.02   0
  12   1 -17  362.66    2.47   0
  12   7 -17  227.32    1.88   0
  12  11 -21   29.91    1.63   0
  13  -2 -25    1.35    1.78   0
  13  -1 -22   84.12    2.30   0
  13   1 -20   93.41    2.03   0
  13   4 -19   57.50    1.68   0
  13   6 -19  400.99    2.56   0
  13   7 -20    1.70    1.51   0
  13  10 -23   70.84    2.10   0
  14  -1 -29    2.94    3.33   0
  14  -1 -27   50.64    2.78   0
  14   0 -26  147.48    3.05   0
  14   3 -23   -1.46    1.86   0
  14   4 -22    2.63    1.81   0
  14   7 -23   63.33    2.02   0
  14   8 -24   28.59    2.34   0
  15   2 -29   -1.21    2.97   0
  15   3 -28    7.48    2.94   0
  15   4 -29   32.36    3.27   0
  15   4 -27   30.31    2.58   0
  15   5 -28   -1.06    2.90   0
 -27  -4   9    0.04    2.37   0
 -27   5  12    3.44    3.42   0
 -26  -1  11    7.04    2.44   0
 -26   2  12   10.70    2.04   0
 -25  -3  10    0.24    2.11   0
 -25   3  12    2.91    2.61   0
 -25   5  12    0.82    2.97   0
 -24  -1  11    6.16    2.07   0
 -24   4  12   55.69    2.85   0
 -24   6  12   31.34    2.18   0
 -24   9  11    6.64    3.39   0
 -23  -3  10   -0.77    1.78   0
 -23   3  12   -0.19    2.17   0
 -23   5  12    5.15    2.41   0
 -23  11  10   11.48    3.64   0
 -22   9  11    3.42    2.74   0
 -21  -9   4    3.50    1.42   0
 -21  -4   9    4.24    1.44   0
 -21   0  11   -1.35    1.74   0
 -21   8  11    5.02    2.60   0
 -21  12   9    3.21    3.14   0
 -20  -2  10  212.67    2.22   0
 -20   1  11   18.56    1.72   0
 -20   7  11    3.30    2.15   0
 -20  10  10    5.81    2.73   0
 -19  -5   8    1.83    1.17   0
 -19   2  11    7.35    1.65   0
 -19   6  11  114.41    2.42   0
 -19  12   9   24.66    2.23   0
 -19  13   8   13.48    3.23   0
 -18  -3   9   20.66    1.26   0
 -18   3  11    9.67    1.69   0
 -18   5  11  199.49    2.58   0
 -18  11   9   89.27    2.74   0
 -17  15   6   15.69    3.19   0
 -16   8  10   19.49    1.42   0
 -16  12   8  134.20    2.80   0
 -15   3  10   34.41    1.50   0
 -15   5  10   34.45    1.68   0
 -14  15   5   -1.62    2.39   0
 -13  -9   2   -1.15    0.50   0
 -13  -5   6   89.61    1.08   0
 -13  13   6   83.31    2.26   0
 -12 -14  -8   13.86    1.03   0
 -12  11   7  218.18    2.45   0
 -11   1   8 1468.28    3.45   0
 -11   7   8  206.10    1.95   0
 -10   9   7    1.56    1.23   0
 -10  14   4   14.69    1.70   0
 -10  15   3    7.12    1.89   0
 -10  16   2  199.50    2.70   0
  -9  -5   4  178.67    0.86   0
  -9  13   4   28.76    1.56   0
  -9  17   0   53.28    2.59   0
  -8  18  -2  100.02    2.75   0
  -7   3   6   11.07    0.82   0
  -7   5   6  135.90    1.30   0
  -6  -2   4 1922.48    2.35   0
  -6  10   4  654.61    2.55   0
  -5 -14 -15    3.40    1.75   0
  -5 -11  -6  385.91    1.61   0
  -4 -14 -16    8.43    2.12   0
  -4 -11  -7  665.93    2.15   0
  -4  -1   3  324.07    0.89   0
  -4   4   4  591.10    1.69   0
  -4   9   3    5.49    0.78   0
  -3 -11  -8  224.91    1.57   0
  -2 -13 -15   51.05    1.84   0
  -2  -7  -3  233.41    0.94   0
  -2  -6  -2 2175.08    2.18   0
  -2  14  -2   17.13    1.07   0
  -2  15  -3   13.10    1.13   0
  -1 -12 -13  209.62    2.16   0
  -1  -7  -4   36.99    0.65   0
  -1  -5  -2    4.72    0.36   0
  -1  13  -2  271.88    1.49   0
  -1  14  -3  104.16    1.24   0
  -1  15  -4   70.65    1.14   0
   0 -13 -19   83.51    2.79   0
   0  -7  -5  293.84    1.30   0
   0  -5  -3 1822.84    2.28   0
   0  13  -3  166.45    1.19   0
   0  14  -4   20.21    0.89   0
   1 -12 -17   70.98    2.12   0
   1 -10 -11  110.72    1.48   0
   1  -6  -5 2015.14    2.99   0
   1  -5  -4  105.73    0.77   0
   1   8  -1  533.80    1.21   0
   2 -12 -20   57.61    2.43   0
   2 -11 -15   92.35    1.82   0
   2   0  -2 2818.92    1.92   0
   2   8  -2   21.44    0.36   0
   3  -9 -12   40.37    1.29   0
   4 -10 -16  398.66    2.83   0
   5 -11 -24    4.60    3.07   0
   6 -10 -22   33.67    2.59   0
   6  -6 -12   16.56    0.90   0
   6   6  -6   35.41    0.43   0
   6   9  -7    0.52    0.29   0
   7  -5 -12  161.63    1.64   0
   7  -4 -11  544.22    2.32   0
   7  -3 -10   25.30    1.03   0
   8  -9 -25    2.79    3.00   0
   8  -8 -20    6.01    2.01   0
   8   7  -9    2.43    0.54   0
   9  -8 -27   18.58    2.53   0
   9  -8 -25    0.89    2.89   0
   9  -7 -20   79.72    2.30   0
   9   8 -11  109.48    0.99   0
  10  -7 -25   15.34    2.82   0
  10   2 -12   26.30    0.99   0
  10   4 -12  196.36    1.42   0
  10   6 -12   34.04    1.00   0
  10  11 -15   36.20    1.13   0
  10  14 -20    0.98    1.51   0
  11  -6 -27   85.11    2.69   0
  11  -6 -25  113.52    3.12   0
  11  -5 -22   12.55    1.66   0
  11  -3 -18  129.62    2.01   0
  11   0 -15    0.22    1.23   0
  11  12 -19   94.20    1.67   0
  12  -5 -29  106.66    3.77   0
  12  -5 -27  123.36    3.54   0
  12  -3 -21   30.68    1.97   0
  12   2 -16  151.15    1.75   0
  12   6 -16   53.93    1.31   0
  12  12 -22   24.07    1.98   0
  13  -4 -29   65.20    3.54   0
  13  -3 -26   -0.00    1.97   0
  13  -3 -24    2.88    2.24   0
  13  -2 -23    0.29    1.59   0
  13   2 -19   16.98    1.18   0
  13  11 -24   30.64    2.16   0
  14  -1 -25    9.13    2.48   0
  14   0 -24  289.66    3.13   0
  14   1 -23    2.49    1.47   0
  14   2 -22   81.58    2.18   0
  14   3 -21   32.61    1.78   0
  14   5 -21   73.91    1.85   0
  14   9 -25    1.09    2.24   0
  15   1 -28   34.94    3.04   0
  15   2 -27    1.72    2.73   0
  15   3 -26    2.36    2.48   0
  15   4 -25   31.66    2.45   0
  15   5 -26   15.08    2.54   0
 -28  -2  10    6.26    2.62   0
 -28   1  11   -1.80    3.12   0
 -27  -6   7   11.81    2.32   0
 -27  -5   8    3.54    2.32   0
 -27   0  11   -1.51    2.53   0
 -26  -2  10    8.87    2.37   0
 -26   7  11    5.59    3.33   0
 -25  -8   5    1.88    2.01   0
 -25  -4   9   10.84    2.03   0
 -25   0  11   -1.34    2.35   0
 -25   8  11   -0.00    3.43   0
 -24  -2  10   42.12    2.08   0
 -24   7  11    2.49    2.88   0
 -24  10  10   -1.86    3.68   0
 -23  -9   4   -1.35    1.55   0
 -23  -4   9    1.52    1.71   0
 -23   0  11    2.12    2.01   0
 -23   8  11    2.50    2.72   0
 -22  -2  10   65.71    1.99   0
 -22   1  11   44.19    2.15   0
 -22   7  11    3.01    2.66   0
 -22  10  10    0.10    3.16   0
 -21  -5   8   36.62    1.55   0
 -21  13   8   11.26    3.65   0
 -20   3  11   34.13    2.01   0
 -20   5  11  144.69    2.64   0
 -20  11   9   12.55    2.79   0
 -19  -8   5    0.59    0.95   0
 -19  -7   6    6.23    1.24   0
 -19  -6   7   56.57    1.31   0
 -19   4  11   16.85    1.91   0
 -19   9  10    5.80    2.34   0
 -19  14   7   -0.36    3.17   0
 -18   0  10  465.16    2.77   0
 -18  12   8   27.90    2.64   0
 -17   7  10   37.13    2.08   0
 -16  -5   7   97.41    1.27   0
 -16   2  10  216.58    2.12   0
 -16  13   7    7.30    2.57   0
 -16  14   6   10.26    2.74   0
 -16  15   5    1.11    2.76   0
 -15  -3   8    8.73    0.99   0
 -15  11   8  105.02    2.37   0
 -14   7   9   27.86    1.67   0
 -14  10   8   24.18    1.91   0
 -13   2   9   34.83    0.98   0
 -13   4   9  272.27    2.11   0
 -13   6   9  167.91    1.74   0
 -13   9   8   -1.70    1.60   0
 -13  14   5    2.15    2.16   0
 -13  15   4   11.17    2.45   0
 -13  16   3   12.42    2.64   0
 -12 -13  -5    0.95    0.59   0
 -12   0   8  980.93    2.90   0
 -12   8   8   65.95    1.69   0
 -12  12   6  139.72    2.31   0
 -11   5   8   24.69    1.23   0
 -10 -12  -4  247.83    0.94   0
  -9   2   7   -0.84    0.87   0
  -9   6   7  814.28    2.84   0
  -9  14   3   62.30    1.85   0
  -9  15   2   18.74    1.82   0
  -9  16   1   56.52    2.14   0
  -8  -4   4  184.26    0.87   0
  -8   0   6  263.47    1.25   0
  -8  12   4   86.00    1.66   0
  -8  17  -1    6.53    2.17   0
  -7  11   4    7.10    1.16   0
  -7  18  -3   35.13    2.12   0
  -6 -11  -5  345.52    1.38   0
  -6   1   5   67.43    0.82   0
  -6   7   5  928.57    2.68   0
  -6  18  -4   35.90    2.20   0
  -3 -14 -17   -3.36    2.37   0
  -3  -7  -2  419.73    1.03   0
  -3   2   3  404.04    1.17   0
  -3   6   3  976.18    2.17   0
  -2 -11  -9  182.42    1.50   0
  -2  -5  -1   82.87    0.43   0
  -1 -13 -16   65.32    2.01   0
  -1 -11 -10  138.87    1.58   0
  -1  -8  -5  203.34    1.14   0
   0 -12 -14   76.81    1.77   0
   1  -7  -6  152.52    1.09   0
   2  -5  -5  736.59    1.85   0
   3 -12 -21   34.40    2.72   0
   3   0  -3    2.34    0.40   0
   4 -11 -19    1.10    2.05   0
   4  -9 -13   86.32    1.58   0
   5 -11 -22   58.24    2.81   0
   5  -8 -13    1.29    1.24   0
   6 -10 -20  229.92    2.96   0
   6  -7 -13  384.08    2.32   0
   6  -1  -7   91.73    0.95   0
   6   2  -6  249.15    1.04   0
   7 -10 -25   23.89    3.21   0
   7  -9 -20    2.37    1.50   0
   7  -8 -17   22.49    1.30   0
   7  -6 -13  840.37    3.15   0
   7   4  -7  969.56    1.94   0
   7  14 -13    1.01    0.54   0
   8  -9 -23    1.67    2.57   0
   8  -7 -17  826.72    3.54   0
   8   1  -9    7.71    0.79   0
   9  -8 -23   29.76    2.50   0
   9  -6 -17  317.37    2.59   0
   9   0 -11   -1.36    0.65   0
   9   3 -10  251.26    1.43   0
   9   5 -10  217.97    1.26   0
   9  14 -17   11.87    1.08   0
  10  -6 -20   68.40    1.76   0
  10  -4 -16  108.39    1.83   0
  10  -2 -14   10.80    1.21   0
  10  10 -14  217.05    1.43   0
  10  12 -16   19.08    1.13   0
  11  -7 -28   46.09    3.72   0
  11  -5 -20    2.46    1.94   0
  11   1 -14  617.38    2.63   0
  11   7 -14   24.80    0.99   0
  11  13 -20   63.35    1.82   0
  12  -6 -28    0.10    3.18   0
  12  -5 -25  142.10    2.61   0
  12  -4 -22   22.76    1.64   0
  12  -2 -18    0.12    1.49   0
  13  -4 -27   29.98    2.97   0
  13  -4 -25   44.05    2.64   0
  13  -2 -21    7.34    1.95   0
  13   0 -19    0.17    1.67   0
  13   3 -18   10.43    1.06   0
  13   5 -18  185.71    1.94   0
  13   8 -19   40.96    1.51   0
  13   9 -20   33.67    1.58   0
  14  -3 -29    1.89    3.43   0
  14  -2 -26  140.29    3.06   0
  14  -1 -23    1.29    2.12   0
  14   0 -22  292.24    2.94   0
  14   1 -21   -3.26    1.72   0
  14   4 -20    3.50    1.52   0
  14   8 -22    6.57    1.75   0
  14   9 -23    7.58    2.10   0
  15   0 -29   -2.19    2.35   0
  15   0 -27   -2.00    2.73   0
  15   1 -26   20.32    2.46   0
  15   2 -25    0.82    2.21   0
  15   3 -24    5.60    2.21   0
  15   5 -24   61.96    2.34   0
  15   6 -25  112.30    2.68   0
  15   7 -26    5.15    2.46   0
 -28  -3   9   19.63    2.61   0
 -28   3  11   10.97    3.18   0
 -27  -1  10   14.86    2.71   0
 -27   2  11   -0.33    3.00   0
 -27   4  11   -2.77    3.22   0
 -26   1  11    7.02    2.00   0
 -26   3  11   45.79    3.00   0
 -26   5  11   27.28    3.30   0
 -25  -7   6    1.96    1.80   0
 -25  -6   7   15.10    1.96   0
 -25  -5   8    2.20    1.83   0
 -25   2  11   17.25    2.61   0
 -25   4  11   22.59    2.74   0
 -25   9  10    1.89    3.77   0
 -24   1  11    9.12    2.17   0
 -24   3  11   44.94    2.46   0
 -24   5  11   45.34    2.91   0
 -23  -8   5   -1.32    1.65   0
 -23  -7   6    2.20    1.77   0
 -23  -5   8   23.73    1.71   0
 -23   2  11   -3.43    2.17   0
 -23   4  11   37.19    2.46   0
 -23   6  11   24.48    2.74   0
 -23   9  10   11.67    3.26   0
 -22   3  11   20.88    2.23   0
 -22   5  11   53.41    2.56   0
 -22  11   9   17.00    3.44   0
 -21  -8   5    2.16    1.16   0
 -21  -7   6   -0.61    1.45   0
 -21  -6   7   44.07    1.50   0
 -21  -1  10   41.47    1.86   0
 -21   2  11    8.44    1.39   0
 -21   4  11   -1.15    2.10   0
 -21   9  10    0.46    2.59   0
 -20   8  10   12.30    2.37   0
 -20  12   8    5.34    3.13   0
 -19  10   9   14.17    2.48   0
 -18 -10   2   10.08    0.95   0
 -18  -4   8    6.34    1.19   0
 -18  13   7    2.90    2.97   0
 -18  14   6    2.73    2.95   0
 -17   3  10    0.64    1.50   0
 -17   5  10   29.48    1.88   0
 -17  11   8   81.92    2.56   0
 -16  -6   6    6.27    1.03   0
 -16   4  10  271.00    2.18   0
 -16   9   9    4.52    1.39   0
 -15   0   9    1.95    1.17   0
 -15   8   9   80.74    1.65   0
 -15  12   7   54.17    2.40   0
 -14  -2   8  273.56    1.73   0
 -13 -14  -7    2.02    0.83   0
 -13  -8   3    0.48    0.58   0
 -13  -1   8  229.92    1.63   0
 -12  -4   6  146.30    1.11   0
 -12  16   2  190.52    3.29   0
 -12  17   1    7.65    2.74   0
 -11   3   8   52.95    0.99   0
 -11  11   6   48.33    1.75   0
 -10   7   7  406.74    2.34   0
 -10  10   6  234.74    2.17   0
  -9  -6   3  690.56    1.34   0
  -9  -1   6 1424.50    2.78   0
  -9   4   7  319.85    1.70   0
  -9   9   6   10.28    0.91   0
  -8  13   3  158.03    1.99   0
  -8  14   2   38.41    1.86   0
  -8  15   1    4.76    1.96   0
  -8  16   0  150.11    2.33   0
  -7 -14 -11   14.30    1.55   0
  -7   8   5  126.10    1.39   0
  -7  12   3  173.80    1.80   0
  -6 -14 -12    0.31    1.50   0
  -6 -13  -9    4.07    1.20   0
  -6  11   3  275.73    2.00   0
  -5 -14 -13    7.49    1.67   0
  -5 -13 -10   57.96    1.39   0
  -5  10   3  370.69    1.92   0
  -5  18  -5    3.68    1.97   0
  -4 -13 -11   35.31    1.45   0
  -3  -8  -3  509.29    1.31   0
  -3   9   2   -0.51    0.67   0
  -2 -14 -18   -1.78    2.26   0
  -2  -8  -4  192.62    0.95   0
   0 -13 -17   34.52    2.07   0
   0 -11 -11  204.52    1.77   0
   0  -8  -6  291.48    1.38   0
   1 -13 -20   13.62    2.37   0
   1 -12 -15   70.03    1.88   0
   1  -4  -3 1268.01    1.91   0
   2  -4  -4 1159.85    2.07   0
   3 -12 -19   73.98    2.47   0
   3 -11 -16  128.28    2.05   0
   3  -7  -8  217.02    1.44   0
   3  -6  -7 1767.00    3.28   0
   3  -5  -6  821.24    2.12   0
   4 -12 -22  107.70    3.12   0
   4   0  -4 4637.45    3.57   0
   4  17 -13   -0.00    0.05   0
   5 -11 -20   11.85    2.34   0
   5 -10 -17   76.45    2.00   0
   5  -9 -14    1.82    1.32   0
   6 -11 -23   85.24    2.91   0
   6  -8 -14   76.46    1.66   0
   7 -10 -23   97.10    2.44   0
   7  -9 -18   21.11    1.82   0
   7  -7 -14  230.16    2.11   0
   8  -9 -21    0.79    2.23   0
   8  -8 -18   14.50    1.86   0
   8  -5 -13  312.45    2.13   0
   8  -3 -11  121.05    1.41   0
   8  12 -12  292.86    1.14   0
   9  -9 -26    2.53    3.24   0
   9  -8 -21   63.40    2.38   0
  10  -8 -26   17.44    2.99   0
  10  -8 -24   84.72    2.88   0
  10  -7 -21   53.74    2.36   0
  10  -1 -13    4.30    0.80   0
  10   9 -13   78.01    1.05   0
  11  -7 -26   12.98    2.88   0
  11  -7 -24    0.72    2.48   0
  11   4 -13  230.83    1.62   0
  12  -6 -26    0.50    3.01   0
  12  -5 -23  153.16    2.40   0
  12   0 -16  828.20    3.32   0
  12   3 -15   37.70    1.26   0
  12   5 -15   86.10    1.36   0
  12   8 -16   -1.59    1.20   0
  12   9 -17   27.36    1.17   0
  12  10 -18   78.08    1.44   0
  12  11 -19   38.49    1.61   0
  13  -5 -28    0.32    3.35   0
  13  -5 -26   29.95    2.86   0
  13  -3 -22    2.55    1.96   0
  13   4 -17  266.46    2.09   0
  13   7 -18    0.23    1.27   0
  14  -3 -27   10.06    2.17   0
  14  -3 -25    0.26    2.37   0
  14  -2 -24  165.02    2.84   0
  14   2 -20   31.73    1.79   0
  14   6 -20   68.06    1.80   0
  14  10 -24    2.59    2.04   0
  15  -2 -29   -3.25    3.14   0
  15  -1 -28   31.85    2.40   0
  15  -1 -26   20.20    2.75   0
  15   0 -25   -4.27    2.42   0
  15   1 -24   38.91    2.37   0
  15   2 -23    4.14    2.04   0
  15   4 -23   43.62    2.14   0
  15   6 -23  127.99    2.39   0
  15   7 -24   12.50    2.08   0
  15   8 -25   19.37    2.30   0
  16   1 -29   -0.05    3.03   0
  16   3 -29    1.93    3.00   0
  16   3 -27    1.73    2.53   0
  16   4 -28   42.97    3.09   0
  16   5 -27  140.62    3.06   0
 -28   0  10    2.94    2.78   0
 -27  -2   9   -0.06    2.84   0
 -26  -4   8   26.47    2.52   0
 -26   0  10    5.29    2.40   0
 -26   8  10   21.34    3.86   0
 -25  -1  10   16.20    2.13   0
 -24  -3   9   14.75    1.97   0
 -24   8  10   16.44    3.31   0
 -23  10   9   42.40    3.62   0
 -22 -10   2    7.57    1.38   0
 -22  -3   9   44.77    1.79   0
 -22   8  10   -1.45    2.73   0
 -22  12   8   -1.40    3.35   0
 -21   7  10    0.25    2.34   0
 -21  10   9   25.13    3.04   0
 -20 -10   2   25.07    1.28   0
 -20   0  10    9.20    1.69   0
 -20  13   7    2.79    3.39   0
 -19  -2   9   82.66    1.68   0
 -19   7  10   24.21    2.13   0
 -19  11   8   46.24    2.72   0
 -18  -5   7  117.29    1.66   0
 -18   2  10  140.57    2.09   0
 -18   6  10   39.06    2.00   0
 -18   9   9    2.20    2.22   0
 -18  15   5    3.00    3.17   0
 -17   8   9   95.03    2.25   0
 -17  12   7   29.43    2.52   0
 -16  -7   5   37.16    0.90   0
 -16  10   8   48.06    2.28   0
 -15  -4   7   61.68    1.12   0
 -15   6   9  284.32    2.53   0
 -15  13   6   36.94    2.39   0
 -15  14   5   11.25    2.55   0
 -15  15   4    7.22    2.81   0
 -15  16   3    6.69    3.11   0
 -14   5   9  793.21    3.24   0
 -14  11   7  107.52    2.29   0
 -13  -7   4    0.71    0.61   0
 -13  10   7   82.75    2.05   0
 -12   2   8  453.67    2.25   0
 -12   6   8    8.45    1.33   0
 -12   9   7    6.00    1.55   0
 -12  14   4   29.12    2.16   0
 -11  -3   6   47.15    0.84   0
 -11   8   7   63.66    1.57   0
 -11  12   5  173.98    2.31   0
 -11  17   0   32.01    2.86   0
 -10  -2   6  138.14    1.08   0
 -10   1   7  438.63    1.94   0
  -9 -14  -9    1.84    1.25   0
  -8   6   6  469.92    2.16   0
  -8   9   5   68.81    1.34   0
  -7 -13  -8   71.34    1.24   0
  -7 -11  -4  230.09    1.02   0
  -7  16  -1   79.08    2.21   0
  -6   3   5  200.64    1.22   0
  -6   5   5  311.00    1.48   0
  -6  17  -3   13.58    2.03   0
  -5   7   4  169.09    1.27   0
  -4 -14 -14    5.91    1.86   0
  -4  18  -6  143.20    2.17   0
  -3 -14 -15    5.63    2.00   0
  -3 -13 -12   24.10    1.35   0
  -3   4   3  265.45    1.04   0
  -3  18  -7   12.64    1.67   0
  -2 -13 -13   86.71    1.93   0
  -2   6   2  184.56    0.97   0
  -2   9   1  362.47    1.52   0
  -2  18  -8  290.63    2.28   0
  -1  -9  -6  116.03    1.07   0
  -1  18  -9   15.88    1.50   0
   1 -13 -18   92.19    2.46   0
   1 -11 -12  140.64    1.71   0
   2 -13 -21   12.35    2.73   0
   2 -12 -16    6.78    1.79   0
   2  -8  -8  345.68    1.74   0
   3  -4  -5  809.62    1.93   0
   4 -11 -17   15.61    1.86   0
   4 -10 -14  165.57    2.00   0
   4  -7  -9  228.83    1.57   0
   4  -5  -7 2590.65    3.92   0
   6 -10 -18  472.73    3.30   0
   7 -10 -21   41.44    2.38   0
   7  -8 -15   67.30    1.69   0
   7  -1  -8  733.01    2.10   0
   7   2  -7  174.23    1.02   0
   7   6  -7  874.58    1.64   0
   8 -10 -24    1.03    2.95   0
   8  -6 -14  221.19    1.84   0
   8  -2 -10 1763.92    3.62   0
   8  11 -11  490.73    1.35   0
   9  -9 -24   35.82    2.20   0
   9  -4 -13  607.95    2.71   0
   9   1 -10  761.99    2.38   0
  10   0 -12  759.49    2.67   0
  10   3 -11    3.08    0.84   0
  10   8 -12   60.57    0.97   0
  10  13 -17  110.54    1.42   0
  11  -8 -27   42.32    3.32   0
  11  -4 -17  104.03    1.94   0
  11  -3 -16    6.60    1.41   0
  11  -1 -14  610.38    2.71   0
  11   6 -13  339.26    1.77   0
  12  -7 -27    2.41    3.08   0
  12  -6 -24    5.63    2.42   0
  12  -5 -21  110.19    2.45   0
  12   1 -15   -2.84    1.26   0
  12  12 -20   31.23    1.62   0
  13  -5 -24   52.61    2.57   0
  13  -4 -23   53.84    1.93   0
  13  -2 -19   14.83    1.67   0
  13   2 -17   -0.89    1.31   0
  13   6 -17  413.91    2.38   0
  13  12 -23   24.05    2.14   0
  14  -4 -28   39.38    3.25   0
  14  -4 -26   46.68    2.95   0
  14  -2 -22   85.84    2.39   0
  14  -1 -21   -2.22    1.87   0
  14   0 -20  703.30    3.66   0
  14   3 -19   36.03    1.64   0
  14   5 -19   57.90    1.68   0
  15  -2 -27   -1.22    2.98   0
  15   0 -23   -1.40    2.03   0
  15   9 -26    6.34    2.49   0
  16   0 -28   18.67    3.12   0
  16   1 -27   40.65    2.94   0
  16   2 -26   61.57    2.78   0
  16   3 -25    0.17    2.23   0
  16   6 -26   18.72    2.42   0
  16   7 -27    8.17    2.96   0
 -28  -1   9    1.02    2.95   0
 -28   4  10   30.18    3.66   0
 -27   1  10   11.51    2.72   0
 -27   3  10    1.28    3.14   0
 -27   5  10    1.86    3.48   0
 -26  -7   5   35.04    2.39   0
 -26  -6   6   12.94    2.39   0
 -26  -5   7   -1.29    2.16   0
 -26   2  10    7.01    2.62   0
 -25  -2   9    0.56    2.17   0
 -25   7  10    3.18    3.07   0
 -24  -9   3   17.59    1.88   0
 -24  -4   8   10.02    1.94   0
 -24   0  10   -1.87    2.08   0
 -24   6  10   11.54    2.81   0
 -24   9   9    3.13    3.28   0
 -23  -2   9    1.91    1.78   0
 -23   7  10    2.51    2.67   0
 -23  11   8   17.38    3.67   0
 -22  -4   8   37.98    1.75   0
 -22   0  10    1.93    1.32   0
 -22   9   9   -1.61    2.79   0
 -21  -2   9   12.07    1.68   0
 -21   1  10   36.76    1.99   0
 -21  11   8   32.34    3.32   0
 -20   2  10  213.74    2.56   0
 -20   4  10  148.61    2.45   0
 -20   6  10    6.74    2.09   0
 -20   9   9    0.58    2.59   0
 -19   3  10   30.68    1.89   0
 -19   5  10   22.76    1.95   0
 -19  12   7   17.72    3.00   0
 -18  -9   3   89.79    1.23   0
 -18  -6   6    2.38    1.22   0
 -18  10   8   -0.71    2.27   0
 -17 -13  -4    7.75    0.68   0
 -17 -11   0    4.99    0.78   0
 -17  -3   8   36.49    1.25   0
 -17   0   9   -0.93    1.36   0
 -17  13   6   54.58    2.94   0
 -17  14   5   -2.72    2.93   0
 -17  15   4   10.79    3.34   0
 -16 -12  -2   20.19    0.64   0
 -16   1   9   21.78    1.44   0
 -16   7   9    7.73    1.31   0
 -16  11   7   91.29    2.48   0
 -15 -10   1   21.24    0.69   0
 -15   2   9   44.47    1.41   0
 -15   4   9   38.30    1.61   0
 -15   9   8    5.42    1.74   0
 -14  -3   7  124.34    1.30   0
 -14   8   8   38.39    1.77   0
 -14  12   6   98.10    2.36   0
 -14  16   2  121.68    3.57   0
 -13   1   8  229.72    1.79   0
 -13   7   8  137.79    1.69   0
 -12  -5   5  210.32    1.24   0
 -12   4   8  160.46    1.49   0
 -11   0   7    3.18    0.92   0
 -11  13   4   86.40    2.10   0
 -11  14   3    6.20    1.96   0
 -11  15   2   11.86    2.39   0
 -11  16   1   11.58    2.40   0
 -10   3   7  299.17    1.81   0
 -10   5   7  886.78    3.00   0
 -10  11   5   51.41    1.61   0
  -9  -8   1   42.81    0.35   0
  -9  -7   2    3.10    0.35   0
  -9   7   6   41.92    1.24   0
  -9  10   5  385.49    2.43   0
  -8 -13  -7    0.02    0.93   0
  -8   2   6  159.82    1.12   0
  -7  14   1    0.46    1.38   0
  -7  15   0   69.29    1.82   0
  -6   8   4   65.17    1.11   0
  -6  12   2  304.96    2.08   0
  -6  16  -2  133.31    2.24   0
  -5  -2   3 1183.01    1.64   0
  -5   1   4 4062.12    3.84   0
  -5  11   2  251.65    1.76   0
  -5  17  -4  176.96    2.33   0
  -4 -12  -8  298.00    1.72   0
  -4  -7  -1 1828.01    1.59   0
  -3 -12  -9  130.56    1.53   0
  -2 -14 -16   18.47    2.24   0
  -2  -9  -5   27.02    0.62   0
  -2   2   2 5911.02    3.57   0
  -1 -13 -14  166.39    2.09   0
  -1  -4  -1 2169.58    1.74   0
   2 -13 -19   96.97    2.64   0
   2 -11 -13  101.10    1.70   0
   2  -9  -9   29.84    1.15   0
   2  17 -11    0.00    1.03   0
   3 -12 -17  163.64    2.47   0
   3  -8  -9   44.90    1.08   0
   4  -8 -10  205.80    1.63   0
   4  -4  -6   77.74    0.78   0
   5 -12 -23   20.70    2.82   0
   5 -11 -18   21.46    2.06   0
   5 -10 -15  124.35    1.95   0
   5  -7 -10   32.68    1.10   0
   5  -6  -9  941.05    2.78   0
   5  -5  -8   -0.72    0.86   0
   6 -11 -21   59.60    2.53   0
   6  -9 -15    0.26    1.49   0
   7 -11 -24   23.01    3.18   0
   7 -10 -19   80.02    2.27   0
   8  -9 -19   31.86    2.11   0
   8  -1  -9    7.18    0.89   0
   8   4  -8  267.89    1.21   0
   8  13 -13  125.14    0.85   0
   9  -9 -22    4.17    2.32   0
   9  -8 -19   17.32    1.92   0
   9  -6 -15  583.48    3.03   0
   9  -5 -14   17.83    1.05   0
   9  -2 -11   10.70    1.07   0
   9   7 -10  150.86    0.98   0
  10  -9 -25    9.18    3.07   0
  10  -8 -22   19.25    1.81   0
  10  -7 -19  326.41    2.98   0
  10   5 -11  894.11    2.44   0
  11  -8 -25    5.78    2.99   0
  11  -7 -22   24.68    2.31   0
  11  -6 -19  222.53    2.60   0
  11  -5 -18  236.86    2.20   0
  11  10 -15  188.16    1.52   0
  11  11 -16   24.23    1.11   0
  12  -7 -25    8.79    2.86   0
  12  -6 -22   23.36    2.32   0
  12   4 -14   95.20    1.49   0
  12   7 -15  199.90    1.61   0
  13  -6 -27  116.66    3.48   0
  13  -4 -21   94.73    2.40   0
  13  -3 -20   10.26    1.35   0
  13  -1 -18    5.16    1.18   0
  13   0 -17    1.04    1.50   0
  13   3 -16   48.93    1.43   0
  14  -5 -27  129.82    3.43   0
  14  -4 -24   37.31    2.46   0
  14  -3 -23   -1.13    2.12   0
  14   1 -19    1.62    1.66   0
  14   8 -20    6.54    1.52   0
  14   9 -21   40.68    1.76   0
  14  10 -22   78.48    2.23   0
  15  -3 -28    5.25    3.08   0
  15  -3 -26    2.21    2.63   0
  15  -2 -25   -1.00    2.55   0
  15   2 -21    0.49    1.82   0
  15   4 -21   11.76    1.76   0
  15   7 -22   50.53    1.99   0
  15   8 -23   44.19    2.08   0
  15   9 -24   26.95    2.37   0
  16  -1 -29    0.28    3.16   0
  16  -1 -27   44.06    2.86   0
  16   0 -26   92.77    3.00   0
  16   1 -25    2.28    2.44   0
  16   2 -24  130.74    2.59   0
  16   4 -24   71.26    2.46   0
 -28   1   9   -1.35    2.94   0
 -27  -4   7    1.70    2.69   0
 -27  -3   8    3.07    2.36   0
 -27   0   9    0.60    2.60   0
 -26  -1   9   -2.86    2.47   0
 -26   4  10   77.17    2.56   0
 -25  -3   8    1.89    2.36   0
 -25   3  10   -1.95    2.62   0
 -25   5  10    1.06    2.09   0
 -24  -7   5   11.74    2.05   0
 -24  -6   6   12.98    2.03   0
 -24  -5   7    2.37    1.81   0
 -24   2  10   45.89    2.44   0
 -24  10   8    0.52    3.50   0
 -23   3  10    1.89    2.28   0
 -23   5  10    4.41    2.43   0
 -23   8   9   18.81    2.91   0
 -22  -9   3   44.00    1.63   0
 -22  -5   7   17.42    1.61   0
 -22   2  10   65.97    2.22   0
 -22   4  10   64.44    2.50   0
 -22  10   8    3.85    3.02   0
 -21 -11   0    6.11    1.30   0
 -21   3  10   -0.30    1.92   0
 -21   8   9   13.50    2.67   0
 -21  13   6   19.14    3.82   0
 -20  -9   3   21.29    1.30   0
 -20  -1   9   14.51    1.63   0
 -20  10   8   -1.89    2.74   0
 -19 -11   0    1.81    1.09   0
 -19  -3   8   63.44    1.57   0
 -19   8   9   49.28    1.89   0
 -19  13   6   74.11    3.51   0
 -18  -8   4   34.62    1.18   0
 -18  -7   5    1.86    1.16   0
 -18   7   9    1.42    2.06   0
 -17   6   9   52.00    2.03   0
 -17   9   8   -2.29    2.11   0
 -16  -2   8  415.43    2.24   0
 -16   3   9   15.72    1.56   0
 -16  12   6   65.58    2.53   0
 -15  -5   6   70.45    1.09   0
 -15  -1   8   64.85    1.37   0
 -15  10   7   77.11    2.30   0
 -14   0   8  237.17    1.82   0
 -14  14   4   10.98    2.43   0
 -14  15   3   25.43    2.74   0
 -13   3   8   15.60    1.24   0
 -13  11   6   48.68    1.98   0
 -12  -1   7    5.17    0.91   0
 -11   6   7  324.49    2.19   0
 -11   9   6    0.53    1.37   0
 -10 -14  -8   20.07    1.03   0
 -10   8   6   56.80    1.46   0
 -10  12   4   99.11    1.94   0
 -10  16   0   56.18    2.70   0
 -10  17  -1   11.39    2.43   0
  -9  11   4   69.39    1.83   0
  -7   6   5  492.52    2.09   0
  -7   9   4   53.37    1.20   0
  -6  13   1  262.71    2.06   0
  -6  14   0   20.20    1.57   0
  -6  15  -1    3.04    1.67   0
  -5 -12  -7  190.61    1.36   0
  -5   5   4   15.33    0.72   0
  -4  -8  -2   80.68    0.54   0
  -4   7   3  464.66    1.75   0
  -4  17  -5   38.25    1.87   0
  -3  -9  -4    8.90    0.55   0
  -3  -1   2 1003.36    1.22   0
  -3  10   1  279.81    1.51   0
  -2   4   2  681.36    1.48   0
  -1 -14 -17    3.84    2.07   0
  -1 -12 -11  180.34    1.74   0
  -1   6   1 3668.18    3.41   0
  -1   9   0  131.72    0.91   0
   0 -12 -12   61.61    1.49   0
   1 -13 -16    4.16    2.03   0
   3 -13 -20   31.99    2.57   0
   3 -11 -14  139.53    1.95   0
   3  -3  -4  649.44    1.59   0
   4 -12 -18   32.82    2.07   0
   5 -12 -21   89.49    2.89   0
   5  -8 -11   98.30    1.46   0
   5  -4  -7  216.56    1.23   0
   6 -11 -19    0.82    2.11   0
   6  -7 -11   94.51    1.40   0
   6  -5  -9 1024.44    2.89   0
   6  -4  -8  259.12    1.53   0
   6   0  -6 2832.27    3.46   0
   7 -11 -22   91.58    2.98   0
   7  -9 -16   15.58    1.71   0
   7   9  -8    1.46    0.40   0
   8  -8 -16    2.34    1.64   0
   8   2  -8  261.80    1.22   0
   8  10 -10  136.69    0.82   0
   9 -10 -25   31.36    3.12   0
   9  -9 -20   43.36    2.28   0
   9  15 -18   41.26    1.19   0
  10  -9 -23   -0.50    2.65   0
  10  -5 -15  432.94    2.68   0
  10  -4 -14    3.80    1.28   0
  10  -3 -13   77.29    1.45   0
  10   1 -11   17.95    1.00   0
  10  14 -18   10.79    1.27   0
  11  -8 -23   25.41    2.68   0
  11  -7 -20   32.30    2.08   0
  11   0 -13   -1.51    0.78   0
  11   9 -14   17.06    1.01   0
  11  12 -17  111.63    1.52   0
  12  -5 -19   92.41    2.19   0
  12  -4 -18   -1.13    1.61   0
  12  -3 -17  263.46    2.16   0
  12  -2 -16  150.64    1.69   0
  12  -1 -15    1.35    1.29   0
  12  13 -21   51.81    1.77   0
  13  -5 -22   24.70    2.27   0
  13   1 -16  297.31    2.28   0
  13   5 -16   24.98    1.28   0
  13   8 -17   28.14    1.46   0
  13   9 -18   20.45    1.27   0
  13  10 -19   20.51    1.57   0
  13  11 -20   57.93    1.76   0
  14  -2 -20   31.51    1.92   0
  14   2 -18   35.61    1.62   0
  14   4 -18   31.85    1.47   0
  14   6 -18   53.82    1.73   0
  14  11 -23   45.08    2.26   0
  15  -4 -29   35.44    3.52   0
  15  -4 -27   27.08    3.23   0
  15  -2 -23    3.05    2.25   0
  15  -1 -22   85.22    2.40   0
  15   0 -21   -1.99    1.93   0
  15   3 -20   10.05    1.67   0
  15   6 -21  154.62    2.24   0
  16  -2 -28   76.66    3.52   0
  16   0 -24  139.41    2.74   0
  16   3 -23    6.74    2.12   0
  16   5 -23  117.90    2.34   0
  16   6 -24    8.19    2.15   0
  16   7 -25    6.08    2.33   0
  16   8 -26   24.74    2.58   0
  17   0 -29   -1.03    3.14   0
  17   2 -29    6.66    2.48   0
  17   2 -27    2.35    2.64   0
  17   3 -28    1.80    2.80   0
  17   5 -28    0.49    3.01   0
 -28  -3   7    2.98    2.67   0
 -27  -5   6   -0.21    2.42   0
 -27   2   9    0.30    2.87   0
 -27   6   9    9.46    3.74   0
 -26  -2   8   -0.23    2.24   0
 -26   1   9   -0.82    2.49   0
 -26   7   9   -0.29    2.64   0
 -25   0   9   -1.36    2.40   0
 -25   6   9    6.04    3.02   0
 -24  -1   9    1.17    1.52   0
 -24   7   9   -0.66    3.14   0
 -23  -3   8   -2.73    1.75   0
 -22  -8   4   21.09    1.45   0
 -22  -7   5   18.32    1.74   0
 -22  -6   6   13.10    1.55   0
 -22  -1   9   19.51    1.81   0
 -22   7   9    6.36    2.74   0
 -21  -3   8    6.42    1.56   0
 -20 -12  -2    4.23    1.16   0
 -20  -8   4   28.07    1.39   0
 -20  -7   5   41.39    1.51   0
 -20   7   9    4.63    2.28   0
 -19   0   9    1.04    1.57   0
 -19   6   9   47.08    2.25   0
 -19   9   8   -1.95    2.41   0
 -18 -12  -2   12.30    1.00   0
 -18  -2   8   65.52    1.50   0
 -18   1   9    0.76    1.55   0
 -18  11   7   65.18    2.22   0
 -18  12   6   21.75    2.71   0
 -17  -4   7   98.96    1.42   0
 -17   2   9    8.06    1.48   0
 -17   4   9  149.71    2.17   0
 -16   8   8    8.91    1.78   0
 -16  13   5   15.29    2.64   0
 -16  14   4    4.14    2.82   0
 -16  15   3    2.34    3.12   0
 -15  -6   5  410.41    1.89   0
 -15  11   6   70.92    2.32   0
 -14   6   8    2.41    1.12   0
 -14   9   7    7.24    1.77   0
 -13   8   7  237.32    2.34   0
 -13  12   5   91.34    2.21   0
 -13  13   4  102.33    2.47   0
 -13  16   1   14.43    2.80   0
 -12   7   7   46.99    1.52   0
 -11  -4   5  201.92    1.21   0
 -11   2   7   57.14    1.19   0
 -11   4   7  242.69    1.85   0
 -10  13   3  109.09    2.09   0
 -10  14   2   18.48    1.85   0
 -10  15   1    3.93    1.95   0
  -9   1   6 1437.21    3.06   0
  -9   5   6   23.00    1.09   0
  -9  17  -2   64.48    2.49   0
  -8  -5   3  169.23    0.74   0
  -8  -1   5  320.81    1.33   0
  -8  10   4 1057.22    3.49   0
  -6 -12  -6  249.49    1.34   0
  -5   3   4  222.31    1.18   0
  -5  12   1  289.73    1.92   0
  -5  13   0  219.59    1.97   0
  -5  15  -2  109.04    1.88   0
  -5  16  -3    9.42    1.48   0
  -4  11   1   86.73    1.20   0
  -2 -10  -6    1.56    0.79   0
  -2  17  -7    0.55    1.54   0
  -1 -10  -7  288.18    1.53   0
   0 -14 -18    1.31    2.25   0
   0 -10  -8   -0.52    0.84   0
   0   9  -1  367.72    1.26   0
   1 -14 -19    8.94    2.67   0
   1 -12 -13   93.01    1.73   0
   1 -10  -9  176.72    1.50   0
   1  17 -10  202.29    1.57   0
   2 -13 -17  133.89    2.43   0
   2 -12 -14   94.65    2.02   0
   2 -10 -10  110.45    1.42   0
   2  -3  -3  862.04    1.61   0
   4 -13 -21    6.06    2.54   0
   4 -11 -15   63.01    1.77   0
   4  -9 -11   48.14    1.30   0
   4  -3  -5    4.33    0.45   0
   4  16 -12   37.38    0.80   0
   6 -12 -22   91.33    3.15   0
   6 -10 -16  320.07    2.65   0
   6  -8 -12  276.90    2.07   0
   7  -6 -11  577.86    2.53   0
   7  -5 -10  382.02    2.05   0
   7   0  -7    1.69    0.70   0
   8 -11 -23  110.29    3.10   0
   8 -10 -20  155.93    2.75   0
   8  -9 -17  106.75    2.19   0
   8   6  -8   51.58    0.70   0
   9 -10 -23   78.98    2.90   0
   9  -8 -17    4.12    1.74   0
   9  -1 -10  756.59    2.53   0
   9   2  -9   57.91    0.96   0
   9   4  -9  179.50    1.15   0
  10  -7 -17  354.35    2.80   0
  10  -6 -16  202.14    1.98   0
  10  -2 -12   24.82    1.19   0
  10   7 -11   93.58    1.03   0
  11  -9 -26   -1.56    3.28   0
  11  -4 -15  137.47    1.86   0
  11   5 -12   54.88    1.04   0
  11   8 -13    9.23    0.92   0
  12  -8 -26   46.96    3.21   0
  12   0 -14  924.67    3.27   0
  12   6 -14   89.76    1.29   0
  13  -7 -26   15.94    3.18   0
  13  -6 -23  163.53    3.07   0
  13  -4 -19   58.81    1.95   0
  13  -3 -18   11.74    1.74   0
  13  -2 -17    1.01    1.48   0
  14  -6 -28    8.22    3.38   0
  14  -6 -26    2.79    2.87   0
  14  -4 -22    3.25    2.20   0
  14  -3 -21   29.25    1.61   0
  14  -1 -19    1.99    1.24   0
  14   0 -18  919.48    3.85   0
  14   3 -17   82.93    1.63   0
  15  -5 -28    4.49    3.50   0
  15  -4 -25   32.42    2.85   0
  15  -3 -24    2.72    1.79   0
  15   1 -20   65.77    2.03   0
  15   5 -20   31.20    1.64   0
  16  -3 -29    3.19    3.35   0
  16  -3 -27   -1.24    2.88   0
  16  -2 -26   61.62    3.01   0
  16  -1 -25   -0.70    1.82   0
  16   1 -23    3.94    2.04   0
  17   0 -27    0.93    2.92   0
  17   1 -26   37.98    2.82   0
  17   3 -26    7.37    2.63   0
  17   5 -26    8.36    2.60   0
  17   6 -27   37.33    2.89   0
 -28   0   8    1.65    3.08   0
 -27  -1   8    4.21    2.76   0
 -26   3   9   33.26    2.99   0
 -25  -8   3   -0.32    2.20   0
 -25  -5   6    5.65    2.26   0
 -25  -4   7    2.69    1.94   0
 -25   2   9   -0.28    2.56   0
 -25   4   9   14.10    2.92   0
 -24  -2   8    3.88    2.08   0
 -24   1   9    0.84    2.25   0
 -24   3   9   13.96    2.43   0
 -24   5   9   35.94    2.92   0
 -24   8   8   -2.02    3.10   0
 -23 -10   1   19.23    1.68   0
 -23  -4   7    1.57    1.78   0
 -23   0   9    0.93    1.50   0
 -23   2   9    3.00    2.10   0
 -23   6   9   16.14    2.65   0
 -23   9   8   11.09    2.36   0
 -22  -2   8   12.27    2.04   0
 -22   1   9   18.39    2.08   0
 -22   5   9   49.72    2.62   0
 -22  12   6    0.55    3.68   0
 -21  -4   7    1.50    1.69   0
 -21   2   9   14.31    1.93   0
 -21   6   9   46.10    2.38   0
 -21   9   8    2.62    2.01   0
 -20  -2   8   10.80    1.57   0
 -20   1   9   15.00    1.82   0
 -20   3   9    9.62    1.83   0
 -20   5   9  153.44    2.70   0
 -20  12   6    4.18    3.22   0
 -20  13   5    1.02    3.49   0
 -19  -4   7    7.53    1.29   0
 -19   4   9  107.95    2.29   0
 -18   3   9   19.52    1.30   0
 -18   8   8    2.52    2.15   0
 -18  13   5    3.76    3.03   0
 -18  14   4    4.28    3.23   0
 -17  -5   6  111.36    1.56   0
 -17  -1   8   53.40    1.50   0
 -17   7   8    4.22    1.82   0
 -16  -3   7   63.15    1.28   0
 -16   0   8  156.69    1.80   0
 -16   9   7   24.75    2.00   0
 -15  -9   2   17.98    0.79   0
 -15  -7   4   -0.06    0.82   0
 -15   1   8   60.63    1.49   0
 -15  12   5   15.67    2.20   0
 -15  16   1    8.97    3.56   0
 -14  -4   6   46.52    0.99   0
 -14   2   8  273.05    1.86   0
 -14   4   8  269.84    1.98   0
 -14  10   6   14.11    1.81   0
 -13  14   3    3.80    2.12   0
 -13  15   2   10.92    2.37   0
 -12  -6   4   67.72    0.76   0
 -12  11   5  132.58    2.16   0
 -12  17  -1   13.37    2.86   0
 -11  10   5  107.38    1.93   0
 -10  -3   5  241.22    1.23   0
  -9 -13  -6    3.25    0.68   0
  -9  -2   5   97.01    0.90   0
  -9   3   6  621.65    2.29   0
  -9  12   3   24.36    1.56   0
  -9  13   2   13.21    1.84   0
  -9  16  -1  115.87    2.46   0
  -8   7   5  896.03    2.93   0
  -8  11   3   93.89    1.77   0
  -8  17  -3   -0.43    2.33   0
  -7  -4   3  746.64    1.38   0
  -7   4   5 1857.71    3.49   0
  -6  -3   3   65.68    0.49   0
  -5 -15 -14   19.11    1.91   0
  -5 -14 -11   15.29    1.39   0
  -5  14  -1    0.90    1.20   0
  -4 -15 -15   -3.40    2.03   0
  -4 -14 -12    2.70    1.50   0
  -4  -9  -3  218.81    0.89   0
  -4  12   0   35.88    1.28   0
  -4  16  -4  110.35    1.71   0
  -3 -14 -13   27.17    1.76   0
  -3 -10  -5  300.59    1.33   0
  -3   7   2   81.25    0.89   0
  -3  11   0  434.82    1.98   0
  -2 -14 -14    9.88    1.87   0
  -2  10   0  761.20    2.16   0
  -1  17  -8  125.75    1.65   0
   0   6   0   31.20    0.48   0
   0  17  -9   27.00    1.34   0
   1  -3  -2    2.75    0.36   0
   3 -13 -18   87.46    2.45   0
   3 -10 -11  385.24    2.25   0
   4 -10 -12  285.83    2.28   0
   5 -11 -16   15.67    1.69   0
   6  -3  -7   12.91    0.82   0
   7 -12 -23    2.50    2.81   0
   7 -10 -17  122.47    2.29   0
   7  -8 -13   88.13    1.68   0
   7  -7 -12    0.51    0.86   0
   7  -4  -9  712.93    2.37   0
   8  -5 -11 1084.21    3.31   0
   8   0  -8  444.76    1.77   0
   8  14 -14    7.81    0.59   0
   9 -10 -21   44.10    2.58   0
   9  11 -12   67.86    0.83   0
   9  12 -13   98.35    0.91   0
  10 -10 -24    6.95    3.04   0
  10  -9 -21    2.49    2.35   0
  10  -1 -11   18.92    1.10   0
  11  -9 -24   30.41    3.00   0
  11  -8 -21   16.56    2.23   0
  11  -6 -17  369.22    2.85   0
  11  -3 -14  114.40    1.42   0
  11  -2 -13   40.33    1.34   0
  11   1 -12  411.28    1.98   0
  12  -8 -24   40.22    2.80   0
  12  -7 -21   80.76    2.55   0
  12   3 -13   41.37    1.12   0
  12  10 -16  214.74    1.68   0
  12  11 -17   40.46    1.39   0
  13  -8 -27   13.89    3.35   0
  13  -7 -24    4.43    2.75   0
  13  -1 -16  295.54    2.38   0
  13   2 -15   17.37    1.28   0
  13   4 -15  100.52    1.49   0
  13  12 -21   50.22    1.81   0
  14  -5 -23   54.54    2.52   0
  14   1 -17  112.11    1.90   0
  14   5 -17   13.97    1.36   0
  15  -5 -26   16.43    3.06   0
  15  -2 -21   -0.15    2.01   0
  15  -1 -20   67.73    2.06   0
  15   4 -19   60.99    1.78   0
  15   7 -20    9.37    1.60   0
  15   8 -21   38.89    1.79   0
  15   9 -22   -1.90    1.76   0
  15  10 -23   27.81    2.15   0
  16  -4 -28   45.35    3.59   0
  16  -2 -24  130.57    2.95   0
  16  -1 -23    3.38    2.28   0
  16   0 -22  226.95    2.77   0
  16   7 -23   39.34    2.10   0
  16   8 -24   52.70    2.31   0
  16   9 -25    5.31    2.34   0
  17  -2 -29    5.43    3.61   0
  17  -1 -28   66.98    2.70   0
  17   3 -24   -0.65    2.16   0
  17   4 -25   20.50    2.33   0
  17   6 -25   58.95    2.42   0
  17   7 -26    3.97    2.39   0
 -28   2   8    3.20    3.38   0
 -27  -2   7    1.13    2.52   0
 -27   1   8    6.50    3.05   0
 -27   5   8    4.97    3.59   0
 -26  -3   7    1.87    2.36   0
 -26   0   8   12.00    2.71   0
 -26   6   8   -0.52    3.50   0
 -25  -7   4   -1.46    1.99   0
 -25  -6   5   16.65    2.09   0
 -25  -1   8   12.46    2.35   0
 -23  -9   2    0.97    1.77   0
 -23  -5   6   38.83    1.85   0
 -23   4   9    1.85    1.75   0
 -23   7   8    3.05    2.76   0
 -23  10   7    9.31    2.65   0
 -23  11   6    1.58    3.80   0
 -22   3   9   47.58    2.24   0
 -22   8   8    2.86    2.68   0
 -21 -10   1    9.46    1.41   0
 -21   4   9    3.36    1.58   0
 -21  10   7   12.50    2.86   0
 -21  11   6    3.61    3.08   0
 -20   8   8   -0.64    1.73   0
 -19 -10   1   12.10    1.26   0
 -19  -5   6   18.71    1.46   0
 -19   7   8   14.66    2.23   0
 -19  11   6   31.22    2.90   0
 -18   9   7    2.13    2.21   0
 -17 -10   1   15.18    0.94   0
 -17  11   6   68.06    2.53   0
 -17  12   5   31.94    2.58   0
 -16   6   8    2.98    1.26   0
 -15  -8   3  117.53    1.09   0
 -15   3   8    9.56    1.41   0
 -15  13   4   35.38    2.55   0
 -15  15   2   16.81    2.96   0
 -14 -11  -1   26.83    0.61   0
 -13  -3   6    1.84    0.82   0
 -13   0   7    0.03    1.03   0
 -13   6   7  334.43    2.46   0
 -13   9   6    7.07    1.70   0
 -12  -9   1  252.80    0.97   0
 -12  -7   3  736.34    1.80   0
 -12   1   7    4.28    0.75   0
 -12   5   7 1059.77    3.42   0
 -12   8   6   75.40    1.69   0
 -12  12   4   18.80    1.81   0
 -12  14   2   23.59    2.11   0
 -12  15   1    0.31    2.32   0
 -12  16   0   38.33    2.73   0
 -11  -1   6  279.90    1.56   0
 -11   7   6   80.80    1.58   0
 -11  17  -2   31.66    3.02   0
 -10   0   6  850.20    2.37   0
 -10   6   6   41.21    1.27   0
 -10   9   5   45.24    1.44   0
  -9  14   1   14.76    1.76   0
  -9  15   0   91.71    2.17   0
  -8 -11  -3  102.46    0.58   0
  -7 -15 -12   11.46    1.49   0
  -7  10   3  124.71    1.55   0
  -6 -15 -13    2.63    1.66   0
  -6 -14 -10    1.43    1.23   0
  -6   0   4 5872.01    4.68   0
  -6   6   4    7.92    0.85   0
  -6   9   3    1.32    0.95   0
  -6  18  -6   73.74    2.58   0
  -4   1   3  330.69    1.10   0
  -4   5   3 2543.95    3.50   0
  -4  13  -1  317.84    2.08   0
  -4  14  -2    3.30    1.39   0
  -4  15  -3   61.81    1.47   0
  -3 -15 -16   18.87    2.01   0
  -3 -13 -10   52.50    1.38   0
  -3  -5   0 1121.15    0.83   0
  -3  16  -5   33.94    1.53   0
  -2 -13 -11   37.30    1.29   0
  -1 -14 -15    6.56    1.76   0
  -1 -13 -12   79.60    1.58   0
  -1 -11  -8  348.03    1.88   0
   0 -14 -16    0.34    1.87   0
   0 -13 -13   80.63    1.94   0
   0 -11  -9  318.68    1.87   0
   1 -11 -10  223.87    1.77   0
   1   9  -2  109.59    0.74   0
   2 -11 -11  324.48    2.27   0
   4 -13 -19   77.61    2.60   0
   4 -12 -16   36.54    1.90   0
   5 -10 -13   31.21    1.48   0
   6 -12 -20   69.28    2.54   0
   6 -11 -17    8.39    1.81   0
   6  -9 -13   22.88    1.39   0
   7  -3  -8  547.53    2.06   0
   8 -11 -21   73.89    2.80   0
   8 -10 -18  157.48    2.55   0
   8  -7 -13  463.35    2.44   0
   8  -4 -10 1466.58    3.52   0
   9 -11 -24   49.44    3.09   0
   9  -9 -18   19.17    1.50   0
   9  -6 -13  439.61    2.54   0
   9  -5 -12   60.00    1.44   0
   9   0  -9   -1.28    0.86   0
   9   6  -9 1064.74    2.26   0
  10 -10 -22   68.93    2.70   0
  10  -8 -18    6.02    1.40   0
  10   2 -10  587.66    2.14   0
  10   4 -10  687.01    2.15   0
  11  -9 -22    2.60    2.56   0
  11  -7 -18   44.04    2.06   0
  12  -9 -25    5.13    2.92   0
  12  -8 -22    5.91    2.50   0
  12  -5 -17   73.63    1.98   0
  12  -4 -16   -0.58    1.55   0
  12  -3 -15   39.20    1.56   0
  12   1 -13    4.66    1.13   0
  12   5 -13  519.27    2.21   0
  12   9 -15   -1.97    1.07   0
  13  -6 -21  237.38    2.59   0
  13   6 -15  296.80    1.95   0
  14  -7 -27    0.12    3.21   0
  14  -6 -24    0.14    1.96   0
  14  -4 -20    4.49    2.00   0
  14  -2 -18   37.57    1.87   0
  14  10 -20   97.06    1.76   0
  15  -6 -27   91.75    3.69   0
  15  -5 -24   65.39    2.72   0
  15  -4 -23   42.20    2.46   0
  15   0 -19   -0.14    1.74   0
  15   6 -19  262.76    2.34   0
  16  -4 -26   48.93    3.16   0
  16  -3 -25   -1.72    1.97   0
  16   1 -21   40.47    2.09   0
  16   5 -21   48.97    1.97   0
  17  -3 -28    2.59    3.16   0
  17  -2 -27   -0.60    3.09   0
  17  -1 -26   39.27    2.25   0
  17   0 -25    0.91    1.90   0
  17   1 -24   37.59    2.51   0
  17   2 -23   19.74    2.15   0
  17   4 -23   76.45    2.60   0
  17   5 -24   16.99    2.32   0
  18   0 -28    3.94    3.05   0
  18   1 -27   19.24    2.87   0
  18   2 -28   54.83    3.15   0
  18   3 -27   12.71    2.89   0
  18   4 -28   44.99    3.04   0
  18   5 -27  109.11    3.48   0
 -27   3   8    7.15    3.00   0
 -26  -5   5    5.42    2.53   0
 -26  -4   6    4.02    2.37   0
 -26   2   8    2.38    2.86   0
 -25   1   8   12.11    2.57   0
 -25   5   8   -0.86    2.97   0
 -25   8   7   -2.18    3.57   0
 -24  -3   7    1.83    1.98   0
 -24   0   8   29.73    2.37   0
 -24   6   8   -0.91    2.92   0
 -24   9   7   -2.29    2.62   0
 -24  10   6   12.34    3.68   0
 -23  -8   3    8.77    1.88   0
 -23  -7   4    0.36    1.84   0
 -23  -1   8    0.69    1.46   0
 -22  -3   7    3.13    1.69   0
 -22   6   8   -2.03    2.60   0
 -22   9   7    8.04    3.05   0
 -21  -9   2    3.92    1.62   0
 -21  -5   6    1.54    1.47   0
 -21  -1   8   39.80    1.82   0
 -21   7   8   10.64    1.88   0
 -21  12   5   13.61    3.59   0
 -20  -3   7    6.72    1.48   0
 -20   0   8  131.34    2.11   0
 -20   6   8    1.70    2.23   0
 -20   9   7    3.13    2.60   0
 -19  12   5   37.82    3.15   0
 -19  13   4   43.83    3.52   0
 -19  14   3    4.14    3.63   0
 -18  -3   7    4.40    1.21   0
 -18   0   8  264.96    2.35   0
 -18   6   8    8.51    1.91   0
 -17  -9   2    7.45    1.05   0
 -17  -6   5  357.73    1.95   0
 -17   1   8   61.33    1.68   0
 -17   3   8   35.48    1.67   0
 -17   8   7   15.62    2.06   0
 -17  14   3    2.38    3.02   0
 -17  15   2    8.23    3.16   0
 -16  -4   6   64.41    1.38   0
 -16   2   8  423.38    2.45   0
 -16   4   8  147.32    1.78   0
 -16  10   6   -0.95    2.12   0
 -14  -5   5  104.96    1.23   0
 -14  11   5  101.95    2.29   0
 -14  12   4    3.66    2.07   0
 -14  16   0   73.05    3.32   0
 -13   4   7  221.18    1.95   0
 -12  -8   2    5.61    0.56   0
 -12  -2   6   81.49    1.10   0
 -11 -14  -7    6.95    0.73   0
 -11  16  -1   54.47    2.88   0
 -10   2   6  137.88    1.37   0
 -10   4   6  527.60    2.33   0
  -8 -15 -11    1.27    1.38   0
  -8   5   5  141.46    1.39   0
  -8  12   2  217.75    2.11   0
  -8  13   1  208.74    2.18   0
  -8  14   0   35.18    2.00   0
  -8  15  -1   13.68    2.11   0
  -7 -14  -9    1.35    1.15   0
  -7 -12  -5   65.54    0.80   0
  -7   7   4   61.70    1.16   0
  -7  17  -4  127.15    2.45   0
  -4 -13  -9    4.49    1.07   0
  -4 -10  -4  187.94    1.00   0
  -4   8   2   17.24    0.80   0
  -3  12  -1  381.82    1.90   0
  -3  15  -4   34.96    1.49   0
  -2 -11  -7  545.76    1.99   0
  -2  11  -1   75.99    1.12   0
  -2  16  -6   52.32    1.48   0
  -1   4   1  107.00    0.60   0
  -1  10  -1   46.95    0.74   0
  -1  16  -7   26.06    1.42   0
   1 -14 -17    1.36    2.09   0
   1 -13 -14  166.87    2.13   0
   2 -14 -18    9.58    2.51   0
   2 -13 -15  117.71    2.14   0
   3 -11 -12  186.07    1.92   0
   4 -11 -13   49.89    1.56   0
   5 -13 -20   33.12    2.62   0
   5 -12 -17  151.53    2.49   0
   5  -2  -5  129.59    0.98   0
   5   3  -4  224.30    0.74   0
   6 -10 -14  568.77    3.08   0
   6   3  -5  196.25    0.83   0
   7 -12 -21   70.93    2.87   0
   7 -11 -18   54.30    2.14   0
   8  -3  -9  298.32    1.62   0
   8   9  -9  125.85    0.74   0
   9 -11 -22   90.14    3.09   0
   9 -10 -19   41.47    2.27   0
   9  -8 -15   65.71    1.76   0
   9  -7 -14   43.18    1.60   0
   9  -4 -11  204.58    1.56   0
   9  10 -11  172.86    0.98   0
   9  13 -14   46.69    0.78   0
  10  -9 -19    9.87    2.08   0
  10  -6 -14  145.43    1.93   0
  11 -10 -25   50.66    3.27   0
  11  -8 -19   16.91    2.10   0
  11  -1 -12  413.16    2.21   0
  11   2 -11  169.18    1.44   0
  11   7 -12   21.90    0.82   0
  12  -6 -18   70.15    1.66   0
  12  -2 -14   28.97    1.39   0
  12   8 -14   -0.44    1.00   0
  12  12 -18   19.12    1.26   0
  13  -7 -22   25.12    1.84   0
  13  -4 -17  277.57    2.53   0
  13   3 -14    2.46    1.11   0
  14  -7 -25    2.87    2.84   0
  14  -6 -22   93.33    2.74   0
  14  -5 -21   71.12    1.91   0
  14  -1 -17  115.37    2.00   0
  14   2 -16  200.46    2.03   0
  14   4 -16   13.83    1.28   0
  14   7 -17   77.58    1.50   0
  14  11 -21    5.09    1.53   0
  15  -6 -25  122.19    3.39   0
  15   1 -18   35.85    1.77   0
  16  -5 -27  143.12    3.83   0
  16  -3 -23    4.51    2.45   0
  16  -2 -22   67.07    2.47   0
  16  -1 -21   39.59    2.20   0
  16   2 -20    1.70    1.79   0
  16   4 -20    0.35    1.72   0
  16   8 -22    3.32    2.05   0
  16   9 -23    0.80    2.24   0
  17  -3 -26   14.52    2.79   0
  17  -2 -25    1.13    2.65   0
  17  -1 -24   40.67    2.66   0
  17   0 -23    1.25    2.26   0
  17   7 -24    1.46    2.22   0
  17   8 -25   13.36    2.62   0
  18   2 -26   16.90    2.79   0
 -28  -2   6   -0.84    3.02   0
 -28   1   7    2.88    3.04   0
 -28   3   7    5.33    3.62   0
 -27  -4   5    2.45    2.84   0
 -27   0   7   -0.63    2.90   0
 -27   6   7   14.36    3.61   0
 -26  -6   4   31.82    2.44   0
 -26  -1   7   10.68    2.60   0
 -26   7   7    1.42    2.76   0
 -25  -2   7   -0.97    2.12   0
 -25   3   8   -0.00    2.03   0
 -24  -4   6   -0.13    2.00   0
 -24   2   8    0.32    2.47   0
 -24   4   8   10.32    2.59   0
 -23  -2   7   -1.66    1.83   0
 -23   1   8    0.32    2.17   0
 -23   3   8   -2.50    2.36   0
 -23   5   8   25.18    2.57   0
 -22   2   8   10.97    2.16   0
 -22   4   8   39.49    2.50   0
 -22  10   6   -2.57    3.00   0
 -21  -8   3   -0.41    1.56   0
 -21  -7   4    5.31    1.58   0
 -21  -6   5   58.22    1.63   0
 -21   1   8   40.40    2.06   0
 -21   3   8    8.06    2.01   0
 -21   5   8   38.62    2.45   0
 -21   8   7    3.53    2.75   0
 -20  10   6    1.67    2.87   0
 -19  -9   2    0.98    1.18   0
 -19  -8   3   11.45    1.27   0
 -19  -7   4   23.09    1.41   0
 -19  -6   5   89.16    1.49   0
 -19   1   8   51.75    1.86   0
 -19   3   8   62.38    2.05   0
 -19   5   8    2.60    1.43   0
 -18   4   8    6.63    1.71   0
 -18  10   6    2.24    2.32   0
 -17  -8   3  110.66    1.36   0
 -17  -7   4    2.23    0.92   0
 -17  -2   7    0.17    1.21   0
 -16   7   7   75.22    2.15   0
 -16  11   5   38.78    2.42   0
 -15   6   7  345.43    2.72   0
 -14   5   7  453.33    2.76   0
 -14  13   3   81.47    2.60   0
 -14  14   2   58.41    2.73   0
 -14  15   1   27.08    2.84   0
 -13   2   7    1.10    0.80   0
 -13  10   5   24.21    1.77   0
 -12   9   5    2.59    1.51   0
 -11  -5   4   34.22    0.65   0
 -11  12   3   21.60    1.74   0
 -11  13   2   20.26    1.93   0
 -11  14   1    0.21    2.02   0
 -11  15   0   68.55    2.44   0
 -10  10   4  869.54    3.38   0
 -10  17  -3   -1.36    2.55   0
  -9   6   5  989.74    3.11   0
  -9   9   4   -0.40    1.22   0
  -8   1   5  320.37    1.40   0
  -8   3   5   94.51    1.15   0
  -7  11   2   75.23    1.42   0
  -7  16  -3   11.30    1.90   0
  -6   2   4 1944.12    3.06   0
  -6  10   2  125.79    1.46   0
  -6  17  -5   54.52    2.35   0
  -5 -13  -8   95.35    1.20   0
  -5   9   2    8.13    0.91   0
  -4  -6   0 1334.20    0.82   0
  -4   3   3  135.12    0.82   0
  -3 -11  -6  400.45    1.64   0
  -3  13  -2  213.32    1.63   0
  -3  14  -3   81.45    1.35   0
  -2   7   1  796.99    1.91   0
  -2  15  -5    8.27    1.25   0
  -1   2   1   13.11    0.31   0
   0 -12 -10  245.95    1.96   0
   0  -3  -1  458.38    0.85   0
   0  16  -8   80.68    1.41   0
   1 -12 -11  271.74    2.13   0
   1  16  -9    4.86    1.17   0
   2   9  -3   35.55    0.49   0
   2  16 -10   89.40    1.27   0
   3 -14 -19    0.99    2.41   0
   3 -13 -16   23.28    1.94   0
   3  16 -11   37.45    0.95   0
   4 -13 -17  150.92    2.76   0
   4  -2  -4  211.40    0.95   0
   4   3  -3  134.28    0.50   0
   6 -13 -21   10.16    2.80   0
   6 -12 -18   61.45    2.33   0
   6  -2  -6  249.05    1.23   0
   7  -2  -7  175.02    1.28   0
   7   3  -6   11.20    0.52   0
   8 -12 -22   67.11    3.10   0
   8 -11 -19    9.20    2.24   0
   8  -9 -15   25.60    1.28   0
   9  -3 -10  246.30    1.60   0
  10 -10 -20   79.92    2.50   0
  10  -7 -15  550.68    3.11   0
  10  -4 -12  200.31    1.82   0
  10   0 -10  807.08    2.53   0
  10   6 -10  177.51    1.23   0
  11 -10 -23   58.35    3.02   0
  11  -9 -20   31.97    2.33   0
  11   4 -11   97.60    1.16   0
  11  14 -19    0.35    1.25   0
  12  -9 -23    7.88    2.61   0
  12  -8 -20    3.21    2.20   0
  12  -1 -13    3.33    1.22   0
  13  -9 -26    0.80    3.45   0
  13  -8 -23   42.04    2.72   0
  13  -6 -19  391.46    3.25   0
  13  -5 -18  190.43    2.17   0
  13  -3 -16   47.97    1.36   0
  13  -2 -15   18.98    1.50   0
  13   5 -14   80.90    1.35   0
  13   9 -16   38.55    1.32   0
  13  10 -17    0.52    1.29   0
  14  -8 -26   32.43    3.44   0
  14  -7 -23   61.43    2.91   0
  14   0 -16 1004.80    3.79   0
  14   6 -16   75.08    1.47   0
  14  12 -22    0.78    1.87   0
  15  -7 -26    5.92    3.09   0
  15  -5 -22    6.27    2.43   0
  15  -4 -21   12.59    2.12   0
  15  -3 -20    4.33    1.93   0
  15  -2 -19   17.38    1.92   0
  15  -1 -18   37.68    1.78   0
  15   8 -19    8.99    1.67   0
  15   9 -20    2.75    1.68   0
  16  -5 -25  180.73    3.53   0
  16  -4 -24   72.07    2.23   0
  16   0 -20  548.61    3.51   0
  16   6 -20   72.66    1.93   0
  16   7 -21  107.05    2.09   0
  16  10 -24    2.88    2.44   0
  17  -4 -27   24.81    3.41   0
  17   3 -22    0.88    1.92   0
  17   5 -22    4.87    2.00   0
  18  -2 -28   56.58    3.40   0
  18  -1 -27   23.67    2.38   0
  18   0 -26  103.33    2.53   0
  18   1 -25    2.55    2.62   0
  18   3 -25   -0.47    2.35   0
  18   5 -25  153.39    3.00   0
  18   6 -26    0.23    2.62   0
  19   3 -28    0.80    3.15   0
 -28   0   6   -0.62    3.05   0
 -27  -5   4    3.45    2.65   0
 -27   2   7    0.57    2.96   0
 -27   4   7    0.66    2.55   0
 -26  -2   6   14.74    2.45   0
 -26   3   7   -0.87    2.98   0
 -26   5   7    1.78    3.13   0
 -25  -3   6   -0.58    2.24   0
 -25   0   7   -0.79    2.48   0
 -25   6   7   18.23    3.09   0
 -24  -9   1    3.65    2.06   0
 -23   9   6    2.22    3.36   0
 -22  -4   6    1.76    1.68   0
 -22   7   7   30.29    2.86   0
 -22  12   4    0.51    3.64   0
 -21  -2   7    5.07    1.68   0
 -20 -11  -1    3.31    1.34   0
 -20   7   7   13.54    2.44   0
 -20  11   5    2.45    2.87   0
 -20  12   4    3.35    3.35   0
 -20  13   3    7.30    3.71   0
 -19  -2   7   21.35    1.48   0
 -18  -4   6   30.50    1.33   0
 -18   7   7   22.28    2.04   0
 -18  12   4    0.68    2.89   0
 -18  13   3    8.87    3.18   0
 -18  14   2   19.03    3.51   0
 -17   6   7  261.48    2.77   0
 -17   9   6    4.46    2.16   0
 -16  -5   5   72.63    1.38   0
 -16  -1   7  217.87    1.71   0
 -16  12   4    7.13    1.84   0
 -16  13   3   57.12    2.92   0
 -16  14   2   18.83    2.98   0
 -16  15   1   25.15    3.14   0
 -15  -3   6    2.78    0.99   0
 -15   4   7   60.85    1.67   0
 -15  10   5   26.47    2.17   0
 -14  -6   4  126.46    1.24   0
 -14   8   6   22.85    1.33   0
 -13  -4   5  145.24    1.22   0
 -12   6   6   10.89    1.36   0
 -11   1   6  282.38    1.74   0
 -10  -4   4    4.44    0.65   0
 -10   7   5  716.63    2.95   0
  -9 -15 -10    5.45    1.18   0
  -9  17  -4   99.08    3.11   0
  -8 -14  -8    7.03    0.99   0
  -8  -6   2   50.69    0.47   0
  -7  -1   4 1020.49    2.05   0
  -7  13   0  148.27    1.92   0
  -7  14  -1    0.34    1.77   0
  -7  15  -2   47.07    1.86   0
  -6 -13  -7    1.92    0.88   0
  -6  16  -4  164.78    2.53   0
  -5  -9  -2   20.52    0.41   0
  -5  17  -6  129.89    2.42   0
  -4 -15 -13   -0.93    1.67   0
  -3 -15 -14   34.55    1.99   0
  -3   5   2  277.85    1.18   0
  -2 -15 -15    9.95    2.10   0
  -2 -14 -12    5.09    1.54   0
  -2 -12  -8  286.56    1.75   0
  -2  12  -2   96.74    1.14   0
  -2  13  -3  113.85    1.38   0
  -2  14  -4   11.63    1.21   0
  -1 -15 -16   15.17    2.23   0
  -1 -14 -13    4.26    1.74   0
  -1 -12  -9  142.75    1.45   0
  -1  15  -6   38.20    1.36   0
   0 -14 -14    6.65    1.91   0
   0  10  -2  391.73    1.41   0
   2 -12 -12  168.98    1.90   0
   3 -12 -13  226.05    2.20   0
   3  -2  -3  402.61    1.12   0
   4 -14 -20   -1.97    2.63   0
   4 -12 -14  156.20    2.29   0
   4  -8  -8  254.39    1.64   0
   4  -7  -7   96.15    1.12   0
   5  -7  -8  189.91    1.48   0
   5   1  -4 4163.61    3.46   0
   6 -11 -15  137.90    2.18   0
   7 -13 -22    7.54    3.03   0
   7 -12 -19   90.52    2.67   0
   8  -2  -8  267.20    1.57   0
   8   1  -7  230.54    1.28   0
   8   3  -7   53.50    0.74   0
   9 -12 -23    9.95    3.13   0
   9 -11 -20   38.82    2.56   0
   9  -9 -16   28.81    1.39   0
  10  -8 -16    6.57    1.25   0
  10  10 -12  101.50    0.98   0
  10  11 -13   24.82    0.79   0
  10  12 -14  111.91    1.04   0
  11  -7 -16    7.51    1.74   0
  11  -5 -14   59.10    1.33   0
  12 -10 -24    5.25    3.08   0
  12  -9 -21   15.74    2.35   0
  12   4 -12   25.51    1.02   0
  12   7 -13  238.84    1.56   0
  13  -9 -24    9.23    3.08   0
  13  -7 -20   -0.33    2.07   0
  13   8 -15  125.91    1.54   0
  13  11 -18   37.41    1.39   0
  14  -8 -24   29.15    3.05   0
  14  -6 -20   67.98    2.31   0
  14  -5 -19   59.02    2.22   0
  14   3 -15    0.13    1.22   0
  15   2 -17    1.00    1.43   0
  15   4 -17   22.47    1.47   0
  15  10 -21   84.10    1.89   0
  15  11 -22   73.93    2.18   0
  16  -6 -26   19.23    3.35   0
  16  -4 -22   13.22    2.25   0
  16  -3 -21   48.31    2.31   0
  16   1 -19   20.10    1.83   0
  16   3 -19  120.09    2.03   0
  16   5 -19    9.27    1.61   0
  17  -5 -28    0.58    3.38   0
  17  -4 -25   24.01    3.01   0
  17  -3 -24   -0.64    2.61   0
  17  -2 -23   22.64    2.53   0
  17  -1 -22  103.15    2.58   0
  17   2 -21    5.16    1.97   0
  17   4 -21   22.11    1.93   0
  18  -3 -27   10.32    3.34   0
  18  -2 -26   17.78    3.07   0
  18  -1 -25    2.98    2.72   0
  18   0 -24   44.54    2.68   0
  19   1 -28   38.15    2.60   0
  19   2 -27    3.61    3.02   0
  19   4 -27   -1.20    2.96   0
 -28   2   6   -0.15    3.50   0
 -27  -1   6    7.33    2.70   0
 -27   5   6   -2.09    3.73   0
 -26   6   6    9.58    3.66   0
 -25   2   7   -0.32    2.70   0
 -25   4   7    4.29    2.77   0
 -25   7   6    0.36    3.51   0
 -24  -8   2    1.49    1.81   0
 -24  -7   3   30.10    1.97   0
 -24   1   7   24.83    2.47   0
 -24   5   7    4.21    2.67   0
 -24   8   6    2.32    2.51   0
 -24   9   5   12.16    3.53   0
 -23  -3   6    2.72    1.84   0
 -23   0   7   -0.48    2.11   0
 -23   4   7    0.07    2.41   0
 -23  10   5    2.39    2.69   0
 -22 -10   0    0.31    1.59   0
 -22  -5   5   -2.20    1.63   0
 -22  -1   7    1.49    1.81   0
 -22   5   7   14.23    2.52   0
 -22   8   6   15.50    2.95   0
 -21   6   7   43.94    2.55   0
 -21  10   5   10.25    3.14   0
 -19   6   7   57.25    2.34   0
 -18 -11  -1    3.28    1.06   0
 -18  -1   7    4.44    1.38   0
 -18   5   7  120.67    2.36   0
 -18   8   6    4.77    2.13   0
 -17  -3   6    0.53    1.10   0
 -17   0   7    3.42    1.44   0
 -17  10   5   44.18    2.49   0
 -16 -11  -1    2.79    0.81   0
 -16   1   7  225.49    2.10   0
 -16   3   7   63.49    1.70   0
 -16   5   7   94.29    1.66   0
 -16   8   6    4.15    1.95   0
 -15  11   4   56.92    2.41   0
 -15  15   0   22.40    2.97   0
 -14 -14  -6   -0.05    0.04   0
 -14  -2   6  251.77    1.73   0
 -14   9   5   10.49    1.84   0
 -13  -1   6  343.89    1.92   0
 -13  12   3   60.38    2.18   0
 -13  13   2  122.78    2.67   0
 -13  14   1   -0.44    2.38   0
 -13  15   0   31.42    2.57   0
 -12  -3   5  149.63    1.29   0
 -12   0   6 1011.60    2.94   0
 -12  10   4  187.57    2.36   0
 -10  12   2  121.45    2.08   0
 -10  13   1  132.40    2.25   0
 -10  14   0    3.69    1.94   0
 -10  15  -1    5.17    2.08   0
  -9  -3   4  118.24    0.95   0
  -9   0   5    0.47    0.53   0
  -9   4   5  380.91    1.97   0
  -9  10   3  589.25    2.90   0
  -8  -2   4   -0.22    0.50   0
  -7   5   4  421.75    1.90   0
  -6   7   3  161.05    1.38   0
  -6  11   1  150.33    1.63   0
  -5 -15 -12   10.74    1.62   0
  -5  -8  -1   15.47    0.28   0
  -5  10   1  209.29    1.70   0
  -4 -11  -5  447.93    1.52   0
  -4  -2   2   32.53    0.39   0
  -4  17  -7   -0.38    1.93   0
  -3 -14 -11   53.63    1.55   0
  -3   8   1    6.14    0.68   0
   0 -15 -17    1.81    2.21   0
   1 -15 -18   47.51    2.56   0
   1 -14 -15   38.84    1.92   0
   2 -14 -16   14.39    1.98   0
   2  -9  -7    9.65    0.98   0
   2  -7  -5  819.24    2.14   0
   3  -9  -8   64.81    1.14   0
   3  -8  -7  250.70    1.51   0
   3  -7  -6   89.46    1.04   0
   4  -9  -9   12.47    1.04   0
   4  -6  -6  169.67    1.26   0
   4   1  -3  327.66    0.92   0
   5 -12 -15  144.10    2.23   0
   5  -8  -9   51.06    1.18   0
   5  -6  -7 1657.71    3.42   0
   6 -13 -19   74.95    2.69   0
   6  -8 -10  337.15    2.08   0
   6  -7  -9  269.57    1.80   0
   6   5  -5  312.97    0.86   0
   7 -11 -16   99.91    2.14   0
   7  -8 -11  135.99    1.66   0
   7  -7 -10   18.11    1.18   0
   7  -6  -9  766.34    2.70   0
   7   5  -6  136.46    0.77   0
   8 -12 -20   64.60    2.73   0
   8 -11 -17   15.63    1.96   0
   9 -10 -17  146.42    2.44   0
   9  -2  -9   59.89    0.96   0
   9   1  -8 1213.77    2.78   0
   9   3  -8   32.29    0.79   0
  10  -9 -17   37.13    1.96   0
  11 -11 -24   26.00    3.15   0
  11 -10 -21   30.63    2.48   0
  11  -3 -12   48.63    1.34   0
  11   6 -11  371.45    1.67   0
  12  -6 -16   52.10    1.91   0
  12  -5 -15   84.94    1.83   0
  12  -4 -14   90.08    1.75   0
  12   0 -12  530.90    2.48   0
  13  -8 -21   29.20    2.40   0
  13   2 -13   11.84    1.12   0
  13  12 -19  128.07    1.73   0
  14  -7 -21  135.24    2.86   0
  14  -2 -16  202.50    2.24   0
  14   5 -15  173.88    1.75   0
  15  -7 -24    9.79    2.74   0
  15   0 -17    1.35    1.17   0
  15   6 -17  467.74    2.75   0
  16  -7 -27    3.04    3.65   0
  16  -6 -24    9.89    2.72   0
  16  -5 -23  120.45    2.94   0
  16  -2 -20    2.64    1.46   0
  16  -1 -19   21.28    1.93   0
  16   2 -18    2.96    1.55   0
  17  -5 -26    9.50    3.26   0
  17   6 -21   80.96    2.29   0
  17   7 -22   44.32    2.05   0
  17   8 -23   10.64    2.02   0
  17   9 -24   20.82    2.23   0
  18  -4 -28   50.04    3.60   0
  18   1 -23    7.20    2.36   0
  18   3 -23   -0.01    2.13   0
  18   5 -23   67.23    2.33   0
  18   6 -24    4.73    2.26   0
  18   7 -25   -1.57    2.43   0
  19  -1 -28   39.63    2.69   0
  19   0 -27   -1.16    2.29   0
  19   1 -26   30.24    2.98   0
  19   3 -26   10.24    2.67   0
  19   5 -26   19.87    2.63   0
 -28  -1   5    4.96    3.18   0
 -27  -2   5   -0.66    2.85   0
 -27   1   6    6.85    2.91   0
 -27   3   6    1.06    3.12   0
 -26  -3   5    2.06    2.48   0
 -26   0   6   25.36    2.82   0
 -26   4   6    4.40    3.25   0
 -25  -6   3    2.00    2.54   0
 -25  -5   4    2.33    2.18   0
 -25  -1   6    5.27    2.47   0
 -25   8   5    0.65    3.82   0
 -24   6   6   13.59    3.15   0
 -23  -4   5   -0.53    2.08   0
 -23   2   7   -2.86    2.12   0
 -23   7   6    2.33    2.97   0
 -22  -9   1    9.19    1.73   0
 -22  -8   2   37.14    1.89   0
 -22  -7   3   87.05    2.11   0
 -22  -6   4    8.83    1.67   0
 -22   1   7   -0.38    2.08   0
 -22   3   7    5.50    2.25   0
 -21  -3   6    2.89    1.62   0
 -21   0   7   -0.15    1.75   0
 -21   2   7    6.56    2.05   0
 -21   7   6    2.60    2.47   0
 -21  11   4   19.08    3.25   0
 -20 -10   0   13.38    1.52   0
 -20  -5   5   33.40    1.50   0
 -20   3   7    8.08    1.98   0
 -20   5   7   66.30    1.91   0
 -20   8   6    1.69    1.80   0
 -19  -3   6   28.26    1.48   0
 -19   0   7    3.13    1.56   0
 -19   4   7    7.81    1.96   0
 -19  11   4    0.33    2.89   0
 -19  12   3   38.54    3.28   0
 -19  13   2   24.35    3.34   0
 -18   1   7    4.14    1.59   0
 -18   3   7    2.07    1.68   0
 -17   2   7    0.07    1.54   0
 -17   4   7   98.10    1.68   0
 -17   7   6    4.12    1.87   0
 -17  11   4    5.88    2.46   0
 -17  12   3   18.21    2.78   0
 -17  13   2   12.01    2.86   0
 -17  14   1    0.84    3.25   0
 -16   9   5   12.25    2.12   0
 -15   7   6    7.34    1.27   0
 -15  12   3   83.26    2.55   0
 -15  13   2   39.36    2.72   0
 -15  14   1    0.77    2.78   0
 -14 -10   0  216.80    1.12   0
 -14  -7   3  230.93    1.38   0
 -14   6   6   34.07    1.68   0
 -14  16  -2   16.10    3.62   0
 -13 -12  -3   42.57    0.59   0
 -12   2   6   83.69    1.37   0
 -12  11   3   35.33    1.94   0
 -12  15  -1   -1.82    2.75   0
 -12  16  -2   43.30    2.89   0
 -11  -6   3  665.07    1.72   0
 -11  -2   5  154.72    1.23   0
 -10  -1   5  142.75    1.18   0
  -9   2   5  101.27    1.19   0
  -9  11   2   94.46    1.80   0
  -9  16  -3    9.48    2.25   0
  -8  17  -5    3.98    2.36   0
  -6 -15 -11    1.59    1.44   0
  -6  12   0   45.79    1.40   0
  -6  13  -1  248.36    2.27   0
  -6  14  -2    0.61    1.69   0
  -6  15  -3   30.53    1.69   0
  -5 -10  -3  145.11    0.77   0
  -5   0   3    1.65    0.52   0
  -5  16  -5   10.64    1.92   0
  -4 -14 -10   14.87    1.25   0
  -4   9   1  195.45    1.39   0
  -3 -12  -7  142.02    1.27   0
  -2  -4   0  112.31    0.31   0
  -1  12  -3  209.69    1.41   0
  -1  13  -4  212.65    1.54   0
   0  11  -3  299.62    1.42   0
   0  15  -7   85.00    1.29   0
   1  -8  -5  470.68    1.67   0
   1  10  -3  388.01    1.31   0
   2 -13 -13   62.71    1.74   0
   2 -10  -8   62.24    1.16   0
   2  -2  -2 5975.06    3.59   0
   3 -14 -17    1.33    2.12   0
   3 -13 -14   48.84    2.01   0
   3 -10  -9  374.64    2.06   0
   3  -6  -5  404.02    1.58   0
   3   9  -4  118.87    0.56   0
   4 -10 -10  104.56    1.50   0
   5   5  -4   15.90    0.31   0
   6 -12 -16   43.71    1.97   0
   6   8  -6  129.93    0.41   0
   7 -13 -20   40.16    2.77   0
   7 -12 -17  124.02    2.40   0
   7  -5  -8  257.98    1.69   0
   7   8  -7   97.40    0.55   0
   8  -8 -12  152.43    1.86   0
   8  -7 -11   41.62    1.34   0
   8  -6 -10   25.36    1.23   0
   8   5  -7 1833.93    2.60   0
   9 -12 -21   51.46    2.89   0
   9 -11 -18   75.08    2.31   0
   9  -7 -12  122.91    1.73   0
   9  14 -15   20.22    0.64   0
  10 -10 -18  123.01    2.53   0
  10   1  -9   24.06    0.98   0
  10   3  -9   31.26    0.86   0
  10   9 -11   26.49    0.77   0
  10  13 -15   70.46    0.94   0
  11 -11 -22   68.78    3.11   0
  11  -9 -18   16.22    2.00   0
  11  -2 -11  170.44    1.68   0
  12  -8 -18   11.61    2.07   0
  12  -3 -13   40.66    1.43   0
  12   6 -12    2.89    1.03   0
  12  14 -20    0.58    1.48   0
  13 -10 -25   24.57    3.28   0
  13  -9 -22   -2.89    2.46   0
  13  -7 -18    3.16    1.93   0
  13  -6 -17  424.39    3.13   0
  13  -5 -16   24.92    1.81   0
  13  -4 -15  103.95    1.93   0
  13   0 -13   -0.37    1.26   0
  13   4 -13  221.76    1.72   0
  13   7 -14  102.03    1.32   0
  14  -9 -25    0.78    2.43   0
  14  -8 -22    7.61    2.62   0
  14  -1 -15    1.79    1.48   0
  14   9 -17   73.44    1.57   0
  14  10 -18  114.54    1.73   0
  14  11 -19   18.82    1.50   0
  15  -8 -25   21.18    3.13   0
  15  -5 -20   33.06    1.72   0
  15  -3 -18   72.71    1.66   0
  15  -2 -17    2.26    1.71   0
  15   1 -16   40.21    1.66   0
  15   3 -16   21.84    1.44   0
  16  -7 -25    9.27    3.14   0
  16   0 -18  677.22    3.59   0
  16   4 -18    7.50    1.55   0
  16   7 -19  293.78    2.57   0
  16   8 -20    6.78    1.60   0
  16   9 -21   21.06    1.73   0
  16  10 -22   25.37    2.12   0
  17  -6 -27   33.99    2.75   0
  17  -5 -24   18.66    2.73   0
  17  -4 -23   77.78    2.86   0
  17  -3 -22    1.96    2.39   0
  17  -2 -21    2.04    2.21   0
  17   5 -20   17.91    1.82   0
  18  -3 -25   -0.82    2.76   0
  18  -2 -24   64.13    2.76   0
  18  -1 -23    7.89    2.47   0
  18   0 -22  225.31    2.91   0
  18   2 -22   28.13    2.24   0
  18   4 -22    9.57    2.11   0
  19  -3 -28   -1.56    3.59   0
  19  -2 -27    3.01    3.31   0
  19  -1 -26   31.52    3.13   0
  19   0 -25    1.74    2.74   0
  19   2 -25    3.42    2.50   0
 -28   1   5    8.33    3.48   0
 -27  -3   4   -2.95    2.89   0
 -27   4   5   -0.26    3.38   0
 -26  -4   4   -0.45    2.48   0
 -25  -7   2    6.57    2.19   0
 -25   1   6    2.30    2.62   0
 -24  -3   5    3.62    2.12   0
 -24   0   6   95.34    2.68   0
 -24   4   6    2.87    2.67   0
 -23  -1   6    8.03    2.12   0
 -23   8   5   -1.39    3.28   0
 -22  -2   6    5.71    1.86   0
 -22  11   3   -0.51    3.74   0
 -21  -4   5   -1.47    1.77   0
 -20  -9   1   17.08    1.44   0
 -20  -7   3   85.16    1.78   0
 -20  -6   4   81.26    1.65   0
 -20  -2   6    4.85    1.59   0
 -20   9   5    5.23    2.58   0
 -20  10   4   12.97    2.86   0
 -19 -12  -3    6.86    1.23   0
 -19   7   6    8.68    1.67   0
 -18 -10   0   53.44    1.35   0
 -18  -6   4   18.85    1.18   0
 -18  -2   6   15.27    1.40   0
 -18   9   5   10.88    2.26   0
 -16  -2   6  234.06    1.87   0
 -16   6   6    8.61    1.85   0
 -16  10   4   89.86    2.47   0
 -15  -4   5   43.66    1.09   0
 -15  -1   6  155.36    1.69   0
 -15   8   5    5.44    1.75   0
 -14  -9   1   28.90    0.81   0
 -14  -8   2   18.98    0.78   0
 -14   0   6  860.53    3.04   0
 -14  10   4  128.86    1.98   0
 -14  11   3    3.07    1.99   0
 -14  15  -1    5.46    2.77   0
 -13  -5   4   77.92    1.08   0
 -13   1   6  342.76    2.07   0
 -12   7   5  143.88    1.63   0
 -12  12   2   45.48    2.13   0
 -12  13   1   92.75    2.46   0
 -12  14   0    6.44    2.29   0
 -11 -11  -2   16.04    0.40   0
 -11   6   5  535.29    2.66   0
 -11  10   3  377.29    2.72   0
 -11  16  -3    2.90    2.90   0
 -10 -15  -9   26.55    1.06   0
 -10   5   5  205.85    1.57   0
 -10   8   4   25.73    1.04   0
  -9   7   4    4.34    1.16   0
  -9  13   0  117.18    2.12   0
  -9  14  -1    1.81    1.83   0
  -9  15  -2   43.88    2.16   0
  -8   6   4  551.36    2.22   0
  -8  10   2  255.87    2.07   0
  -7   1   4 1012.78    2.30   0
  -7  17  -6   78.83    2.78   0
  -5 -14  -9    4.45    1.17   0
  -5   4   3  334.18    1.43   0
  -5  11   0  501.97    2.36   0
  -5  15  -4   25.73    1.80   0
  -4   6   2  242.56    1.31   0
  -3   1   2  991.52    1.55   0
  -3   3   2 6896.80    4.71   0
  -3  17  -8  115.38    2.16   0
  -2 -13  -9   -0.98    1.13   0
  -1 -13 -10   79.41    1.38   0
   0  -9  -5   80.80    0.96   0
   0  14  -6  129.06    1.39   0
   1 -10  -7  167.68    1.33   0
   1  -7  -4    7.21    0.56   0
   1  15  -8   13.53    1.07   0
   2  -6  -4  153.96    0.99   0
   3 -11 -10  465.47    2.54   0
   4 -13 -15  164.08    2.35   0
   4 -11 -11  257.97    2.10   0
   4  -5  -5  904.45    2.25   0
   5 -14 -19    7.01    2.55   0
   5 -13 -16   12.44    1.98   0
   5 -11 -12   30.33    1.70   0
   7 -10 -13   14.80    1.55   0
   7  -1  -6 1177.11    2.55   0
   8 -13 -21   41.93    3.02   0
   8  -9 -13   56.40    1.64   0
   8  -5  -9 1346.36    3.49   0
   8   8  -8  266.18    0.93   0
   9  -9 -14    4.09    1.58   0
   9  -8 -13   15.61    1.46   0
   9  -6 -11  759.61    2.89   0
   9  -5 -10  212.49    1.83   0
   9  -1  -8 1220.41    3.00   0
  10 -12 -22   33.91    3.10   0
  10  -8 -14    0.22    1.50   0
  10  -7 -13  611.76    3.08   0
  10  -6 -12   32.67    1.44   0
  10   5  -9 1316.11    2.73   0
  11 -10 -19   22.91    2.35   0
  11   1 -10  602.18    2.34   0
  11   3 -10    1.52    0.85   0
  11  10 -13  154.31    1.24   0
  11  11 -14  208.95    1.34   0
  11  12 -15   59.80    1.05   0
  12 -11 -23   35.59    3.04   0
  12  -9 -19   44.10    2.34   0
  12  -2 -12  162.94    1.76   0
  13 -10 -23   80.10    3.29   0
  13  -8 -19   46.39    2.37   0
  13  13 -20   43.17    1.53   0
  14  -9 -23    4.97    2.88   0
  14  -6 -18   53.11    2.24   0
  14  -4 -16   15.31    1.67   0
  14   2 -14  119.85    1.66   0
  14   8 -16   -0.75    1.12   0
  15  -8 -23   49.38    2.87   0
  15  -7 -22   51.48    2.13   0
  15  -1 -16   38.79    1.73   0
  15   5 -16   48.18    1.48   0
  16  -8 -26   27.94    3.71   0
  16  -4 -20   -1.23    2.12   0
  16  -3 -19  121.10    2.49   0
  16   6 -18  154.69    2.23   0
  16  11 -23   46.95    2.29   0
  17  -6 -25   63.01    3.40   0
  17  -1 -20  101.33    2.34   0
  17   2 -19   14.68    1.85   0
  18  -5 -27  108.37    3.08   0
  18   1 -21   41.98    2.16   0
  18   3 -21   17.67    1.93   0
  18   7 -23   15.36    2.19   0
  18   8 -24   14.18    2.31   0
  19  -3 -26    7.58    2.95   0
  19  -2 -25    3.08    2.78   0
  19   1 -24   50.70    2.72   0
  19   3 -24   -0.75    2.31   0
  19   5 -24    3.12    2.67   0
  20   0 -28   40.10    2.82   0
  20   1 -27    4.80    3.20   0
  20   3 -27   20.81    3.16   0
 -27  -4   3   -1.12    2.83   0
 -27   2   5   -0.47    3.31   0
 -26  -6   2    3.42    2.54   0
 -26  -5   3   11.65    2.49   0
 -26  -1   5   38.71    2.69   0
 -26   1   5   37.23    2.93   0
 -26   3   5    2.42    2.94   0
 -26   5   5    5.26    3.32   0
 -25  -2   5    0.77    2.23   0
 -25   6   5   18.31    3.26   0
 -24   2   6    0.63    2.39   0
 -24   7   5   12.28    2.50   0
 -23  -9   0   -1.71    1.99   0
 -23  -6   3    1.05    2.04   0
 -23  -5   4   24.54    1.89   0
 -22  -3   5    9.89    2.03   0
 -22   0   6  105.47    2.45   0
 -22   4   6    0.42    2.43   0
 -22   7   5   20.34    2.81   0
 -21 -11  -2    5.68    1.61   0
 -21  -1   6   19.74    1.90   0
 -21   5   6    4.00    2.38   0
 -21   8   5    3.49    2.62   0
 -20  -8   2   17.87    1.35   0
 -20   6   6   -0.91    1.65   0
 -20  11   3   -0.29    3.20   0
 -20  12   2    8.60    3.52   0
 -20  13   1    3.15    3.91   0
 -19  -4   5   15.76    1.41   0
 -19  -1   6   16.13    1.56   0
 -19   5   6   16.65    2.07   0
 -19   8   5    1.22    2.43   0
 -18  -9   1   33.91    1.38   0
 -18  -7   3  139.26    1.70   0
 -18   6   6    1.33    1.42   0
 -18  12   2    2.65    2.84   0
 -18  13   1   31.96    3.25   0
 -18  14   0   -2.01    3.59   0
 -17  -4   5   33.41    1.24   0
 -17  -1   6    1.57    1.34   0
 -17   8   5   27.50    2.23   0
 -16 -10   0   56.33    0.97   0
 -16  -8   2   14.96    0.99   0
 -16  -7   3  246.40    1.58   0
 -16  11   3    2.03    2.42   0
 -16  12   2    3.31    2.48   0
 -16  14   0   12.02    3.12   0
 -16  15  -1    1.31    3.20   0
 -14  -3   5  107.82    1.30   0
 -14   2   6  250.78    2.03   0
 -14   4   6   44.00    1.19   0
 -14   7   5  192.56    2.32   0
 -14  12   2    3.22    2.26   0
 -14  14   0    5.53    2.68   0
 -13   9   4  109.39    2.11   0
 -13  16  -3   -0.32    2.88   0
 -11  11   2  208.88    2.38   0
 -11  15  -2   37.21    2.76   0
 -10   3   5  244.90    1.71   0
 -10  17  -5   -0.70    2.85   0
  -9 -14  -7   14.43    0.79   0
  -8 -12  -4  156.60    0.71   0
  -7 -15 -10    6.94    1.25   0
  -7 -13  -6   72.66    0.91   0
  -7  -5   2  531.38    1.06   0
  -7   9   2   22.89    1.17   0
  -5 -11  -4  270.89    1.11   0
  -5   2   3 1153.54    2.24   0
  -5   7   2  173.69    1.33   0
  -5  12  -1  159.99    1.68   0
  -5  13  -2  273.13    2.23   0
  -4 -12  -6  467.96    1.72   0
  -4  10   0  571.49    2.25   0
  -4  16  -6   29.16    1.63   0
  -3   9   0  338.25    1.67   0
  -2 -15 -13    0.69    1.72   0
  -2   8   0    1.32    0.58   0
  -2  17  -9    1.70    1.82   0
  -1 -15 -14   35.84    2.04   0
   0 -15 -15   -0.53    1.81   0
   0 -10  -6  123.21    1.11   0
   0  -8  -4   76.89    0.77   0
   0   4   0  898.44    1.27   0
   0  12  -4  146.92    1.19   0
   0  13  -5   25.11    0.96   0
   1 -15 -16   10.00    2.08   0
   1 -11  -8  568.11    2.39   0
   2 -15 -17   10.51    2.28   0
   2 -11  -9  537.32    2.41   0
   2  15  -9   59.98    1.08   0
   3 -15 -18   75.01    3.09   0
   3  -5  -4  213.52    1.13   0
   3  15 -10   34.01    0.97   0
   5  -1  -4 4134.23    3.92   0
   5  15 -12   38.33    0.75   0
   6 -14 -20    4.99    2.64   0
   6 -13 -17  122.67    2.55   0
   6 -11 -13   59.68    1.74   0
   6  -4  -6  371.32    1.69   0
   7 -11 -14   49.14    1.85   0
   7  -4  -7  942.62    2.67   0
   8 -10 -14  307.58    2.57   0
   8  -4  -8  269.05    1.73   0
   9 -13 -22   15.76    3.18   0
   9 -12 -19   81.12    2.74   0
   9 -10 -15  264.39    2.64   0
   9   8  -9   28.21    0.65   0
  10  -9 -15   11.12    1.76   0
  10  -5 -11  911.84    3.28   0
  10  -1  -9   23.68    1.11   0
  11 -12 -23   55.75    3.45   0
  11 -11 -20   29.03    2.62   0
  11  -8 -15    9.01    1.75   0
  11  -7 -14   23.35    1.67   0
  11  -6 -13  340.37    2.49   0
  11   5 -10  219.53    1.47   0
  11   9 -12   60.12    0.98   0
  12 -10 -20  100.00    2.85   0
  12   1 -11    0.76    1.05   0
  12   3 -11    7.51    0.96   0
  13  -9 -20   35.95    2.57   0
  13  -2 -13   10.04    1.34   0
  13   6 -13  261.12    1.72   0
  14 -10 -24    3.61    3.08   0
  14  -7 -19  158.20    2.28   0
  14  -3 -15   -1.65    1.53   0
  14   0 -14  903.45    3.32   0
  14   7 -15  101.53    1.44   0
  14  12 -20   20.55    1.53   0
  15  -9 -24   26.73    3.07   0
  15  -6 -19  274.75    3.01   0
  15  -5 -18  103.62    2.26   0
  15   9 -18   22.24    1.61   0
  15  10 -19   48.33    1.71   0
  16  -7 -23   42.23    2.95   0
  16  -2 -18   -0.48    1.78   0
  16   3 -17  174.63    2.07   0
  17  -7 -26    6.68    3.28   0
  17  -5 -22    6.63    2.41   0
  17  -4 -21   21.60    2.36   0
  17   0 -19   -1.35    1.85   0
  17   4 -19    7.69    1.61   0
  17   7 -20    8.15    1.98   0
  17   8 -21   23.09    2.10   0
  17   9 -22    9.17    2.05   0
  18  -5 -25  158.30    3.71   0
  18  -4 -24   45.88    2.86   0
  18  -3 -23   -1.62    1.92   0
  18  -2 -22   30.18    2.50   0
  18  -1 -21   41.57    2.29   0
  18   5 -21   82.41    2.22   0
  18   6 -22    5.69    1.93   0
  19  -4 -27    3.20    3.31   0
  19  -1 -24   52.22    2.74   0
  19   0 -23    1.54    2.47   0
  19   2 -23    1.84    2.41   0
  19   4 -23   37.79    2.43   0
  20   2 -26   31.30    2.82   0
  20   4 -26   41.97    3.04   0
 -27  -1   4    0.55    3.04   0
 -26  -2   4   10.73    2.74   0
 -26   6   4   33.56    3.92   0
 -25  -3   4    2.57    2.40   0
 -25   0   5   -1.60    2.62   0
 -25   2   5   -0.08    2.65   0
 -25   4   5   -2.31    3.06   0
 -25   7   4    1.12    3.68   0
 -24  -4   4   -0.16    1.98   0
 -24  -1   5   43.07    2.47   0
 -24   5   5    0.91    3.00   0
 -24   8   4   29.18    2.68   0
 -24   9   3   14.90    4.03   0
 -23  -8   1    1.44    1.77   0
 -23  -7   2    3.70    1.82   0
 -23  -2   5    3.99    2.05   0
 -22   2   6    6.53    2.08   0
 -21  -5   4    7.98    1.58   0
 -21   1   6   22.11    2.08   0
 -21   9   4    4.23    2.85   0
 -21  10   3   21.60    3.38   0
 -20  -3   5   60.16    1.72   0
 -20   0   6  237.48    2.58   0
 -20   2   6    5.72    1.93   0
 -20   4   6   33.23    2.22   0
 -19   9   4    5.48    2.55   0
 -18  -8   2   13.88    1.07   0
 -18   0   6  465.61    2.90   0
 -18   4   6   29.42    2.01   0
 -18   7   5    1.05    2.14   0
 -17 -12  -3    3.03    1.01   0
 -17   1   6   -0.98    1.50   0
 -17   3   6   -2.09    1.61   0
 -17   9   4    2.05    2.28   0
 -16  -9   1   94.25    1.18   0
 -16  -3   5   30.84    1.37   0
 -16   0   6   86.30    1.60   0
 -16   2   6  238.52    2.25   0
 -16   4   6   62.88    1.48   0
 -16   7   5   35.54    2.04   0
 -15  -5   4  175.83    1.58   0
 -15   1   6  152.60    1.58   0
 -15   3   6    4.75    1.00   0
 -15   9   4    8.02    1.99   0
 -13  -2   5  132.50    1.36   0
 -13   6   5  353.68    2.51   0
 -13  10   3  143.68    2.40   0
 -13  15  -2    0.77    2.61   0
 -12  -4   4    3.28    0.85   0
 -12  -1   5  313.50    1.77   0
 -12   5   5  211.68    1.98   0
 -12   8   4   39.73    1.65   0
 -11  -7   2  115.13    0.82   0
 -11   4   5  202.25    1.76   0
 -11  12   1   73.94    2.14   0
 -11  13   0   85.67    2.29   0
 -11  14  -1    4.80    2.11   0
 -10  -5   3  104.88    0.85   0
 -10   9   3   81.85    1.41   0
 -10  16  -4   61.91    2.76   0
  -9   8   3   35.09    1.31   0
  -9  17  -6   58.76    3.14   0
  -8   0   4 3607.65    4.30   0
  -8   4   4  186.28    1.46   0
  -8  11   1   20.58    1.40   0
  -8  12   0   71.94    1.77   0
  -8  13  -1   67.47    2.05   0
  -8  14  -2    7.37    1.78   0
  -8  15  -3    1.65    1.87   0
  -7  16  -5   11.19    2.40   0
  -6 -14  -8   11.38    1.08   0
  -6  -4   2  416.90    0.94   0
  -6   5   3  693.70    2.21   0
  -6  17  -7   -0.55    2.46   0
  -4  15  -5   38.37    1.76   0
  -3 -15 -12    8.03    1.65   0
  -3 -13  -8  174.85    1.50   0
  -3  16  -7   10.24    1.78   0
  -2   5   1  676.78    1.59   0
  -1  -9  -4   76.92    0.81   0
  -1  17 -10  164.16    2.11   0
   0 -14 -12    0.64    1.61   0
   0 -11  -7  607.33    2.29   0
   0  -7  -3  209.16    1.02   0
   1 -14 -13    5.52    1.58   0
   1  -6  -3 1432.56    2.33   0
   1  11  -4  593.92    1.70   0
   2 -14 -14    5.55    1.71   0
   2 -12 -10  219.58    2.00   0
   2  10  -4  418.76    1.22   0
   3 -14 -15   39.06    1.96   0
   3 -12 -11  146.93    1.80   0
   3   1  -2  983.53    1.22   0
   4 -14 -16   34.29    2.17   0
   4 -12 -12  297.08    2.36   0
   4  15 -11   47.10    0.89   0
   5 -14 -17    4.59    2.44   0
   5 -12 -13  343.09    2.63   0
   5  -4  -5  750.24    2.09   0
   6 -12 -14  168.64    2.21   0
   8 -13 -19   92.38    2.86   0
   8 -11 -15   66.50    2.05   0
   9 -11 -16  111.50    2.29   0
   9  -4  -9  176.20    1.43   0
  10 -12 -20   53.62    2.82   0
  10 -10 -16  281.30    2.83   0
  10  -4 -10  689.01    2.77   0
  10   8 -10  527.13    1.65   0
  11  -5 -12   54.29    1.22   0
  11  -1 -10  597.96    2.36   0
  11  13 -16   63.41    1.07   0
  12 -11 -21   26.46    2.71   0
  12  -8 -16   -0.29    1.87   0
  12  -6 -14   92.59    1.92   0
  12  -5 -13  551.58    2.96   0
  12  10 -14  114.98    1.29   0
  12  11 -15  120.90    1.28   0
  13 -11 -24   29.94    3.30   0
  13 -10 -21   49.97    2.84   0
  13   1 -12  251.20    1.93   0
  13   3 -12   34.58    1.16   0
  14  -9 -21   42.70    2.81   0
  14  -2 -14  118.92    1.88   0
  15  -8 -21   36.07    2.62   0
  15  -7 -20    9.15    2.40   0
  15  -4 -17   21.62    1.85   0
  15   4 -15  144.64    1.75   0
  15   8 -17    5.95    1.25   0
  15  11 -20   99.21    1.96   0
  16  -8 -24   54.50    3.16   0
  16  -1 -17  142.04    2.19   0
  16   5 -17   76.94    1.69   0
  17  -7 -24    1.13    2.89   0
  17  -6 -23   70.15    2.93   0
  17  -3 -20    0.43    1.55   0
  17   1 -18   65.31    2.07   0
  17  10 -23    7.50    1.99   0
  18  -6 -26    0.37    2.54   0
  18   0 -20  680.47    3.99   0
  18   2 -20   -0.27    1.96   0
  18   4 -20    1.16    1.70   0
  19  -4 -25   24.12    3.25   0
  19  -3 -24    0.17    2.84   0
  19  -2 -23   -0.94    2.42   0
  19   1 -22   24.59    2.38   0
  19   3 -22    5.51    2.23   0
  19   7 -24    2.44    2.58   0
  20  -3 -27   29.52    3.66   0
  20  -2 -26   33.99    3.34   0
  20  -1 -25   10.95    2.76   0
  20   1 -25   10.37    2.71   0
  20   3 -25    5.65    2.58   0
  20   6 -26   -0.51    2.81   0
 -27  -2   3    0.42    3.06   0
 -27   1   4    1.09    3.04   0
 -27   3   4   -1.22    2.59   0
 -26  -3   3    1.83    2.48   0
 -26   0   4   46.44    3.10   0
 -26   4   4    0.88    3.44   0
 -25  -4   3    4.87    2.36   0
 -25   5   4    3.17    3.16   0
 -25   8   3    2.02    3.73   0
 -24  -8   0    1.18    2.40   0
 -24  -6   2    4.38    2.30   0
 -24  -5   3    2.47    2.05   0
 -24   3   5    1.65    2.69   0
 -24   6   4   15.06    3.11   0
 -23   4   5    1.93    2.69   0
 -23   7   4    0.10    3.15   0
 -22  -4   4    4.36    1.79   0
 -22  -1   5   43.40    2.10   0
 -22   5   5    2.29    2.54   0
 -21 -10  -1    1.40    1.60   0
 -21  -6   3   10.27    1.58   0
 -21  -2   5   22.95    1.84   0
 -21   6   5   56.66    2.65   0
 -21  11   2   21.13    2.71   0
 -21  12   1    0.50    3.63   0
 -19 -11  -2    5.79    1.37   0
 -19  -5   4   29.10    1.40   0
 -19  10   3   13.22    2.88   0
 -19  11   2   13.62    3.12   0
 -19  12   1    8.41    3.16   0
 -19  13   0   30.09    3.82   0
 -18   2   6   15.84    1.29   0
 -17  -5   4  121.63    1.53   0
 -17   6   5  370.43    3.11   0
 -17  10   3    4.11    2.48   0
 -17  14  -1   11.00    3.50   0
 -15 -12  -3   -0.03    0.76   0
 -15   6   5  427.83    2.98   0
 -15  10   3  105.45    2.55   0
 -15  11   2   16.59    2.25   0
 -15  14  -1    1.18    2.97   0
 -15  15  -2    1.03    3.03   0
 -14   8   4    8.87    1.80   0
 -13  -6   3  144.66    1.20   0
 -13  13   0   63.64    2.61   0
 -13  14  -1    4.08    2.53   0
 -12   9   3   25.56    1.69   0
 -12  16  -4   25.21    3.08   0
 -11   2   5  151.02    1.32   0
 -11   7   4   12.59    1.01   0
 -10   6   4  367.32    2.22   0
 -10  10   2  152.53    2.04   0
 -10  15  -3    3.82    2.53   0
  -8  -7   1  601.01    1.03   0
  -8   7   3  393.52    2.13   0
  -7  10   1   51.04    1.38   0
  -7  15  -4    2.50    2.12   0
  -6  -1   3 1399.89    2.16   0
  -5  17  -8  138.94    2.79   0
  -4 -15 -11   19.01    1.46   0
  -4  11  -1   58.52    1.20   0
  -4  12  -2   32.50    1.36   0
  -4  14  -4    8.15    1.54   0
  -1 -10  -5  202.84    1.25   0
  -1  -8  -3  427.80    1.32   0
   0   7  -1  518.26    1.34   0
   0  17 -11    7.59    1.56   0
   1 -12  -9   41.82    1.22   0
   1  12  -5  414.68    1.62   0
   1  13  -6   88.75    1.13   0
   2  -5  -3 2343.89    2.97   0
   2  14  -8    0.83    0.94   0
   4  -4  -4  598.82    1.75   0
   4  -1  -3  331.82    1.13   0
   6 -14 -18   40.62    2.56   0
   7 -12 -15   57.84    2.05   0
   8 -12 -16   40.81    2.13   0
   8  15 -15    0.04    0.05   0
  10 -11 -17    5.60    2.12   0
  10  14 -16    6.64    0.69   0
  11 -12 -21   87.17    3.16   0
  11 -10 -17   68.08    2.33   0
  11  -4 -11   97.54    1.32   0
  11   8 -11  137.04    1.17   0
  12  -4 -12   26.02    1.42   0
  12   5 -11  734.83    2.41   0
  12   9 -13   51.57    1.03   0
  12  12 -16   13.11    1.00   0
  13 -11 -22  108.40    3.26   0
  13  -6 -15  299.76    2.64   0
  13  -5 -14   81.93    1.91   0
  13  -1 -12  244.10    2.01   0
  14 -10 -22   82.43    3.23   0
  14   1 -13   60.80    1.50   0
  14   3 -13    1.11    1.13   0
  14   6 -14   14.49    1.12   0
  14  13 -21   48.53    1.85   0
  15  -9 -22   -2.73    2.67   0
  15  -2 -15   15.39    1.58   0
  15   7 -16    5.15    1.21   0
  15  12 -21   31.05    1.91   0
  16  -9 -25    6.22    3.29   0
  16  -7 -21  109.04    2.96   0
  16  -6 -20   75.87    2.54   0
  16  -5 -19    9.54    2.08   0
  16  -4 -18    9.51    2.01   0
  16   0 -16  177.18    2.24   0
  16   2 -16   72.03    1.77   0
  16   4 -16   26.29    1.69   0
  17  -8 -25   14.41    3.49   0
  17  -1 -18   52.78    2.09   0
  17   5 -18   52.86    1.96   0
  18  -6 -24    3.73    3.14   0
  18  -5 -23   65.16    3.07   0
  18  -4 -22    8.30    2.49   0
  18  -3 -21   20.59    2.37   0
  18   8 -22    1.56    2.15   0
  19  -5 -26   24.81    2.67   0
  19  -1 -22   22.03    2.52   0
  19   5 -22    4.81    2.11   0
  19   6 -23   58.39    2.44   0
  20   0 -24   11.90    2.71   0
  20   2 -24   72.09    2.73   0
  20   4 -24   40.53    2.70   0
  20   5 -25   40.55    2.61   0
  21   1 -26   41.52    3.07   0
  21   2 -27    1.00    3.06   0
 -27  -3   2   -1.62    2.86   0
 -27   0   3    1.67    3.06   0
 -27   4   3    2.43    3.84   0
 -26  -4   2    4.78    2.97   0
 -26   2   4    9.63    2.93   0
 -26   5   3   15.35    3.52   0
 -25  -5   2    1.69    2.37   0
 -25   1   4    9.13    2.63   0
 -24  -7   1   -1.21    2.08   0
 -24  -2   4    8.40    2.32   0
 -23  -3   4    0.47    2.02   0
 -23   2   5    2.14    2.24   0
 -23   8   3    5.39    3.46   0
 -22  -5   3    0.29    1.96   0
 -22   1   5   42.35    2.34   0
 -22   3   5    7.45    2.40   0
 -22  10   2    7.59    3.45   0
 -22  11   1   -1.53    4.01   0
 -21  -9   0    0.17    1.42   0
 -21  -8   1    8.26    1.51   0
 -21  -7   2    5.83    1.55   0
 -21   4   5    0.37    2.29   0
 -21   7   4    3.39    2.72   0
 -20  -4   4    0.82    1.49   0
 -20  -1   5   72.43    1.95   0
 -20   5   5   29.29    2.37   0
 -19  -2   5    1.33    1.47   0
 -18   5   5   68.05    2.30   0
 -18   8   4   33.95    2.33   0
 -17  -2   5   22.35    1.36   0
 -17  11   2   50.11    2.20   0
 -17  12   1   17.59    2.73   0
 -16   5   5   72.64    2.01   0
 -16   8   4   30.97    1.58   0
 -15  -6   3  145.50    1.46   0
 -15  -2   5    0.66    1.10   0
 -15  12   1   28.49    2.55   0
 -14  -4   4    3.74    1.03   0
 -14  -1   5  125.71    1.53   0
 -14   5   5  108.65    1.59   0
 -13   0   5    1.96    1.09   0
 -13   4   5  147.64    1.80   0
 -13   7   4    2.72    1.58   0
 -12   1   5  316.08    1.94   0
 -12   3   5  147.94    1.43   0
 -12  15  -3   18.47    2.75   0
 -11  -8   1    1.33    0.51   0
 -11  -3   4   24.49    0.79   0
 -10  -2   4   18.95    0.76   0
 -10  11   1    3.57    1.61   0
 -10  12   0   98.75    2.06   0
 -10  13  -1  111.07    2.51   0
 -10  14  -2   17.68    2.14   0
  -9  -4   3  191.85    0.98   0
  -9  -1   4  522.63    1.78   0
  -9   9   2   15.47    1.35   0
  -9  16  -5   15.08    2.49   0
  -8 -15  -9   20.11    1.04   0
  -8  17  -7    5.26    2.63   0
  -7  11   0   72.83    1.53   0
  -6  16  -6   13.85    1.99   0
  -5 -12  -5   23.88    0.77   0
  -4 -13  -7    2.22    0.95   0
  -4   4   2   92.46    0.88   0
  -4  13  -3  150.00    1.67   0
  -3   6   1 2730.47    3.61   0
  -3  10  -1  215.61    1.46   0
  -3  15  -6   15.44    1.59   0
  -2 -14 -10   11.82    1.33   0
  -2  16  -8   63.20    1.79   0
  -1 -11  -6  358.48    1.69   0
   0 -12  -8  200.89    1.55   0
   1  17 -12  122.16    1.90   0
   2 -13 -11   47.02    1.72   0
   2   6  -2  187.74    0.56   0
   2  17 -13   15.04    1.59   0
   3 -13 -12  111.24    1.85   0
   3  17 -14   63.08    1.66   0
   4 -13 -13   44.88    1.77   0
   4   9  -5    1.00    0.30   0
   5 -13 -14  101.50    2.11   0
   6 -13 -15  173.09    2.50   0
   7 -14 -19    2.33    2.61   0
   7  -3  -6   11.51    0.87   0
   8 -14 -20    8.88    2.72   0
   8  -3  -7   54.19    0.88   0
   8   2  -6  158.30    1.04   0
   9 -12 -17   78.25    2.48   0
   9  -3  -8   33.56    0.86   0
   9   2  -7   -0.38    0.70   0
  10 -13 -21   50.51    3.19   0
  10  -3  -9   29.91    1.18   0
  10   2  -8  573.65    2.03   0
  11 -11 -18   46.98    2.46   0
  11  -3 -10    2.88    1.15   0
  11   2  -9  134.38    1.31   0
  12 -12 -22   21.88    3.21   0
  12 -10 -18   81.07    2.43   0
  13  -9 -18   20.93    2.15   0
  13  -4 -13  218.67    2.19   0
  13  10 -15   68.13    1.19   0
  13  11 -16   63.38    1.31   0
  14  -7 -17   78.59    2.23   0
  14  -6 -16   73.23    2.06   0
  14  -5 -15  174.68    2.30   0
  14  -1 -13   60.58    1.58   0
  15 -10 -23   30.96    3.10   0
  15   1 -14  118.97    1.81   0
  15   3 -14    1.80    1.22   0
  15   6 -15  202.43    1.84   0
  16  -8 -22    1.53    2.62   0
  16  -3 -17  175.09    2.09   0
  16   7 -17  106.33    1.93   0
  16   8 -18   20.67    1.42   0
  16  10 -20   66.46    1.74   0
  17  -7 -22   44.26    2.81   0
  17  -6 -21   82.67    2.87   0
  17  -5 -20   20.28    2.36   0
  17  -4 -19   10.90    2.18   0
  18  -7 -25   -1.26    3.21   0
  18  -2 -20   -0.11    1.56   0
  18  -1 -19   62.20    2.20   0
  18   1 -19   55.55    2.07   0
  18   6 -20   22.66    1.87   0
  18   7 -21   27.72    1.96   0
  18   9 -23   -0.08    2.11   0
  19  -5 -24    3.37    3.06   0
  19  -4 -23   39.24    2.96   0
  19  -3 -22    4.56    2.47   0
  19   0 -21   -0.80    2.25   0
  19   2 -21   -0.91    2.02   0
  19   4 -21   26.11    2.15   0
  20  -4 -26   41.40    3.61   0
  20  -3 -25    7.35    2.97   0
  20  -2 -24   68.74    3.11   0
  20   1 -23    0.81    2.52   0
  20   3 -23    1.31    2.45   0
  21  -2 -27    3.02    3.61   0
  21  -1 -26   34.93    3.41   0
  21   2 -25    4.88    2.68   0
  21   3 -26    0.97    2.87   0
 -27   2   3    1.19    2.60   0
 -26  -5   1    1.21    2.72   0
 -26  -1   3   28.13    3.00   0
 -26   3   3    1.47    3.15   0
 -26   6   2    3.60    3.77   0
 -25  -6   1   10.28    2.42   0
 -25  -2   3   -0.49    2.39   0
 -25   6   3    5.11    2.71   0
 -25   7   2    3.29    3.70   0
 -24  -3   3    0.76    2.58   0
 -24   0   4  111.68    2.96   0
 -24   2   4    9.84    2.74   0
 -24   4   4    2.18    2.73   0
 -24   8   2    3.51    3.73   0
 -23  -1   4    0.94    2.09   0
 -23   9   2    1.96    2.75   0
 -23  10   1   18.57    4.14   0
 -22 -10  -2   -1.48    1.94   0
 -22  -6   2    3.38    1.97   0
 -22   6   4    8.60    2.06   0
 -21  -3   4    0.93    1.71   0
 -21   0   5    0.30    1.36   0
 -21   8   3   -1.55    2.95   0
 -20   1   5   78.55    2.20   0
 -20  10   2   22.92    3.02   0
 -20  11   1   -0.03    3.38   0
 -20  12   0    1.38    3.71   0
 -19 -10  -1    9.99    1.40   0
 -19  -7   2    2.12    1.48   0
 -19   4   5   17.64    1.96   0
 -18  -4   4    2.51    1.28   0
 -18  -1   5   88.19    1.80   0
 -18  13  -1    2.76    3.29   0
 -17 -11  -2   26.51    1.19   0
 -17  -6   3  178.71    1.64   0
 -17   4   5   33.57    1.86   0
 -17   7   4    3.00    2.08   0
 -16 -13  -5    2.40    0.94   0
 -16  -4   4    8.13    1.12   0
 -16  -1   5  170.04    1.86   0
 -16   9   3  158.22    2.63   0
 -16  14  -2    2.57    3.36   0
 -15   0   5    2.91    1.24   0
 -15   4   5   40.56    1.62   0
 -15   7   4    0.24    1.77   0
 -14   1   5  119.56    1.64   0
 -14   3   5  110.76    1.72   0
 -14  10   2  128.82    2.42   0
 -14  14  -2    4.83    2.69   0
 -14  15  -3   20.89    3.04   0
 -13  -7   2   12.51    0.78   0
 -12  11   1    3.35    1.93   0
 -12  14  -2    2.33    2.42   0
 -11   5   4   35.26    1.32   0
 -11  16  -5    5.42    2.86   0
 -10   4   4    4.78    1.04   0
  -9   1   4  533.16    2.01   0
  -9   3   4  120.13    1.32   0
  -9  15  -4   -0.31    2.42   0
  -8  -3   3    0.17    0.49   0
  -8   8   2  197.90    1.77   0
  -7  12  -1  413.66    2.63   0
  -7  13  -2  172.05    2.10   0
  -6 -16 -12   43.82    1.72   0
  -6   1   3 1428.21    2.53   0
  -6   3   3   64.05    0.75   0
  -6  15  -5   15.12    2.09   0
  -5 -15 -10    8.26    1.28   0
  -4   7   1 1861.51    3.40   0
  -4  17  -9   -1.97    2.25   0
  -3 -14  -9   70.80    1.34   0
  -3  11  -2  337.05    1.95   0
  -3  14  -5   38.31    1.59   0
  -2 -16 -14  158.18    2.41   0
  -2   9  -1  191.32    1.22   0
  -1 -16 -15   20.68    1.95   0
  -1 -12  -7  200.10    1.51   0
  -1   8  -1  492.02    1.54   0
  -1  16  -9   27.37    1.65   0
   0 -15 -13    0.35    1.84   0
   1 -15 -14   41.47    1.89   0
   1 -13 -10  110.28    1.58   0
   1  -2  -1   12.33    0.31   0
   2 -15 -15    3.33    1.93   0
   2  11  -5  369.61    1.31   0
   2  13  -7   43.89    0.90   0
   3 -15 -16   12.42    2.16   0
   3  -4  -3  266.95    1.13   0
   4 -15 -17    6.72    2.35   0
   5 -15 -18   53.71    2.73   0
   5  -9  -8   -1.60    1.00   0
   6 -10 -10  168.10    1.81   0
   6  -9  -9   22.89    1.21   0
   6  -8  -8  451.67    2.22   0
   6  -3  -5  199.33    1.26   0
   7 -13 -16   16.83    2.02   0
   7 -10 -11  241.67    2.15   0
   7  -9 -10    1.44    1.22   0
   7  -8  -9  145.38    1.63   0
   7   2  -5   16.56    0.56   0
   8 -13 -17  132.27    2.72   0
   8  -9 -11  112.26    1.75   0
   8  -8 -10  323.16    2.22   0
   8  -7  -9    1.91    1.14   0
   9  -9 -12   21.21    1.54   0
   9  -7 -10  159.86    1.78   0
  10 -12 -18   16.01    2.30   0
  10  -9 -13   78.62    1.84   0
  10  -8 -12   61.72    1.72   0
  10  -7 -11   95.69    1.66   0
  10   0  -8   72.13    0.96   0
  10   4  -8  626.26    1.99   0
  11 -13 -22   38.65    3.37   0
  12 -11 -19   36.29    2.63   0
  12  -3 -11    8.21    0.90   0
  12   0 -10  362.01    2.07   0
  12   2 -10  501.23    2.21   0
  12   8 -12    1.75    0.84   0
  13 -12 -23   19.91    3.47   0
  13 -10 -19   17.35    2.40   0
  13   9 -14    2.19    0.99   0
  14 -11 -23   41.95    2.67   0
  14  -9 -19  109.84    2.67   0
  14  -4 -14   14.90    1.65   0
  14   5 -13  196.67    1.69   0
  15  -8 -19   11.00    2.36   0
  15  -7 -18    3.92    2.09   0
  15  -6 -17  457.89    3.35   0
  15  -1 -14  120.41    1.93   0
  16  -9 -23    1.39    2.29   0
  16  11 -21    2.95    1.81   0
  17  -8 -23    9.90    3.17   0
  17   0 -17    2.89    1.29   0
  18  -6 -22    7.35    2.78   0
  18  -4 -20    2.75    2.24   0
  18   5 -19    9.09    1.78   0
  19  -6 -25   63.83    3.43   0
  19   3 -20    2.12    1.87   0
  19   8 -23    3.41    2.51   0
  20  -1 -23    1.59    1.98   0
  20   0 -22  117.83    2.77   0
  20   2 -22   14.63    2.43   0
  20   5 -23   44.24    2.53   0
  20   6 -24   -1.46    2.49   0
  20   7 -25   15.42    2.72   0
  21  -3 -26    0.91    3.17   0
  21   0 -25    1.29    2.88   0
  21   4 -25    9.50    2.83   0
  21   5 -26   13.69    2.84   0
 -27  -1   2    1.45    3.21   0
 -27   1   2    2.12    3.27   0
 -27   3   2    0.85    3.80   0
 -26  -2   2    1.90    2.70   0
 -26   1   3   26.31    2.46   0
 -25   2   3    1.81    2.81   0
 -25   4   3    3.79    3.29   0
 -24   5   3    2.06    3.15   0
 -24   9   1    1.04    3.06   0
 -23  -5   2   -0.47    1.88   0
 -23   1   4    2.13    2.39   0
 -23   3   4   -1.00    2.60   0
 -23   6   3    1.52    3.11   0
 -22  -9  -1   11.86    2.01   0
 -22  -8   0    8.28    2.06   0
 -22  -2   4   26.55    1.95   0
 -22   4   4    6.39    2.50   0
 -22   7   3   84.93    3.19   0
 -22   8   2   35.79    3.14   0
 -21   5   4    8.14    2.46   0
 -21   9   2    3.07    2.90   0
 -21  10   1    8.43    3.51   0
 -21  11   0    4.35    3.79   0
 -20 -11  -3   16.76    1.75   0
 -20  -5   3   -2.69    1.46   0
 -19  -3   4    0.54    1.43   0
 -19   2   5    3.15    1.32   0
 -19   8   3   11.32    2.58   0
 -18   1   5   87.68    1.98   0
 -18   3   5   -0.58    1.26   0
 -18  11   1    0.81    2.13   0
 -17  -7   2   22.29    1.30   0
 -17   0   5    2.22    1.46   0
 -16   1   5  164.68    1.99   0
 -16   3   5   30.61    1.30   0
 -16   6   4   82.49    2.17   0
 -16  10   2   95.96    2.16   0
 -16  12   0    3.04    2.76   0
 -16  13  -1   15.72    3.08   0
 -15  -7   2    9.79    1.00   0
 -15   2   5    0.34    1.30   0
 -14   6   4  130.72    2.09   0
 -14  11   1    5.34    2.24   0
 -14  12   0    5.12    2.41   0
 -14  13  -1   21.38    2.70   0
 -13   8   3   -1.63    1.64   0
 -12  -5   3   46.66    0.82   0
 -12  12   0   13.75    2.02   0
 -11 -10  -1   62.18    0.59   0
 -11  15  -4    4.09    2.59   0
 -10   7   3  823.24    3.20   0
  -9   6   3  709.53    2.78   0
  -9  10   1   49.41    1.59   0
  -9  14  -3   47.14    2.17   0
  -8  16  -6   11.96    2.42   0
  -7   4   3  753.76    2.36   0
  -7   7   2  184.76    1.58   0
  -7  17  -8   98.44    2.82   0
  -6  10   0  571.61    2.57   0
  -6  14  -4    5.57    1.87   0
  -5   5   2  512.88    1.82   0
  -5  16  -7    0.59    1.85   0
  -3 -16 -13   26.21    1.83   0
  -3  12  -3  146.46    1.49   0
  -3  13  -4  100.87    1.46   0
  -3  17 -10   94.15    2.44   0
  -2 -10  -4  471.61    1.52   0
  -2  -9  -3   32.99    0.63   0
  -2  15  -7   44.61    1.63   0
  -1  -7  -2  508.92    1.27   0
   0 -13  -9   53.93    1.41   0
   0  -6  -2  783.13    1.55   0
   0  16 -10   55.23    1.74   0
   2  12  -6  544.52    1.69   0
   3  10  -5  316.92    1.00   0
   4 -14 -14    1.13    1.79   0
   4  -9  -7   16.80    0.98   0
   5 -11 -10  411.60    2.46   0
   5 -10  -9  448.58    2.34   0
   5  -8  -7   19.33    1.02   0
   5  -3  -4  219.79    1.20   0
   6 -14 -16   55.90    2.32   0
   6 -11 -11  452.92    2.66   0
   6  -7  -7  176.49    1.50   0
   7 -14 -17   13.71    2.60   0
   7 -11 -12   13.59    1.55   0
   7   0  -5   -0.47    0.46   0
   8 -11 -13   69.52    1.93   0
   8  -6  -8   49.29    1.26   0
   8   4  -6    0.32    0.61   0
   9 -13 -18   71.52    2.58   0
   9 -11 -14  232.10    2.53   0
   9  -6  -9 1069.60    3.39   0
   9   4  -7  332.33    1.35   0
  10 -13 -19   75.15    2.96   0
  10 -10 -14  218.19    2.52   0
  10   7  -9   98.33    0.89   0
  11 -10 -15  193.04    2.53   0
  11  -8 -13    7.51    1.57   0
  11  -7 -12   21.68    1.57   0
  11  -6 -11  382.37    2.45   0
  11   4  -9  480.94    1.89   0
  11   7 -10   25.87    0.81   0
  12 -12 -20   29.13    2.93   0
  12  -9 -15   -2.15    1.76   0
  12  -8 -14    1.85    1.73   0
  12  -7 -13  240.50    2.39   0
  12   4 -10  436.75    1.95   0
  12  13 -17   91.36    1.20   0
  13 -11 -20   56.22    2.74   0
  13   0 -11   -1.80    1.19   0
  13   2 -11    0.71    0.77   0
  13   8 -13   28.81    1.08   0
  13  12 -17   62.50    1.29   0
  14 -10 -20   96.32    2.43   0
  14  -3 -13    2.24    1.47   0
  14   2 -12  173.40    1.73   0
  14   9 -15   24.65    1.20   0
  15  -9 -20    4.03    2.45   0
  15  -4 -15  144.33    2.19   0
  15   5 -14   23.23    1.28   0
  16 -10 -24    0.94    3.28   0
  16  -7 -19  298.49    3.35   0
  16  -6 -18  152.93    2.66   0
  16  -5 -17   72.48    2.25   0
  16  -1 -15   71.33    1.94   0
  17  -9 -24   16.91    3.29   0
  17  -2 -17    3.81    1.79   0
  17   7 -18   -2.44    1.75   0
  17   8 -19   14.62    1.62   0
  17   9 -20    4.89    1.63   0
  17  10 -21   17.05    1.97   0
  18  -8 -24   11.99    3.44   0
  18  -7 -23   10.82    2.93   0
  18  -3 -19   88.10    2.51   0
  18   0 -18  413.88    3.23   0
  18   2 -18   37.72    1.87   0
  19  -1 -20   58.18    2.43   0
  19   6 -21  108.77    2.37   0
  19   7 -22   14.22    2.13   0
  20  -6 -26   -0.47    3.76   0
  20  -5 -25   40.81    3.36   0
  20  -4 -24   46.50    3.06   0
  20  -3 -23   -1.67    2.79   0
  20  -2 -22   12.88    2.46   0
  20   4 -22    2.45    2.30   0
  21  -2 -25    0.46    3.00   0
  21  -1 -24   30.36    2.99   0
  21   1 -24   28.01    2.75   0
  21   3 -24    8.05    2.74   0
  22   0 -26   31.93    3.26   0
  22   2 -26   20.49    3.27   0
 -27  -2   1    2.19    3.29   0
 -26   0   2   27.34    2.98   0
 -26   2   2    3.12    3.11   0
 -26   4   2   -0.21    3.39   0
 -25  -3   2    3.84    2.56   0
 -24  -4   2    2.56    2.22   0
 -24  -1   3   18.15    2.53   0
 -24   3   3    3.66    2.89   0
 -23  -6   1   18.34    2.09   0
 -23  -2   3    8.30    2.07   0
 -23   7   2    1.15    3.34   0
 -22   0   4  147.87    2.62   0
 -22   2   4   25.87    2.27   0
 -22   9   1   12.60    3.60   0
 -22  10   0    2.60    3.77   0
 -21  -4   3   -0.46    1.70   0
 -21  -1   4   28.49    1.98   0
 -21   6   3   10.45    2.70   0
 -20  -6   2    6.78    1.52   0
 -20  -2   4    3.65    1.68   0
 -20   4   4   -0.20    2.23   0
 -20   7   3   85.65    2.82   0
 -19   5   4   30.51    2.15   0
 -19  10   1   14.45    3.02   0
 -19  12  -1   29.09    3.63   0
 -19  13  -2    2.68    3.67   0
 -18 -12  -4   36.60    1.39   0
 -18  -5   3   10.00    1.30   0
 -17 -10  -1   11.53    1.12   0
 -17  -9   0   -0.01    1.10   0
 -17  -8   1   26.57    1.26   0
 -17  -3   4   -0.18    1.21   0
 -17   5   4  123.06    2.39   0
 -17   9   2    4.56    2.41   0
 -17  13  -2   26.85    3.29   0
 -17  14  -3    0.57    3.74   0
 -15 -11  -2   27.43    0.91   0
 -15  -3   4    0.29    1.04   0
 -15   9   2   19.52    2.07   0
 -15  14  -3    3.03    3.03   0
 -14  -5   3  113.89    1.34   0
 -13 -11  -2   54.88    0.79   0
 -13  -8   1    9.06    0.79   0
 -13  15  -4    0.27    2.86   0
 -12   4   4    3.85    1.25   0
 -12   7   3  764.47    3.42   0
 -11  -1   4 1114.18    2.88   0
 -11   3   4   26.97    1.19   0
 -11  10   1   56.74    1.93   0
 -11  14  -3    6.83    2.42   0
 -10  -6   2  405.95    1.32   0
 -10   0   4 1105.84    2.74   0
 -10  16  -6    4.91    2.77   0
  -9  11   0    2.36    1.47   0
  -9  12  -1  298.29    2.66   0
  -9  13  -2   57.90    2.03   0
  -8   5   3  165.84    1.33   0
  -8   9   1   11.41    1.27   0
  -8  15  -5    7.10    2.34   0
  -7 -16 -11    0.83    1.38   0
  -7 -14  -7    9.34    0.77   0
  -6   6   2  207.23    1.35   0
  -6  11  -1   50.21    1.40   0
  -6  12  -2  114.37    1.75   0
  -6  13  -3   87.43    1.76   0
  -6  17  -9   -0.92    2.80   0
  -5   9   0  261.39    1.73   0
  -5  15  -6   19.77    2.02   0
  -4   0   2  766.42    1.42   0
  -4   2   2   32.59    0.66   0
  -4  16  -8    4.25    2.08   0
  -2 -15 -11   14.16    1.55   0
  -2 -11  -5  338.85    1.47   0
  -2   3   1  982.50    1.65   0
  -2  14  -6   68.39    1.56   0
  -1   5   0 1039.45    1.79   0
   1 -14 -11   -0.14    1.52   0
   1  -5  -2  191.43    0.85   0
   2 -14 -12    0.35    1.48   0
   3 -10  -7  145.71    1.40   0
   3  -9  -6   51.31    1.01   0
   3  -1  -2  962.13    1.52   0
   4 -11  -9  379.10    2.25   0
   4  -8  -6  412.18    1.89   0
   4  14 -10   18.72    0.80   0
   5 -12 -11  151.49    1.93   0
   5  -7  -6  243.32    1.56   0
   6 -12 -12  260.81    2.38   0
   6  -6  -6   35.56    1.00   0
   6   0  -4 5879.43    4.80   0
   6   2  -4 1982.28    2.48   0
   7 -12 -13  263.55    2.55   0
   7  -6  -7  886.84    2.79   0
   8 -14 -18   11.54    2.58   0
   8 -12 -14  129.78    2.30   0
   8   7  -7  459.50    1.17   0
   9 -14 -19    0.94    3.01   0
   9 -12 -15   90.58    2.22   0
   9  -2  -7    1.03    0.67   0
  10 -11 -15   36.59    2.11   0
  10  -2  -8  574.95    2.24   0
  11 -13 -20   60.19    3.15   0
  11 -11 -16   24.74    2.17   0
  11  -2  -9  134.98    1.34   0
  11  14 -17   14.38    0.81   0
  12 -10 -16  218.99    2.83   0
  12  -2 -10  501.87    2.49   0
  12   7 -11   11.32    0.93   0
  13 -12 -21   58.21    3.28   0
  13  -9 -16   37.97    2.18   0
  13  -8 -15  126.48    2.32   0
  13  -6 -13  263.73    2.47   0
  13  -2 -11    1.73    1.27   0
  13   4 -11   56.92    1.17   0
  14 -11 -21    8.48    2.84   0
  14   0 -12  709.65    2.88   0
  14   8 -14   10.83    1.16   0
  14  11 -17   27.71    1.27   0
  15 -10 -21   87.00    2.52   0
  15  -3 -14   -1.49    1.58   0
  15   2 -13   42.32    1.43   0
  16  -9 -21   18.75    2.76   0
  16   5 -15  161.27    2.00   0
  17  -8 -21   19.74    2.89   0
  17  -7 -20    7.18    2.61   0
  17  -5 -18   52.66    2.41   0
  17  -1 -16   82.13    2.10   0
  17   1 -16   84.22    1.59   0
  17   3 -16   -0.77    1.52   0
  17   6 -17  179.55    2.08   0
  17  11 -22   23.73    2.15   0
  18  -2 -18   38.72    2.20   0
  18   4 -18    7.41    1.64   0
  18   8 -20   -0.90    2.00   0
  19  -7 -24    0.96    3.41   0
  19  -5 -22   10.13    2.03   0
  19  -4 -21   25.90    2.51   0
  19  -3 -20   -0.00    2.37   0
  19   0 -19    2.53    2.12   0
  19   2 -19    0.06    1.99   0
  19   5 -20   44.46    2.10   0
  20  -1 -21   27.61    2.57   0
  20   1 -21   29.92    2.40   0
  20   3 -21    3.80    2.21   0
  21  -5 -26   15.21    3.82   0
  21  -4 -25   13.90    3.46   0
  21  -3 -24    4.99    2.95   0
  21   0 -23    1.62    2.75   0
  21   2 -23   11.99    2.64   0
  21   5 -24   16.19    2.67   0
  21   6 -25   35.84    2.87   0
  22   1 -25   -2.60    3.14   0
 -27   0   1    1.69    3.49   0
 -26  -3   1    3.75    2.66   0
 -26   5   1    0.27    3.70   0
 -25  -4   1    1.31    2.58   0
 -25  -1   2    3.71    2.75   0
 -25   3   2    6.22    3.29   0
 -24  -6   0    3.51    2.53   0
 -24  -5   1    6.84    2.34   0
 -24   1   3   18.85    2.03   0
 -24   8   0    0.54    3.80   0
 -23  -8  -1    0.39    2.02   0
 -23  -7   0    2.76    2.01   0
 -23   0   3    2.03    2.37   0
 -23   4   3    3.51    2.03   0
 -23   8   1    0.14    2.62   0
 -22   5   3    0.42    1.98   0
 -21  -5   2    1.64    1.92   0
 -21   1   4   29.59    1.68   0
 -21   7   2    7.02    2.73   0
 -20 -10  -2    0.87    1.61   0
 -20  -9  -1    9.91    1.68   0
 -20  -7   1   14.55    1.76   0
 -20   0   4  152.63    2.43   0
 -20  11  -1    1.42    3.38   0
 -20  12  -2    0.93    4.03   0
 -19  -4   3   16.60    1.45   0
 -19  -1   4    8.70    1.71   0
 -19   3   4    0.94    1.96   0
 -18  -2   4   30.96    1.54   0
 -18   4   4    3.23    1.94   0
 -18   7   3  141.68    2.34   0
 -17  10   1   15.35    2.45   0
 -17  11   0    4.98    2.85   0
 -17  12  -1   26.64    3.16   0
 -16  -5   3    7.65    1.09   0
 -16  -2   4   28.56    1.33   0
 -16   4   4    8.52    1.71   0
 -16   7   3  249.84    2.86   0
 -15 -10  -1   52.92    1.07   0
 -15  -9   0   21.62    1.03   0
 -15  -8   1    5.48    0.93   0
 -15  10   1   23.22    2.32   0
 -15  11   0   40.17    2.47   0
 -15  12  -1   80.75    2.85   0
 -15  13  -2   16.10    2.92   0
 -14 -13  -5    5.88    0.81   0
 -14  -2   4  128.94    1.48   0
 -14   4   4    2.85    1.42   0
 -14   7   3  237.03    2.53   0
 -14  15  -5    5.68    3.23   0
 -13 -10  -1   95.01    0.96   0
 -13  -9   0   -0.47    0.73   0
 -13  10   1   87.21    2.30   0
 -13  11   0   10.34    2.05   0
 -13  12  -1   21.75    2.30   0
 -13  13  -2   31.28    2.64   0
 -13  14  -3    8.79    2.58   0
 -11  -4   3   76.74    1.00   0
 -11   1   4 1079.68    3.07   0
 -11   6   3  660.19    2.99   0
 -11  11   0    0.66    1.82   0
 -11  12  -1  102.74    2.37   0
 -10   8   2    5.14    1.31   0
 -10  15  -5    0.10    2.33   0
  -8 -13  -5   21.66    0.51   0
  -8  14  -4    7.37    2.16   0
  -7   0   3   -0.55    0.63   0
  -7  16  -7    9.67    2.27   0
  -6 -15  -9   22.54    1.09   0
  -5 -13  -6   61.02    0.91   0
  -4 -16 -12   43.79    1.70   0
  -4 -14  -8   24.45    1.03   0
  -4   8   0   70.39    1.14   0
  -2 -12  -6  650.47    2.11   0
  -2  13  -5   10.99    1.26   0
  -2  17 -11    1.55    2.10   0
  -1  15  -8    8.36    1.42   0
   0 -14 -10    6.18    1.38   0
   0   2   0  402.96    0.62   0
   1 -16 -15   10.00    2.35   0
   1  16 -11   10.14    1.51   0
   2 -16 -16   83.43    2.48   0
   3 -11  -8  262.23    1.85   0
   3  -8  -5  114.55    1.12   0
   4 -15 -15   -2.57    2.24   0
   4 -12 -10  453.61    2.54   0
   4  -7  -5 1113.13    2.73   0
   6 -15 -17    8.73    2.68   0
   6 -13 -13  118.21    2.32   0
   7 -13 -14   61.03    2.31   0
   7  -2  -5   14.62    0.82   0
   7   4  -5 1847.87    2.38   0
   8  -5  -7 1823.38    3.92   0
   9  -5  -8   40.80    1.01   0
  10 -14 -20    1.09    3.07   0
  10 -12 -16   18.46    2.20   0
  10  -5  -9 1280.46    3.60   0
  11 -12 -17  110.00    2.65   0
  11  -5 -10  214.33    1.77   0
  12 -13 -21   52.53    3.38   0
  12 -11 -17   41.67    2.38   0
  12  -5 -11  759.55    3.25   0
  13 -10 -17    2.32    2.11   0
  13   7 -12    3.47    1.01   0
  14 -12 -22    1.30    3.40   0
  14 -10 -18  111.43    2.73   0
  14  -9 -17   68.09    2.45   0
  14  -8 -16   -0.50    1.47   0
  14  -7 -15  100.19    1.86   0
  14  -6 -14   14.92    1.83   0
  14  -2 -12  170.05    1.94   0
  14   4 -12   61.30    1.28   0
  14  12 -18   24.32    1.30   0
  15 -11 -22   72.24    3.33   0
  15  -8 -17    6.29    2.19   0
  15  -7 -16    2.14    2.06   0
  15   4 -13   83.56    1.62   0
  15   9 -16   28.77    1.40   0
  15  10 -17   55.91    1.50   0
  16 -10 -22   24.18    3.07   0
  16  -3 -15   37.03    1.79   0
  16   0 -14  971.30    3.84   0
  16   2 -14  268.43    2.27   0
  17  -9 -22    4.93    3.15   0
  17  -4 -17   24.01    1.54   0
  18  -8 -22   -2.12    2.88   0
  18  -6 -20   24.10    2.68   0
  18  -5 -19    8.34    2.38   0
  18  -1 -17  162.87    2.54   0
  18   1 -17  163.48    2.39   0
  18   3 -17  187.94    2.35   0
  18   7 -19  140.21    2.15   0
  18   9 -21    5.23    1.81   0
  18  10 -22   28.14    2.24   0
  19  -8 -25    4.03    2.77   0
  19  -2 -19    3.67    2.22   0
  19   4 -19   16.88    1.89   0
  20  -7 -25   18.58    3.82   0
  20  -6 -24   -2.71    3.41   0
  20  -5 -23   50.03    3.30   0
  20   5 -21   18.92    2.45   0
  20   6 -22   10.41    2.26   0
  20   7 -23   24.80    2.44   0
  20   8 -24    6.00    2.47   0
  21  -2 -23    8.42    2.89   0
  21   1 -22   24.53    2.67   0
  21   4 -23    9.11    2.57   0
  22   3 -25    8.80    2.81   0
 -26  -4   0    7.86    2.76   0
 -26  -1   1    6.93    3.14   0
 -26   1   1    7.76    3.40   0
 -25  -6  -1   -0.10    2.67   0
 -25  -5   0    1.52    2.58   0
 -25   4   1   -0.47    3.26   0
 -24  -7  -1    8.76    2.37   0
 -24  -2   2    4.43    2.48   0
 -24   2   2    5.89    2.73   0
 -24   4   2    4.38    2.87   0
 -23  -3   2    0.39    2.17   0
 -23   5   2    4.40    3.00   0
 -22  -4   2   10.32    1.97   0
 -22  -1   3   11.35    2.14   0
 -22   1   3   11.31    2.32   0
 -21  -6   1   42.81    2.11   0
 -21  -2   3    5.24    1.89   0
 -21   4   3    0.78    2.47   0
 -21   8   1   10.40    3.15   0
 -21   9   0    0.40    3.21   0
 -21  11  -2    5.07    3.82   0
 -20  -8   0   16.71    1.49   0
 -20  -3   3   17.94    1.76   0
 -20   5   3    0.66    2.36   0
 -20  10   0   12.09    2.45   0
 -19   1   4   10.05    1.77   0
 -18 -11  -3   28.95    1.55   0
 -18  -6   2   87.96    1.54   0
 -18   0   4  560.88    3.21   0
 -18   2   4   31.36    1.85   0
 -18   8   2   13.67    1.82   0
 -18   9   1   34.86    2.76   0
 -18  12  -2    9.87    3.29   0
 -18  13  -3    5.87    3.79   0
 -17  -4   3  101.83    1.75   0
 -17  -1   4   -0.16    1.47   0
 -17   1   4    0.12    1.56   0
 -17   6   3  180.94    2.71   0
 -16   2   4   26.93    1.60   0
 -16   8   2   16.50    2.17   0
 -16  14  -4   14.77    3.73   0
 -15  -1   4  107.01    1.62   0
 -14   2   4  131.99    1.73   0
 -14  14  -4    8.70    3.44   0
 -13  -1   4  564.01    2.40   0
 -13   1   4  546.76    2.54   0
 -13   3   4    0.41    0.89   0
 -13   6   3  145.83    2.08   0
 -12   2   4    7.61    1.12   0
 -12   8   2    5.97    1.59   0
 -12  15  -5   -1.88    2.75   0
 -11  16  -7   10.23    3.24   0
 -10   5   3  106.72    1.53   0
 -10  14  -4    3.61    2.52   0
  -9   4   3  187.38    1.58   0
  -9  16  -7    9.41    2.70   0
  -8   3   3    0.62    0.89   0
  -8  10   0  531.89    2.78   0
  -8  11  -1   27.97    1.59   0
  -8  12  -2  246.99    2.61   0
  -8  13  -3    7.40    1.77   0
  -7   8   1   21.56    1.16   0
  -7  15  -6   21.02    2.32   0
  -5  10  -1  359.35    2.08   0
  -5  14  -5   14.33    1.59   0
  -4  15  -7   86.54    2.15   0
  -3 -15 -10   28.42    1.39   0
  -3   7   0   17.70    0.76   0
  -3  16  -9   43.83    2.11   0
  -2  -8  -2   11.18    0.42   0
  -2   1   1 1690.56    1.72   0
  -2   6   0  707.28    1.79   0
  -2  12  -4  144.54    1.43   0
  -1 -16 -13   29.07    1.95   0
  -1  -3   0   60.38    0.27   0
  -1  17 -12   91.14    2.47   0
   0 -16 -14  123.19    2.22   0
   0   8  -2    0.65    0.55   0
   1   7  -2  312.40    0.98   0
   2 -15 -13   39.91    2.11   0
   2 -11  -7  536.40    2.26   0
   2 -10  -6   33.16    0.94   0
   2  -4  -2  649.78    1.48   0
   2  16 -12   40.75    1.54   0
   3 -12  -9   58.46    1.37   0
   3  11  -6  305.88    1.13   0
   3  12  -7  210.21    1.11   0
   4 -13 -11    7.80    1.47   0
   4  -3  -3  133.64    0.83   0
   5 -13 -12   82.43    1.89   0
   5  -6  -5 1015.32    2.64   0
   5  14 -11   49.19    0.83   0
   7  -5  -6  140.60    1.36   0
   7   7  -6   15.68    0.38   0
   8 -13 -15  133.51    2.42   0
  10 -13 -17  114.34    2.85   0
  11  -4  -9  491.12    2.49   0
  12 -12 -18   20.11    2.63   0
  12  -4 -10  444.05    2.50   0
  13 -11 -18   33.95    1.96   0
  13   1 -10  258.31    1.85   0
  14 -11 -19   19.95    2.77   0
  14  -5 -13  194.31    2.26   0
  14   7 -13  133.73    1.40   0
  15 -10 -19   52.18    2.81   0
  15  -9 -18   20.09    1.87   0
  15  -6 -15  201.03    2.21   0
  15  -5 -14   23.89    1.83   0
  15  -2 -13   42.37    1.32   0
  15   8 -15  132.03    1.52   0
  15  11 -18   49.73    1.50   0
  16 -11 -23   41.51    3.49   0
  16  -9 -19   67.77    2.72   0
  16  -8 -18   16.99    2.40   0
  16  -7 -17  108.98    2.60   0
  16  -2 -14  254.75    2.47   0
  16   4 -14   95.23    1.82   0
  17  -3 -16    0.82    1.34   0
  17   0 -15   -1.60    1.71   0
  17   2 -15   33.65    1.66   0
  18  -9 -23   -2.49    3.42   0
  18  -4 -18    7.58    2.11   0
  18   6 -18   83.60    1.95   0
  19  -7 -22   17.53    3.13   0
  19  -6 -21  110.27    3.22   0
  19  -1 -18   57.70    2.22   0
  19   1 -18   60.46    2.22   0
  19   3 -18   -1.26    2.09   0
  19   8 -21   24.89    2.30   0
  20  -3 -21    6.14    1.90   0
  20  -2 -20    4.17    2.30   0
  20   0 -20  362.82    3.07   0
  20   2 -20    2.50    1.56   0
  20   4 -20    2.75    2.32   0
  21  -5 -24   17.43    3.49   0
  21  -4 -23   10.90    2.96   0
  21  -1 -22   23.85    2.60   0
  21   3 -22    9.98    2.48   0
  21   7 -24   -3.14    2.84   0
  22  -2 -24   13.11    3.01   0
  22   0 -24    2.08    2.90   0
  22   2 -24   10.31    2.75   0
  22   4 -24   62.09    3.27   0
  22   5 -25   31.61    3.01   0
 -26  -2   0    3.83    3.13   0
 -26   4   0    5.59    3.98   0
 -25   0   1    0.26    2.78   0
 -25   2   1    2.98    3.24   0
 -25   5   0   -0.67    3.45   0
 -24  -3   1   -0.62    2.46   0
 -24   0   2   16.95    2.01   0
 -24   5   1    8.58    3.19   0
 -23  -4   1    0.24    2.07   0
 -23  -1   2    8.27    2.37   0
 -23   3   2    2.51    2.79   0
 -23   6   1   17.05    3.29   0
 -22  -5   1   12.47    2.00   0
 -22   4   2    9.67    2.53   0
 -22   7   1    4.81    2.35   0
 -22   8   0   11.56    3.52   0
 -22   9  -1   13.22    3.60   0
 -22  10  -2    0.15    3.87   0
 -21 -10  -3    6.49    1.99   0
 -21  -9  -2    3.87    1.96   0
 -21  -7   0    1.30    1.90   0
 -21   0   3    3.82    2.03   0
 -21   2   3    5.40    2.24   0
 -21   5   2   -0.11    2.51   0
 -21  10  -1    2.11    2.74   0
 -20   3   3   19.11    2.26   0
 -20   6   2    8.55    2.59   0
 -19  -5   2   20.79    1.50   0
 -19   7   2    3.11    1.79   0
 -19   8   1   14.42    2.69   0
 -19  12  -3    5.47    3.63   0
 -18  -7   1   27.52    1.54   0
 -18  -3   3   -2.12    1.34   0
 -18  11  -1    0.99    2.24   0
 -16 -12  -4   46.71    1.26   0
 -16  -6   2   31.68    1.18   0
 -16   0   4 1384.15    4.12   0
 -16   9   1   92.58    2.67   0
 -16  10   0   61.39    2.59   0
 -16  13  -3   -0.18    3.01   0
 -15  -4   3   18.71    1.09   0
 -14  -6   2  108.15    1.33   0
 -14   0   4  907.18    3.10   0
 -14   9   1   30.33    2.13   0
 -14  13  -3   -1.90    2.83   0
 -13  -4   3   97.36    1.17   0
 -13  15  -6   16.62    3.71   0
 -12  -6   2   46.55    0.80   0
 -12   5   3   48.34    1.53   0
 -12   9   1  263.42    2.65   0
 -12  13  -3    1.14    2.26   0
 -12  14  -4   -3.47    2.64   0
 -11   7   2  116.50    1.82   0
 -10  -3   3  313.80    1.43   0
 -10  10   0  976.91    4.00   0
 -10  13  -3   23.42    2.16   0
  -9  -5   2  300.05    1.16   0
  -9  -2   3  362.24    1.48   0
  -9  15  -6   10.76    2.69   0
  -8  -1   3  559.05    1.72   0
  -8   6   2   50.80    1.26   0
  -6 -11  -3   98.11    0.57   0
  -6 -10  -2  558.52    0.81   0
  -6   7   1  722.77    2.54   0
  -5 -16 -11    2.26    1.38   0
  -5   3   2  117.95    1.00   0
  -5  11  -2  180.31    1.77   0
  -5  12  -3  178.51    1.90   0
  -5  13  -4   40.60    1.54   0
  -3   4   1  472.50    1.44   0
  -1 -14  -9  124.15    1.59   0
  -1  14  -7  117.91    1.65   0
   1 -15 -12   37.77    1.66   0
   2  -8  -4   15.31    0.81   0
   3 -13 -10   99.08    1.64   0
   3  -7  -4  216.48    1.28   0
   4  13  -9   15.05    0.73   0
   5   0  -3   -0.28    0.55   0
   6  -5  -5  314.84    1.64   0
   6  -2  -4 1942.89    3.12   0
   8 -14 -16   13.37    2.37   0
   9  -4  -7  329.78    1.93   0
   9   1  -6 1474.65    2.95   0
  10  -4  -8  611.79    2.45   0
  10  -1  -7  437.18    2.03   0
  10   1  -7  430.91    1.86   0
  11 -13 -18   75.57    2.74   0
  11   3  -8   53.33    0.95   0
  11   6  -9  366.92    1.59   0
  12   3  -9   19.98    0.96   0
  12  14 -18   25.32    0.93   0
  13 -12 -19  125.15    3.10   0
  13  -1 -10  260.47    2.00   0
  13   3 -10   15.56    1.04   0
  13   6 -11  726.50    2.49   0
  14 -12 -20   20.57    3.16   0
  14  -1 -11   39.66    1.45   0
  14   1 -11   38.46    1.36   0
  15 -11 -20   92.29    3.27   0
  15   1 -12  109.46    1.71   0
  15  12 -19   52.86    1.63   0
  16 -10 -20   68.44    3.11   0
  16  -5 -15  157.77    2.46   0
  16  10 -18   80.13    1.72   0
  17  -9 -20    2.18    2.70   0
  17  -8 -19   16.09    2.66   0
  17  -7 -18   -0.82    2.39   0
  17  -6 -17  170.78    2.83   0
  17  -2 -15   36.65    1.93   0
  17   4 -15   80.69    1.92   0
  18  -3 -17  191.82    2.34   0
  18   0 -16  372.77    2.99   0
  18   5 -17   26.84    1.70   0
  19  -9 -24    5.52    3.75   0
  19  -8 -23    1.54    2.39   0
  19  -4 -19   14.85    2.29   0
  19   7 -20    2.46    1.85   0
  19   9 -22    0.39    2.00   0
  20  -7 -23   25.17    3.22   0
  20  -6 -22    6.99    3.07   0
  20  -5 -21   18.24    2.74   0
  20   1 -19   30.55    2.26   0
  21  -3 -22   -0.71    2.86   0
  21   0 -21   -1.11    2.51   0
  21   2 -21    0.61    2.35   0
  21   5 -22    3.81    2.36   0
  21   6 -23   67.26    2.70   0
  22  -1 -23    0.48    2.98   0
  22   1 -23    2.47    2.83   0
  22   3 -23    7.04    2.72   0
  23   0 -25    2.52    3.36   0
  23   2 -25    0.57    3.20   0
 -26  -3  -1    1.16    2.97   0
 -26   0   0   10.91    3.38   0
 -26   2   0    0.74    3.36   0
 -25  -3   0    3.72    2.79   0
 -25   6  -1   -0.80    4.07   0
 -24  -4   0    1.11    2.32   0
 -24   3   1   -1.91    3.02   0
 -24   6   0   -0.14    2.73   0
 -24   7  -1    9.50    3.97   0
 -23  -5   0   16.48    2.48   0
 -23   1   2    7.29    2.42   0
 -23   4   1    0.98    2.84   0
 -23   7   0    3.38    2.60   0
 -22  -2   2   -0.12    2.07   0
 -22   2   2    0.51    2.30   0
 -21  -8  -1   -1.46    1.68   0
 -21  -3   2   -1.03    1.83   0
 -20  -4   2   15.89    1.72   0
 -20  -1   3    4.07    1.31   0
 -20   7   1   15.44    2.81   0
 -19   2   3   49.66    2.15   0
 -19   9   0    5.59    2.75   0
 -19  10  -1   13.55    3.23   0
 -18 -10  -2   -1.15    1.41   0
 -18  -9  -1   40.70    1.50   0
 -18  -8   0   36.88    1.52   0
 -18   6   2   90.42    2.65   0
 -17   4   3  100.84    2.22   0
 -17   8   1   26.66    2.48   0
 -17  13  -4    7.95    3.71   0
 -16  -3   3   22.24    1.23   0
 -16   5   3    5.72    1.35   0
 -15   7   2   10.18    1.90   0
 -15  14  -5   -0.95    3.47   0
 -14   5   3  117.72    1.96   0
 -14  10   0  235.64    3.02   0
 -14  11  -1   25.75    2.47   0
 -14  12  -2   29.91    2.67   0
 -13   7   2   10.99    1.72   0
 -12 -13  -5    0.28    0.58   0
 -12  10   0  224.76    2.63   0
 -12  11  -1   36.51    2.17   0
 -11   4   3   78.02    1.48   0
 -10  -7   1  570.37    1.49   0
 -10  16  -8   -0.13    3.09   0
  -8   1   3  558.18    1.87   0
  -8  16  -8    2.21    2.64   0
  -7  -6   1  650.72    1.11   0
  -7   5   2  544.37    2.17   0
  -7   9   0   16.22    1.18   0
  -7  14  -5   30.82    1.97   0
  -6   4   2  427.25    1.75   0
  -6  15  -7  119.23    2.67   0
  -5  -1   2  285.19    0.99   0
  -5   6   1 1415.70    3.09   0
  -5  16  -9   22.98    2.54   0
  -4   5   1 1327.95    2.66   0
  -4   9  -1  163.94    1.42   0
  -4  17 -11    4.55    2.32   0
  -3 -11  -4  271.12    1.21   0
  -3 -10  -3  214.58    0.98   0
  -2 -16 -12   78.30    1.87   0
  -2  16 -10   52.49    2.15   0
  -1  10  -3  329.02    1.54   0
  -1  13  -6  196.08    1.76   0
   0 -15 -11   23.42    1.65   0
   0  17 -13   69.04    2.21   0
   1 -12  -7  111.56    1.44   0
   1 -11  -6  376.95    1.81   0
   1 -10  -5  250.85    1.42   0
   3  16 -13   44.96    1.47   0
   4 -16 -16  172.41    2.91   0
   4 -14 -12   13.57    1.67   0
   4  -6  -4  307.61    1.48   0
   5   2  -3 1192.62    1.71   0
   6  14 -12   -0.14    0.67   0
   7 -10  -9  368.06    2.32   0
   8 -11 -11  511.86    2.99   0
   8 -10 -10  139.13    1.86   0
   8  -9  -9  124.62    1.70   0
   9 -11 -12   65.63    1.94   0
   9 -10 -11  178.85    2.13   0
   9  -9 -10    8.48    1.41   0
   9  -8  -9   28.73    1.40   0
   9  -1  -6 1465.49    3.19   0
  10 -14 -18   14.18    2.77   0
  10 -11 -13   25.82    1.91   0
  10 -10 -12   97.95    1.96   0
  10  -9 -11   25.25    1.57   0
  10  -8 -10  542.63    2.87   0
  10   3  -7  300.28    1.47   0
  11 -14 -19    2.51    2.96   0
  11 -11 -14  219.37    2.74   0
  11 -10 -13  150.50    2.34   0
  11  -9 -12   58.91    1.81   0
  12 -11 -15  125.27    2.49   0
  12 -10 -14  114.16    2.34   0
  13 -10 -15   69.58    2.26   0
  13  -9 -14    2.91    1.94   0
  14   6 -12   56.23    1.21   0
  14  13 -19   19.48    1.33   0
  15 -12 -21   28.32    3.44   0
  15  -4 -13   81.90    1.59   0
  15  -1 -12  102.51    1.79   0
  15   3 -12    1.60    1.18   0
  16 -11 -21    0.82    3.22   0
  16  -4 -14   95.38    2.14   0
  16  -1 -13   21.42    1.65   0
  16   1 -13   21.33    1.51   0
  16   7 -15   65.15    1.66   0
  16  11 -19   10.26    1.55   0
  17 -10 -21   14.23    3.25   0
  17   8 -17    2.20    1.57   0
  17   9 -18   10.08    1.64   0
  18  -9 -21    4.66    3.16   0
  18  -8 -20   -0.67    2.85   0
  18  -6 -18   86.68    2.74   0
  18  -2 -16   57.38    2.14   0
  18   4 -16   22.01    1.87   0
  19  -3 -18    0.71    1.60   0
  19   0 -17    2.42    2.03   0
  19   2 -17   34.10    1.98   0
  19   5 -18   44.92    1.94   0
  20  -8 -24    7.73    3.53   0
  20  -4 -20    0.48    2.64   0
  20   3 -19   24.07    2.10   0
  20   8 -22    4.17    2.49   0
  21  -6 -23   69.81    3.42   0
  21  -2 -21    3.74    1.98   0
  21   1 -20   16.42    2.31   0
  21   4 -21   18.65    2.38   0
  22  -4 -24   62.33    3.48   0
  22  -3 -23    6.64    3.14   0
  22   0 -22   25.98    2.82   0
  22   2 -22    8.62    2.48   0
  22   6 -24    3.32    3.00   0
  23  -2 -25    3.93    3.31   0
 -26  -1  -1    8.73    3.24   0
 -26   3  -1    0.16    3.92   0
 -25  -4  -1   -3.19    2.89   0
 -25  -1   0    5.28    3.01   0
 -25   1   0    4.44    3.29   0
 -25   3   0    4.49    3.23   0
 -24  -5  -1    0.59    2.35   0
 -24   4   0   -0.51    3.37   0
 -23  -6  -1   12.14    2.52   0
 -23  -2   1    2.20    2.37   0
 -23   2   1   -2.77    2.50   0
 -22  -9  -3    2.51    2.01   0
 -22  -8  -2   17.36    2.05   0
 -22  -7  -1   23.04    2.03   0
 -22   5   1   10.46    2.74   0
 -21  -1   2   10.63    1.99   0
 -21   3   2    0.83    2.36   0
 -21   7   0    3.06    3.11   0
 -20   8   0   14.07    2.88   0
 -20   9  -1   11.21    3.26   0
 -20  10  -2    1.42    3.56   0
 -20  11  -3   13.08    3.59   0
 -19 -11  -4    4.05    1.60   0
 -19  -6   1   53.46    1.66   0
 -19   5   2   20.28    2.39   0
 -18  -1   3    1.70    1.60   0
 -18   1   3    0.72    1.77   0
 -17  -5   2   36.68    1.37   0
 -17  -2   3    0.45    1.34   0
 -17   9   0    0.96    2.55   0
 -17  10  -1   12.12    2.79   0
 -17  11  -2   26.28    3.09   0
 -17  12  -3    2.19    3.11   0
 -16  -7   1  121.10    1.42   0
 -16   6   2   29.08    2.13   0
 -15   4   3   20.37    1.62   0
 -15   8   1    4.20    2.06   0
 -15  13  -4   -1.49    3.13   0
 -14  -3   3  113.06    1.39   0
 -13   4   3  104.07    1.74   0
 -13   8   1    9.25    1.80   0
 -13  14  -5   -1.98    2.98   0
 -12  -3   3  520.76    2.03   0
 -12  15  -7    2.75    3.53   0
 -11  -2   3   20.77    0.88   0
 -11   8   1   -0.76    1.52   0
 -11  14  -5    9.16    2.61   0
 -10   3   3  319.27    1.79   0
 -10   6   2  409.02    2.41   0
  -9   0   3   -1.05    0.78   0
  -9   2   3  352.49    1.70   0
  -9  14  -5   32.05    2.28   0
  -8 -16 -10   48.03    1.13   0
  -8  15  -7   43.95    2.79   0
  -7  10  -1  341.16    2.32   0
  -7  11  -2   67.22    1.65   0
  -7  12  -3   68.49    1.81   0
  -7  13  -4   30.29    1.75   0
  -6 -12  -4   83.94    0.66   0
  -6   8   0    7.00    1.00   0
  -5 -14  -7    7.97    0.83   0
  -5   1   2  281.74    1.18   0
  -4 -15  -9   41.19    1.20   0
  -4  10  -2  631.11    2.51   0
  -3 -12  -5  236.38    1.25   0
  -3  15  -8   12.99    1.61   0
  -2 -14  -8   20.37    1.23   0
  -1  11  -4  224.85    1.44   0
  -1  12  -5  463.56    2.06   0
   0  14  -8    6.92    1.25   0
   1  -9  -4  270.01    1.34   0
   1  15 -10   46.22    1.46   0
   2 -16 -14  107.03    2.28   0
   3 -14 -11   18.29    1.50   0
   4  16 -14  109.04    1.62   0
   5 -15 -14   73.78    2.47   0
   5  -5  -4   16.16    0.79   0
   6 -11  -9  477.93    2.63   0
   6 -10  -8  284.18    2.03   0
   6   4  -4  106.27    0.60   0
   7 -15 -16    6.71    2.37   0
   7 -11 -10   87.60    1.67   0
   7  -4  -5 1826.65    3.54   0
   8 -15 -17    0.83    2.58   0
   8 -12 -12  297.64    2.66   0
   8  -8  -8  259.93    1.99   0
   8  -1  -5  325.48    1.56   0
   8   1  -5  324.24    1.41   0
   9 -15 -18   41.48    2.96   0
   9 -12 -13  101.31    2.21   0
   9  -7  -8   25.52    1.29   0
   9   3  -6  627.46    1.83   0
   9   6  -7  835.37    1.81   0
  10 -12 -14  115.29    2.42   0
  10  -7  -9   96.02    1.64   0
  10  -3  -7  297.88    1.86   0
  11 -12 -15   60.53    2.41   0
  11  -7 -10   27.17    1.19   0
  11  -3  -8   52.77    1.32   0
  12 -12 -16   10.57    2.37   0
  12  -7 -11    9.12    1.16   0
  12  -3  -9   19.09    0.95   0
  13 -11 -16   61.69    2.48   0
  13  -3 -10   14.60    0.99   0
  14 -13 -21   48.58    3.39   0
  14 -10 -16   72.46    2.51   0
  14  -9 -15   26.61    1.64   0
  14  -8 -14    7.63    1.39   0
  14  -3 -11   -2.53    1.42   0
  15  -9 -16   25.60    2.35   0
  15  -8 -15  136.07    2.57   0
  15  -7 -14   63.03    2.08   0
  15   6 -13  395.81    2.18   0
  16   3 -13   -2.10    1.27   0
  16   6 -14   -0.02    1.43   0
  16  12 -20    3.20    1.68   0
  17 -11 -22   21.69    3.34   0
  17  -4 -15   79.21    2.13   0
  17   1 -14   26.86    1.63   0
  17   7 -16    6.93    1.61   0
  17  10 -19   39.05    1.76   0
  18 -10 -22   28.24    3.56   0
  18  -5 -17   27.12    1.73   0
  19  -9 -22    4.88    3.45   0
  19  -8 -21   22.65    3.18   0
  19  -7 -20    0.23    2.64   0
  19  -6 -19  110.21    3.04   0
  19  -2 -17   29.92    2.23   0
  20  -3 -19   22.74    1.84   0
  20   0 -18  426.71    3.50   0
  20   2 -18    1.66    1.93   0
  20   6 -20   12.60    2.03   0
  20   9 -23    4.01    2.30   0
  21  -7 -24    2.02    2.78   0
  21  -5 -22    4.33    2.33   0
  21  -4 -21   17.99    2.92   0
  21  -1 -20   12.64    2.42   0
  21   3 -20    0.63    2.23   0
  22  -2 -22   10.16    2.92   0
  22   5 -23   42.72    2.78   0
  23  -3 -24    1.30    3.25   0
  23  -1 -24   27.85    2.55   0
  23   3 -24    0.88    3.03   0
 -25  -5  -2    2.19    2.87   0
 -25  -2  -1    0.25    3.33   0
 -25   4  -1    1.82    3.49   0
 -24  -6  -2    1.25    2.56   0
 -24   2   0    7.09    3.08   0
 -24   5  -1    1.08    3.62   0
 -23  -8  -3    7.89    2.33   0
 -23  -7  -2    0.59    2.26   0
 -23   5   0   17.78    2.44   0
 -22  -3   1    1.81    1.98   0
 -22   3   1    0.11    2.65   0
 -22   6   0    4.53    2.34   0
 -22   8  -2   17.32    3.60   0
 -22   9  -3    2.91    3.83   0
 -21   1   2   12.00    1.67   0
 -21   4   1    8.99    2.52   0
 -21   9  -2    2.69    3.61   0
 -21  10  -3    5.40    3.68   0
 -20  -5   1   40.96    1.82   0
 -20  -2   2    0.11    1.80   0
 -20   2   2    3.15    2.13   0
 -20   5   1   43.98    2.61   0
 -19 -10  -3   16.52    1.66   0
 -19  -7   0    3.78    1.43   0
 -19  -3   2    8.78    1.60   0
 -19   6   1   53.58    2.71   0
 -18  -4   2    2.15    1.40   0
 -18   4   2    2.81    1.94   0
 -18   9  -1   38.92    2.78   0
 -18  10  -2    1.67    2.90   0
 -18  12  -4   37.75    3.56   0
 -17   0   3    1.00    1.61   0
 -17   5   2   37.93    2.18   0
 -16 -11  -3   66.71    1.39   0
 -16  -8   0   90.20    1.45   0
 -16  -1   3  118.47    1.81   0
 -16   1   3  116.45    1.95   0
 -16   7   1  124.32    2.55   0
 -16  13  -5    1.79    3.53   0
 -15  -5   2   23.45    1.10   0
 -15  -2   3    6.67    1.19   0
 -15  11  -2   26.01    2.67   0
 -15  12  -3    1.54    2.67   0
 -14   6   2  105.95    1.76   0
 -14  14  -6    2.29    3.37   0
 -13  13  -4    3.17    2.56   0
 -12  -7   1  510.39    1.75   0
 -12   3   3  524.88    2.46   0
 -12   6   2   46.32    1.28   0
 -11  -5   2  353.09    1.53   0
 -11   9   0    0.00    1.64   0
 -11  12  -3   26.03    2.16   0
 -10  -1   3  267.40    1.51   0
 -10  15  -7   21.55    2.85   0
  -9   5   2  297.73    1.98   0
  -9  11  -2   25.40    1.74   0
  -9  12  -3   63.57    2.06   0
  -9  13  -4    6.85    1.87   0
  -9  16  -9   22.94    3.05   0
  -8   7   1  610.85    2.64   0
  -7 -15  -8   31.67    0.93   0
  -7  16  -9   17.29    2.62   0
  -6  -2   2  329.35    1.07   0
  -4  11  -3   87.17    1.41   0
  -4  12  -4  143.60    1.71   0
  -4  16 -10   57.18    2.58   0
  -3 -16 -11    7.88    1.48   0
  -3 -13  -6   55.30    1.03   0
  -3   8  -1   15.92    0.79   0
  -3  14  -7   70.35    1.88   0
  -1 -15 -10   17.16    1.43   0
  -1  -6  -1 2209.47    2.21   0
  -1  16 -11   23.21    1.92   0
   0   9  -3   64.25    0.84   0
   1 -16 -13   21.31    1.81   0
   1 -13  -8   62.97    1.29   0
   2 -14 -10   13.00    1.34   0
   2  -7  -3  963.94    2.20   0
   3  -6  -3 1001.49    2.31   0
   3  -3  -2 6786.32    4.70   0
   4  11  -7  363.33    1.18   0
   4  12  -8  434.68    1.40   0
   5 -11  -8  173.84    1.76   0
   5 -10  -7  236.46    1.79   0
   5  -2  -3 1176.50    2.24   0
   5  16 -15   29.24    1.43   0
   6 -12 -10  595.56    3.02   0
   6  -9  -7    1.48    1.06   0
   7 -13 -12   60.27    1.96   0
   7  -8  -7  101.10    1.41   0
   7  14 -13    1.55    0.68   0
   8  -7  -7  455.80    2.30   0
   9 -13 -14   44.84    2.22   0
   9  -3  -6  645.06    2.40   0
  11 -13 -16   63.86    2.61   0
  11  -6  -9  369.57    2.39   0
  12 -13 -17   90.48    2.95   0
  12  -6 -10   28.25    1.53   0
  13 -12 -17   62.37    2.65   0
  13  -6 -11  723.61    3.41   0
  13   5 -10  159.51    1.51   0
  13  14 -19   -0.02    1.00   0
  14 -12 -18   18.89    2.80   0
  14  -6 -12   55.78    1.89   0
  15 -11 -18   47.10    2.90   0
  15  -6 -13  399.97    3.06   0
  15  13 -20   26.92    1.56   0
  16 -10 -18   72.06    2.98   0
  16  -9 -17   40.28    2.49   0
  16  -8 -16    1.50    2.13   0
  16  -7 -15   64.29    2.36   0
  16  -3 -13   -1.30    1.17   0
  17  -9 -18   10.85    2.72   0
  17  -8 -17    1.64    2.42   0
  17  -3 -14    2.76    1.86   0
  17   3 -14    6.15    1.40   0
  17   6 -15  110.20    1.95   0
  18  -4 -16   21.35    1.64   0
  18  -1 -15   56.99    1.98   0
  18   3 -15    0.54    1.49   0
  18   7 -17  157.74    2.23   0
  18   8 -18   25.58    1.61   0
  18   9 -19   26.17    1.89   0
  18  10 -20   21.40    1.89   0
  19  -4 -17    7.47    2.26   0
  19   1 -16   94.16    2.12   0
  19   4 -17    6.01    1.74   0
  20  -9 -23    5.57    3.81   0
  20  -8 -22    5.08    3.34   0
  20  -7 -21   23.26    3.02   0
  20  -6 -20    8.50    2.90   0
  20  -5 -19    1.04    2.46   0
  20  -2 -18   -1.86    2.25   0
  21  -3 -20    2.04    2.49   0
  21   0 -19   -3.48    2.32   0
  21   6 -21   59.06    2.66   0
  21   7 -22    0.88    2.34   0
  21   8 -23    1.95    2.43   0
  22  -6 -24   -1.35    2.72   0
  22  -5 -23   39.52    3.38   0
  22  -4 -22    9.26    3.19   0
  22  -1 -21   13.29    2.79   0
  22   1 -21    9.23    2.64   0
  22   4 -22    6.08    2.41   0
  23  -2 -23   -2.26    3.21   0
  23   0 -23   -2.09    2.87   0
  23   2 -23    0.55    2.98   0
  23   5 -24    5.53    3.21   0
 -26  -2  -2    0.24    3.18   0
 -26   0  -2    8.72    3.78   0
 -25   0  -1   -2.52    3.22   0
 -25   2  -1   -0.20    3.19   0
 -24  -3  -1    2.26    2.54   0
 -24   0   0   27.25    2.26   0
 -24   3  -1    3.65    3.08   0
 -24   6  -2   -0.72    3.67   0
 -23  -3   0   -2.14    2.31   0
 -23   3   0   -0.27    2.96   0
 -23   7  -2    0.36    3.54   0
 -23   8  -3    7.42    3.90   0
 -22  -4   0   -1.53    2.10   0
 -22  -1   1   10.24    2.30   0
 -22   4   0    1.30    2.71   0
 -21  -5   0   44.41    2.06   0
 -20  -6   0   18.32    1.70   0
 -20   0   2   53.45    1.69   0
 -20   6   0   17.99    2.70   0
 -19  -9  -2    0.90    1.63   0
 -19  -8  -1   22.35    1.49   0
 -19   1   2   13.48    2.01   0
 -19   3   2    9.86    1.58   0
 -19   7   0    5.06    2.66   0
 -19   8  -1   26.23    2.83   0
 -19  10  -3   17.72    3.32   0
 -19  11  -4    3.44    3.76   0
 -17 -12  -5    1.21    1.40   0
 -17   6   1  189.69    2.87   0
 -16 -10  -2   17.29    1.18   0
 -16  -9  -1   44.47    1.26   0
 -16  -4   2   14.18    1.26   0
 -15   5   2   22.86    1.83   0
 -14 -12  -4  107.03    1.14   0
 -14  -1   3  211.49    1.85   0
 -14   1   3  218.37    2.01   0
 -14   7   1  226.93    2.66   0
 -14  13  -5    5.29    3.04   0
 -13   0   3    1.27    1.16   0
 -13   2   3    2.52    0.90   0
 -13  10  -1   95.62    1.96   0
 -12  -1   3  131.55    1.41   0
 -12   7   1  527.39    3.12   0
 -12  14  -6    1.35    2.90   0
 -11   0   3    7.28    0.99   0
 -11   5   2  354.28    2.35   0
 -11  10  -1   63.84    1.98   0
 -11  11  -2   16.69    2.01   0
 -10   7   1  581.35    2.90   0
 -10  14  -6   13.03    2.50   0
  -8   4   2    3.49    0.99   0
  -8  14  -6   40.20    2.26   0
  -7  -3   2  260.46    1.00   0
  -7   3   2  257.55    1.50   0
  -7   6   1  648.40    2.50   0
  -6 -16 -10   66.13    1.32   0
  -6   2   2  326.37    1.45   0
  -6   9  -1  117.99    1.53   0
  -6  13  -5  107.26    2.02   0
  -6  16 -10   68.77    3.08   0
  -5  15  -8   29.07    2.04   0
  -3  -9  -2   34.63    0.49   0
  -2   7  -1 1926.25    3.13   0
  -2  15  -9   46.60    1.68   0
   0 -16 -12   90.21    2.11   0
   0 -12  -6  658.75    2.32   0
   0 -10  -4  231.67    1.32   0
   0  13  -7   11.89    1.14   0
   1 -14  -9   67.86    1.59   0
   1  -8  -3   41.94    0.69   0
   1  14  -9   70.17    1.49   0
   2   1  -1 1676.85    1.17   0
   2  15 -11   60.83    1.44   0
   3 -15 -12   24.71    1.76   0
   5 -13 -10   37.01    1.78   0
   5 -12  -9  140.21    1.80   0
   5  -9  -6   58.93    1.18   0
   5  13 -10   39.15    0.81   0
   6 -16 -16  186.84    3.31   0
   6  -8  -6  134.03    1.44   0
   6  -4  -4  106.95    1.09   0
   6  16 -16  178.62    1.63   0
   7 -14 -13    2.23    2.13   0
   7  -7  -6   15.92    1.07   0
   7  -1  -4 1013.12    2.37   0
   7   1  -4 1017.76    2.13   0
   8 -14 -14    8.24    2.14   0
   8   3  -5   92.44    0.80   0
   9 -14 -15   19.32    2.30   0
   9  -6  -7  806.23    2.94   0
  10 -14 -16    9.09    2.53   0
  11 -14 -17   15.82    2.76   0
  11   5  -8   24.53    0.91   0
  12  -5  -9  611.91    2.91   0
  12   0  -8  991.23    3.07   0
  12   5  -9  597.89    2.10   0
  13  -5 -10  163.23    2.05   0
  13   2  -9   31.38    1.17   0
  14 -13 -19   23.32    3.19   0
  14  -5 -11  240.75    2.38   0
  14  -2 -10  555.64    2.83   0
  14   0 -10   41.27    1.09   0
  14   2 -10  553.72    2.54   0
  14   5 -11  235.68    1.73   0
  15  -5 -12   63.92    1.91   0
  15  -2 -11    0.13    1.41   0
  15   2 -11   -1.86    1.22   0
  16 -12 -20    3.40    3.09   0
  16 -11 -19    7.01    2.18   0
  16  -6 -14    2.61    1.41   0
  16   0 -12  502.53    2.88   0
  17 -11 -20   49.52    3.40   0
  17 -10 -19   37.83    2.93   0
  17  -7 -16    6.50    1.65   0
  18 -10 -20   18.34    3.06   0
  18  -9 -19   21.92    2.98   0
  18  -8 -18   21.42    2.72   0
  18  -7 -17  153.58    3.00   0
  18   6 -16   38.37    1.82   0
  19  -1 -16   92.79    1.90   0
  19   3 -16    0.66    1.64   0
  19   8 -19    4.47    2.01   0
  19   9 -20   10.49    2.06   0
  20  -4 -18   -0.45    2.44   0
  20  -1 -17  110.89    2.48   0
  20   1 -17  102.39    2.29   0
  20   4 -18    0.24    1.94   0
  21  -8 -23    0.54    3.79   0
  21  -7 -22    0.13    3.43   0
  21  -6 -21   60.66    3.39   0
  21  -5 -20   32.07    2.85   0
  21  -2 -19    2.96    2.51   0
  21   2 -19    4.72    2.11   0
  21   5 -20   30.76    2.24   0
  22   0 -20  146.13    2.98   0
  22   3 -21    3.50    2.33   0
  23  -5 -24    4.57    3.83   0
  23  -4 -23    6.55    3.26   0
  23  -1 -22   31.65    3.09   0
  23   4 -23    6.04    2.84   0
  24  -2 -24   -1.92    3.31   0
  24   0 -24   67.48    3.64   0
  24   2 -24    1.89    3.04   0
 -25  -3  -2    2.64    3.08   0
 -25   3  -2   -1.90    3.46   0
 -24  -4  -2   15.25    3.01   0
 -24  -1  -1    3.04    2.90   0
 -24   1  -1    4.64    3.07   0
 -23  -4  -1    6.38    2.43   0
 -23  -1   0    1.66    2.40   0
 -23   1   0   -0.82    2.57   0
 -23   4  -1    1.88    3.20   0
 -22  -5  -1    4.32    2.00   0
 -22   5  -1    4.87    2.92   0
 -21  -6  -1   73.77    2.36   0
 -21  -2   1    1.39    1.89   0
 -21   0   1    1.31    2.17   0
 -21   5   0   45.17    2.22   0
 -20 -10  -4    2.81    1.99   0
 -20  -9  -3    0.37    1.93   0
 -20  -8  -2   -1.32    1.85   0
 -20  -7  -1   13.85    1.72   0
 -20  -3   1    2.21    1.80   0
 -20   9  -3    0.97    3.20   0
 -20  10  -4   -0.82    3.75   0
 -19  -4   1   12.33    1.61   0
 -18  -5   1    4.09    1.40   0
 -18  -2   2   29.67    1.65   0
 -18   0   2  456.12    3.14   0
 -18   2   2   30.96    1.96   0
 -18   5   1    2.29    2.19   0
 -17  -7   0   13.00    1.42   0
 -17  -3   2   79.03    1.66   0
 -17   7   0   13.84    2.43   0
 -17  12  -5   -1.31    3.53   0
 -16   4   2   13.40    1.37   0
 -16   9  -1   44.54    1.99   0
 -16  10  -2   15.35    2.52   0
 -15  -6   1  159.88    1.66   0
 -15   6   1  162.13    2.44   0
 -15  13  -6   15.20    3.18   0
 -14  -8   0   44.20    1.03   0
 -13 -14  -7    1.54    0.84   0
 -13  14  -7    1.66    3.24   0
 -12   8   0  128.37    2.15   0
 -12  13  -5   -0.41    2.61   0
 -11  15  -8   -0.41    2.97   0
 -10  -4   2    9.45    0.76   0
 -10   8   0    2.97    1.48   0
 -10  13  -5    1.19    2.29   0
  -9  15  -8   10.57    2.74   0
  -8   8   0    6.69    0.91   0
  -8  13  -5   22.48    2.04   0
  -8  16 -10   51.98    3.11   0
  -7  15  -8   28.50    2.34   0
  -6 -13  -5  106.58    0.78   0
  -6   0   2 4381.41    4.20   0
  -6   5   1  123.60    1.24   0
  -6  10  -2  564.40    2.73   0
  -6  11  -3  102.60    1.71   0
  -5  14  -7    5.13    1.97   0
  -3   2   1 1220.32    1.95   0
  -3   9  -2   35.67    0.96   0
  -3  13  -6   56.52    1.50   0
  -3  16 -11    6.81    2.36   0
  -2  -7  -1 1930.80    1.99   0
  -1   6  -1 2241.64    2.91   0
   0 -13  -7   11.88    1.17   0
   0  11  -5  348.10    1.72   0
   0  12  -6  658.20    2.39   0
   0  16 -12   90.14    2.08   0
   2 -15 -11   60.21    1.71   0
   2  -1  -1 1657.71    1.69   0
   4 -16 -14  111.21    2.74   0
   4 -12  -8  426.73    2.38   0
   4 -11  -7  354.58    2.09   0
   4 -10  -6  123.72    1.38   0
   4  -5  -3 2567.24    3.61   0
   4   0  -2  762.23    1.47   0
   5 -16 -15   33.14    2.40   0
   6 -14 -12   -1.61    1.73   0
   8  -6  -6  459.35    2.22   0
   8  -3  -5   91.14    1.01   0
   8   6  -6  456.01    1.20   0
   8  14 -14    9.22    0.72   0
  10  -5  -7  863.70    3.06   0
  11  -5  -8   23.46    1.36   0
  11  -2  -7   57.81    1.28   0
  11   0  -7    3.43    0.73   0
  11   2  -7   56.59    1.02   0
  12 -14 -18   23.49    2.88   0
  12  -2  -8  446.91    2.33   0
  12   2  -8  448.02    2.06   0
  13 -14 -19   -1.62    3.26   0
  15 -13 -20   25.55    3.51   0
  16  -5 -13  154.05    2.32   0
  16  -2 -12   76.11    1.83   0
  16   2 -12   77.07    1.57   0
  17 -12 -21   34.38    3.77   0
  17  -5 -14   63.71    2.22   0
  17  -2 -13    2.96    1.75   0
  17   5 -14   65.57    1.60   0
  17  12 -21   38.25    1.85   0
  18 -11 -21    0.14    3.58   0
  18  11 -21    4.10    1.88   0
  19 -10 -21   11.29    3.52   0
  19  -9 -20   12.61    3.24   0
  19  -8 -19    0.07    2.73   0
  19  -7 -18    4.86    2.68   0
  19  -3 -16   -0.46    1.53   0
  19   6 -17   92.50    2.25   0
  19   7 -18    2.00    1.71   0
  19  10 -21    9.54    2.11   0
  20  -3 -17   34.06    2.41   0
  20   3 -17   35.27    2.01   0
  21  -4 -19    9.55    2.76   0
  21  -1 -18   64.29    2.63   0
  21   1 -18   61.84    2.46   0
  21   4 -19   11.39    2.15   0
  22  -7 -23   22.93    3.89   0
  22  -6 -22   14.66    3.54   0
  22  -5 -21    7.20    3.00   0
  22  -2 -20    4.01    2.68   0
  22   2 -20    5.24    2.50   0
  22   5 -21    3.50    2.63   0
  22   6 -22   13.39    2.49   0
  22   7 -23   18.88    2.69   0
  23  -3 -22    0.04    3.21   0
  23   3 -22    1.63    2.77   0
  24  -1 -23    1.63    3.11   0
  24   1 -23    2.25    3.49   0
 -25  -4  -3    2.32    2.93   0
 -25  -1  -2    3.68    2.40   0
 -25   1  -2    2.99    2.57   0
 -25   4  -3   -1.29    3.02   0
 -24  -5  -3   19.94    2.68   0
 -23  -5  -2   10.16    2.46   0
 -23  -2  -1   10.94    2.48   0
 -23   5  -2   10.29    3.26   0
 -23   6  -3    5.98    3.86   0
 -23   7  -4    2.29    3.81   0
 -22  -6  -2   -0.20    2.04   0
 -22  -2   0    3.57    2.14   0
 -22   0   0   26.60    2.57   0
 -22   2   0    0.21    1.85   0
 -22   6  -2   -1.60    3.33   0
 -21  -9  -4    9.31    2.21   0
 -21  -8  -3   15.02    2.20   0
 -21  -7  -2    3.56    1.94   0
 -21  -3   0    2.65    1.89   0
 -21   3   0    3.88    2.61   0
 -21   7  -2    5.21    3.07   0
 -21   8  -3   17.96    3.57   0
 -21   9  -4   11.03    3.60   0
 -20   1   1   20.91    2.26   0
 -20   4   0    1.84    2.38   0
 -19   5   0   10.94    2.37   0
 -18 -12  -6   16.95    1.84   0
 -18  -6   0   44.26    1.78   0
 -18  11  -5   25.68    3.49   0
 -18  12  -6   14.99    3.74   0
 -17 -11  -4   26.26    1.43   0
 -17  -8  -1    8.18    1.42   0
 -17   1   2    6.08    1.72   0
 -17   9  -2    0.83    2.69   0
 -17  10  -3   40.29    3.12   0
 -16  -2   2   17.00    1.33   0
 -16   2   2   18.59    1.71   0
 -16   5   1    4.37    1.93   0
 -15 -13  -6   13.86    1.20   0
 -15  -3   2   11.22    1.20   0
 -15   7   0    2.30    1.95   0
 -15  12  -5    2.35    3.12   0
 -14 -11  -3   51.40    1.07   0
 -14 -10  -2    9.73    1.00   0
 -14  -9  -1    8.24    0.95   0
 -14  10  -2    8.75    2.23   0
 -14  11  -3   54.67    2.12   0
 -14  14  -8    1.22    3.47   0
 -13   6   1  246.89    2.50   0
 -13  13  -6   28.92    3.35   0
 -12  -8   0  128.82    1.04   0
 -12  -4   2    3.71    0.82   0
 -12  10  -2   39.55    2.20   0
 -11   6   1  284.92    2.32   0
 -11  14  -7    7.60    2.87   0
 -10  -8   0    5.43    0.54   0
 -10  11  -3  128.77    2.32   0
 -10  12  -4  252.86    2.95   0
  -9   3   2  640.03    2.46   0
  -9   6   1 1405.06    3.91   0
  -9  14  -7   15.47    2.72   0
  -8  10  -2  600.13    3.12   0
  -8  12  -4  156.42    2.33   0
  -7  14  -7    9.67    2.40   0
  -6  -5   1  123.16    0.55   0
  -5 -15  -8   31.36    1.04   0
  -5   4   1  707.44    2.08   0
  -5   8  -1   15.14    1.16   0
  -5  16 -11    2.24    2.82   0
  -4 -16 -10   58.12    1.45   0
  -4   6   0 1297.06    2.85   0
  -3 -14  -7   67.98    1.16   0
  -3  10  -3  214.47    1.61   0
  -3  11  -4  280.71    2.03   0
  -3  12  -5  245.56    1.95   0
  -2  14  -8   17.99    1.65   0
  -1 -16 -11   23.78    1.68   0
  -1  15 -10   15.70    1.75   0
   0  -9  -3   63.46    0.81   0
   0   5  -1    2.31    0.34   0
   1 -15 -10   44.53    1.67   0
   1  -4  -1  106.46    0.63   0
   1  16 -13   23.36    2.05   0
   3 -16 -13   42.62    2.32   0
   3  15 -12   23.18    1.40   0
   4 -13  -9   12.21    1.37   0
   4  -9  -5    1.33    0.87   0
   5 -14 -11   46.98    1.78   0
   5  -8  -5  177.55    1.46   0
   6  -7  -5  932.84    2.80   0
   7 -15 -14   71.21    2.43   0
   8 -15 -15    1.92    2.36   0
   9 -15 -16    8.67    2.59   0
  10 -15 -17    2.82    2.88   0
  10 -12 -12  209.33    2.53   0
  10 -11 -11  352.85    2.85   0
  10 -10 -10    7.82    1.60   0
  10  -2  -6  133.02    1.43   0
  10   0  -6  861.79    2.50   0
  10   5  -7  860.42    2.08   0
  11 -15 -18   42.43    3.22   0
  11 -12 -13  165.89    2.64   0
  11 -11 -12   56.65    2.12   0
  11 -10 -11  269.82    2.59   0
  11  -9 -10   -0.53    1.59   0
  12 -11 -13   25.14    2.13   0
  12 -10 -12  141.19    2.29   0
  12  -9 -11   50.06    1.90   0
  13 -12 -15   79.74    2.65   0
  13 -11 -14  181.09    2.82   0
  13 -10 -13   37.27    2.06   0
  13  -9 -12   14.56    1.90   0
  13  -8 -11   10.59    1.68   0
  13  -4  -9  284.15    2.25   0
  14 -11 -15   49.25    2.51   0
  14 -10 -14   61.45    2.38   0
  14  -9 -13   62.44    2.24   0
  14  -8 -12   21.70    1.82   0
  14  -4 -10  341.04    2.53   0
  14   4 -10  338.36    2.08   0
  15 -11 -16   30.75    2.53   0
  15 -10 -15   59.84    2.54   0
  15  -9 -14   -1.54    2.13   0
  15  -4 -11   20.70    1.68   0
  15   4 -11   23.44    1.35   0
  16 -10 -16  105.91    2.79   0
  16  -9 -15   24.40    2.25   0
  16  -4 -12   17.08    1.77   0
  18  -5 -15  104.20    2.05   0
  18  -2 -14   78.19    1.71   0
  18   2 -14   80.26    1.84   0
  18   5 -15  106.82    1.86   0
  19  -5 -16    2.24    2.27   0
  19  -2 -15    1.25    2.01   0
  20  -9 -21   27.10    3.37   0
  20  -8 -20    0.66    2.33   0
  20  -7 -19  105.41    3.12   0
  20   0 -16  100.42    2.34   0
  20   7 -19  104.99    2.23   0
  20   8 -20   -1.91    1.91   0
  20   9 -21   24.07    2.34   0
  21  -8 -21    1.35    3.25   0
  21  -3 -18    2.07    2.50   0
  21   3 -18    0.06    1.95   0
  22  -4 -20   -2.72    2.93   0
  22  -1 -19   44.65    2.76   0
  22   1 -19   41.44    2.44   0
  22   4 -20   -0.17    2.27   0
  23  -6 -23   27.17    3.90   0
  23  -5 -22    3.46    3.29   0
  23  -2 -21   -2.31    2.94   0
  23   0 -21   -2.05    2.61   0
  23   2 -21   -0.22    2.68   0
  23   6 -23   25.68    3.13   0
  24  -3 -23    4.19    3.49   0
  24   3 -23    2.24    2.89   0
 -25  -2  -3    9.02    3.32   0
 -25   0  -3    1.33    3.56   0
 -25   2  -3    6.35    3.50   0
 -24  -2  -2    5.34    2.71   0
 -24   0  -2    4.95    3.11   0
 -24   2  -2    2.94    2.44   0
 -23  -7  -4    3.13    2.63   0
 -23  -6  -3    7.97    2.53   0
 -23   0  -1    1.15    2.57   0
 -23   3  -2    7.85    3.04   0
 -22  -8  -4   -0.39    2.29   0
 -22  -7  -3   -1.61    2.19   0
 -22  -3  -1   -0.42    2.28   0
 -22   3  -1    1.75    2.87   0
 -21  -1   0    4.65    2.22   0
 -21   1   0    0.03    2.35   0
 -20  -4   0    0.43    1.77   0
 -20   5  -1    2.27    2.55   0
 -19  -5   0    9.53    1.65   0
 -19  -2   1    6.45    1.75   0
 -19   0   1    2.96    1.95   0
 -19   2   1    5.65    1.49   0
 -19  10  -5   17.55    3.52   0
 -19  11  -6    5.88    4.03   0
 -18  -3   1   10.04    1.54   0
 -18   7  -1   24.57    2.51   0
 -18   9  -3    8.59    3.05   0
 -18  10  -4    3.24    3.29   0
 -17 -10  -3   36.68    1.53   0
 -17  -9  -2    3.23    1.36   0
 -17  -4   1   28.32    1.48   0
 -17   4   1   28.77    2.00   0
 -16  -5   1    3.45    1.20   0
 -16   0   2  897.48    3.69   0
 -16  12  -6   22.34    3.64   0
 -15   9  -2    1.32    2.25   0
 -15  11  -4   55.48    3.08   0
 -14   5   1  203.74    2.42   0
 -13  -6   1  244.43    1.50   0
 -13  -3   2   80.38    1.26   0
 -13   7   0   13.48    1.85   0
 -13  12  -5   17.68    2.64   0
 -12  14  -8   12.75    3.02   0
 -11  13  -6    8.28    2.57   0
 -10  15  -9   27.58    2.94   0
  -9  -6   1 1393.79    2.22   0
  -9  -3   2  628.69    1.82   0
  -8   2   2  375.36    1.79   0
  -8   5   1 1198.20    3.35   0
  -8  15  -9   21.61    2.72   0
  -7  -1   2  736.48    1.86   0
  -7   1   2  744.46    2.10   0
  -7  16 -11    2.20    2.92   0
  -6  15  -9   22.37    2.35   0
  -4   3   1  917.70    1.99   0
  -3   5   0 1111.78    2.33   0
  -2   8  -2   11.42    0.87   0
  -2  16 -12   75.19    2.61   0
  -1   3   0   61.81    0.51   0
   0 -14  -8    7.76    1.07   0
   1  13  -8   61.83    1.28   0
   2 -16 -12   42.08    2.10   0
   2  14 -10   14.54    1.33   0
   3 -13  -8   99.77    1.66   0
   3 -12  -7  206.33    1.73   0
   3 -11  -6  296.95    1.84   0
   3 -10  -5  318.12    1.83   0
   4  -2  -2   31.54    0.68   0
   5 -15 -12   39.67    2.15   0
   5  -4  -3  342.56    1.49   0
   5   9  -6   63.32    0.42   0
   5  12  -9  144.58    0.96   0
   6 -15 -13   18.77    2.01   0
   6  13 -11   12.94    0.74   0
   7  -6  -5  490.22    2.05   0
   7  -3  -4   59.42    0.80   0
   8 -11  -9  402.15    2.61   0
   9 -13 -12   77.05    2.40   0
   9 -12 -11  124.45    2.21   0
   9 -11 -10  118.64    1.99   0
   9 -10  -9  254.63    2.29   0
   9  -9  -8   -0.54    1.25   0
   9  -5  -6   24.24    0.89   0
  10 -13 -13   89.04    2.43   0
  10  -9  -9  184.17    2.06   0
  10   2  -6  138.60    1.18   0
  11 -13 -14   85.20    2.57   0
  11  -8  -9  117.09    1.89   0
  11  -4  -7  248.45    1.91   0
  12 -13 -15   66.73    2.71   0
  12  -8 -10  114.40    1.97   0
  12  -4  -8  162.87    1.78   0
  12   9 -11   50.98    0.90   0
  12  10 -12  145.58    1.05   0
  12  11 -13   23.56    0.77   0
  13 -13 -16   40.93    2.79   0
  13  -7 -10    9.63    1.59   0
  13   4  -9  282.82    1.72   0
  13   9 -12   13.57    0.86   0
  13  10 -13   37.72    0.89   0
  13  11 -14  179.54    1.26   0
  14 -13 -17   66.37    2.94   0
  14 -12 -16   17.56    1.97   0
  14  -7 -11   78.84    1.99   0
  14   9 -13   58.60    1.15   0
  15 -12 -17   43.37    2.98   0
  15  -8 -13   84.42    1.83   0
  15  -7 -12    1.71    1.87   0
  15   9 -14    2.98    1.09   0
  16 -12 -18    2.37    3.02   0
  16 -11 -17    5.46    2.64   0
  16  -8 -14   15.26    2.11   0
  16  -7 -13   16.52    1.95   0
  16  -1 -11   10.48    1.52   0
  16   4 -12   16.17    1.29   0
  17 -11 -18   80.51    3.27   0
  17 -10 -17   61.99    2.95   0
  17  -9 -16    9.60    2.58   0
  17  -8 -15   59.16    2.53   0
  17   4 -13   66.99    1.61   0
  18 -10 -18   48.56    2.99   0
  19   5 -16   -0.29    1.66   0
  20  -2 -16   -0.39    2.18   0
  20   2 -16   -1.29    1.90   0
  20   6 -18   81.37    2.15   0
  21  -9 -22   12.57    3.64   0
  21  -7 -20    1.55    2.34   0
  21  -6 -19  101.12    3.34   0
  21   0 -17    0.08    2.25   0
  21   7 -20   -0.41    2.30   0
  21   8 -21    1.66    2.35   0
  22  -8 -22   -0.24    3.49   0
  22  -7 -21   40.48    3.40   0
  22  -3 -19    8.70    2.79   0
  22   3 -19    7.19    2.16   0
  23  -4 -21   11.29    3.27   0
  23  -1 -20   16.85    2.66   0
  23   5 -22    4.50    2.68   0
  24   0 -22   23.39    3.23   0
  24   2 -22    1.07    2.80   0
 -25  -1  -4    1.61    3.41   0
 -24  -3  -3    9.66    3.02   0
 -24   1  -3    0.92    3.10   0
 -24   4  -4   21.26    4.07   0
 -23  -3  -2    8.43    2.62   0
 -23  -1  -2    0.89    2.64   0
 -23   1  -2   -0.48    2.94   0
 -22  -1  -1    1.12    2.49   0
 -22   1  -1   -0.87    2.63   0
 -22   4  -2    5.80    3.12   0
 -21  -4  -1   -2.05    1.98   0
 -20  -5  -1    3.83    2.07   0
 -20   2   0    1.19    2.31   0
 -20   6  -2    3.29    3.00   0
 -20   7  -3   -1.06    2.94   0
 -20   8  -4    5.98    3.29   0
 -20   9  -5    1.92    3.80   0
 -20  10  -6    1.04    3.87   0
 -19  -6  -1   69.05    2.06   0
 -19   3   0    0.34    2.28   0
 -19   7  -2    5.68    2.71   0
 -19   8  -3    2.34    3.05   0
 -19   9  -4    1.33    3.33   0
 -18 -11  -5   21.97    1.83   0
 -18  -7  -1   26.46    1.49   0
 -18  -1   1   86.87    2.06   0
 -18   1   1   87.18    2.22   0
 -18   4   0   17.60    2.20   0
 -17   5   0    5.33    2.16   0
 -17  12  -7    3.79    3.88   0
 -16   3   1   27.41    1.81   0
 -16  11  -5   51.05    3.30   0
 -15  -7   0    2.40    0.98   0
 -15  -1   2   94.07    1.38   0
 -15   4   1  124.07    2.19   0
 -15  13  -8   12.52    3.50   0
 -14  -2   2    9.20    1.17   0
 -14   0   2  814.94    3.23   0
 -14  13  -7   -1.87    3.04   0
 -13   1   2  288.64    2.13   0
 -13   9  -2   -0.40    1.95   0
 -13  10  -3   44.61    2.29   0
 -13  11  -4    3.77    2.47   0
 -12 -12  -4  172.36    1.08   0
 -12  -9  -1    0.80    0.75   0
 -12   2   2   73.49    1.47   0
 -11  -3   2  248.22    1.48   0
 -10   5   1  143.94    1.76   0
 -10  14  -8   18.54    2.84   0
  -9   7   0   66.11    1.51   0
  -9  13  -6    2.36    2.20   0
  -8  -9  -1   58.62    0.45   0
  -8  -2   2  371.11    1.42   0
  -8   0   2 1454.69    2.93   0
  -7   8  -1  178.29    1.79   0
  -5   9  -2   20.07    1.13   0
  -5  11  -4  276.36    2.33   0
  -5  12  -5   26.70    1.54   0
  -4  14  -8   25.33    1.80   0
  -4  16 -12   44.69    2.76   0
  -3  15 -10   25.32    2.22   0
  -2   4   0  110.35    0.77   0
  -2  13  -7    6.14    1.26   0
  -1 -13  -6  198.65    1.52   0
  -1 -12  -5  453.13    1.81   0
  -1 -11  -4  225.07    1.28   0
   0  15 -11   23.17    1.74   0
   1  -7  -2  304.89    1.21   0
   1   9  -4  278.06    1.23   0
   2  -6  -2  178.05    1.01   0
   2  16 -14  104.23    2.19   0
   3 -14  -9   73.74    1.77   0
   4 -15 -11   46.38    2.07   0
   4  -8  -4    2.00    0.81   0
   5  -7  -4  168.72    1.35   0
   6 -16 -14  130.58    3.02   0
   6  -1  -3 1402.39    2.51   0
   6   1  -3 1384.28    2.26   0
   7 -16 -15   15.59    2.55   0
   7 -12  -9  102.51    2.05   0
   7 -11  -8  273.69    2.16   0
   7   3  -4   61.23    0.63   0
   8 -16 -16  125.18    3.06   0
   8 -13 -11   17.14    1.80   0
   8 -12 -10  505.33    3.02   0
   8 -10  -8  135.73    1.81   0
   8  -5  -5  131.80    1.43   0
   9 -14 -13    2.45    2.35   0
   9  -2  -5   99.05    1.25   0
   9   5  -6   24.77    0.67   0
  10 -14 -14    4.49    2.33   0
  10  -8  -8  294.36    2.25   0
  10  -4  -6  513.72    2.37   0
  11 -14 -15   13.25    2.53   0
  11  -7  -8  202.06    2.00   0
  11  10 -11  273.96    1.10   0
  11  11 -12   55.19    0.68   0
  12 -14 -16    6.57    2.78   0
  12   4  -8  166.63    1.33   0
  13 -14 -17    6.32    2.98   0
  13  -1  -8  231.37    1.91   0
  13   1  -8  228.31    1.79   0
  13   8 -11   12.68    0.88   0
  14 -14 -18    8.13    3.02   0
  14  -1  -9  110.64    1.42   0
  14   1  -9  111.76    1.59   0
  14   8 -12   21.22    1.05   0
  14  11 -15   52.47    1.09   0
  15 -13 -18   90.21    3.28   0
  15   1 -10  150.63    1.76   0
  15  11 -16   34.57    1.33   0
  16 -13 -19    5.19    3.46   0
  16  -3 -11   -2.08    1.59   0
  16   1 -11    9.12    1.38   0
  16   8 -14   15.55    1.32   0
  16   9 -15   23.29    1.34   0
  16  10 -16  103.99    1.53   0
  17 -12 -19   63.36    3.60   0
  17  -7 -14    9.81    2.11   0
  17  -3 -12   15.16    1.71   0
  17  -1 -12   70.21    1.54   0
  17   1 -12   71.39    1.81   0
  18 -12 -20   -0.25    3.39   0
  18 -11 -19    6.45    3.29   0
  18  -8 -16   50.98    2.10   0
  18  -1 -13    7.12    1.81   0
  18   4 -14   56.61    1.67   0
  19 -11 -20   23.88    3.41   0
  19 -10 -19    3.58    3.27   0
  19  -9 -18   13.68    3.00   0
  19  -8 -17    4.76    2.78   0
  19  -1 -14   36.64    2.06   0
  19   4 -15   42.49    1.79   0
  20  -4 -16    4.16    2.31   0
  20   5 -17   10.68    1.86   0
  21  -5 -18   13.57    2.66   0
  21   2 -17    1.61    2.13   0
  21   6 -19   98.42    2.37   0
  21   9 -22   11.57    2.23   0
  22  -6 -20   28.28    3.30   0
  22  -5 -19    3.11    2.80   0
  22  -2 -18    0.05    2.40   0
  23  -7 -22    1.77    3.58   0
  23  -3 -20   10.35    2.96   0
  23   1 -20   22.62    2.07   0
  23   4 -21   13.54    2.47   0
  24  -5 -23    8.19    2.90   0
  24  -4 -22    3.57    3.56   0
  24  -1 -21   12.23    2.95   0
  24   5 -23    6.98    2.82   0
  25  -2 -23    3.95    3.42   0
  25   0 -23    1.08    3.46   0
 -24  -4  -4   24.52    3.22   0
 -24  -1  -3    2.96    2.91   0
 -24   2  -4   36.87    3.58   0
 -23  -4  -3   10.02    2.66   0
 -23   2  -3   -0.56    2.99   0
 -23   5  -4    5.86    3.55   0
 -22  -4  -2    3.27    2.31   0
 -22   2  -2   25.54    2.98   0
 -22   5  -3   23.91    2.48   0
 -22   6  -4   15.78    3.71   0
 -22   7  -5   -0.40    3.97   0
 -21  -5  -2   22.58    2.17   0
 -21  -2  -1   -1.89    2.21   0
 -21   0  -1   -0.43    2.26   0
 -21   6  -3    9.44    2.34   0
 -20   0   0  356.87    2.97   0
 -19 -11  -6    2.02    2.12   0
 -19  -7  -2    5.52    1.92   0
 -19  -3   0    2.58    1.72   0
 -19   1   0    3.93    1.99   0
 -18 -10  -4    1.76    1.65   0
 -18  -9  -3    8.12    1.68   0
 -18  -8  -2   14.30    1.46   0
 -18   5  -1    1.63    2.27   0
 -18  11  -7   18.35    3.97   0
 -17   6  -1  110.29    2.75   0
 -17  10  -5   29.21    3.14   0
 -16 -13  -7   -0.44    1.50   0
 -16  -6   0  138.02    1.66   0
 -16  -3   1   25.33    1.35   0
 -16   8  -2    2.18    2.31   0
 -16   9  -3    2.78    2.50   0
 -16  10  -4   10.60    2.13   0
 -15 -12  -5    0.57    1.21   0
 -15  -8  -1    0.28    1.17   0
 -14  -5   1  200.38    1.60   0
 -14  12  -6   33.42    2.96   0
 -13  -1   2  289.20    1.96   0
 -12 -11  -3  142.54    1.08   0
 -12 -10  -2   38.72    0.84   0
 -12  -2   2   73.02    1.17   0
 -12   0   2  735.12    2.78   0
 -12  13  -7   -0.15    2.88   0
 -11  -1   2  193.73    1.53   0
 -11   9  -2    6.70    1.84   0
 -10  -9  -1   50.13    0.68   0
 -10  -2   2    3.52    0.78   0
 -10   0   2 2239.97    4.11   0
  -9  -1   2 1026.87    2.57   0
  -9   1   2 1058.83    2.76   0
  -9  11  -4  183.92    2.46   0
  -9  12  -5   62.61    2.25   0
  -9  15 -10    6.58    2.99   0
  -8  14  -8    8.78    2.36   0
  -7   4   1 1019.15    2.84   0
  -7   9  -2   17.53    1.35   0
  -7  10  -3  278.84    2.45   0
  -7  11  -4  236.61    2.37   0
  -7  12  -5   68.00    1.96   0
  -7  15 -10   10.17    2.62   0
  -6 -14  -6   32.63    0.71   0
  -6  14  -8   13.52    2.04   0
  -6  16 -12   43.63    3.01   0
  -5  -4   1  697.60    1.07   0
  -5  15 -10   11.87    2.22   0
  -4 -12  -4  139.58    0.90   0
  -4 -11  -3   84.49    0.67   0
  -4  -3   1  888.12    1.10   0
  -4   7  -1 1782.55    3.57   0
  -3 -15  -8   16.85    1.15   0
  -2 -16 -10   51.52    1.51   0
  -2  12  -6  653.81    2.84   0
  -1 -10  -3  326.54    1.36   0
  -1  16 -13   31.57    2.38   0
   0 -15  -9   66.96    1.57   0
   0  -8  -2   -0.22    0.54   0
   1 -16 -11   10.29    1.77   0
   1  12  -7  109.03    1.27   0
   2 -13  -7   40.96    1.38   0
   2 -12  -6  542.75    2.37   0
   2 -11  -5  366.70    1.92   0
   2  -3  -1  973.92    1.67   0
   3 -17 -14   61.84    2.34   0
   3  -9  -4  119.74    1.17   0
   3  -5  -2  281.37    1.23   0
   4   2  -2   31.56    0.37   0
   5 -16 -13   96.09    2.55   0
   6  -6  -4    8.21    0.91   0
   7 -13 -10   40.15    1.76   0
   7 -10  -7  563.94    2.71   0
   8 -14 -12    3.89    1.92   0
   9   2  -5  100.33    0.99   0
  10 -15 -15    0.24    2.87   0
  10  -7  -7  404.89    2.44   0
  11 -15 -16   17.52    2.85   0
  11   4  -7  250.37    1.41   0
  11   9 -10    1.26    0.59   0
  12 -15 -17   -1.24    3.09   0
  12   1  -7    3.94    1.02   0
  12   8 -10  114.14    1.03   0
  13  -6  -9  166.62    2.11   0
  13  -3  -8   12.75    1.32   0
  14  -6 -10   18.01    1.29   0
  14  -3  -9   77.77    1.35   0
  14   7 -11   81.37    1.26   0
  15   3 -10   38.03    1.29   0
  15   7 -12    2.06    1.18   0
  16   3 -11   -1.23    1.23   0
  16   7 -13   16.03    1.35   0
  16  11 -17   10.01    1.37   0
  17  -6 -13  266.95    2.90   0
  17   3 -12   16.42    1.40   0
  17   8 -15   60.40    1.63   0
  17   9 -16    6.51    1.43   0
  17  10 -17   64.65    1.66   0
  18  -6 -14   16.56    2.27   0
  18  -3 -13    0.25    1.84   0
  18   9 -17   42.83    1.73   0
  19  -7 -16   11.90    1.91   0
  19  -6 -15   53.22    2.46   0
  19  -3 -14    0.06    2.02   0
  19   1 -14   37.19    1.88   0
  20  -9 -19   16.28    2.45   0
  20  -8 -18   28.99    2.92   0
  20  -7 -17  122.91    3.20   0
  20  -1 -15   13.88    2.16   0
  20   4 -16    4.34    1.82   0
  21  -9 -20    6.24    3.48   0
  21  -8 -19    5.96    3.04   0
  21   5 -18   10.91    2.04   0
  22  -4 -18    3.94    2.60   0
  22   2 -18   -0.41    2.34   0
  22   6 -20   25.03    2.40   0
  22   8 -22   -0.46    2.42   0
  23  -6 -21   60.24    3.57   0
  23  -5 -20   15.57    3.31   0
  23  -2 -19    9.90    2.82   0
  23   3 -20    7.62    2.45   0
  24  -3 -21   -0.35    3.31   0
  24   1 -21   11.91    2.80   0
  24   4 -22    6.23    2.91   0
  25   2 -23    2.88    3.39   0
 -24  -2  -4   32.41    3.36   0
 -24   0  -4    9.98    3.45   0
 -24   3  -5   11.76    4.04   0
 -23  -6  -5    2.70    3.10   0
 -23  -5  -4    8.34    2.76   0
 -23  -2  -3    2.59    2.81   0
 -23   0  -3   -4.86    2.98   0
 -23   3  -4    2.99    3.32   0
 -22  -5  -3   19.94    2.42   0
 -22  -2  -2   26.94    2.56   0
 -22   0  -2   50.14    2.88   0
 -22   3  -3    9.37    3.09   0
 -21  -6  -3    9.18    2.15   0
 -21   3  -2   15.35    2.85   0
 -20 -10  -6    2.39    2.33   0
 -20  -7  -3   -1.58    2.18   0
 -20  -6  -2    3.34    1.84   0
 -20  -3  -1    9.69    1.99   0
 -20   4  -2    0.35    2.58   0
 -19 -10  -5   15.11    2.03   0
 -19  -9  -4    4.43    1.98   0
 -19  -8  -3    0.53    1.93   0
 -19  -1   0    4.95    1.94   0
 -19   4  -1    5.95    1.78   0
 -19   5  -2   10.62    2.50   0
 -18  -4   0   19.16    1.56   0
 -18   6  -2    5.41    2.57   0
 -18  10  -6    1.96    3.59   0
 -17  -5   0    5.44    1.38   0
 -17   8  -3    6.52    2.65   0
 -17   9  -4    1.06    2.74   0
 -16  -1   1   78.56    1.78   0
 -16   4   0   -1.74    1.89   0
 -16  12  -8   27.07    3.91   0
 -15 -11  -4   58.33    1.44   0
 -15  -9  -2    3.36    1.14   0
 -15   2   1   19.01    1.66   0
 -15   5   0   29.35    1.52   0
 -15  11  -6   30.33    3.02   0
 -15  12  -7   10.89    3.18   0
 -14   3   1   58.57    1.72   0
 -14   7  -1  305.82    2.66   0
 -14   8  -2   -0.41    2.12   0
 -14   9  -3   23.32    2.41   0
 -14  10  -4   -1.63    2.46   0
 -13  -7   0   15.45    0.85   0
 -13  13  -8   32.56    3.32   0
 -12  -5   1   61.57    1.12   0
 -12   6   0  273.72    2.21   0
 -12  14 -10    0.45    3.85   0
 -11   4   1  325.03    2.25   0
 -11  14  -9    4.54    2.91   0
 -10   6   0  353.26    2.44   0
  -9   4   1  390.33    2.16   0
  -9   9  -2   22.57    1.21   0
  -9  10  -3  280.17    2.56   0
  -9  14  -9    2.34    2.98   0
  -8   6   0  293.10    2.03   0
  -8  13  -7   -0.06    2.15   0
  -6   3   1  152.84    1.20   0
  -6  13  -7    2.86    1.85   0
  -4 -13  -5   95.81    0.92   0
  -4  13  -7   -1.04    1.55   0
  -3  -8  -1   16.79    0.37   0
  -3  14  -9   70.95    2.17   0
  -2  10  -4  470.12    2.09   0
  -2  11  -5  344.30    2.00   0
  -2  15 -11   15.46    2.17   0
  -1 -14  -7  115.81    1.40   0
  -1   7  -2  511.43    1.67   0
   1  10  -5  256.73    1.34   0
   1  11  -6  375.61    1.72   0
   1  15 -12   40.27    1.95   0
   2 -17 -13   14.72    2.24   0
   2 -10  -4  424.44    1.88   0
   2  13  -9  100.12    1.45   0
   3 -15 -10   36.95    1.84   0
   3  14 -11   16.10    1.30   0
   3  16 -15   26.34    1.94   0
   5   4  -3  333.32    0.74   0
   5  11  -8  181.02    0.92   0
   5  15 -14   71.79    1.53   0
   6 -13  -9    1.40    1.42   0
   6 -12  -8  559.69    2.86   0
   6 -11  -7  322.18    2.21   0
   7 -14 -11   21.51    1.86   0
   7  -9  -6   -0.58    1.12   0
   7  -5  -4  420.91    1.96   0
   7   6  -5  489.10    1.02   0
   8 -15 -13   13.12    2.22   0
   8  -8  -6   -1.60    1.15   0
   8  -2  -4    0.34    0.87   0
   8   0  -4 3574.08    4.40   0
   9 -15 -14   34.12    2.47   0
   9  -7  -6   39.98    1.31   0
   9  -4  -5  368.34    2.01   0
   9  14 -15   21.37    0.80   0
  10  10 -10    8.45    0.47   0
  11  -6  -7  320.66    2.28   0
  11  -1  -6  272.94    1.82   0
  12  -3  -7   39.78    1.31   0
  12  12 -14   28.53    0.64   0
  13 -11 -12   75.84    2.24   0
  13   7 -10   11.13    0.94   0
  13  12 -15   84.67    0.97   0
  14 -12 -14   45.73    2.50   0
  14 -11 -13   14.74    2.29   0
  14 -10 -12   11.65    2.03   0
  14   3  -9   82.52    1.34   0
  14  12 -16   20.49    1.02   0
  15 -11 -14   59.90    2.60   0
  15 -10 -13   58.58    2.32   0
  16 -11 -15   57.96    2.70   0
  16 -10 -14   12.95    2.27   0
  16  -5 -11  193.42    2.46   0
  17  -5 -12   88.27    2.28   0
  17   7 -14    8.90    1.26   0
  17  11 -18   82.24    1.72   0
  18  -5 -13  225.99    2.86   0
  18   3 -13    1.67    1.45   0
  18   7 -15   55.02    1.80   0
  18   8 -16   50.95    1.53   0
  18  10 -18   44.89    1.72   0
  19   3 -14   -1.44    1.69   0
  19   8 -17    7.06    1.79   0
  20  -6 -16   30.46    2.68   0
  20  -3 -15   -1.25    1.59   0
  21  -7 -18   -0.53    2.84   0
  21  -6 -17   69.44    2.88   0
  21  -3 -16    1.78    2.41   0
  21  -1 -16   31.77    1.79   0
  21   1 -16   35.03    2.26   0
  21   4 -17   15.17    2.05   0
  22  -9 -21    3.94    3.87   0
  22  -8 -20    0.73    3.51   0
  22  -7 -19   73.36    3.35   0
  22  -1 -17  145.82    2.96   0
  23   7 -22    5.14    3.03   0
  24  -5 -21   13.55    3.64   0
  24  -2 -20    4.29    3.05   0
  24   0 -20   74.37    3.17   0
  24   3 -21   -0.74    2.84   0
  25  -3 -22    4.90    3.69   0
  25  -1 -22   35.77    3.36   0
 -24  -3  -5    9.86    3.39   0
 -24   1  -5   23.61    3.83   0
 -23  -3  -4    1.25    2.74   0
 -23   1  -4    2.12    3.01   0
 -23   4  -5    0.47    3.83   0
 -23   5  -6   -2.08    4.23   0
 -22  -7  -5    3.78    2.55   0
 -22  -6  -4   12.94    2.34   0
 -22  -3  -3    8.65    2.41   0
 -22   1  -3   -1.17    2.72   0
 -22   4  -4   29.51    3.50   0
 -22   5  -5   11.67    3.48   0
 -22   6  -6    3.31    3.73   0
 -21  -9  -6    0.88    2.73   0
 -21  -8  -5   12.22    2.66   0
 -21  -7  -4   12.78    2.26   0
 -21  -3  -2   13.83    2.31   0
 -21   1  -2    4.16    2.61   0
 -21   4  -3    1.33    2.98   0
 -21   7  -6    0.12    3.64   0
 -20  -9  -5    4.34    1.99   0
 -20  -8  -4    1.17    1.94   0
 -20  -1  -1   46.33    2.34   0
 -20   6  -4   13.53    2.99   0
 -20   7  -5   19.64    3.33   0
 -20   8  -6   19.81    3.83   0
 -20   9  -7    5.90    3.85   0
 -19  -4  -1    4.74    1.79   0
 -19   7  -4   -1.62    3.07   0
 -19   8  -5   17.25    3.38   0
 -19   9  -6    9.93    3.35   0
 -18  -5  -1    2.49    1.77   0
 -18  -2   0   -0.94    1.66   0
 -18   0   0  482.13    3.36   0
 -18   7  -3    1.04    2.03   0
 -17  -6  -1  108.19    1.95   0
 -16 -12  -6   24.96    1.68   0
 -16  -7  -1  138.54    1.66   0
 -16  11  -7   45.44    3.51   0
 -15 -10  -3   72.38    1.39   0
 -15  -2   1   17.54    1.35   0
 -15   0   1    1.78    1.46   0
 -15   6  -1  124.76    2.44   0
 -15   7  -2    5.75    2.09   0
 -14 -14  -8    1.88    1.23   0
 -14  13  -9   -1.22    3.35   0
 -13  -4   1  150.15    1.45   0
 -13   5   0    3.05    1.66   0
 -13  12  -7   64.51    3.21   0
 -12   3   1   35.69    1.44   0
 -12   8  -2   77.07    2.15   0
 -12  11  -5   90.48    2.74   0
 -11  13  -8   10.50    2.86   0
 -10   7  -1  307.94    2.44   0
  -8  -5   1 1204.40    2.05   0
  -8  12  -6  206.74    2.90   0
  -8  15 -11    2.28    2.92   0
  -7  14  -9    0.64    2.27   0
  -6   7  -1 1072.85    3.22   0
  -6  15 -11    0.55    2.54   0
  -5 -16  -9   22.48    1.12   0
  -5   2   1  576.34    1.74   0
  -5   5   0  162.44    1.27   0
  -5  14  -9    4.62    2.00   0
  -4 -17 -11    4.60    1.47   0
  -4   1   1  486.95    1.37   0
  -4   8  -2   81.35    1.21   0
  -4  12  -6  458.43    2.74   0
  -1  13  -8   62.36    1.44   0
   0 -16 -10   56.55    1.68   0
   0  -2   0  383.34    0.62   0
   0  14 -10    8.64    1.61   0
   0  16 -14  123.53    2.71   0
   3  -8  -3  199.36    1.38   0
   4  -7  -3  446.51    1.81   0
   4  -4  -2   92.15    0.90   0
   5 -17 -14   80.16    2.92   0
   5 -12  -7  151.87    1.90   0
   5  10  -7  229.58    0.83   0
   6 -14 -10   40.61    1.79   0
   6 -10  -6  151.12    1.61   0
   7 -15 -12   44.12    2.11   0
   9 -16 -15   17.93    2.70   0
  10 -16 -16   99.71    3.26   0
  10   4  -6  509.04    1.72   0
  11 -12 -11   33.20    2.10   0
  11 -11 -10  170.04    2.43   0
  11  -3  -6   52.34    1.32   0
  11   8  -9  115.81    0.89   0
  12 -12 -12  133.50    2.59   0
  12 -11 -11  432.92    3.31   0
  12 -10 -10    1.32    1.78   0
  12   7  -9   14.26    0.79   0
  13 -10 -11  151.40    2.40   0
  13  -9 -10   11.24    1.81   0
  13  -5  -8   52.50    1.65   0
  13   3  -8   12.96    0.97   0
  14 -13 -15   45.39    2.89   0
  14  -9 -11   14.04    1.96   0
  14  -5  -9  802.45    3.41   0
  15 -13 -16   70.82    3.24   0
  15 -12 -15   62.71    2.24   0
  15  -9 -12   -0.18    1.96   0
  15  -2  -9   44.19    1.58   0
  15   6 -11  358.08    2.02   0
  15  12 -17   40.31    1.18   0
  16 -13 -17   32.88    3.33   0
  16 -12 -16    3.25    2.73   0
  16  -9 -13    1.64    2.10   0
  16  -8 -12   38.52    2.10   0
  16  -2 -10  216.94    2.28   0
  16   0 -10  371.66    2.56   0
  17 -12 -17   33.93    3.26   0
  17 -10 -15   21.49    1.93   0
  17  -8 -13   20.86    2.21   0
  17  -2 -11   20.69    1.75   0
  17   0 -11   -1.05    1.61   0
  17   6 -13  267.94    2.08   0
  18 -12 -18    0.22    3.17   0
  18 -11 -17    1.55    3.02   0
  18 -10 -16   48.72    2.97   0
  18  -9 -15   23.88    2.66   0
  18   0 -12  456.50    3.07   0
  18   6 -14   15.73    1.71   0
  19 -11 -18    9.76    3.16   0
  19 -10 -17   24.23    3.15   0
  19  -9 -16    0.47    2.62   0
  19   7 -16   11.08    1.57   0
  19   9 -18   12.99    1.58   0
  19  10 -19    2.64    1.76   0
  20  -5 -15   94.38    2.74   0
  20  -2 -14   23.24    2.10   0
  20   0 -14   92.88    2.23   0
  20   3 -15    0.06    1.73   0
  20   8 -18   35.21    2.14   0
  21  -5 -16   30.65    2.62   0
  21   3 -16    2.40    1.97   0
  22  -6 -18   65.58    3.29   0
  22  -3 -17   15.40    2.52   0
  22   1 -17  143.28    2.75   0
  22   4 -18    5.89    2.19   0
  23  -8 -21   -0.44    3.94   0
  23  -7 -20    2.50    3.59   0
  23  -3 -18    5.47    2.69   0
  23   1 -18   11.94    2.47   0
  23   5 -20   12.32    2.55   0
  24  -4 -20    5.21    3.38   0
  24   2 -20    2.09    2.84   0
  25  -2 -21    2.00    3.42   0
  25   0 -21    0.45    3.26   0
  25   3 -22    4.69    3.19   0
 -24  -1  -5   17.55    2.72   0
 -23  -4  -5    0.04    2.76   0
 -23  -1  -4    0.84    3.06   0
 -23   2  -5   13.09    3.36   0
 -22  -1  -3    0.31    2.70   0
 -21  -4  -3    1.23    2.53   0
 -21  -1  -2    4.86    1.76   0
 -21   2  -3   14.60    2.63   0
 -21   6  -5    4.50    2.62   0
 -20  -4  -2    2.34    1.98   0
 -19  -2  -1    1.93    1.93   0
 -18  10  -8   -0.72    3.64   0
 -17 -12  -7   -0.12    1.91   0
 -17  -1   0    7.12    1.71   0
 -17  10  -7   16.16    3.30   0
 -16  -8  -2    0.09    1.44   0
 -16  -4   0   -0.34    1.29   0
 -16   9  -5    1.59    2.64   0
 -15  -5   0   31.25    1.49   0
 -15   3   0   -1.26    1.70   0
 -15   9  -4    7.68    1.85   0
 -15  12  -9    2.36    3.46   0
 -14  -6   0  176.88    1.55   0
 -14  -1   1   63.77    1.53   0
 -14   1   1   62.39    1.31   0
 -13 -13  -6   24.61    1.06   0
 -13  -8  -1    1.33    0.93   0
 -13   6  -1  161.19    2.38   0
 -13  11  -6    5.68    2.68   0
 -12   9  -3    2.89    1.45   0
 -12  13  -9    2.45    3.14   0
 -11  -7   0   27.46    0.81   0
 -11   5   0   51.53    1.61   0
 -11  12  -7   31.29    2.55   0
 -10 -10  -2   68.68    0.72   0
 -10   3   1   32.80    0.98   0
 -10   8  -2   11.49    1.64   0
 -10  11  -5   93.97    2.43   0
 -10  14 -10    3.24    2.99   0
  -9  13  -8   17.68    2.48   0
  -8   7  -1  566.31    2.72   0
  -8  11  -5   57.70    1.98   0
  -7 -16  -9   15.59    0.70   0
  -7   5   0    3.82    1.04   0
  -6   8  -2   47.59    1.32   0
  -6  11  -5  346.08    2.76   0
  -6  12  -6  249.54    2.49   0
  -4 -14  -6   83.57    1.00   0
  -4 -10  -2  610.82    1.14   0
  -4   9  -3  221.80    1.72   0
  -4  10  -4  180.87    1.73   0
  -4  11  -5  447.80    2.56   0
  -3   6  -1 1797.52    3.19   0
  -3  13  -8  181.24    2.34   0
  -2  16 -14  156.20    3.17   0
  -1 -15  -8    9.43    1.23   0
  -1  12  -7  193.10    1.86   0
  -1  15 -12   31.88    2.14   0
   1 -17 -12  121.36    2.30   0
   1 -12  -5  409.88    1.97   0
   2 -15  -9   56.37    1.73   0
   2  12  -8  227.73    1.60   0
   3 -16 -11   38.84    1.82   0
   4  16 -16  170.36    2.34   0
   5 -14  -9  125.98    2.15   0
   5 -11  -6  191.96    1.77   0
   5  -6  -3 1255.59    2.90   0
   5  -1  -2  278.08    1.22   0
   6 -15 -11   42.20    1.98   0
   7 -16 -13   57.73    2.66   0
   7  -8  -5  128.05    1.51   0
   8 -16 -14  110.29    2.81   0
   8  -7  -5  853.85    2.99   0
   8  -4  -4  181.80    1.50   0
   8   2  -4   -0.23    0.58   0
   8   5  -5  140.29    0.81   0
  10 -13 -11    3.18    1.93   0
  10 -12 -10  427.86    3.11   0
  10 -11  -9  434.18    2.97   0
  10  -3  -5  233.73    1.75   0
  10  -1  -5  136.09    1.21   0
  11 -14 -13    2.70    2.33   0
  11 -13 -12  136.77    2.55   0
  11 -10  -9  132.76    2.09   0
  12 -14 -14    5.33    2.55   0
  12  -9  -9   85.95    1.98   0
  12  -5  -7 1054.86    3.67   0
  12   3  -7   38.42    1.00   0
  13 -14 -15    6.45    2.75   0
  13  -8  -9   48.92    1.85   0
  14 -14 -16    5.90    3.02   0
  14  -2  -8  275.27    2.19   0
  14   0  -8  231.73    1.96   0
  14   6 -10   17.25    0.99   0
  15 -14 -17    8.40    3.29   0
  15  -8 -11   11.90    1.43   0
  15  -4  -9   40.56    1.71   0
  16  -4 -10  264.07    2.57   0
  17  -7 -12    9.50    2.00   0
  17  -4 -11   33.11    1.92   0
  17   2 -11   19.48    1.51   0
  18  -8 -14   16.49    1.79   0
  18  -7 -13    6.60    2.15   0
  18  -4 -12   88.11    2.30   0
  18  11 -19    9.73    1.63   0
  19 -12 -19   21.11    3.88   0
  19  -8 -15   20.65    2.72   0
  19   2 -13   12.36    1.73   0
  20 -11 -19    7.80    3.66   0
  20 -10 -18   56.87    3.34   0
  20  -9 -17   45.81    3.21   0
  20  -4 -14   92.74    2.54   0
  20   2 -14   25.43    1.85   0
  20   6 -16   28.24    2.06   0
  20   9 -19   14.96    1.79   0
  21 -10 -19   16.53    3.69   0
  21  -9 -18    4.04    3.14   0
  21  -2 -15   25.28    2.34   0
  21   0 -15    2.08    2.17   0
  21   8 -19    5.09    2.27   0
  22  -2 -16   -0.60    2.33   0
  22   0 -16  219.47    3.02   0
  23  -6 -19   29.23    3.25   0
  23   4 -19   14.68    2.44   0
  24  -7 -21   20.76    4.05   0
  24  -3 -19    3.21    3.10   0
  24  -1 -19   15.28    2.95   0
  24   1 -19   13.37    2.83   0
  24   5 -21   14.27    2.76   0
  24   6 -22    8.77    2.83   0
  25  -4 -21   -1.10    3.71   0
  25   2 -21    2.29    3.06   0
  26  -2 -22    8.25    3.84   0
  26   0 -22   65.88    3.60   0
 -24  -2  -6    2.89    3.63   0
 -24   0  -6    0.52    3.53   0
 -23  -5  -6   -3.20    3.10   0
 -23  -2  -5    9.71    3.20   0
 -23   0  -5   -1.84    3.42   0
 -22  -5  -5    9.22    2.97   0
 -22  -4  -4   30.08    2.58   0
 -22   0  -4    4.05    2.74   0
 -22   2  -4   34.84    2.45   0
 -22   3  -5   26.23    3.46   0
 -21  -2  -3   11.60    2.33   0
 -21   0  -3    3.27    2.55   0
 -20  -5  -3   23.06    2.04   0
 -20  -2  -2   -1.98    2.16   0
 -20   0  -2  104.66    2.72   0
 -20   3  -3    5.95    2.73   0
 -19  -5  -2   11.30    1.85   0
 -19   3  -2   11.24    1.81   0
 -19   4  -3   55.80    2.69   0
 -19   9  -8    0.43    3.97   0
 -18  -6  -2    4.09    1.61   0
 -18  -3  -1   26.55    1.80   0
 -18   1  -1  173.63    2.69   0
 -18   4  -2   13.74    2.31   0
 -17  -7  -2    6.63    1.42   0
 -17   5  -2   59.72    2.46   0
 -17   6  -3  118.68    2.96   0
 -17   9  -6   12.85    3.23   0
 -16 -11  -5   47.05    1.61   0
 -16 -10  -4    6.47    1.41   0
 -16   0   0  331.06    2.67   0
 -16   7  -3    4.49    1.79   0
 -16   8  -4    1.65    2.50   0
 -15  11  -8    1.55    3.12   0
 -14  11  -7   37.30    3.11   0
 -13  -2   1   22.45    1.19   0
 -13   7  -2   24.01    2.00   0
 -13   8  -3   20.08    2.16   0
 -13   9  -4    5.11    2.27   0
 -13  13 -10    3.14    3.55   0
 -12  -3   1   34.92    1.07   0
 -12   1   1  160.13    1.76   0
 -11  -4   1  323.88    1.62   0
 -11   2   1    0.47    0.83   0
 -11   6  -1 1027.08    3.95   0
 -11  11  -6   43.43    2.42   0
 -11  14 -11   18.25    3.29   0
  -9  -7   0   64.26    0.72   0
  -9   2   1    2.39    1.01   0
  -9   5   0  171.35    1.56   0
  -8   8  -2   41.29    1.46   0
  -8  10  -4   34.82    1.76   0
  -8  14 -10   -2.17    2.62   0
  -7  -7   0    1.78    0.34   0
  -7  15 -12   10.48    2.88   0
  -6  10  -4   63.54    1.61   0
  -6  14 -10    0.83    2.53   0
  -5  13  -8   98.39    2.17   0
  -5  15 -12    8.81    2.77   0
  -4   4   0   73.94    0.89   0
  -3 -16  -9   43.96    1.31   0
  -3  15 -12    7.11    2.36   0
  -2 -17 -11    1.73    1.51   0
  -2 -13  -5   11.90    0.90   0
  -2 -12  -4  135.80    1.08   0
  -2  14 -10   14.40    1.68   0
  -1  -9  -2  257.45    1.09   0
  -1   8  -3  428.16    1.66   0
   1 -14  -7   61.73    1.42   0
   1 -13  -6   87.80    1.24   0
   1 -11  -4  586.45    2.13   0
   1  16 -15   11.31    2.26   0
   2  -9  -3   36.81    0.82   0
   2   8  -4   15.88    0.55   0
   2  15 -13   38.03    1.79   0
   4 -17 -13   -0.99    2.14   0
   4 -13  -7   72.02    1.69   0
   4  14 -12   12.84    1.21   0
   5 -15 -10   13.80    1.90   0
   5 -10  -5   52.62    1.22   0
   6 -16 -12   56.77    2.55   0
   6  -5  -3  707.46    2.29   0
   6  12 -10  592.42    1.58   0
   7  13 -12   66.60    0.90   0
   9 -14 -11   23.07    2.30   0
   9 -13 -10   24.85    1.89   0
   9 -12  -9   92.69    2.01   0
   9 -11  -8  100.24    1.88   0
   9  -6  -5 1003.87    3.25   0
  10 -14 -12    9.39    2.18   0
  10 -10  -8    4.87    1.49   0
  10   1  -5  136.17    1.11   0
  11 -15 -14   31.45    2.77   0
  11  -9  -8   34.14    1.29   0
  11   7  -8  200.71    1.18   0
  12 -15 -15    4.47    2.90   0
  12  -8  -8   65.49    1.81   0
  13 -15 -16   11.78    3.19   0
  13  -2  -7    2.33    0.88   0
  13   0  -7   -0.93    1.13   0
  13   6  -9  166.35    1.31   0
  14  -4  -8  270.13    2.33   0
  14   2  -8  274.55    1.94   0
  15  -7 -10    1.59    1.74   0
  15   2  -9   42.91    1.07   0
  16  -7 -11   31.51    1.54   0
  16   5 -11  196.22    1.81   0
  17   5 -12   84.38    1.61   0
  17  12 -19   61.65    1.67   0
  18   5 -13  224.24    2.15   0
  19  -7 -14    3.00    2.28   0
  19   5 -14   37.33    1.70   0
  19  11 -20   20.22    1.91   0
  20   5 -15   95.78    2.26   0
  20  10 -20   25.78    2.09   0
  21  -8 -17    0.00    2.83   0
  21  -7 -16    0.58    2.83   0
  21  -4 -15    1.25    2.37   0
  21   2 -15   25.69    2.11   0
  21   6 -17   69.13    2.12   0
  21   7 -18   -2.07    1.96   0
  21   9 -20    2.96    2.27   0
  22  -9 -19   19.02    3.72   0
  22  -8 -18   21.60    3.45   0
  22   2 -16   -3.39    2.04   0
  22   7 -19   69.40    2.68   0
  23  -5 -18    6.39    2.21   0
  23  -2 -17    3.48    2.66   0
  23   0 -17   -1.30    2.51   0
  23   3 -18    2.39    2.40   0
  24  -6 -20    1.23    2.71   0
  24   4 -20    3.97    2.69   0
  25  -3 -20    8.86    3.45   0
  25   1 -20   17.88    3.09   0
 -23  -3  -6   -1.20    3.08   0
 -22  -6  -6   -1.08    2.81   0
 -22   4  -6    2.48    2.70   0
 -22   5  -7   15.09    3.83   0
 -21  -6  -5    5.18    2.71   0
 -21  -5  -4   -0.08    2.21   0
 -21   4  -5   12.06    3.04   0
 -21   5  -6   -2.08    3.54   0
 -21   6  -7   26.32    3.99   0
 -20  -6  -4   15.41    2.39   0
 -20   1  -3    3.35    2.36   0
 -20   4  -4   48.29    2.94   0
 -20   5  -5   56.47    3.36   0
 -20   6  -6   26.32    3.55   0
 -20   8  -8    6.09    3.11   0
 -19  -6  -3    7.44    1.86   0
 -19   1  -2    2.50    2.22   0
 -19   8  -7    3.55    3.45   0
 -18 -11  -7   17.51    2.14   0
 -18  -1  -1  169.79    2.48   0
 -18   6  -4    5.40    2.76   0
 -18   7  -5   -2.48    2.96   0
 -18   8  -6   13.91    3.09   0
 -17 -11  -6   19.27    1.88   0
 -17  -8  -3    8.28    1.65   0
 -17   2  -1   23.44    1.96   0
 -16  -2   0   -0.95    1.00   0
 -16   3  -1   42.24    2.04   0
 -16  11  -9   13.36    3.53   0
 -15   1   0  172.36    2.18   0
 -15   4  -1    0.51    1.79   0
 -14  -7  -1  301.22    1.95   0
 -14   2   0   27.52    1.61   0
 -14   6  -2   21.19    2.04   0
 -14  10  -6    1.51    2.63   0
 -13 -12  -5   16.87    1.14   0
 -13  -9  -2   -1.14    0.95   0
 -13  12  -9   28.73    3.32   0
 -12  -6   0  272.90    1.65   0
 -12  -1   1  157.50    1.62   0
 -12  12  -8   84.74    3.05   0
 -11 -14  -7    5.01    0.84   0
 -11   0   1    4.48    1.07   0
 -11   7  -2    2.73    1.69   0
 -11  13 -10    2.68    2.91   0
 -10   1   1   37.20    1.20   0
 -10   4   0   -0.10    1.23   0
  -9  -4   1  392.35    1.48   0
  -9   6  -1  461.31    2.60   0
  -9  12  -7   63.40    2.36   0
  -9  14 -11    3.85    2.99   0
  -7  -4   1 1039.39    1.86   0
  -7  12  -7  162.77    2.53   0
  -6   1   1   25.69    0.81   0
  -5   6  -1 1095.81    2.96   0
  -4  -1   1  493.82    1.13   0
  -4  14 -10   12.96    1.99   0
  -3   7  -2  423.26    1.83   0
  -3  12  -7  140.20    1.86   0
  -2   5  -1   79.92    0.87   0
  -1 -16  -9   23.99    1.49   0
  -1   9  -4   78.00    1.11   0
  -1  10  -5  207.20    1.61   0
  -1  11  -6  358.50    2.00   0
  -1  16 -15   16.62    2.76   0
   0 -17 -11   11.34    1.88   0
   0   6  -2  790.15    1.67   0
   0  13  -9   55.61    1.58   0
   1  14 -11    2.28    1.55   0
   2 -16 -10   90.75    2.00   0
   2  11  -7  511.21    1.90   0
   3 -17 -12  124.62    2.63   0
   3  -2  -1 1170.80    1.92   0
   3  13 -10  101.07    1.32   0
   4 -14  -8    2.03    1.59   0
   4 -12  -6  441.35    2.32   0
   4 -11  -5  281.21    1.85   0
   5  -9  -4  122.13    1.47   0
   5  -3  -2  109.29    0.86   0
   6  -8  -4   63.55    1.21   0
   6   3  -3   64.72    0.60   0
   7 -17 -14   97.76    3.11   0
   7  -7  -4   60.38    1.23   0
   8 -14 -10   31.11    2.15   0
   8 -13  -9    1.80    1.68   0
   8 -12  -8  509.05    3.01   0
   8 -11  -7  167.43    1.97   0
   9 -10  -7  397.59    2.62   0
   9  -3  -4  115.59    1.34   0
   9  -1  -4  522.96    2.07   0
   9   4  -5  371.96    1.43   0
  10 -15 -13    7.50    2.43   0
  10  -5  -5  207.00    1.80   0
  10   8  -8  291.83    1.09   0
  11 -16 -15   21.18    3.27   0
  11  -8  -7   59.77    1.67   0
  11   3  -6   49.49    0.96   0
  12  -2  -6   82.25    1.43   0
  12   0  -6  979.57    3.07   0
  12   6  -8   10.36    0.86   0
  13  -7  -8  136.40    2.09   0
  13  -4  -7  217.77    2.05   0
  13   2  -7    2.11    1.03   0
  14   5  -9  784.52    2.66   0
  15  -6  -9  279.56    2.63   0
  16  -6 -10    1.99    1.90   0
  16  -1  -9   21.15    1.57   0
  17  -6 -11  168.96    2.57   0
  17  -3 -10    0.48    1.71   0
  17  -1 -10   25.10    1.71   0
  18  -6 -12    4.88    2.03   0
  18  -3 -11    7.94    1.88   0
  18   1 -11    1.52    1.56   0
  18   4 -12   84.66    1.95   0
  18  12 -20    0.66    1.65   0
  19  -6 -13  187.53    2.91   0
  19  -3 -12   -0.72    1.98   0
  19  -1 -12   25.34    2.00   0
  19   1 -12   26.53    1.76   0
  21  -1 -14   71.56    2.47   0
  21   5 -16   28.79    2.01   0
  22   6 -18   68.91    2.35   0
  22   8 -20   -0.14    2.16   0
  22   9 -21    6.02    2.53   0
  23  -8 -19    1.72    3.68   0
  23  -7 -18   -0.05    3.20   0
  23  -4 -17   18.04    2.95   0
  23   2 -17    3.24    2.43   0
  24  -4 -18    2.72    2.99   0
  24  -2 -18    0.98    2.91   0
  24   0 -18  128.16    3.27   0
  24   3 -19   -1.23    2.69   0
  25  -5 -20   12.33    3.69   0
  25   4 -21   -1.97    3.00   0
  26  -3 -21   -0.14    3.84   0
  26  -1 -21   30.51    3.52   0
  26   1 -21   27.44    3.49   0
 -23  -1  -6   -1.65    3.18   0
 -23   2  -7    2.67    3.64   0
 -22  -3  -5   27.48    2.91   0
 -22  -1  -5   10.39    2.99   0
 -22   2  -6   24.10    3.55   0
 -21  -8  -7    0.05    2.67   0
 -21  -7  -6    1.30    2.46   0
 -21  -3  -4    4.38    2.53   0
 -21   1  -4    0.79    2.02   0
 -20  -9  -7    5.95    2.61   0
 -20  -8  -6   21.10    2.67   0
 -20  -7  -5   16.87    2.25   0
 -20  -3  -3    6.51    2.18   0
 -20  -1  -3   -0.39    2.31   0
 -19 -10  -7    5.94    2.42   0
 -19  -9  -6    6.86    2.34   0
 -19  -8  -5    8.89    2.27   0
 -19  -7  -4   -2.06    1.85   0
 -19  -1  -2    2.34    2.02   0
 -18 -10  -6    4.16    2.11   0
 -18  -9  -5   -0.69    1.99   0
 -18  -8  -4    8.85    1.97   0
 -18  -4  -2   14.65    1.71   0
 -18   2  -2    0.76    2.03   0
 -18   9  -9    1.99    3.67   0
 -17 -10  -5   30.02    1.58   0
 -17  -9  -4    1.14    1.45   0
 -17   0  -1   -1.10    1.86   0
 -17   3  -2   17.66    2.20   0
 -17  10  -9   17.29    3.62   0
 -16  -5  -1   13.54    1.39   0
 -16  10  -8    2.19    3.12   0
 -15  -1   0  174.43    2.04   0
 -15   6  -3   73.24    2.37   0
 -14 -13  -7    1.07    1.31   0
 -14  -4   0    4.21    1.12   0
 -14   7  -3   13.40    1.57   0
 -14   8  -4   59.15    1.92   0
 -14  12 -10   11.38    2.71   0
 -13 -11  -4    2.46    1.06   0
 -13 -10  -3   42.82    1.18   0
 -13  -5   0    4.57    0.98   0
 -12   5  -1   13.14    1.60   0
 -12  11  -7   53.77    2.66   0
 -12  13 -11    0.07    3.50   0
 -11  -8  -1  170.59    1.21   0
 -11  -2   1   -0.66    0.91   0
 -11   8  -3   13.01    1.79   0
 -10  14 -12   -0.21    3.18   0
  -9   7  -2   13.21    1.49   0
  -9  10  -5  310.87    2.85   0
  -8   1   1  310.82    1.63   0
  -8   4   0  294.90    1.91   0
  -8  13  -9   10.67    2.27   0
  -7   6  -1  925.39    3.00   0
  -7  11  -6   47.85    1.87   0
  -7  14 -11   13.03    2.64   0
  -6 -15  -7  120.08    0.81   0
  -6   4   0  586.97    2.15   0
  -6  15 -13    0.90    2.86   0
  -5  12  -7  191.82    2.29   0
  -4 -15  -7   85.13    1.05   0
  -4  15 -13   -0.80    2.72   0
  -3   3   0   -0.09    0.58   0
  -3  11  -6  404.23    2.54   0
  -2 -14  -6   66.54    1.05   0
  -2  13  -9   -2.04    1.73   0
  -2  15 -13    1.81    2.46   0
   0  15 -13    1.77    1.75   0
   1 -10  -3  376.04    1.65   0
   1  -6  -1 3595.49    3.56   0
   2  -5  -1  663.84    1.64   0
   2   9  -5   13.79    0.60   0
   2  10  -6   33.40    0.87   0
   3  -7  -2   82.93    1.05   0
   3   0  -1    3.44    0.41   0
   3  15 -14   29.55    1.88   0
   4 -15  -9   40.64    1.88   0
   5 -16 -11   57.76    2.07   0
   5   1  -2  277.13    1.02   0
   6 -17 -13    6.40    2.56   0
   7 -13  -8   21.97    1.79   0
   7 -12  -7  111.95    1.99   0
   7  -4  -3  733.46    2.30   0
   7  15 -16    5.17    1.31   0
   8 -15 -11   97.42    2.28   0
   8 -10  -6  445.32    2.58   0
   8  -6  -4  555.62    2.42   0
   9  -9  -6   12.33    1.35   0
   9   1  -4  522.15    1.89   0
  10 -16 -14  146.86    3.21   0
  10  -8  -6   56.51    1.56   0
  10  14 -16    6.58    0.82   0
  11  -2  -5  158.46    1.60   0
  12  -7  -7   45.66    1.58   0
  12  -4  -6  146.02    1.78   0
  13 -13 -12   94.94    2.61   0
  13   5  -8   50.77    1.17   0
  14 -13 -13   28.94    2.67   0
  14 -11 -11  254.94    3.07   0
  15 -14 -15    1.36    2.86   0
  15 -13 -14   41.92    2.95   0
  15 -12 -13   62.03    2.67   0
  15 -11 -12   56.14    2.45   0
  15 -10 -11  193.36    2.87   0
  15  -3  -8    8.18    1.55   0
  15  -1  -8   58.65    1.62   0
  16 -14 -16   -2.12    3.08   0
  16 -13 -15   -2.16    3.03   0
  16 -10 -12    1.34    2.30   0
  16  -3  -9   17.64    1.26   0
  16   1  -9   21.52    1.47   0
  16   4 -10  273.39    2.08   0
  17 -14 -17    2.14    3.45   0
  17 -13 -16   77.34    3.58   0
  17 -11 -14   63.65    2.32   0
  17   1 -10   24.32    1.59   0
  17   4 -11   32.18    1.47   0
  18 -13 -17   42.76    3.73   0
  18 -12 -16    6.35    3.04   0
  18 -11 -15   53.78    2.39   0
  18 -10 -14   -1.56    2.54   0
  18  -9 -13    2.38    2.51   0
  18  -5 -11  200.05    2.67   0
  19 -12 -17   32.54    3.64   0
  19 -11 -16   38.34    3.34   0
  19 -10 -15   65.61    3.15   0
  19  -9 -14    0.54    2.53   0
  19  -5 -12   37.13    2.39   0
  19   4 -13    0.63    1.52   0
  20 -12 -18   -0.52    3.85   0
  20 -11 -17    5.25    3.47   0
  20 -10 -16   38.34    3.34   0
  20  -5 -13  166.43    2.87   0
  20   1 -13    2.44    1.80   0
  20   4 -14   92.99    2.05   0
  21 -11 -18    2.11    3.51   0
  21  -3 -14   20.25    1.78   0
  21   1 -14   73.71    2.33   0
  21   4 -15    0.94    1.92   0
  22  -6 -16   33.90    2.91   0
  22  -1 -15    7.66    2.25   0
  22   1 -15    4.28    2.25   0
  22   5 -17   -0.88    2.05   0
  23  -6 -17   74.42    3.47   0
  23  -3 -16    1.03    2.56   0
  23  -1 -16   25.21    2.66   0
  23   5 -18    4.43    2.56   0
  23   6 -19   30.79    2.47   0
  23   7 -20    2.54    2.42   0
  23   8 -21    1.14    2.40   0
  24  -7 -19   37.32    3.85   0
  24   2 -18    5.36    2.67   0
  25  -4 -19    4.47    3.49   0
  25  -2 -19    0.32    2.37   0
  25   0 -19    0.17    2.89   0
  25   3 -20    8.36    2.82   0
  26  -2 -20    8.85    3.38   0
 -23  -2  -7    1.66    3.55   0
 -23   0  -7    2.77    3.50   0
 -22  -4  -6    6.65    2.95   0
 -22  -2  -6   21.22    2.97   0
 -22   0  -6    5.26    3.25   0
 -22   3  -7    0.80    3.54   0
 -22   4  -8    8.29    3.91   0
 -21  -4  -5   14.59    2.64   0
 -21   4  -7    1.97    3.67   0
 -21   6  -9    9.58    4.48   0
 -20   3  -5   22.36    3.04   0
 -20   7  -9   -1.37    4.26   0
 -19  -4  -3   53.70    2.15   0
 -19   0  -3    0.86    2.17   0
 -19   3  -4   11.67    2.64   0
 -19   8  -9    4.73    4.03   0
 -18  -2  -2   -0.32    1.85   0
 -18   0  -2  449.17    3.46   0
 -18   3  -3    4.38    2.36   0
 -18   8  -8    2.30    3.60   0
 -17  -5  -2   60.28    1.77   0
 -17   4  -3    5.07    2.29   0
 -17   8  -7   24.50    3.29   0
 -17   9  -8   -1.39    3.26   0
 -16  -3  -1   41.88    1.55   0
 -16   7  -5   15.19    2.64   0
 -16   8  -6   -0.75    2.80   0
 -16   9  -7   -0.05    2.20   0
 -15 -13  -8   14.40    1.76   0
 -15   7  -4    8.07    1.69   0
 -15  11 -10   10.52    3.71   0
 -14  -8  -2    0.44    1.18   0
 -14   0   0  264.03    2.28   0
 -14   3  -1   75.34    1.95   0
 -14  11  -9   22.17    3.32   0
 -13   1   0  576.76    2.92   0
 -13   4  -1   -0.76    1.56   0
 -12   7  -3   39.45    2.02   0
 -12   9  -5   12.13    2.21   0
 -12  10  -6   24.27    1.84   0
 -11   3   0   82.67    1.30   0
 -10  -1   1   36.26    0.82   0
 -10   5  -1   62.38    1.60   0
 -10  11  -7  139.95    2.80   0
  -9  -2   1    2.85    0.74   0
  -9   0   1    2.93    0.66   0
  -9  13 -10    8.07    2.78   0
  -8  -3   1   39.26    0.70   0
  -8  12  -8  182.18    2.83   0
  -8  14 -12   -0.17    2.98   0
  -7   7  -2  208.80    1.89   0
  -7  10  -5  314.22    2.61   0
  -6  -3   1  152.79    0.77   0
  -5  -2   1  575.65    1.28   0
  -5  14 -11   17.03    2.28   0
  -4  13  -9    4.50    1.78   0
  -3   8  -3  494.87    2.11   0
  -3  10  -5  294.28    1.99   0
  -3  14 -11   52.62    2.12   0
  -1  14 -11   32.52    1.72   0
   0  -7  -1  487.23    1.32   0
   0  12  -8  200.68    1.86   0
   2 -17 -11    1.74    1.96   0
   2  -8  -2   23.06    0.70   0
   3 -13  -6   90.82    1.57   0
   3 -12  -5  265.83    1.91   0
   4 -10  -4  364.13    1.93   0
   4  -6  -2  240.02    1.35   0
   5  14 -13   14.58    1.24   0
   7 -14  -9  125.39    2.14   0
   8 -16 -12   56.87    2.70   0
   9 -16 -13   33.42    2.64   0
   9  -5  -4  174.54    1.63   0
  11  -7  -6   80.32    1.66   0
  11  -4  -5  198.67    1.83   0
  11   0  -5    2.26    1.03   0
  12 -14 -12    3.12    2.24   0
  12 -13 -11    0.22    2.20   0
  12 -11  -9  436.17    3.25   0
  13 -14 -13   -2.15    2.61   0
  13  -6  -7  335.13    2.57   0
  14 -15 -15    3.39    2.91   0
  14 -14 -14    3.74    2.69   0
  14 -10 -10   11.02    1.54   0
  14  -9  -9    1.87    1.78   0
  14  -1  -7   36.57    1.45   0
  15  -9 -10    1.63    1.99   0
  15   1  -8   55.61    1.50   0
  15   4  -9   39.03    1.24   0
  16  -9 -11    4.14    1.59   0
  16  -5  -9  369.56    2.96   0
  17  -8 -11  130.25    2.69   0
  17  -5 -10   30.25    1.53   0
  18  -8 -12    9.10    2.35   0
  19  -8 -13    6.57    2.54   0
  19   3 -12    1.37    1.52   0
  20  -9 -15    3.36    2.11   0
  20  -8 -14    6.45    2.75   0
  20   3 -13    1.11    1.67   0
  21 -10 -17    6.63    2.49   0
  21  -9 -16    4.07    2.93   0
  21  -8 -15    5.43    2.80   0
  21  -5 -14    5.24    1.90   0
  22 -10 -18  107.08    4.18   0
  22  -9 -17   21.75    3.55   0
  22  -5 -15   20.58    2.85   0
  22   4 -16   14.73    2.15   0
  23  -5 -16   21.49    3.08   0
  23   1 -16   24.58    2.51   0
  23   4 -17   14.59    2.36   0
  24  -6 -18   30.20    3.37   0
  24  -3 -17    7.55    2.96   0
  24  -1 -17   87.04    2.97   0
  24   5 -19    2.34    2.57   0
  24   6 -20   -0.72    2.61   0
  24   7 -21   19.38    2.73   0
  25  -6 -19   23.95    3.65   0
  25  -1 -18   18.85    2.99   0
  25   2 -19   -1.99    2.96   0
  26  -4 -20   22.87    3.94   0
  26   0 -20   34.48    3.28   0
  26   3 -21    2.80    3.31   0
 -22  -5  -7   16.02    2.98   0
 -22   1  -7   -2.27    3.47   0
 -22   2  -8    3.95    3.63   0
 -21  -5  -6    1.39    2.69   0
 -21  -2  -5   -3.43    2.74   0
 -21   0  -5    0.88    2.06   0
 -20  -2  -4   47.45    2.60   0
 -20   0  -4   28.73    2.49   0
 -20   4  -6   50.56    3.22   0
 -20   5  -7   21.89    3.36   0
 -20   6  -8    3.79    2.84   0
 -19  -2  -3   22.25    2.16   0
 -19   4  -5    6.75    2.73   0
 -19   6  -7   25.26    3.42   0
 -19   7  -8    2.65    2.68   0
 -18   4  -4   82.29    2.25   0
 -18   5  -5   98.41    3.09   0
 -18   6  -6   12.78    3.05   0
 -18   7  -7    4.40    3.06   0
 -17   1  -2    4.83    1.96   0
 -17   7  -6    5.82    2.75   0
 -16  -6  -2   14.27    1.40   0
 -16  -1  -1   17.13    1.64   0
 -16   2  -2   20.00    1.92   0
 -16  10 -10    2.67    3.77   0
 -15  -7  -2    3.80    1.19   0
 -15  -4  -1    1.92    1.47   0
 -15  10  -9    9.95    3.33   0
 -14 -12  -6   32.68    1.44   0
 -14  -9  -3   21.22    1.23   0
 -13  -1   0  577.66    2.73   0
 -13   5  -2  130.34    2.28   0
 -13   9  -6    3.47    2.42   0
 -13  12 -11    3.66    3.55   0
 -12  12 -10   60.52    3.17   0
 -11  11  -8    8.67    2.57   0
 -11  13 -12    0.30    3.47   0
 -10  10  -6  140.21    2.64   0
 -10  13 -11    2.15    2.85   0
  -9   3   0    7.46    1.14   0
  -9  14 -13    3.05    3.45   0
  -8  -1   1  300.26    1.37   0
  -8   5  -1   22.48    1.27   0
  -7  -2   1   19.96    0.61   0
  -7   8  -3    0.17    0.93   0
  -7  13 -10   76.97    2.64   0
  -6  12  -8  190.43    2.53   0
  -6  14 -12    0.38    2.96   0
  -5   3   0  419.55    1.69   0
  -5   8  -3  407.75    2.23   0
  -5   9  -4   91.55    1.55   0
  -5  10  -5  115.40    1.74   0
  -5  15 -14   19.66    2.95   0
  -3 -17 -10   88.96    1.55   0
  -3  15 -14   35.67    2.97   0
  -2 -15  -7   44.30    1.09   0
  -2   2   0  439.94    1.14   0
  -2  12  -8  278.88    2.37   0
  -1  -5   0  996.76    1.31   0
   0 -14  -6  125.94    1.42   0
   0 -13  -5   24.84    1.01   0
   1 -16  -9    4.16    1.50   0
   1  13 -10  110.34    1.76   0
   1  15 -14   39.67    2.24   0
   2  14 -12    2.81    1.52   0
   3 -15  -8   27.71    1.67   0
   3 -14  -7   57.17    1.43   0
   3 -11  -4  504.71    2.26   0
   3  -4  -1  462.71    1.45   0
   3  12  -9   56.09    1.11   0
   4 -16 -10   85.75    2.00   0
   4  13 -11    9.68    1.15   0
   4  15 -15    0.64    1.83   0
   5 -17 -12   81.02    2.36   0
   5  -8  -3  398.86    1.94   0
   5  -5  -2  506.68    1.79   0
   6 -14  -8    0.66    1.73   0
   6 -13  -7   58.16    1.61   0
   6 -12  -6  361.39    2.50   0
   6  -7  -3  156.23    1.44   0
   6  -2  -2  324.02    1.46   0
   7 -15 -10   24.97    1.95   0
   7   2  -3   30.26    0.62   0
   8  -9  -5   70.92    1.48   0
   8  -1  -3  552.77    1.98   0
   8  15 -17    0.88    1.43   0
   9  -8  -5   31.53    1.36   0
  10  -7  -5  690.07    3.00   0
  10   7  -7  402.38    1.32   0
  11 -14 -11    7.74    2.24   0
  11 -13 -10   13.69    2.06   0
  11 -12  -9   36.68    2.04   0
  11 -11  -8   73.43    2.05   0
  11   6  -7  310.11    1.42   0
  12 -15 -13    7.13    2.68   0
  12 -10  -8    5.76    1.78   0
  12   5  -7 1064.21    2.71   0
  13 -15 -14   13.77    2.80   0
  13  -9  -8    2.18    1.76   0
  13  -3  -6   -1.51    1.30   0
  13  -1  -6  346.23    2.21   0
  14  -5  -7  462.56    2.92   0
  14   1  -7   38.42    1.35   0
  14   4  -8  265.27    1.78   0
  15  -8  -9   78.38    2.22   0
  15  -5  -8   24.32    1.35   0
  16  -8 -10   20.79    1.61   0
  16  13 -19    2.96    1.09   0
  17   3 -10    1.73    1.33   0
  18  -7 -11   -1.18    2.23   0
  18  -4 -10  110.22    2.29   0
  18  -2 -10  139.77    2.29   0
  18   0 -10  478.30    3.11   0
  18   3 -11    9.23    1.46   0
  19  -2 -11    6.83    1.41   0
  19   0 -11   -4.72    1.80   0
  20  -4 -12   88.90    2.62   0
  20  -2 -12   50.96    1.72   0
  21  -4 -13    1.73    2.46   0
  21  -2 -13    1.38    2.13   0
  21   0 -13   -1.37    2.04   0
  22  -8 -16    2.67    3.01   0
  22  -4 -14   64.45    2.73   0
  22  -2 -14   20.14    2.45   0
  22   0 -14    5.32    2.29   0
  22   3 -15   24.82    2.15   0
  23  -9 -18   10.44    3.60   0
  23  -8 -17   10.56    3.54   0
  23  -2 -15    5.88    2.63   0
  23   3 -16   -1.21    2.54   0
  24  -5 -17   16.71    3.14   0
  24   4 -18    1.64    2.46   0
  25  -5 -18    3.89    3.38   0
  25  -3 -18    1.01    2.37   0
  25   1 -18   19.31    2.97   0
  25   5 -20   10.43    2.83   0
  26  -3 -19    0.92    3.60   0
  26  -1 -19    1.88    3.40   0
  26   2 -20    8.58    3.02   0
 -22  -4  -8    4.45    3.71   0
 -22  -3  -7    2.65    3.05   0
 -22  -1  -7    1.13    3.18   0
 -22   3  -9    3.69    3.97   0
 -21  -7  -8    1.44    2.93   0
 -21  -3  -6   23.73    2.89   0
 -21   1  -6    0.25    2.22   0
 -21   2  -7    5.07    3.37   0
 -21   3  -8    0.73    3.47   0
 -21   4  -9   -2.76    3.80   0
 -20  -6  -6   26.84    2.72   0
 -20  -5  -5   54.85    2.38   0
 -20   1  -5    1.66    2.67   0
 -20   6 -10    0.70    4.00   0
 -19  -5  -4   15.64    1.95   0
 -19   1  -4   27.63    2.54   0
 -18  -3  -3    2.95    1.80   0
 -18  -1  -3    0.98    1.95   0
 -18   1  -3    2.35    1.62   0
 -18   8 -10    5.78    3.73   0
 -17  -6  -3  119.07    2.01   0
 -17  -3  -2   19.67    1.73   0
 -17  -1  -2    2.05    1.84   0
 -17   9 -10    6.31    3.86   0
 -16  -7  -3    5.83    1.62   0
 -16   9  -9    5.00    3.40   0
 -15 -12  -7   11.71    1.73   0
 -15   0  -1    1.44    1.54   0
 -15   3  -2   44.19    1.97   0
 -15   9  -8   -3.21    2.96   0
 -15  11 -12    3.42    4.12   0
 -14 -11  -5   83.60    1.46   0
 -14 -10  -4    0.50    1.17   0
 -14  -5  -1   37.20    1.27   0
 -14   1  -1   42.80    1.70   0
 -14   4  -2  196.50    2.19   0
 -14   5  -3  281.25    2.95   0
 -14   8  -6   22.13    2.46   0
 -14  11 -11    5.89    3.68   0
 -13  -6  -1  157.44    1.63   0
 -13   6  -3  102.38    1.90   0
 -13   7  -4    8.33    2.10   0
 -13   8  -5    5.12    2.15   0
 -12   0   0 1036.45    3.45   0
 -12   3  -1  136.26    1.92   0
 -11  -9  -2    8.44    0.83   0
 -11   1   0  412.44    2.34   0
 -11   4  -1   36.57    1.18   0
 -10   8  -4   86.29    2.10   0
 -10   9  -5    1.55    1.91   0
  -8  11  -7  154.41    2.48   0
  -7   3   0   10.45    0.72   0
  -5 -17 -10   84.48    1.15   0
  -4  12  -8  291.98    2.54   0
  -4  14 -12    5.52    2.22   0
  -2 -10  -2  303.01    1.12   0
  -2   6  -2 2168.08    3.42   0
  -1  -8  -1  467.23    1.29   0
  -1   4  -1 2103.13    2.52   0
  -1  13 -10   80.66    1.98   0
  -1  15 -14   38.62    2.30   0
   0 -15  -7   79.69    1.52   0
   0 -11  -3  289.82    1.49   0
   0  -4   0  869.56    1.32   0
   0   7  -3  206.24    1.07   0
   0  11  -7  596.50    2.49   0
   0  14 -12    1.41    1.83   0
   1  -9  -2  105.75    1.00   0
   1   5  -2  185.03    0.74   0
   4 -17 -11    9.37    2.20   0
   4  -9  -3    5.31    0.86   0
   6 -15  -9   52.82    1.91   0
   6 -11  -5  201.52    1.85   0
   6  -4  -2  407.26    1.76   0
   6   0  -2 4168.94    4.20   0
   6  11  -9  468.67    1.34   0
   7 -16 -11   50.62    2.25   0
   7  -6  -3 1789.64    3.87   0
   8 -17 -13    7.81    2.63   0
  10 -15 -11   84.65    2.81   0
  10 -13  -9   27.12    1.96   0
  10 -12  -8  349.00    2.87   0
  10  -4  -4    3.61    1.14   0
  10   0  -4 1067.88    2.90   0
  11 -15 -12   20.76    2.56   0
  11  -6  -5  520.29    2.72   0
  11   2  -5  155.35    1.35   0
  12 -16 -14   88.68    3.29   0
  12  -9  -7    6.30    1.68   0
  13   1  -6  342.70    2.08   0
  14  -8  -8   30.70    1.84   0
  16  -7  -9    4.40    1.95   0
  16  -4  -8  148.54    2.20   0
  16  -2  -8  417.60    2.82   0
  16   0  -8  159.43    2.01   0
  16   3  -9   16.29    1.25   0
  16   9 -13    0.95    1.19   0
  17  -7 -10   35.26    1.71   0
  17   0  -9   -0.33    1.50   0
  17   8 -13   24.93    1.38   0
  17   9 -14    1.09    1.27   0
  18 -12 -14   43.09    3.06   0
  18   8 -14   16.30    1.30   0
  18   9 -15   23.22    1.49   0
  19 -12 -15   12.90    3.14   0
  19   7 -14    2.53    1.69   0
  19   8 -15   18.19    1.45   0
  19   9 -16    2.34    1.69   0
  20   8 -16   11.55    1.84   0
  20   9 -17   40.85    1.92   0
  21   2 -13   -1.02    1.84   0
  22  -7 -15   16.99    2.22   0
  23  -4 -15   39.37    2.82   0
  24  -8 -18   24.06    2.92   0
  24  -7 -17   37.89    3.76   0
  24  -2 -16   -1.71    2.69   0
  24   0 -16  137.13    3.21   0
  24   3 -17    7.01    2.52   0
  25  -2 -17    2.02    3.08   0
  25   4 -19    1.94    2.85   0
  26  -5 -19    3.57    3.99   0
  26   1 -19    4.09    3.30   0
  27  -1 -20   20.03    3.83   0
 -22  -2  -8    4.07    3.48   0
 -22   0  -8   17.63    2.78   0
 -22   1  -9   -1.84    4.04   0
 -21  -4  -7    0.60    2.92   0
 -21   0  -7   -1.27    3.18   0
 -20  -8  -8    6.09    2.72   0
 -20  -7  -7   16.43    2.56   0
 -20  -3  -5   24.76    2.37   0
 -20  -1  -5   -1.35    2.38   0
 -20   2  -6   26.60    2.29   0
 -20   4  -8   14.55    3.67   0
 -20   5  -9   -0.31    3.92   0
 -19  -7  -6    0.12    2.38   0
 -19  -6  -5   10.96    2.10   0
 -19  -3  -4   15.05    2.09   0
 -19   2  -5    5.76    2.53   0
 -19   3  -6    2.42    2.91   0
 -19   5  -8   14.05    3.27   0
 -19   6  -9   19.80    3.75   0
 -19   7 -10   -1.94    2.99   0
 -18  -6  -4    6.21    1.84   0
 -18   2  -4  132.08    2.79   0
 -18   3  -5   62.12    2.69   0
 -18   7  -9   13.11    3.67   0
 -17  -7  -4    9.62    1.92   0
 -17   3  -4    7.31    2.31   0
 -17   8  -9    1.71    3.27   0
 -16 -12  -8   24.23    1.91   0
 -16  -4  -2   13.54    1.49   0
 -16   0  -2  321.49    2.86   0
 -16   3  -3   43.31    1.70   0
 -16   4  -4  116.32    2.59   0
 -16   7  -7    2.30    2.71   0
 -16   8  -8    0.53    3.08   0
 -16  10 -12   22.77    4.23   0
 -15 -11  -6   27.88    1.60   0
 -15  -9  -4    9.03    1.45   0
 -15   4  -3    8.91    1.97   0
 -15   5  -4   69.27    2.49   0
 -15   6  -5   64.28    2.49   0
 -15   8  -7    2.72    2.77   0
 -15  10 -11   14.58    3.50   0
 -14   7  -5    0.96    2.14   0
 -12 -14  -8   11.99    1.17   0
 -12  10  -8   39.89    2.74   0
 -12  12 -12   28.51    3.63   0
 -11 -13  -6    8.16    0.96   0
 -11   5  -2  324.81    2.55   0
 -11   9  -6   20.58    2.20   0
 -11  12 -11   15.97    3.13   0
 -10  13 -13   25.85    3.58   0
  -9  -8  -1    0.05    0.57   0
  -9   4  -1  461.31    2.46   0
  -9  13 -12   22.92    3.11   0
  -8   2   0   41.67    1.13   0
  -8   6  -2  121.57    1.67   0
  -8   7  -3  470.14    2.71   0
  -8   9  -5   10.02    1.70   0
  -8  14 -14   19.87    3.47   0
  -7  12  -9   22.58    2.23   0
  -6  11  -7  390.88    2.93   0
  -4 -16  -8    6.40    0.95   0
  -4  11  -7  650.35    3.21   0
  -4  15 -15   -2.29    2.88   0
  -3  13 -10   51.26    1.94   0
  -2 -16  -8   58.49    1.41   0
  -2  14 -12    8.11    1.94   0
  -1   1   0  278.12    0.62   0
   0  10  -6  123.84    1.38   0
   1 -17 -10  202.37    2.29   0
   2  15 -15    0.61    2.01   0
   3 -16  -9    2.16    1.72   0
   3 -10  -3  886.18    2.71   0
   4  -3  -1  890.54    2.03   0
   5 -13  -6  136.22    1.91   0
   6 -16 -10   58.09    2.41   0
   7 -17 -12   88.65    3.00   0
   7  -9  -4   49.99    1.32   0
   8  -8  -4    4.41    1.19   0
   8  -5  -3  168.95    1.57   0
   8   1  -3  542.47    1.80   0
   8   4  -4  181.09    0.99   0
   8  13 -13  129.40    1.05   0
   9 -14  -9   86.34    2.22   0
   9 -12  -7  168.29    2.22   0
   9   9  -8    0.84    0.29   0
  11 -16 -13   16.93    2.81   0
  12  -3  -5  143.39    1.48   0
  12  -1  -5  301.92    1.85   0
  13  -5  -6   88.85    1.45   0
  13   4  -7  216.20    1.56   0
  15 -14 -13   34.01    2.86   0
  15 -13 -12   27.07    2.80   0
  15 -12 -11   29.28    2.52   0
  15  -7  -8   11.65    1.78   0
  15  -2  -7    6.78    1.42   0
  15   0  -7    1.91    1.36   0
  15   3  -8   10.63    1.14   0
  15   9 -12    1.70    1.07   0
  16 -14 -14   -0.37    3.16   0
  16 -13 -13   13.04    2.97   0
  16   7 -11   28.38    1.29   0
  16  10 -14   13.60    1.18   0
  17 -14 -15    4.52    3.48   0
  17 -13 -14   16.69    3.01   0
  17 -12 -13   21.50    2.21   0
  17 -11 -12   29.39    2.79   0
  17 -10 -11   38.42    2.57   0
  17  -6  -9   50.70    2.19   0
  17   7 -12    8.50    1.19   0
  17  10 -15   20.82    1.41   0
  18 -13 -15    2.25    2.49   0
  18 -11 -13   87.82    2.50   0
  18 -10 -12    7.27    2.64   0
  18  -6 -10   42.03    2.31   0
  18   2 -10  141.65    2.05   0
  18   6 -12    4.79    1.57   0
  18  10 -16   50.34    1.57   0
  19 -13 -16   45.10    3.68   0
  19 -11 -14  121.17    2.82   0
  19  -6 -11  111.60    2.20   0
  19   6 -13  179.85    2.09   0
  19  10 -17   21.00    1.68   0
  20 -12 -16    0.28    2.67   0
  20 -11 -15   28.44    2.51   0
  20 -10 -14    1.39    3.10   0
  20  -6 -12   11.51    1.81   0
  20  -3 -11   32.08    2.13   0
  20  -1 -11   16.75    1.95   0
  20   6 -14    1.17    1.65   0
  20  10 -18   54.71    2.12   0
  21 -11 -16   -1.14    3.40   0
  21  -6 -13   46.24    2.09   0
  21  -3 -12   19.39    2.26   0
  21  -1 -12   24.24    2.16   0
  21   6 -15   53.43    2.00   0
  21   7 -16    1.23    1.80   0
  21   8 -17    2.75    1.79   0
  21   9 -18    0.89    2.10   0
  22 -11 -17   -0.29    3.92   0
  22 -10 -16   26.17    3.74   0
  22  -6 -14    3.75    2.75   0
  22  -3 -13   10.67    2.35   0
  22  -1 -13    1.78    2.19   0
  22   2 -14   20.93    2.11   0
  22   6 -16   29.27    2.41   0
  22   7 -17   57.06    2.51   0
  23  -6 -15   31.49    3.15   0
  23   2 -15    1.95    2.36   0
  24   2 -16    0.04    2.39   0
  25  -7 -18    0.01    3.71   0
  25  -4 -17   16.00    3.23   0
  25   0 -17   -2.09    2.80   0
  25   3 -18   -0.22    2.80   0
  26  -4 -18   -0.57    3.62   0
  26  -2 -18    2.35    3.45   0
  26   0 -18   -1.12    3.18   0
  26   3 -19   -1.48    3.35   0
  27   1 -20   17.51    3.36   0
 -22  -3  -9    1.02    3.67   0
 -22  -1  -9    5.25    3.90   0
 -21  -6  -9   10.80    3.60   0
 -21  -5  -8   12.12    3.09   0
 -21  -2  -7    9.85    2.87   0
 -21   1  -8    2.68    3.47   0
 -21   2  -9   -0.29    3.79   0
 -21   3 -10    4.54    4.29   0
 -20  -4  -6   50.04    2.67   0
 -20  -2  -6   26.00    2.79   0
 -20   0  -6   32.79    2.94   0
 -19  -8  -7    1.53    2.25   0
 -19  -4  -5    2.73    2.20   0
 -19   0  -5   -2.00    2.46   0
 -19   4  -7    2.69    2.24   0
 -18 -10  -8    1.15    2.14   0
 -18  -9  -7    5.86    2.25   0
 -18  -8  -6   14.02    1.99   0
 -18  -7  -5   -0.28    1.88   0
 -18  -4  -4   81.66    2.25   0
 -18   0  -4   38.97    2.36   0
 -18   4  -6   91.70    3.01   0
 -18   5  -7   33.68    3.13   0
 -18   6  -8   -0.10    2.39   0
 -17 -11  -8    8.69    1.93   0
 -17 -10  -7   13.76    2.15   0
 -17  -9  -6   15.21    2.06   0
 -17  -8  -5    3.66    1.70   0
 -17  -4  -3    3.17    1.70   0
 -17  -2  -3   -0.73    1.81   0
 -17   0  -3    0.68    2.03   0
 -17   4  -5    7.44    2.36   0
 -17   6  -7   50.90    3.14   0
 -17   9 -12    0.42    4.00   0
 -16 -10  -6    1.02    1.75   0
 -16  -9  -5    2.03    1.70   0
 -16  -8  -4    3.04    1.41   0
 -16  -2  -2   20.00    1.63   0
 -16   6  -6    8.10    2.53   0
 -16   9 -11   -3.31    3.76   0
 -15 -10  -5   40.49    1.59   0
 -15   1  -2   68.27    1.99   0
 -14   2  -2   -0.05    1.66   0
 -14  10 -10    3.68    3.03   0
 -13   3  -2   35.56    1.72   0
 -13  10  -9   87.47    2.56   0
 -12  -8  -2   73.24    1.16   0
 -12   4  -2  117.85    2.00   0
 -11 -10  -3   81.62    1.06   0
 -11  -1   0  412.62    2.17   0
 -11   6  -3  193.15    2.06   0
 -11   7  -4   20.85    1.90   0
 -11   8  -5   55.42    2.12   0
 -11  11 -10   17.23    2.72   0
 -10   0   0 1709.27    3.88   0
 -10   3  -1   17.90    1.27   0
 -10  11  -9   33.83    2.64   0
  -9   1   0  593.50    2.39   0
  -9  10  -7   29.70    2.16   0
  -8   8  -4  115.96    1.62   0
  -8  12 -10   91.90    2.79   0
  -6   2   0  746.87    2.21   0
  -6   7  -3  396.51    2.28   0
  -6   9  -5   63.88    1.59   0
  -6  14 -14    7.19    3.23   0
  -5  12  -9   58.97    2.04   0
  -5  14 -13    6.05    2.55   0
  -4   2   0  808.49    1.94   0
  -4  10  -6    6.82    1.53   0
  -2  -6   0  689.56    1.00   0
  -2   7  -3  234.38    1.49   0
  -2  15 -15   10.20    2.49   0
   0 -16  -8   78.38    1.65   0
   0   9  -5   78.87    0.99   0
   0  15 -15    2.54    2.11   0
   1  12  -9   42.89    1.38   0
   2 -14  -6  101.09    1.59   0
   2 -13  -5   59.50    1.19   0
   3  11  -8  254.29    1.45   0
   3  14 -13   31.37    1.58   0
   4  -1  -1  502.52    1.34   0
   5 -15  -8    8.99    1.81   0
   5 -14  -7   25.33    1.51   0
   5  15 -16   12.35    1.74   0
   6 -10  -4  657.31    2.73   0
   6  14 -14   15.54    1.28   0
   7   5  -4  400.55    1.05   0
   7  12 -11  128.54    1.01   0
   9 -16 -11   28.49    2.80   0
   9 -15 -10   32.19    2.23   0
   9 -11  -6  152.78    2.06   0
   9  -2  -3  347.23    1.87   0
   9  15 -18   37.01    1.42   0
  10 -10  -6  226.83    2.26   0
  10  -6  -4  342.92    2.25   0
  11  -9  -6    0.09    1.11   0
  11   5  -6  250.07    1.40   0
  12  -5  -5  207.01    2.05   0
  12   1  -5  312.78    1.91   0
  13 -14 -11   29.48    2.87   0
  13 -13 -10   36.59    2.32   0
  14 -15 -13    1.56    2.80   0
  14 -14 -12    2.42    2.71   0
  14 -13 -11    5.04    2.39   0
  14 -12 -10  166.02    2.89   0
  14 -11  -9   99.73    2.55   0
  14  -7  -7   30.00    1.40   0
  14  -4  -6   49.41    1.66   0
  14  -2  -6  245.66    2.15   0
  14   3  -7  121.53    1.47   0
  15 -15 -14   12.70    3.29   0
  15 -11 -10  151.51    2.76   0
  15 -10  -9  186.86    2.74   0
  15   7 -10    0.04    1.07   0
  15   8 -11    8.38    1.01   0
  15  10 -13   55.47    1.17   0
  16  -6  -8    3.48    1.86   0
  16   2  -8  427.89    2.55   0
  17   6 -11  159.54    1.75   0
  18  -9 -11    8.97    2.51   0
  18  -3  -9   18.14    1.89   0
  18  -1  -9    0.44    1.77   0
  19  -9 -12    9.61    1.90   0
  19  -1 -10   46.00    1.99   0
  20  -9 -13    2.85    2.13   0
  20   5 -13  167.46    2.24   0
  21  -9 -14    6.50    2.28   0
  21  -5 -12   21.47    2.55   0
  21   1 -12   26.72    2.02   0
  21   5 -14    2.44    1.84   0
  21  10 -19   12.35    2.23   0
  22  -9 -15    3.54    3.18   0
  22   1 -13    2.20    2.06   0
  22   9 -19   18.71    2.34   0
  23 -10 -17   10.14    3.00   0
  23  -9 -16    8.41    3.69   0
  23  -3 -14   12.16    2.02   0
  23  -1 -14   23.03    2.45   0
  23   6 -17   68.20    2.45   0
  23   8 -19    3.29    2.54   0
  24  -9 -17   21.05    3.82   0
  24  -1 -15    5.79    2.76   0
  24   7 -19   35.71    2.96   0
  25  -6 -17   16.09    3.51   0
  25  -3 -16   -0.50    3.11   0
  25  -1 -16   11.49    2.84   0
  25   2 -17    1.85    2.81   0
  26  -6 -18   15.11    4.06   0
  27   0 -19    0.62    3.59   0
 -21  -3  -8    0.08    3.18   0
 -21  -1  -8    3.17    3.11   0
 -21   0  -9    0.39    3.42   0
 -20  -6  -8    1.45    3.06   0
 -20  -5  -7   22.29    2.74   0
 -20   2  -8   19.40    3.34   0
 -20   3  -9   -1.75    3.65   0
 -20   4 -10   -1.75    3.98   0
 -20   5 -11    2.20    3.26   0
 -19  -5  -6   -0.37    2.56   0
 -19  -2  -5    2.38    2.23   0
 -19   5 -10   -1.95    3.57   0
 -19   6 -11    5.22    4.21   0
 -18  -2  -4  132.90    2.51   0
 -18   1  -5   35.18    2.55   0
 -18   7 -11    7.81    4.05   0
 -17   1  -4    7.62    2.22   0
 -17   8 -11   -3.00    3.64   0
 -16  -5  -3  153.17    2.08   0
 -16   1  -3    3.70    1.87   0
 -16   8 -10    1.78    3.39   0
 -15  -3  -2   46.92    1.61   0
 -15  -1  -2   66.84    1.87   0
 -15   9 -10    0.71    3.09   0
 -15  10 -13    2.45    4.18   0
 -14   9  -9    1.23    2.75   0
 -13 -14  -9    1.63    1.50   0
 -13  -7  -2   22.08    1.24   0
 -13  -4  -1    1.34    1.09   0
 -13   4  -3  127.86    2.25   0
 -13   8  -7   -1.26    2.31   0
 -13   9  -8    3.13    1.88   0
 -13  11 -12    2.83    3.35   0
 -12   1  -1  153.88    1.87   0
 -12   5  -3  409.67    2.99   0
 -12   6  -4    9.65    1.93   0
 -12   8  -6   68.58    2.43   0
 -12  11 -11   22.35    3.06   0
 -11 -12  -5   26.19    0.99   0
 -11 -11  -4    8.62    0.95   0
 -11   2  -1   52.31    1.50   0
 -11  12 -13   22.44    3.60   0
 -10  10  -8   24.79    2.41   0
 -10  12 -12   49.58    3.24   0
  -9  -5   0  166.97    1.07   0
  -9   9  -6   36.31    2.01   0
  -9  12 -11   21.19    2.82   0
  -8 -13  -5   19.40    0.53   0
  -8 -11  -3   97.49    0.64   0
  -8  13 -13   34.63    3.14   0
  -7  13 -12   40.14    2.66   0
  -7  14 -15    2.03    3.39   0
  -6   8  -4   91.91    1.62   0
  -5   4  -1    9.51    0.85   0
  -4   7  -3  480.01    2.19   0
  -4   9  -5    3.13    1.18   0
  -3   4  -1   31.60    0.73   0
  -3  14 -13   28.87    2.34   0
  -3  15 -16   19.37    2.98   0
  -2   8  -4  196.96    1.55   0
  -2   9  -5   27.22    1.04   0
  -2  13 -11   34.81    2.13   0
  -1  14 -13    3.53    2.23   0
   0 -10  -2  368.31    1.47   0
   0  13 -11   98.46    2.01   0
   1  -3   0   60.14    0.52   0
   1  14 -13    4.47    1.86   0
   2  -7  -1  783.99    2.07   0
   2  13 -11   46.49    1.33   0
   3 -17 -10  158.02    2.40   0
   3  -6  -1 2625.40    3.68   0
   3   7  -4  222.98    0.80   0
   4  -8  -2   15.15    0.87   0
   5 -16  -9    3.03    2.04   0
   5 -11  -4   41.54    1.25   0
   5  13 -12   82.10    1.36   0
   6 -17 -11    3.93    2.18   0
   6  -6  -2  202.00    1.51   0
   7  -1  -2  728.54    2.12   0
   8 -14  -8    7.28    1.80   0
   8 -13  -7   26.04    1.68   0
   8 -12  -6  454.92    2.85   0
   9 -10  -5  384.77    2.54   0
   9  -4  -3  183.42    1.65   0
   9   0  -3   -0.43    0.85   0
   9   8  -7    1.23    0.39   0
  10 -17 -13    4.91    2.90   0
  10  -9  -5   47.22    1.61   0
  10   2  -4   17.80    0.85   0
  10   6  -6   42.85    0.72   0
  11  -8  -5    0.19    1.40   0
  11  -1  -4 1064.11    3.19   0
  11  14 -17   13.37    0.96   0
  12 -14 -10   10.99    2.35   0
  12 -13  -9   24.89    2.22   0
  12   4  -6  147.03    1.29   0
  13 -15 -12    5.67    2.82   0
  13 -12  -9   36.95    2.22   0
  13 -11  -8   82.05    2.30   0
  13  -7  -6   93.09    1.93   0
  13  -2  -5  128.88    1.73   0
  14 -10  -8   21.70    2.08   0
  14   0  -6  832.16    3.19   0
  14   9 -11   11.22    0.92   0
  15  -6  -7  327.20    2.79   0
  16  -9  -9    3.19    2.06   0
  16   6 -10    0.85    1.09   0
  17  -3  -8   35.62    1.45   0
  17  -1  -8   57.89    1.86   0
  17   5 -10   27.37    1.60   0
  17  11 -16   54.39    1.34   0
  18  -8 -10   33.23    2.45   0
  18  -5  -9  100.71    2.43   0
  18   1  -9    3.41    1.57   0
  18  11 -17    0.61    1.36   0
  19  -8 -11   17.00    2.45   0
  19  -5 -10   23.46    1.73   0
  19   1 -10   46.50    1.91   0
  19  11 -18    8.70    1.60   0
  20  -8 -12    1.99    1.96   0
  20   1 -11   16.79    1.42   0
  20   4 -12   91.05    2.01   0
  21   4 -13    2.39    1.86   0
  22  -8 -14   10.87    2.27   0
  23  -8 -15    1.52    3.15   0
  23   1 -14   22.73    2.35   0
  23   4 -15   38.16    2.60   0
  23   5 -16   20.40    2.28   0
  24  -8 -16   -0.81    3.72   0
  24  -5 -15    6.36    2.33   0
  24   1 -15    6.74    2.65   0
  24   5 -17   17.54    2.55   0
  25  -8 -17   -0.22    3.79   0
  25  -5 -16    6.67    3.45   0
  25   1 -16   12.60    2.89   0
  26  -5 -17   -0.68    3.50   0
  26  -1 -17   12.14    3.28   0
  26   2 -18    1.76    2.91   0
  27  -3 -18    2.23    3.55   0
  27  -1 -18   37.42    3.49   0
  27   2 -19    4.08    3.47   0
 -21  -4  -9   -0.04    3.38   0
 -21  -2  -9   -2.02    3.42   0
 -21   1 -10    2.10    3.69   0
 -20  -7  -9   -1.94    2.93   0
 -20  -3  -7   25.54    2.70   0
 -20  -1  -7    4.23    2.11   0
 -20   0  -8   18.69    3.00   0
 -19  -6  -7   23.23    2.34   0
 -19  -3  -6   -2.92    2.37   0
 -19  -1  -6   -1.49    2.52   0
 -19   2  -7    0.27    2.03   0
 -19   4  -9    1.28    3.31   0
 -18  -1  -5   35.14    2.38   0
 -18   4  -8   12.51    2.98   0
 -18   5  -9    4.52    3.34   0
 -18   6 -10    4.71    3.44   0
 -17  -5  -4    9.33    1.75   0
 -17  -1  -4    7.14    2.06   0
 -17   6  -9   28.11    3.36   0
 -16  -3  -3   44.82    1.79   0
 -16   2  -4  171.76    2.72   0
 -16   7  -9    9.07    3.19   0
 -16   9 -13   29.29    4.36   0
 -15  -6  -3   72.76    1.63   0
 -15   3  -4    4.09    2.01   0
 -15   7  -8    4.07    2.74   0
 -15   8  -9    0.84    2.17   0
 -14   0  -2  158.38    2.13   0
 -14   3  -3   22.92    1.44   0
 -14   8  -8   23.25    2.02   0
 -14  10 -12   11.31    3.38   0
 -13  -2  -1    1.85    0.89   0
 -13   6  -5  153.15    2.67   0
 -13   7  -6    5.25    2.22   0
 -13  10 -11   24.41    3.32   0
 -12 -13  -7   -0.29    1.26   0
 -12  -5  -1   11.26    0.99   0
 -11  -6  -1 1013.91    2.74   0
 -10  -7  -1  296.00    1.42   0
 -10  -2   0   93.84    1.23   0
 -10   4  -2   59.26    1.61   0
  -9   8  -5   49.13    1.85   0
  -8   3  -1   66.20    1.32   0
  -8  11  -9  161.09    2.79   0
  -7   1   0 1585.98    3.23   0
  -7   5  -2    1.58    1.17   0
  -7  10  -7   38.47    1.87   0
  -6  -6   0    8.09    0.39   0
  -5  11  -8  145.82    2.22   0
  -5  13 -12   25.81    2.41   0
  -5  14 -15    3.59    3.20   0
  -4  14 -14    7.45    2.61   0
  -3 -14  -5   38.10    0.89   0
  -3 -13  -4   96.80    0.87   0
  -1  15 -16   12.81    2.54   0
   1  11  -8  539.79    2.36   0
   2 -16  -8   73.24    1.77   0
   3  -9  -2    1.25    0.91   0
   3  10  -7  145.56    1.09   0
   3  15 -16   11.97    2.08   0
   4 -14  -6   18.03    1.57   0
   4  -5  -1 1253.87    2.65   0
   6  10  -8  277.90    1.00   0
   6  15 -17    4.87    1.84   0
   7  -8  -3  267.79    1.90   0
   7  -5  -2  520.97    2.20   0
   8 -16 -10   26.99    2.18   0
   8 -11  -5   72.27    1.65   0
   9 -17 -12  129.68    3.08   0
  11 -14  -9   36.36    2.17   0
  11 -13  -8   70.40    2.13   0
  11  -5  -4   35.63    1.38   0
  12 -15 -11   28.39    2.68   0
  12 -12  -8  171.67    2.53   0
  12  -7  -5  137.57    1.98   0
  13 -16 -13   10.61    3.21   0
  13  -4  -5  142.18    1.86   0
  13   3  -6    0.18    0.97   0
  14  -9  -7    6.95    1.81   0
  14  -6  -6   32.46    1.80   0
  14   7  -9   26.02    1.03   0
  15  -9  -8    6.50    1.45   0
  15   2  -7    6.95    1.21   0
  15   6  -9  278.13    1.81   0
  16  -8  -8   11.21    2.10   0
  16  -5  -7   94.57    2.16   0
  16  -1  -7  216.55    2.23   0
  16   5  -9  365.14    2.35   0
  16  11 -15   57.08    1.22   0
  17  -5  -8    4.17    1.39   0
  17   1  -8   54.77    1.72   0
  18 -13 -13   18.14    3.16   0
  19 -13 -14    8.91    3.59   0
  19 -12 -13    3.62    3.00   0
  19  -7 -10   20.91    2.49   0
  19   4 -11   17.36    1.63   0
  20 -13 -15   -2.54    3.87   0
  20 -12 -14   40.56    3.65   0
  20 -11 -13   39.81    3.20   0
  20  -7 -11    3.27    2.43   0
  20  -4 -10  144.87    2.67   0
  20  -2 -10  208.77    2.82   0
  20  11 -19    6.81    1.90   0
  21 -12 -15   14.53    3.82   0
  21 -11 -14   40.41    3.43   0
  21  -7 -12   -0.37    1.90   0
  21  -4 -11   -0.99    2.38   0
  21  -2 -11    7.94    2.22   0
  22  -7 -13    1.24    2.11   0
  22  -2 -12   18.80    2.44   0
  22   0 -12   21.61    2.22   0
  23  -4 -13    0.35    2.76   0
  23  -2 -13   -0.68    2.59   0
  23   0 -13    1.88    2.28   0
  24  -7 -15    8.21    3.47   0
  24  -4 -14   63.35    3.27   0
  24  -2 -14   21.21    2.82   0
  24   4 -16    3.60    2.48   0
  25  -7 -16    1.74    3.74   0
  25  -4 -15    6.49    3.06   0
  25  -2 -15    2.13    2.98   0
  25   4 -17   15.95    3.01   0
  25   5 -18    6.33    2.75   0
  26   1 -17   10.13    3.12   0
  26   5 -19    5.14    3.28   0
  27   1 -18   39.55    3.33   0
 -21  -3 -10    7.06    3.79   0
 -21  -1 -10    2.18    3.53   0
 -21   0 -11    4.40    4.19   0
 -20  -4  -8   17.62    2.94   0
 -20  -2  -8   19.13    3.06   0
 -20   1  -9    3.55    3.39   0
 -20   2 -10    3.86    3.80   0
 -20   3 -11    1.13    4.09   0
 -19  -8  -9    2.42    2.73   0
 -19  -7  -8    5.39    2.52   0
 -19   0  -7    0.53    2.74   0
 -19   5 -12   -4.91    4.29   0
 -18  -6  -6   14.80    2.11   0
 -18  -3  -5   58.74    2.25   0
 -18   6 -12   15.54    3.93   0
 -17  -6  -5   14.93    1.88   0
 -17  -3  -4    9.93    1.81   0
 -17   3  -6   -0.84    1.80   0
 -17   4  -7   -0.68    2.64   0
 -17   5  -8   33.27    2.92   0
 -17   7 -12    2.69    3.76   0
 -16  -6  -4    3.21    1.58   0
 -16   4  -6   50.41    2.65   0
 -16   5  -7   93.01    2.99   0
 -16   6  -8   -0.02    2.72   0
 -16   8 -12   11.25    3.87   0
 -15   0  -3   -2.27    1.73   0
 -15   4  -5    8.67    2.21   0
 -15   6  -7   32.23    2.56   0
 -15   9 -12    0.86    2.74   0
 -14 -13  -9    0.12    1.87   0
 -14  -7  -3   11.35    1.21   0
 -14   5  -5  206.66    2.47   0
 -14   6  -6   12.68    1.69   0
 -14   9 -11    3.30    3.26   0
 -14  10 -14   64.13    4.10   0
 -13 -13  -8   28.33    1.63   0
 -13  -8  -3   21.60    1.26   0
 -12  -9  -3    4.74    0.96   0
 -12  -3  -1  126.64    1.52   0
 -12  -1  -1  161.06    1.76   0
 -12  11 -13    3.63    3.57   0
 -11   3  -2   16.62    1.45   0
 -11   9  -8    8.87    2.32   0
 -11  11 -12    1.70    3.09   0
 -10   5  -3  584.09    3.12   0
 -10   8  -6   29.22    2.07   0
 -10  11 -11   65.27    3.02   0
 -10  12 -14   -1.05    3.24   0
  -9  -3   0    8.37    0.76   0
  -9  -1   0  580.59    2.09   0
  -9  11 -10   34.10    2.48   0
  -8   0   0 2889.79    4.41   0
  -8  10  -8   16.87    2.04   0
  -8  12 -12   43.89    2.86   0
  -8  13 -15   62.09    3.46   0
  -7   6  -3  206.54    1.92   0
  -7   9  -6   16.22    1.66   0
  -7  12 -11   83.41    2.70   0
  -6  13 -13   41.08    2.78   0
  -6  14 -16    6.46    3.39   0
  -5   1   0 3586.58    4.06   0
  -5  10  -7   63.54    1.77   0
  -4  -9  -1  167.45    0.46   0
  -4  12 -10  149.74    2.37   0
  -3 -12  -3  137.95    0.89   0
  -3  11  -8  224.84    2.19   0
  -2 -17  -9   -1.03    1.29   0
  -2  14 -14   11.17    2.24   0
  -1 -14  -5   29.19    1.05   0
  -1 -13  -4  201.30    1.37   0
  -1  11  -8  341.37    2.22   0
   0 -17  -9   27.75    1.68   0
   1  -8  -1  516.41    1.66   0
   3   8  -5  111.04    0.77   0
   3   9  -6   54.14    0.78   0
   4 -15  -7   49.14    1.58   0
   4 -13  -5  161.21    1.71   0
   4 -12  -4   39.32    1.41   0
   4  14 -14    0.88    1.51   0
   5 -17 -10  153.67    2.45   0
   5 -10  -3  366.17    2.06   0
   5  -4  -1  688.14    2.09   0
   5  -2  -1  570.71    1.68   0
   7 -15  -8    3.51    1.80   0
   7 -14  -7   43.07    1.79   0
   7 -13  -6   82.13    1.78   0
   7 -12  -5  352.24    2.59   0
   7  14 -15   19.50    1.30   0
   8 -17 -11    2.23    2.41   0
   9  -9  -4    0.25    1.32   0
  10  -8  -4   24.42    1.45   0
  10  -3  -3  314.02    2.00   0
  11 -16 -11    1.46    2.89   0
  11 -15 -10   14.53    2.41   0
  11 -12  -7  158.16    2.44   0
  11   1  -4 1085.09    3.02   0
  12  -2  -4    8.13    1.25   0
  13  -6  -5  331.58    2.57   0
  14   2  -6  256.29    1.93   0
  14  10 -12   14.28    0.80   0
  15  -8  -7    7.16    1.95   0
  15  -3  -6    4.77    1.09   0
  15  -1  -6  149.94    1.97   0
  16 -13 -11   10.86    2.83   0
  17 -14 -13    2.66    3.33   0
  17 -11 -10   58.33    2.72   0
  17  -7  -8    2.61    2.13   0
  17   4  -9  134.94    1.82   0
  18 -14 -14    3.93    3.35   0
  18 -12 -12   24.52    2.33   0
  18 -11 -11  146.03    3.34   0
  18  -7  -9   -0.54    1.55   0
  18  -4  -8    5.31    1.88   0
  18  -2  -8   64.57    2.05   0
  19 -11 -12   23.92    2.95   0
  19 -10 -11    5.51    2.82   0
  19   0  -9   -0.45    1.76   0
  19   3 -10   26.08    1.93   0
  20 -10 -12   -1.78    3.03   0
  20  -6 -10    5.54    2.32   0
  20   0 -10   12.54    2.00   0
  20   3 -11   33.37    1.92   0
  21 -10 -13   80.45    3.58   0
  21  -6 -11   51.94    2.81   0
  21   3 -12   21.90    1.98   0
  22 -11 -15   16.92    2.88   0
  22 -10 -14   -2.24    3.55   0
  22  -6 -12   -3.06    2.76   0
  22   3 -13   12.28    2.08   0
  23 -10 -15    3.55    3.88   0
  23  -6 -13   58.53    3.27   0
  24  -6 -14    7.03    3.35   0
  24   0 -14   70.57    2.80   0
  24   3 -15   12.79    2.54   0
  25  -6 -15   17.06    3.41   0
  25   0 -15    1.44    2.90   0
  25   3 -16   -1.30    2.54   0
  26  -2 -16    9.62    3.16   0
  26   0 -16   23.44    3.23   0
  26   4 -18    2.88    2.99   0
  27  -4 -17    0.34    3.86   0
  27  -2 -17    0.27    3.66   0
 -20  -6 -10    1.01    3.27   0
 -20  -3  -9   -1.73    3.18   0
 -20  -1  -9    3.56    3.31   0
 -20   0 -10   57.99    3.57   0
 -20   2 -12   -1.74    4.01   0
 -19  -4  -7   -1.02    2.33   0
 -19  -2  -7   -0.85    2.56   0
 -19   1  -8   -0.39    2.81   0
 -19   2  -9   -2.11    3.27   0
 -19   3 -10    3.48    3.57   0
 -19   4 -11    4.19    2.94   0
 -18  -9  -9    1.13    2.44   0
 -18  -8  -8    3.25    2.32   0
 -18  -7  -7    4.97    2.15   0
 -18  -4  -6   93.08    2.53   0
 -18  -2  -6   58.62    2.53   0
 -18   0  -6   21.73    1.88   0
 -18   1  -7   -0.85    2.61   0
 -18   5 -11    0.36    3.80   0
 -17  -7  -6    7.00    1.89   0
 -17  -4  -5    4.66    2.18   0
 -17   0  -5    2.35    2.19   0
 -17   6 -11    2.22    3.68   0
 -16  -7  -5   14.79    1.94   0
 -16  -4  -4  116.31    2.08   0
 -16   0  -4    3.86    1.87   0
 -16   7 -11    8.90    3.54   0
 -15  -7  -4    7.45    1.39   0
 -15  -4  -3    8.56    1.46   0
 -15  -2  -3    4.28    1.62   0
 -15   8 -11   -0.30    3.16   0
 -14   1  -3    2.22    1.71   0
 -14   8 -10   10.71    2.98   0
 -13   8  -9    5.53    2.51   0
 -12 -12  -6  149.71    1.53   0
 -12 -11  -5   85.82    1.40   0
 -12 -10  -4    6.19    1.04   0
 -12   8  -8   30.67    2.52   0
 -12  11 -15   10.06    3.84   0
 -11   4  -3  287.95    2.46   0
 -11   8  -7    4.04    2.14   0
 -10 -15  -9   24.93    1.19   0
 -10   1  -1   18.54    1.27   0
 -10   6  -4    0.05    1.13   0
 -10   7  -5   97.13    1.77   0
  -9  -9  -2   19.46    0.67   0
  -9   2  -1  144.80    1.39   0
  -9  10  -9   94.55    2.64   0
  -8  -4   0  301.37    1.36   0
  -8   4  -2  129.46    1.65   0
  -8   9  -7   47.24    1.94   0
  -7   7  -4    4.09    1.35   0
  -7   8  -5   35.96    1.23   0
  -6   3  -1 1813.24    3.61   0
  -5   5  -2  210.10    1.57   0
  -5   9  -6   64.18    1.56   0
  -3 -15  -6   15.90    0.89   0
  -3   1   0  461.29    1.20   0
  -3   5  -2  115.96    1.09   0
  -3  14 -15    4.61    2.58   0
  -2  12 -10  147.25    2.08   0
  -1 -15  -6   35.87    1.18   0
  -1 -12  -3  198.70    1.24   0
  -1   5  -2    5.62    0.54   0
  -1  13 -12   77.92    2.25   0
   0   3  -1  460.87    0.94   0
   0  12 -10  239.41    2.26   0
   0  14 -14    6.50    1.93   0
   0  15 -17    1.60    2.55   0
   1 -14  -5   20.35    1.20   0
   1 -13  -4  196.73    1.54   0
   1  10  -7  172.17    1.47   0
   2 -17  -9   48.80    1.89   0
   2 -10  -2  376.75    1.77   0
   2  12 -10  213.20    1.87   0
   2  14 -14    1.95    1.59   0
   3  13 -12  107.24    1.74   0
   4 -16  -8  100.50    1.86   0
   4  15 -17    7.10    2.11   0
   6   2  -2  317.53    1.13   0
   7 -16  -9    5.83    2.02   0
   7  15 -18   33.36    2.03   0
   8 -10  -4 1007.26    3.62   0
   8  -2  -2  362.30    1.70   0
   9   7  -6   40.74    0.56   0
   9  13 -14   46.09    1.03   0
  10 -15  -9   47.23    2.37   0
  10 -14  -8   13.30    2.04   0
  10 -13  -7    9.14    1.87   0
  10  -5  -3  104.20    1.58   0
  10  -1  -3  259.07    1.60   0
  11 -17 -12  141.98    3.68   0
  11 -11  -6   45.98    1.90   0
  11  -7  -4   10.83    1.45   0
  11   4  -5  194.80    1.38   0
  13   8  -9   46.89    0.94   0
  13   9 -10   10.20    0.79   0
  14  -8  -6   21.35    1.87   0
  14  -3  -5  108.71    1.82   0
  14   6  -8    2.09    1.06   0
  15 -15 -12    3.68    3.10   0
  15 -14 -11   39.61    2.98   0
  15 -12  -9   72.74    2.68   0
  15   5  -8   26.20    1.15   0
  16 -15 -13   -1.76    3.19   0
  16  -7  -7   75.43    2.27   0
  16   4  -8  146.76    1.87   0
  17  -4  -7   94.56    2.18   0
  18 -10 -10    0.91    2.49   0
  18   0  -8  261.49    2.61   0
  18   3  -9   20.59    1.57   0
  19  -9 -10   10.04    2.59   0
  19  -6  -9   45.34    2.45   0
  20  -9 -11    2.54    2.84   0
  21   2 -11    7.95    1.88   0
  22  -9 -13    8.38    3.15   0
  23  -9 -14    7.73    3.30   0
  23  -3 -12   -1.57    2.64   0
  23   2 -13   -1.54    2.26   0
  24  -3 -13   35.55    2.99   0
  24   2 -14   21.51    2.57   0
  25  -3 -14    0.20    2.93   0
  26  -6 -16    8.04    3.71   0
  26   3 -17    4.19    2.96   0
  27   0 -17    0.06    3.45   0
  27   3 -18    1.80    3.05   0
 -20  -4 -10    1.76    3.32   0
 -20  -2 -10    2.72    3.46   0
 -20   1 -11   10.59    2.96   0
 -19  -6  -9   18.07    2.88   0
 -19  -5  -8   15.04    2.52   0
 -19  -3  -8    2.12    2.78   0
 -19  -1  -8   -0.43    2.84   0
 -19   0  -9    1.32    2.96   0
 -19   3 -12    9.19    3.86   0
 -18  -5  -7   35.75    2.29   0
 -18   2  -8   25.92    2.83   0
 -18   3  -9   -2.35    2.91   0
 -18   4 -10    0.66    2.41   0
 -18   5 -13    2.53    4.04   0
 -17 -10  -9   18.26    2.25   0
 -17  -9  -8    0.45    2.06   0
 -17  -8  -7   25.73    2.06   0
 -17  -2  -5    5.47    1.93   0
 -17   1  -6   15.29    2.28   0
 -17   2  -7    0.44    2.55   0
 -17   3  -8   -0.75    2.58   0
 -17   5 -10   16.95    3.35   0
 -16 -11  -9   21.03    2.34   0
 -16  -8  -6   -1.27    1.94   0
 -16  -2  -4  171.03    2.37   0
 -16   1  -5  125.67    2.60   0
 -16   6 -10    1.53    3.21   0
 -16   8 -14    9.04    3.28   0
 -15 -12  -9    4.32    1.98   0
 -15  -8  -5   30.02    1.78   0
 -15   1  -4   54.95    2.04   0
 -15   7 -10   -0.93    2.93   0
 -15   8 -13    3.78    3.56   0
 -14 -12  -8   61.44    1.82   0
 -14  -8  -4   59.68    1.43   0
 -14   2  -4  175.45    2.47   0
 -14   7  -9    8.21    2.72   0
 -13 -12  -7   67.70    1.54   0
 -13  -9  -4    5.54    1.24   0
 -13  -1  -2  283.37    2.24   0
 -13   2  -3   52.90    1.41   0
 -13   7  -8    3.19    2.47   0
 -12   3  -3   88.11    1.54   0
 -12   4  -4  269.61    2.65   0
 -11  -4  -1   38.17    1.05   0
 -11  -2  -1   52.37    1.25   0
 -11   5  -4   74.05    1.62   0
 -11   7  -6    0.17    1.42   0
 -11  10 -11   20.98    2.73   0
 -11  11 -14    1.22    3.55   0
 -10  11 -13   11.97    2.95   0
  -9   9  -8    3.26    1.95   0
  -9  11 -12   17.56    2.71   0
  -8  -2   0   39.59    0.82   0
  -8   5  -3  489.79    2.62   0
  -8   8  -6   87.46    2.00   0
  -8  11 -11   63.07    2.68   0
  -7  -5   0    3.99    0.50   0
  -7  -1   0 1596.99    2.97   0
  -7  11 -10   96.28    2.51   0
  -7  13 -16    9.20    3.79   0
  -6   0   0 8695.58    6.52   0
  -6  12 -12   18.35    2.31   0
  -5   6  -3  864.98    2.91   0
  -5   7  -4  180.01    1.75   0
  -5   8  -5  129.15    1.72   0
  -5  13 -14   44.80    2.76   0
  -4 -17  -9   -0.04    0.90   0
  -4  11  -9  180.23    2.31   0
  -4  14 -16    8.13    2.90   0
  -1  10  -7  289.49    1.93   0
  -1  14 -15    9.08    2.63   0
   0  -6   0   31.34    0.54   0
   1 -15  -6   31.04    1.32   0
   1  -5   0  998.86    1.82   0
   1   6  -3 1441.94    2.17   0
   1  13 -12  114.55    1.86   0
   4 -17  -9    9.10    2.11   0
   4 -11  -3  195.82    1.63   0
   4   1  -1  493.11    1.17   0
   4  11  -9  366.21    1.74   0
   6 -15  -7   19.05    1.70   0
   6 -14  -6    1.69    1.51   0
   6 -13  -5  251.33    2.34   0
   6  -8  -2  214.67    1.68   0
   6  -3  -1  155.28    1.25   0
   7 -17 -10  124.51    2.65   0
   7 -11  -4    5.56    1.29   0
   7  -7  -2  177.52    1.63   0
   7   1  -2  719.19    1.92   0
   9 -15  -8    2.14    2.27   0
   9 -14  -7   17.06    2.13   0
  10 -17 -11    2.00    2.97   0
  10 -16 -10   24.96    2.56   0
  10   5  -5  207.48    1.19   0
  12  -9  -5    4.52    1.70   0
  12   0  -4 1161.49    3.41   0
  12   3  -5  145.05    1.37   0
  12  14 -18   22.69    1.10   0
  13   2  -5  133.85    1.52   0
  13   7  -8  137.38    1.21   0
  14 -16 -12   34.09    3.14   0
  14 -15 -11    8.85    2.92   0
  14 -13  -9    2.23    2.30   0
  14  -1  -5  116.60    1.47   0
  15  -7  -6    6.39    1.84   0
  15   1  -6  155.37    1.87   0
  16  -4  -6   61.66    1.99   0
  17  -6  -7  252.50    2.92   0
  17   0  -7    2.22    1.62   0
  18  12 -18   -0.58    1.30   0
  19   2  -9   85.74    2.19   0
  19  12 -19   19.52    1.50   0
  20  -8 -10   12.23    2.71   0
  20  -3  -9   12.49    2.17   0
  20  -1  -9   11.80    1.96   0
  21  -8 -11    3.00    2.88   0
  21  -3 -10   -1.45    1.67   0
  21   7 -14    1.33    1.96   0
  22  -8 -12    4.06    2.95   0
  22  -5 -11   50.55    2.86   0
  22  -1 -11   42.90    2.39   0
  22   7 -15   15.16    2.25   0
  23  -8 -13    3.24    3.18   0
  23  -5 -12    6.08    2.76   0
  23  -1 -12    8.55    1.85   0
  24  -8 -14   19.65    3.40   0
  24  -5 -13   34.02    3.11   0
  24  -1 -13   12.60    2.61   0
  25  -8 -15   14.59    4.01   0
  25  -5 -14    7.94    3.47   0
  25  -1 -14    7.71    2.76   0
  25   2 -15    2.15    2.57   0
  26  -5 -15    5.95    3.71   0
  26  -3 -15    6.09    3.21   0
  26  -1 -15    6.23    3.26   0
  27  -5 -16    9.70    3.82   0
  27  -3 -16   30.04    3.81   0
  27  -1 -16    7.64    3.29   0
  27   2 -17   -0.01    3.05   0
 -20  -5 -11    0.92    3.32   0
 -20  -3 -11    1.59    3.58   0
 -20  -1 -11    8.36    3.54   0
 -20   0 -12   45.30    4.29   0
 -19  -7 -10    0.69    2.76   0
 -19  -4  -9    3.01    2.88   0
 -19  -2  -9    0.46    3.01   0
 -19   1 -10   -0.95    3.17   0
 -19   2 -11    0.09    3.47   0
 -18  -6  -8   -0.53    2.35   0
 -18  -3  -7   37.32    2.58   0
 -18   0  -8   21.07    2.77   0
 -18   4 -12   -1.92    3.87   0
 -17  -5  -6   12.95    2.04   0
 -17  -1  -6   14.99    2.27   0
 -17   6 -13    3.49    3.82   0
 -16 -10  -8    1.90    1.86   0
 -16  -9  -7    1.30    1.76   0
 -16  -5  -5   82.11    2.03   0
 -16   3  -7   34.97    2.59   0
 -16   4  -8   20.40    2.70   0
 -16   5  -9    6.26    2.08   0
 -15 -11  -8    1.61    1.65   0
 -15 -10  -7    7.15    1.83   0
 -15  -9  -6    0.82    1.47   0
 -15  -5  -4   66.27    1.77   0
 -15   2  -5   17.71    1.55   0
 -14 -11  -7   34.98    1.75   0
 -14 -10  -6   -1.52    1.56   0
 -14  -9  -5   19.04    1.29   0
 -14  -3  -3   22.47    1.50   0
 -14   3  -5   22.17    2.03   0
 -14   4  -6  199.98    2.90   0
 -14   5  -7  174.95    3.02   0
 -14   6  -8   20.11    2.59   0
 -14   8 -12   -0.49    3.35   0
 -14   9 -15   16.09    4.33   0
 -13 -11  -6    6.35    1.35   0
 -13 -10  -5   69.89    1.46   0
 -13   4  -5   46.84    2.10   0
 -13   5  -6    2.18    2.14   0
 -13   6  -7   25.68    2.34   0
 -13   9 -12    3.68    2.39   0
 -13  10 -15    3.72    3.04   0
 -12   0  -2  528.84    2.76   0
 -12   6  -6    6.94    1.49   0
 -12   9 -11    0.96    2.90   0
 -12  10 -14   88.54    3.98   0
 -11  -7  -2    2.00    0.96   0
 -11   1  -2  287.56    2.21   0
 -10  -8  -2   10.02    0.77   0
 -10  -5  -1   61.42    1.09   0
 -10   2  -2  357.37    2.32   0
 -10   9  -9    2.52    2.30   0
  -9   8  -7    0.77    1.82   0
  -9  12 -15   19.41    3.29   0
  -8   6  -4   32.68    1.53   0
  -8   7  -5  208.75    2.25   0
  -8  12 -14    5.01    3.03   0
  -7   2  -1  364.38    1.85   0
  -7  10  -9  169.49    2.52   0
  -6  13 -15   63.11    3.00   0
  -3   8  -5  442.54    2.32   0
  -3   9  -6   96.31    1.50   0
  -3  12 -11   79.41    2.13   0
  -2   3  -1 1959.68    2.65   0
  -2  11  -9  183.71    2.21   0
  -2  13 -13   90.39    2.33   0
  -2  14 -16   16.69    2.66   0
  -1 -16  -7   24.56    1.22   0
  -1   6  -3 1448.50    2.78   0
  -1   9  -6  115.80    1.46   0
   0  -9  -1  360.08    1.37   0
   1 -16  -7   18.15    1.43   0
   1 -12  -3  172.84    1.40   0
   1   9  -6   41.65    0.97   0
   1  14 -15   42.14    2.39   0
   2 -18 -10   86.28    2.29   0
   2  -4   0  109.59    0.79   0
   2  -2   0  434.08    1.08   0
   3 -14  -5   29.17    1.46   0
   3 -13  -4  204.42    1.83   0
   3  14 -15   39.62    2.01   0
   3  15 -18   71.43    2.75   0
   5  -9  -2    8.72    1.00   0
   5  -6  -1 1316.29    3.08   0
   5   0  -1    1.93    0.45   0
   5  12 -11  150.56    1.47   0
   5  14 -15   49.39    1.69   0
   5  15 -18   55.30    2.40   0
   6 -16  -8   84.06    2.09   0
   6 -12  -4   69.04    1.55   0
   6   9  -7    0.85    0.43   0
   6  13 -13  120.67    1.51   0
   8  -9  -3    3.09    1.26   0
   8   0  -2 1412.37    2.99   0
   8   3  -3    0.19    0.56   0
   8  14 -16   11.42    1.45   0
   8  15 -19   11.67    2.20   0
   9 -16  -9   19.17    2.29   0
   9 -12  -5  215.68    2.54   0
   9  -3  -2  629.61    2.51   0
  10 -11  -5   50.57    1.76   0
  10  -7  -3  793.11    3.28   0
  10   1  -3  262.14    1.63   0
  11  -2  -3   19.92    1.23   0
  13 -16 -11    1.75    2.98   0
  13 -15 -10    3.46    2.73   0
  13 -14  -9   10.01    2.32   0
  13 -13  -8   47.00    2.44   0
  13  -8  -5    5.07    1.27   0
  13  -5  -4   80.79    1.79   0
  13  -1  -4  534.54    2.65   0
  13  10 -11  147.29    0.97   0
  14 -11  -7  107.69    2.55   0
  14  11 -13   15.75    0.71   0
  15 -10  -7   74.08    2.43   0
  15   4  -7   59.09    1.33   0
  16  -6  -6    8.90    1.94   0
  16   0  -6   86.11    1.84   0
  17  -9  -8   -0.25    1.66   0
  17  12 -17   26.84    1.07   0
  18  -3  -7    1.08    1.80   0
  18   2  -8   65.09    1.75   0
  19 -14 -13   -0.05    3.77   0
  19 -13 -12   41.67    3.65   0
  19  -8  -9   46.77    2.03   0
  19  -5  -8    0.10    2.22   0
  19  -1  -8   49.41    2.13   0
  19   7 -12   13.01    1.66   0
  19   8 -13    4.77    1.53   0
  20 -13 -13    0.73    3.79   0
  20 -12 -12   34.17    3.55   0
  20   6 -12   10.45    1.83   0
  20   7 -13    6.83    1.52   0
  20   8 -14    6.94    1.72   0
  21 -12 -13   -1.37    3.72   0
  21 -11 -12   37.50    3.33   0
  21  -7 -10    0.35    2.65   0
  21   1 -10   38.82    2.05   0
  21   6 -13   47.46    1.93   0
  21   8 -15    6.89    1.60   0
  22 -11 -13   28.05    3.85   0
  22  -7 -11    2.90    2.93   0
  22   1 -11   43.94    2.34   0
  22   5 -13  120.48    2.60   0
  22   6 -14    0.97    1.90   0
  22   8 -16   -2.50    1.82   0
  22   9 -17   23.26    2.14   0
  23 -11 -14   -1.53    4.08   0
  23  -7 -12    2.01    3.10   0
  23   1 -12    6.18    2.38   0
  23   6 -15   26.73    2.22   0
  23   7 -16    0.83    2.08   0
  23   8 -17    7.32    2.38   0
  24  -7 -13   23.03    3.55   0
  24   1 -13   12.09    2.55   0
  24   5 -15    2.79    2.61   0
  24   6 -16    7.88    2.36   0
  24   7 -17   40.45    2.46   0
  24   8 -18   22.75    2.70   0
  25  -7 -14    1.93    3.75   0
  25   1 -14   10.12    2.86   0
  25   6 -17   17.97    2.91   0
  25   7 -18   -1.23    2.98   0
  26  -7 -15    4.58    4.12   0
  26   1 -15    8.38    3.01   0
  28  -1 -17   10.10    3.90   0
 -20  -2 -12    0.46    3.71   0
 -19  -6 -11    3.77    3.64   0
 -19  -5 -10   -1.18    3.05   0
 -19  -3 -10   -0.72    2.95   0
 -19   0 -11    2.83    3.55   0
 -19   2 -13   -2.00    4.27   0
 -18  -8 -10    4.20    2.71   0
 -18  -7  -9   11.74    2.63   0
 -18  -4  -8   15.43    2.57   0
 -18  -2  -8   22.84    2.71   0
 -18   1  -9    5.31    2.74   0
 -18   2 -10    9.75    3.08   0
 -18   4 -14    3.88    4.14   0
 -17  -6  -7   53.97    2.30   0
 -17   0  -7    1.84    2.42   0
 -17   5 -12   -0.44    2.74   0
 -16  -3  -5   70.03    2.10   0
 -16   0  -6   20.06    2.12   0
 -16   6 -12    5.51    3.39   0
 -15  -3  -4    0.59    1.61   0
 -15   7 -12    5.04    3.23   0
 -15   8 -15    1.85    4.05   0
 -14   7 -11    9.59    2.92   0
 -13  -6  -3  105.05    1.55   0
 -13   8 -11   -2.25    2.95   0
 -13   9 -14    0.96    3.64   0
 -12  -2  -2   24.92    1.32   0
 -12   8 -10   26.51    2.70   0
 -11   8  -9   51.63    2.52   0
 -11  10 -13   22.75    3.21   0
 -10  -3  -1   18.36    0.97   0
 -10  10 -12   54.12    2.98   0
 -10  11 -15   11.72    3.55   0
  -9 -14  -7   11.23    0.83   0
  -9  -6  -1  447.15    1.66   0
  -9   0  -1    3.59    1.06   0
  -9   4  -3  619.55    2.96   0
  -9   7  -6   29.99    1.85   0
  -9  10 -11   29.54    2.59   0
  -8  -7  -1  557.82    1.54   0
  -8   1  -1  266.57    1.73   0
  -8  10 -10    2.99    2.17   0
  -7  -3   0   10.54    0.59   0
  -6   4  -2  249.35    1.57   0
  -6   9  -7   28.82    1.25   0
  -6  11 -11  124.50    2.84   0
  -6  13 -17   13.50    3.81   0
  -5  11 -10  251.08    2.74   0
  -4   0   0 7167.99    4.84   0
  -4  10  -8   55.49    1.68   0
  -4  12 -12   22.53    2.17   0
  -3 -16  -7    9.97    0.95   0
  -3 -11  -2  319.84    1.01   0
  -3   7  -4  312.89    1.82   0
  -3  13 -14   83.57    2.61   0
  -3  14 -17    0.36    2.91   0
  -1 -11  -2  199.69    1.11   0
  -1   8  -5  203.82    1.54   0
   0  11  -9  314.77    2.27   0
   0  13 -13   84.59    2.30   0
   1   7  -4    6.47    0.61   0
   1   8  -5  459.19    1.69   0
   3 -16  -7   38.17    1.72   0
   3 -12  -3  161.64    1.63   0
   4 -10  -2  284.77    1.77   0
   4  13 -13   45.69    1.70   0
   6 -17  -9    0.63    2.01   0
   6  -5  -1  123.30    1.13   0
   6  -1  -1   26.83    0.83   0
   7  11 -10   90.50    0.89   0
   8 -15  -7   27.81    2.17   0
   9 -17 -10  113.36    2.87   0
   9  -1  -2 1034.81    2.90   0
  10 -10  -4  856.77    3.71   0
  11  -9  -4   40.20    1.76   0
  11  -6  -3  644.65    3.06   0
  12 -16 -10   24.95    2.85   0
  12 -15  -9   44.10    2.68   0
  12 -14  -8   21.03    2.36   0
  12 -13  -7   53.89    2.31   0
  14 -10  -6   15.57    2.07   0
  15  -2  -5   -0.16    1.04   0
  16   3  -7   60.89    1.49   0
  16  12 -16    6.16    0.82   0
  17 -14 -11    1.69    3.23   0
  17 -13 -10   37.10    3.06   0
  17  -8  -7   17.60    2.24   0
  17  -3  -6   -1.10    1.72   0
  18 -14 -12    1.68    3.29   0
  18 -13 -11   -1.60    3.03   0
  18 -12 -10   34.10    3.08   0
  18  -5  -7  116.91    2.54   0
  18  -1  -7    4.36    1.81   0
  18   7 -11   -0.09    1.45   0
  18   8 -12    4.32    1.37   0
  19 -12 -11   21.78    2.44   0
  19  -7  -8   10.16    2.43   0
  19   6 -11  112.65    1.84   0
  19   9 -14    0.15    1.48   0
  20  -7  -9    3.41    2.40   0
  20   9 -15    4.09    1.63   0
  21  -4  -9    1.80    2.31   0
  21  -2  -9   11.79    2.19   0
  22  -4 -10   64.06    2.81   0
  22  -2 -10   65.27    2.70   0
  22   4 -12   77.62    2.52   0
  23 -10 -13   28.14    3.89   0
  23  -6 -11   26.23    2.97   0
  23   4 -13   -2.30    2.18   0
  23   9 -18    6.75    2.35   0
  24 -10 -14    1.59    4.14   0
  24  -6 -12   26.14    3.19   0
  24  -2 -12   28.39    2.76   0
  24   4 -14   61.03    2.59   0
  25  -6 -13   25.22    3.42   0
  25  -4 -13   12.34    3.10   0
  25  -2 -13    1.68    2.80   0
  25   4 -15    9.41    2.90   0
  25   5 -16    6.40    2.64   0
  26  -6 -14    2.34    3.57   0
  26  -4 -14   15.95    3.58   0
  26  -2 -14    0.52    3.23   0
  26   5 -17   -0.32    2.83   0
  26   6 -18   13.74    2.94   0
  27  -4 -15    3.14    3.90   0
  27  -2 -15    3.62    3.54   0
  27   1 -16    6.82    3.16   0
  28  -2 -16   11.58    3.68   0
  28   1 -17    5.72    3.76   0
 -19  -4 -11    9.13    3.36   0
 -19  -2 -11   -2.93    3.49   0
 -19  -1 -12   -1.02    3.53   0
 -18  -5  -9    1.46    2.73   0
 -18   0 -10   45.12    3.17   0
 -18   3 -13    5.18    4.09   0
 -17  -9 -10    5.65    2.90   0
 -17  -8  -9    2.19    2.70   0
 -17  -7  -8   -1.19    2.17   0
 -17  -4  -7    1.21    2.14   0
 -17  -2  -7    0.11    2.31   0
 -17   1  -8    2.47    1.89   0
 -17   3 -10    3.84    2.33   0
 -17   5 -14   10.71    4.24   0
 -16   1  -7    0.36    2.37   0
 -16   2  -8   31.26    2.55   0
 -16   3  -9   -3.36    2.54   0
 -16   4 -10    5.04    2.97   0
 -16   6 -14   16.13    4.23   0
 -15  -6  -5   62.14    1.79   0
 -15   0  -5   -3.17    1.84   0
 -15   5 -10    3.61    2.75   0
 -15   7 -14   -1.17    3.91   0
 -14  -6  -4   16.88    1.41   0
 -14   0  -4   40.49    1.47   0
 -14   6 -10    4.57    2.76   0
 -14   8 -14   12.16    3.58   0
 -13  -4  -3  132.50    1.88   0
 -13  -2  -3   55.25    1.60   0
 -13   1  -4  200.32    2.31   0
 -13   7 -10   -1.91    2.67   0
 -13   9 -16   10.48    3.94   0
 -12  -7  -3   38.06    1.34   0
 -12   1  -3    1.17    1.04   0
 -12   7  -9   25.54    2.47   0
 -12   9 -13    3.71    3.22   0
 -11   2  -3    0.97    1.40   0
 -11   7  -8    6.34    2.20   0
 -11  10 -15   15.06    3.48   0
 -10   3  -3   23.30    1.10   0
 -10   4  -4  146.26    1.99   0
  -9   5  -4   93.22    1.49   0
  -9  11 -14    6.07    2.90   0
  -8  11 -13    9.35    2.74   0
  -8  12 -16    1.14    3.26   0
  -7   3  -2    0.87    1.04   0
  -6   5  -3  657.67    2.67   0
  -6   6  -4    5.52    1.25   0
  -6   7  -5  277.44    2.21   0
  -6  12 -14   -1.75    2.64   0
  -5  12 -13   49.09    2.53   0
  -5  13 -16   16.10    3.03   0
  -4   9  -7   38.34    1.67   0
  -4  13 -15   74.34    2.72   0
  -3  11 -10  185.68    2.47   0
  -2  10  -8   15.64    1.55   0
  -2  14 -18    2.34    3.48   0
  -1  -7   0  104.30    0.68   0
  -1  14 -17    2.21    3.06   0
   1 -17  -8  210.61    2.15   0
   1 -11  -2  290.42    1.57   0
   1  12 -11  263.75    2.33   0
   2  -9  -1  351.32    1.65   0
   2  13 -13   59.85    1.69   0
   2  14 -16   12.92    2.30   0
   3 -17  -8  275.98    2.65   0
   3  -3   0    0.84    0.43   0
   3  12 -11  143.09    1.73   0
   5 -16  -7   52.83    2.07   0
   5 -15  -6   87.93    1.77   0
   5 -14  -5    0.93    1.33   0
   5 -13  -4  211.17    2.11   0
   6 -18 -10  159.25    2.98   0
   6   6  -4    7.97    0.22   0
   6  14 -16   53.44    1.91   0
   7  -4  -1 1005.61    2.87   0
   8 -16  -8   73.43    2.29   0
   8  12 -12  292.95    1.35   0
   9 -11  -4   64.13    1.77   0
   9   6  -5  958.64    1.82   0
  11 -16  -9   -0.75    2.81   0
  11 -15  -8    8.52    2.31   0
  11 -14  -7    0.42    2.12   0
  11   3  -4   26.94    0.93   0
  12 -17 -11    0.97    3.07   0
  12  -3  -3  511.54    2.68   0
  12   2  -4    9.09    1.04   0
  13  -7  -4    1.61    1.67   0
  14  -4  -4    1.92    1.51   0
  14  -2  -4  127.90    1.87   0
  14   4  -6   51.04    1.21   0
  15  -6  -5  394.31    2.78   0
  15   3  -6    4.88    1.38   0
  16 -15 -11    5.43    3.30   0
  16 -13  -9   -2.46    2.80   0
  16  -8  -6    5.04    2.07   0
  17 -11  -8   79.79    2.82   0
  17   2  -7   -1.07    1.38   0
  18  -7  -7   23.15    2.33   0
  18   9 -13    3.53    1.33   0
  19 -10  -9   12.55    2.82   0
  19   5 -10   23.94    1.58   0
  20 -10 -10    9.08    2.27   0
  20  -2  -8   11.66    2.16   0
  20   4 -10  146.33    2.42   0
  20  10 -16   38.55    1.82   0
  21  -9 -10    0.04    3.00   0
  21   4 -11   -1.37    1.84   0
  21  10 -17   10.36    1.79   0
  22  -9 -11    2.25    3.26   0
  22   0 -10   -0.40    2.28   0
  22  10 -18  110.92    2.30   0
  23  -9 -12    7.30    3.29   0
  23   0 -11    0.34    2.41   0
  23   3 -12   -2.81    2.09   0
  24  -9 -13   13.83    3.66   0
  24   0 -12    0.41    2.46   0
  24   3 -13   33.03    2.54   0
  25  -9 -14    8.00    3.93   0
  25   0 -13    2.23    2.73   0
  25   3 -14   -2.24    2.51   0
  26   0 -14   21.11    2.99   0
  26   3 -15    4.59    3.21   0
  26   4 -16    1.05    2.91   0
  27  -6 -15    8.61    3.96   0
  27   4 -17    3.33    3.18   0
  28   0 -16    9.75    3.48   0
 -19  -5 -12   -2.56    3.60   0
 -19  -3 -12    9.48    3.59   0
 -19  -2 -13   -0.41    3.73   0
 -19   0 -13   -0.43    3.02   0
 -18  -7 -11   11.09    3.04   0
 -18  -6 -10    5.59    2.82   0
 -18   1 -11    7.78    2.54   0
 -17  -5  -8   30.34    2.31   0
 -17  -1  -8    1.39    2.48   0
 -17   3 -12   -0.17    3.49   0
 -17   4 -13   -0.28    3.60   0
 -16  -8  -8    2.47    2.22   0
 -16  -7  -7    2.77    1.90   0
 -16  -4  -6   47.14    2.12   0
 -16   5 -13   -1.91    3.74   0
 -15  -7  -6   27.48    1.92   0
 -15  -4  -5    9.30    1.71   0
 -15  -2  -5   18.49    1.86   0
 -15   2  -7    1.70    2.24   0
 -15   3  -8    1.46    2.45   0
 -15   4  -9   18.04    2.74   0
 -15   6 -13    3.53    3.57   0
 -14  -4  -4   85.79    1.81   0
 -14  -2  -4  164.88    2.16   0
 -14   2  -6   52.87    2.19   0
 -14   4  -8   78.87    2.56   0
 -14   5  -9   46.70    2.74   0
 -14   7 -13   47.23    3.55   0
 -14   8 -16   -2.39    4.38   0
 -13  -7  -4    9.30    1.39   0
 -13   5  -8    2.07    2.18   0
 -13   6  -9   32.08    2.62   0
 -13   8 -13    8.40    3.15   0
 -12 -14 -10    2.48    1.64   0
 -12   2  -4  151.86    2.11   0
 -12   6  -8    8.68    2.27   0
 -12   8 -12    3.90    2.78   0
 -11 -14  -9    2.29    1.42   0
 -11  -8  -3   12.00    1.04   0
 -11  -5  -2  303.90    1.81   0
 -11  -1  -2  296.03    1.91   0
 -11   4  -5  132.66    2.19   0
 -10 -14  -8   19.85    1.18   0
 -10  -9  -3   15.42    0.82   0
 -10   5  -5  212.12    2.33   0
 -10   6  -6   15.72    1.39   0
 -10  10 -14   67.96    3.38   0
  -9  -2  -1  140.09    1.35   0
  -9  11 -16    6.87    3.26   0
  -8   9  -9    3.06    1.91   0
  -7   8  -7   92.71    1.98   0
  -6  -4   0  577.97    1.40   0
  -6  10 -10    9.78    1.91   0
  -5  -1   0 3597.12    3.63   0
  -5  10  -9  183.04    2.29   0
  -5  13 -18   41.83    3.44   0
  -3  -7   0   16.97    0.25   0
  -2  12 -12   34.75    1.98   0
  -2  13 -15   54.85    2.72   0
  -1 -17  -8  125.03    1.52   0
  -1  13 -14  159.23    2.57   0
   2  -6   0  676.48    1.83   0
   3  -5   0 1080.81    2.35   0
   3   2  -1 1193.23    1.20   0
   4  14 -16   35.22    2.01   0
   5 -17  -8  297.48    2.90   0
   5  -8  -1    3.83    0.95   0
   6  -7  -1  712.74    2.60   0
   7  -9  -2   21.84    1.25   0
   7  -6  -1  629.01    2.53   0
   8 -17  -9    1.73    2.30   0
   8  -8  -2  198.94    1.84   0
   9  14 -17   12.44    1.54   0
  10   4  -4    4.19    0.66   0
  11 -17 -10  114.53    3.19   0
  11 -13  -6  122.59    2.34   0
  12 -11  -5  127.87    2.37   0
  12  -1  -3  129.74    1.66   0
  12   7  -7   46.16    0.91   0
  13 -10  -5   25.53    1.94   0
  13   1  -4  538.92    2.55   0
  13  14 -19   -1.66    1.16   0
  14  -6  -4  123.97    2.18   0
  15 -16 -11    4.77    3.42   0
  15 -14  -9   17.05    2.69   0
  15 -13  -8   33.15    2.70   0
  16  -5  -5   72.14    2.15   0
  17  -7  -6    2.32    2.13   0
  17   6  -9   52.49    1.58   0
  17   7 -10   36.24    1.26   0
  17   9 -12   12.12    1.26   0
  18 -10  -8   -0.63    2.45   0
  18   1  -7    4.11    1.68   0
  18   5  -9   98.47    1.75   0
  19  -9  -8   -2.08    2.63   0
  19  -2  -7   21.92    2.09   0
  19  10 -15   65.02    1.59   0
  20  -9  -9    0.32    2.69   0
  20  -6  -8    1.72    2.37   0
  20   0  -8  127.53    2.48   0
  21   0  -9    0.37    1.50   0
  21   3 -10   -0.84    1.89   0
  22  -8 -10    3.19    3.11   0
  22   3 -11   20.08    2.11   0
  23  -8 -11    2.13    3.35   0
  23  -5 -10    2.37    2.75   0
  23  -3 -10    0.70    2.62   0
  24  -8 -12   26.78    3.50   0
  25  -3 -12    0.53    3.12   0
  25  -1 -12   10.57    2.77   0
  25   2 -13    1.39    2.99   0
  26  -5 -13   20.82    3.76   0
  26  -3 -13   20.30    3.39   0
  26  -1 -13    2.03    2.93   0
  27  -5 -14    1.29    3.88   0
  27  -3 -14    1.54    3.74   0
  27   3 -16   26.83    3.30   0
  28  -3 -15    5.86    4.08   0
 -19  -4 -13    5.17    3.67   0
 -18  -5 -11   -1.42    2.89   0
 -18  -4 -10    0.24    2.71   0
 -18  -1 -11   11.32    3.27   0
 -18   0 -12   14.29    3.60   0
 -18   1 -13    5.02    3.91   0
 -17  -6  -9   34.45    2.53   0
 -17  -3  -8   -0.34    2.27   0
 -17   0  -9   -2.11    1.92   0
 -17   1 -10    6.23    2.73   0
 -17   2 -11    1.48    2.30   0
 -17   3 -14   -0.23    3.80   0
 -17   4 -15    4.29    4.17   0
 -16  -9  -9    3.99    2.11   0
 -16  -5  -7   89.35    2.34   0
 -16  -1  -7    1.25    2.20   0
 -16   0  -8   42.78    2.49   0
 -16   5 -15    1.44    4.25   0
 -15 -11 -10    9.17    2.41   0
 -15  -8  -7    1.14    2.01   0
 -15  -1  -6   60.42    2.21   0
 -15   5 -12    7.07    3.25   0
 -15   6 -15   43.45    3.96   0
 -14  -7  -5    0.62    1.36   0
 -14   3  -7   17.67    1.65   0
 -14   6 -12   10.35    3.23   0
 -14   7 -15   17.60    3.73   0
 -13 -13 -10   -0.98    1.84   0
 -13  -1  -4  194.35    2.19   0
 -13   4  -7   99.62    2.41   0
 -13   8 -15   -1.38    3.79   0
 -12  -1  -3    0.23    1.36   0
 -12   3  -5   28.48    1.40   0
 -12   5  -7  252.62    2.57   0
 -12   9 -17    2.13    3.96   0
 -11  -3  -2   17.57    1.14   0
 -11   8 -11    2.71    2.57   0
 -11   9 -14    6.31    3.01   0
 -11  10 -17   57.20    4.04   0
 -10   0  -2 1085.36    3.31   0
 -10   8 -10   50.39    2.54   0
  -9 -13  -6    3.65    0.80   0
  -9 -11  -4  174.04    1.11   0
  -9   1  -2  560.65    2.53   0
  -8  -1  -1  256.41    1.56   0
  -8   2  -2  176.19    1.47   0
  -8   8  -8  163.43    2.46   0
  -8  11 -15    5.02    3.11   0
  -7   4  -3 1255.59    3.63   0
  -7   5  -4  207.86    1.94   0
  -7   6  -5  564.28    2.91   0
  -7   7  -6   62.51    1.72   0
  -7  12 -17   11.80    3.26   0
  -6   1  -1  804.35    2.32   0
  -6  12 -16   -0.21    3.07   0
  -5  12 -15   46.37    3.12   0
  -4   5  -3  996.10    2.82   0
  -4  11 -11  112.97    2.27   0
  -4  12 -14   14.88    2.68   0
  -4  13 -17   22.40    3.10   0
  -3  12 -13   42.58    2.24   0
  -3  13 -16   50.70    2.81   0
  -2   0   0 8217.66    3.63   0
  -2   9  -7  211.13    1.82   0
  -1  11 -10  144.01    1.91   0
   0 -14  -4   19.30    1.07   0
   0  10  -8    2.12    1.05   0
   0  12 -12   64.41    2.07   0
   0  14 -18    2.60    2.92   0
   1  -7   0  102.15    0.83   0
   1  14 -17    1.92    2.31   0
   2 -15  -5   63.87    1.63   0
   2 -14  -4    1.62    1.33   0
   2  10  -8   63.12    1.20   0
   3 -18  -9   32.04    2.19   0
   4  -9  -1  184.61    1.56   0
   5 -12  -3   85.18    1.50   0
   6   8  -6  137.30    0.53   0
   7 -16  -7   56.53    2.38   0
   7 -15  -6   32.57    1.88   0
   7 -14  -5    3.30    1.63   0
   7  13 -14   63.14    1.41   0
   8 -11  -3   91.51    1.74   0
   8  -5  -1 1168.16    3.38   0
  10 -15  -7   45.83    2.33   0
  10 -14  -6   -1.30    1.94   0
  10  13 -15   71.57    1.14   0
  13  -9  -4  100.85    2.15   0
  14 -16 -10   30.65    3.24   0
[truncated: 1,293,984 more chars]
